# Supplementary material for: Full-Length Transcriptomes Reconstruction Reveals Intraspecific Diversity in Hairy Vetch (Vicia villosa Roth) and Smooth Vetch (V. villosa Roth var. glabrescens)
Source: Plants (Basel). 2024 Nov 22;13(23):3291. doi: 10.3390/plants13233291 (PMC11644882; doi:10.3390/plants13233291)
Supplement: Supplementary file 1 [file plants-13-03291-s001.zip]

Archive with 5 entries (5 files):
- Supplementary data S1. 987 high-confidence lncRNAs of hairy vetch.txt
- Supplementary data S2. 1587 high-confidence lncRNAs of smooth vetch.txt
- Supplementary Materials.pdf
- Table S4 Summary of the candidate alternative splice (AS) events.xls
- Table S6 Functional annotations of 54 positive selection gene pairs between hairy vetch and smooth vetch.xls
