# Supplementary material for: Full-Length Transcriptomes Reconstruction Reveals Intraspecific Diversity in Hairy Vetch (Vicia villosa Roth) and Smooth Vetch (V. villosa Roth var. glabrescens)
Source: Plants (Basel). 2024 Nov 22;13(23):3291. doi: 10.3390/plants13233291 (PMC11644882; doi:10.3390/plants13233291)
Supplement: Supplementary file 1 [file plants-13-03291-s001.zip › Supplementary data S1. 987 high-confidence lncRNAs of hairy vetch.txt]

>Vv_1-10k_transcript/109 full_length_coverage=2;length=6578;num_subreads=35
CTACCTAAAAAGGTTTTTTGGAAAGGACGATGAATGTCTTAGAAATGACTACCTAGAAAGGTTCTTAGAAAAGGACTGTCTTAAAGAAGACTACCTGAAGAGGTTCCTGGAAAGGATGACAATTCGTCTTAAAGAAGACTACCTGAAAAGGTTCCTAGAAAGGATGACAATTCGTCTTAAATAAGAATTCCTGAAAAGGTGTGGTGTAATGTATCAACCAATGTATGTAATGCATGACTTATGTATATTTCCATGATGCTCCGATGATAGGTTGTTGATAACCAAAGCATATAAGGTTGTTTGATAGGGTATGATTCTAGCCTGATTTCCCAAAGCTTGTTTTGAACTTGGAGATCGTAGTTAGGAGAAAGATCTGTCGGAGGTTGTAAAGTGTGTGGACACCTTTTCCTTTTGTGGTGTGTCTTGCCCCAGTCTGGCTTTTTGAATTACCCCAGGCCTTTGAATTTTCGAAGTTCTCAACATCTTTAACCTTTTGCAATTCGTACCTTTAACTTCTTAAAATTCTCCACACCTTCAGCCTTTTAGAATTCTCCACACCTTTGCCTTTTCGAGGTTCTCCACACCTTTAACCTTTTGAGGTTCTTCATCCTTTTAACCTTTTGAGGTTCTCCATATCTTTAGCCCTTTTTGAGTTGTTCACCCTATAAATCTGATATCCACTGCCCTAATATTTTTGTGAAAAAAGATGCCTCTGATCTCCAAGCCATGAAGGAAGTGCTCCAAGAAATAACCTTGTCGTGCAAATGTGATACATACGCTTAAACATTTGCATTGATGGGTATGCCCTTGATCTCCAGTATATGGAGGGCTACCCATAATGTTGTATCCATTTAAATTTCTCCCATGTTTGACATGCCCCTGATTGTTATTGCTTCAAGATGTGACCCAAGTCGATTGAACCTTAGGGTGAATGCCCCTAGTTAATAGGATCCTTGATTGTATGCCCCTGAAATCCTTGAAATTTTTCCCCTGTTTAGGAGAACCCTCTGAACGTGATTCCCCCATTCAAGAGTCTTTATTAGAAATAACCGCCTTTGATTAAACCCATTTTGAGATCTCCTTGATGCTAAGTGTATATTCGTAGATGACGCCATGCCCTTTGAGAAGTAACTCCAATGCGATGCGCATGCAAGTTTTGAAATTGAAGTCCGTTATGAATTAGGACTGGATGATTAGAAATGAATGTTTGAAGAAGCGCAGTGGTTAGGAACAGTTTTAACAACCCTAGGAGTCAGTATAACAAAATCCTGCTTAATATGCTTTCGTAGTTAACCTTGCCTCAATTAGGATTTTTGAATGTTGTAACTTGGCATGGTTCATGGTTTAAGAAACAACGGATATAAGGCTCAAAATTTATTTAACCCACCCTTTTCTCCGTGATGTTCTCCAAATCCTAAAAAAAATATGCCTAATCCAATGAATGTGCTTTGTATGTAAGAGAGTCGTTTCAGTTCTGATGTTGAGCAGAAGCCTTAGTAGAGATCCAAACACCGATGAAAAATGTTGTAGAGATCCAAGCATTGATTGGAAGCTTCGATGATTTAGCAGTCACAAGATTATCCTTTGTTTTTTTTTTCCTTTGTTTTCTTTTTCTATCCCTTATTTTTGCATGAGCAAATTCCTTTTAATTTGATTCACCGGGATGCCCTAATTTTTGCCTAAGTCGTTTTGTTTTCTTTCATGGAATTTTCCATTTTGACTTAGCGGGCGCTTTCCTCCTTTTTTTTGAATGCTCCTTTTGAAATATTGATTCTTGGATATTGAATGTTGTGACTTCCATGTTGACCTTGATTTGTAAGCTTCAACTTTAATACGCCCTCGATGATGTATTGAGGAAGAAGTTGTGAGTATTGTTTTTATTGCTTCCTCATTTTTTGATGAATGCGAGGAAGAAGATGTGCTTAAACCTTTGCTTGATCCTTATGCTTCAACCTTTTCTTCAACCTTTGCTTGACCCTTTGCTTGAACCCTCTCTTGGATTGGCTGATTCTTTTGACAACCAAAATACACCATTGAATTAATCGAAATCTACCCTGCCCCTGGTTGAAATCAAGGTTTATTTGAAAAGTAGAAACAAATTCCAACTCCTGGCTCGGGGGGGTGACGAGGGATTAACATCCTTATATCTCCACTATTTAGGAATTGAAACAATGCCTGTACATCGTCGGCTCGGTCTTACCTTGAAAGCATACGTTTAGCGAGATTTAGTTATTTGCATTCGTCATTCTCCTTTATGTTTGTTAATAATCCAAAATTTGAAATTGAAAATTGAATAGAAGTGTGCGAGTGGAAATTCGTAGTAGTGAGCGAATGAATTGACTCCAAAACCTGCATGGTTATCCCATTAGAATTGTTAATCCGAAGGTACAACTTTTATCCTGAGTAACACTTAGCGATCATAGGGGTTGAAATTCTGAGCATGACAAAACCTATTGATCCTAGGGACAATCTCCTTTTTAAATCCGTTGAACTTGTTTTACTCCTTAGTAAATCAATTCTGAGCATGACAAACCCTATCGATTCCTATACACTTCAGGAAGTTGTTTGAACGCTCAGAATTGATTGTGAAGGGATGGAATTTGAAAATCGATTGTGCAAGTTTGTTTGAAATTTTTTAGATGCAGACCCTAGTATTTTGTTGCCTCCTCCATGCTCTCTCCAGTCTCACTATGTTCCTCTATTTATGTAGAGTGAAATTAGGTTAAGGAATGCTTGAATACCTTCTGATTGGTGAGCTTGGATATTTGTTTTGAAAATTTATCAAATCTTCCCACTTTGATCCAATCCCGTTTCAATCTCCTCCAATCATGTTTCAATCATGCATTTGGTAATTTTAGAAGTATTATTGGAGGCTGGATCAGACCCATGCGCCTTGTTTCATTATTTATAGCATTTTATATAATTTGTTTTGCTTTTAAGTAAATAAAATCAAGACAAAAAATAAATAAATTGCATGGCTATGTATTAAGGGCAACTATAGGTCTTTTGGGAGTGTGGTGAACATATTAGAACCTAATAAATTAGGTCAGATTGTTCAAAGAGACAAAATTCATTGACCGACTATTTTGGGATTTTTTGTCAATTTCGCCTAGCTTGCACACCACATAACTTGCTCATTATTGATCAGATGAATGCATTCTTAATAAAATTAGAAATTTTGGAATGTCCTCTTTAACTTTGTAGTTTTGAGTTTTCTCATTTGAAGCTCCTATTTTTGTGTAAGATGCTTTGATAAAAAGTGTCCTTTAGTAGACTTCCAAAAGGACCTATAATGTCTTGATCTATATCTCTCAAATGAAACATTTTTGGCCTTGGCTTTAGAGAGACAAAGTTGTAGAGAATTCAATTTCCTTCAAAATAGGATTTGGTTGGGAAATATTTGATGAACCATGTGAAAGTGATGGCTTGTCAAAGTTCAATTGACTTTCTCCTATAAGACCCTAATTTAGTAACTTGGACTTTTGTTGATTTTTGAGCTTTCCTTGATAAATCATGATCAACCCTTGATCAACTGATGAATATGACTTCAAGATATTGATGTTGACCAGAAATCAGGAGTTTTGACTGTGATTTGACCATAGTTGACTTTTTAGGTCAAACTGGTCGATTGTTGACCATTTGAACTGTTGACTAAGCAATCTTATGAATCAGAGCTTGAAACTTGGCATGAGGACCCTTTGAAGCATATGAGAGGCCATGGGATCCATTTGAGGTTTTAGAACTTGATTTGATCTTTGAGAGAAGCTAAACCCTAATTGTGGGTTGATTGCTTAGGAGAGAGATAGTCAGGCTTATTTCTCAGTGCTTGAGCCAAAATATTTTGAAATATGATGGGTAAAAAGAGGCGAGTACTAAAATGACACTCCCTATTTAAGGGCAGAGTAACATGAATTAAACGCTCCCTAAACAAGGGTCGAGACCAAAACCAAACGAGTAACTCCTATAGAGGAAACTTCCGAGCTCAATAAACACCTGGACAAACTCGCTTAAGGTTTATGGAACGGTTAAAGTATGCTCTTGACGCAAGTAGAGGCTATAAATATCCGAGATCTTCATGACCGAGCATATCATCTCGTCAAACGAGGATTCATACTCGGGGGGCTTGTTCCAGATTCAGGCAGGATATTTATAAGGACACGACCTACAGTGTGCACTACGCGTACGACCGAGCACAGTGCTCTACCCGACAAACATATAATTCAGCCGAGAACTGCATATAAGCAGGGGACAGGTACTTAACCGGAAGCCGGTTATACATCCCATAAGTCTCCGGGCCGAGTAGTGTTAACCGACCAGGCATAGACGCATAACTCCTTAGGCGGTGGTTTCACACCATGAATGAGGTAGTTACAGACGTTATAAGCTATTAATAGGATGTTACAAACGTTTCAAGTCATTATGAGCAGTTACGTAGTCATTAAATCATGACTATTCAATAGGGTTAGGACTGATGCTATAAATAAGCCTCAAAACCTCAAAGATCAATAACCTGATCCATCACTCGACAACGACTTACACAAGGGCTCCCGTACGAGGGATAAGCCAGACACTCTCTTGGAACACGGTGCCTAGTTCACCCCTTCCAAATCCCTAAAGTTAGTCGAAAAACCATTCGGTCCCAAAGCTTTCCTTACCTCCGAGGACAAGCTTCTTAAATCTAGTTTTTACGCAAGAACAAGTCTAAATGTAATCAAAATCATGGAAAAATCTTAATCATAAAATTTGAAGGTGGATTGAATCATACCTTAGGCCAGGACAAATTTCTGTTCACACCCCCTGAGGCCCACGCACGCCCCCTATCCCTTTTTTCTGATTCATAAAAACAGCCTTGGGCCAATTGTATGTGGGCTTGTGCCCTAATTCCTGGTTGCACCATACTTCCAGCTTTCACCCCCTGACTCTATTAAAACTTGTAGATTTTAGTTTCATTTCACAATAATTTTTCCCTATTATTTTGAGTCGATAAAAACATGATAAAAACCATACATTTTAGTTAGATTTTAGAGAATATAAATGTAATAAACTCATACTCTTTGTTAGATTTTAGGTGATTGGATAACTGTTTGAAACCCATTACTAGTTTGGTTGTTTTTAATTCAAGTTTCCGATTAATTTCATGTATTAATGTGATGTTGCCCGGTAATTGATTTTATGGTTCCAATGCATGTTTGTAACTTGTTTCTTCATGATTCGATTCCAATTTAAGTTGTGATGCGAATGCGTAAGTTCGGTTACTTTTGCCTCGTTATTTCTAATTTGGTTATTAAGATGTGCAAGGTACTTCGAGAAAGCTTCATTTGCGATTCGATCACTTCGTGTTCCACTTTATTTGTGGGATACGAGTCCGCTTCCGATGCGACTTCTTTTGCAATTTGATTGCTTCGTATTCCACTTTATTTGTGGGATACGAGTTTGCTTCCTATGCAATTCACCTGGTCTCTCATTCTATGAGATGTATATTTGCACTGTTGTGTGTTTTGTCTGGCTCATATTTTCATGCAAGAAGCTCGTGTGGTTGTGTCTGATACGCATCACATGTCAGTTGTGATTTATTTTCACACCACATTGCTTTGAAGTTTACGCCGGATTTTTGACTTTGCTTGATGATAGCTTGGACCTCTGGGTTTCTTAGTTTTGCTTACGTTGCTAGCTCATTATGGATTTGCTATCCGTTTGGTACCATTTCTCATTCCTTTTTATCTCTTTTTGTACTTTATCACTTTCCGCATCATACATAACATGAGAAGTAGGACTTAGGCATGCATTGCATCTGCAAATCCTGAGGCGTGTGCCGGAGGTTCTATTTTCCTTTGTTTGTTCTACCCGTTTATTTTTTAGCTTGTCTCAGAGGACTTTCCCCATTGACAGTGGCTTCAGAGGACTTTCCCCGTTAGCTAGAGCTTGTTGTGTGCTTGTCTCGGGGGACTTTCCCCGTTGACAGTGGCTTCAGAGGACTTTCCCCGTTAGCCAGAGCTTATTGTGTGCTTGTCTCGGAGGACTTTCTCCGTTGACAGTGGCTTCGGAGGACTTTCCCTGTTAGCTAGAGCAATTCCCCTATCCCCAGGTCACTACTTCGGTAGTTCGTGTGCTATTACTTTGTGTACTATTGCATTTGTGTGACGTATTTACCTGTAGGATTGTTAGACATAGCGTAATCCCTTTTATATGCTCCCTTAGGATAGAATAAATTCCTTTTGTATGCTCCCTTAGGATAGAATCAATTCCTTTGGTATGTCAACATAGGTAGATGTTCCCTCAATAACCCTTAAACAACTAGGTAGACATTAACTTGACAATTAGGTAGATTCATTTTTCTTTTCCTTTTACAACTTCAAAACACCTAATGAATACTTAAACTTTTTCCCTTAAAAAAACCATCAATGCACTCAAAACATCTAACAAATATCGAGACTCCAAAAGGCGGATCCTCCCACTAAAAGATACAAACCAAATCCTTTCTCTTTTTTTTGCCTCGTAGGCATCAAAGGGCATGTTATTTCCGCTCGATCGCATCGTAGGTCGTCCCTTATTCAAGAGTGTGAACATTAACCCCGCCC
>Vv_1-10k_transcript/945 full_length_coverage=2;length=4801;num_subreads=46
ATATTATATAACTATATAATATATATATATATATATATATATATATATATATATATATATATATATCATGCAAGCAATAAGATCATCAACATAACATTAATAAGCTTTCTCCCCCTTTTTGTCATAATCAAAAAGTTTAGGACTGTAACACCTCATACATATCATTACCTAGGATAATACATATATGGCATGATAACGGTAAATGAAAATCATATATAAGCAGCGGAACTGGATAAATATCAGCATAGAGTTACAAAAGCCGAAACATCGTGGCCAAAAAATACAATCCAAAGTGTACTAATACATAATCCAAAAATACAAAAGCTCAAAGATACAAGTGAAATGAAACATCTCCAAGAAACATCGCCGCAAGACTAAGTCATCTTACCCTTGCCCTTGCCCTTGTCCTACCTTGACCCACTTGAAAATCAGATAATTAGAATTAGGTGAGATTACTAAATCTCAGTGAGCCTCCCTATCTTAAGGGTTTACTCAGTTTTATAAGGTGCATGCAATCAAAACGGATCCGCCGTGGATCCGGGTTTTACTCACTGACAGGTGCAAACACACAATAAGGATATAATCAACATTGGAAGTCTCTTGACTAACCAATGAGATAAACAAACAACCATGAGTACCATTTTCCTCCACAATAGGTCTTCTAGGGTTACCTGCCTGCCTCCTGTTGGGCACGACCCTCAAGGTCAGGTGTCACACCCTCGATGAGTTTACCCCTTGTGTCTACGTGTCAAAATACTTGCGCATGCATACTGCTGGATGAAACGGATCATTCCTACATAGAATCCCATGCGTGGTGAGTTTATCCATTATGACCTTGCCTAAGTAGCATCACAACCCTGTCAATCATCCATACACATATGTACCACTAGAGGGAAGTTATATGACGCGATGTATCCTACAGGTTTTATCCACGGTGGGACGCCTTTTCAAACCCGGTCACACATCGCAATGGTAGCTCATGTGTGTATGACTTACCAAGATGCCGATGTTTATCCACTAGAGGTAACACCCCCATCCATCACAGCGGTAATAACTATCATAAGCAATTTACCACCTAATAGCCTAGGTCTACTTCGATTCAAGCATATGTCCAATCCTATCATCAAGCCACATAGGCAAAAAACTTCTGAATGTTCAACCGGAACAACGGAAAGCACAGTATGACCATAATACAACATTTCAACATAATTCACTCCTTAAGCATACACACATACATTGAAGTCCTCCTGAAACTAGGGTTTCACAATCCTCAATTCAAGGTATTGAATGGAGTATGCAAGCTTCAGGATCATATAGTCTTCCAAATCATGGTTTTTTAACCAAAATCAATGGAGTTGACTTTTGCTCAACCTTTTAATCAAGAGCCGATTATATGATATGAGATGTCATGGGGTTCATGTAGAAGTTTTCATTTGGTTGGAGTTTGACTTAGTTTGAACCGGGGACTGATTAATCAGAAAATTTGTGTGGAGTCGAAAAAGTCAAACAATTGACTTTTTGGTCAAAATCTGGGCCAATTCTCAAATATCGACTTTTGGTGAAAATTCGGTCAAAGAAAGTCAATGGAATAAGTAAAATCAAGAAATAACCAAACTTACCAAATTTGGATGGTAGTTAAGTTGGAAATTTCTAAAAATGGAAAGTTCCCAACACTTAGAAATTTTTTTGGTATTTTGGAGGTTTTTAAACATGGGTGTAGCTCACTTTAGGCCCAGATTACTTGTGTCAAATGGAAAATTTTTGAAACAAGTTCAACATAAAGGTTGTTAATCACATGGAGATGAATAACTTTGTAGTTGGAGGTTTCTTCAAAGGATGCTTAGAACAAAAGATATGGAGGTTGGAAGTTGTTGGATCATAACTGTTCCAAGGCAAAATGTTGGGCAAAATTCTGCGCCAGCGCAAACATTTAAGCGAACACGTGGTATGCCGTTTTCAAGATGAATTTTAAGAGGCTACAAGCATCTACTTGCAACAACTCCAATTCCAATCTATTCTCCTCTATGCCTTCTATCCAACAGCCAAAAGATCAAGTCAATTGGATGAGTATTGTGTGAAATATCAAGCCTCAAAGTCATGCATCTGAAGTTCCTTTTATGATGAGGCAATGGGCCAGACGCGCGCAAAGCCATATGCAGCCACAATACACCATTTTCCAAGTCATCTTTCTCCTCATTCTAGGGGACATTTTGAAGACTTCCAAACACCAAAGATGCCTTATTACATGTCCTCTTTAGATTGAGCCCAAGAGTAAGTCACATTGTGAGCCATAGTGAGAGATGTAAACACTCAAAGTGGGCCTCCTAAATTGTTCTTGAGACAAGGCATTGATGTAAATTTCGTTGTTCGCAGCAATTGTCATGAGGTTCCTTTTTTTGCCATGCATAAATTGGAATGTGAAAGCATGCAGAAGAATTTTACTACAAATGACTATCCTTGTTCACTAAGTTTGTGAAAAAGTTACACTACACTTGCACTCACCATACATAACCATACACTCACTCTATATAAGAACAAACCCTCCACAAAACTCAATCTCACACATTCATTTTTCTAATTTCTTTCACACGCACCATTCCACTTCTCTCTCATTTTTCTTTCTCTCCACTTCCAACTTCCATAACAAACTCTTAGGCTATGTTTGGGAGTTTGGAGGAGAAGGGAGGGGAGGGCTTTGGAAAATAGGAAGAATTGGGTGAAAAGGATAAAAAGATTTTAGGTAGGAGGGTTTGAGTTTATTCATAACACCAAAAACCCCATAAAATGGGGGAACTCAAAAATTGTATTGAAGGAGGGTTTTGGAGGGTTTTTAAGGGCTTACATAAATTTTCCAAATATCTTTTAGGTTGTTATAGTATTCTGAAAATTAAAAATCTAGTAATGATAATGACTCTTTAATCATTCTAAACAAAATCATTTTTTCAAAAAATGTCAAATATTTTCCTATATTTTTTTTTAAAATTTCGTTTTTGAAAGCCTTTCCCTCCCCTCCCCTCCAAACTCCCAAACATAGCCTTAACAACCACCAACCACCCTAACCAACTTCTTCTTCTTCTTCTTCCTTCAACCACCACAACCTCCACCATCTTCTTCCTTCAACCATCACAACTTCCACCATCTTCTCACCTTCAACTGCCATAATTGTGATAACCTCCAGTCGAAACCTTCATCTTCATCACGTTCCATCACCATCTCCATCATCACCAACATTTCATTGCAATCGTAGTCATCATCAAGCTCTTATCTCAAAGATTTCTATTCGCCAAAGCTTCGTTCAGCTACATCATTAATATCATACGGAGGATTTTGAGTTTATTTCTCAAAATCTGAATGCAAATTCCTTATATAATCAGCACCAAGAACCGAGAGATTCAAAGGAGAGGATGTAGCAACCTGCCTAAAAATTTATAACTTAGAGTCGCCACCTATTCTGAAGGGCGAATAGGAAACCCTACACAGATACGAGATTCAGGGTAAGTTATTATAATCAGGTTGAGGGAAGGTGTTAGGCACCCTCAACCCTTTCCTAAAGGCTAATATTCAAAGATCAGGGTTTCATGGCCGGGTTCATAAAGAAATATGGCAAACAGAATTATAATGACATGATTAGAATTTTGAAGAGGGGGAAAATCGAGATTTTGAGGAAGGGGACTCGCCTTGTTGCCAAGTGCCTACGTACCTCCTTAGGGGGATCAGAGTCTACGTAGTTCGGGGACAGGATTGTACGCCTTAGAATTTGATTTGAATGGTTTGAAGTTGATTTGAAATTGTTTTTGAAATGCGAAGTTCGAAGGTATTTTGAATTACCTTATCGTAGTTTGAACATCGCAGAATTGAAGAGATGAAATTTGATGTATTTTAAGTGTTTTGGGCGTACAACCCTGATTTGATATGGCACTATTAACCGCAATGATCAATAGATTCGATCACCATAGTTAACAAATTAATAAAGGATTGCTGGCAATTCTAATCGATTAATTTGATTATCACGAATTGATAAGGTATGCTAATCATCATAACCAATAAGATGGTTAAAACCATTTAGCAAAATAATGAGTATTTTAATTTATAGGATTTGATTAATTAAATTAATCGATTATTAACCATCGCGACCAATAGATTTGGTCGGAATGAATAATAAATTGAATCCTAATATCTTTGGCCAAATGGCTAATGGGATTGAGCAAACCCTAACCCTGATGCCTTGGCCAATGGGATAGGGCGGGGTAAACCCTAATACATAATAACATTTCCCGGGTTTTTTATGACTTAAATAATTAACCAATTAAATAAATTATTTGAAATAATCGGATACTCGGAAGATACTTCTCATATTAATTATATTATTGGCCTAATCCTAATTCTATTTAAATAAATTACTAAGCAAGTTAAACATGATTAATGAAAATCAATTTAAATAATCTTAATAATTAAATAATAAAATAGACAAAAGATAGGAGAACCTGGCTCCGATCTGGTGGTGCACGCCTGGGAAGGTCTATCATGTGCCCTCAACTTCTTATGCGTGGGATTTGTTGTCTGATGGATCCAAGGGTCGCTAGCTGATGGCGCATGGTATGCTCGTATGAAGGAGACACACCAGATCAATGACTTGTGTCTCGTGAAAAAATAACGTTGGGAGTGGGGATCGAACCCGCACACCCTTACTCACGCCATAACCTTGCCAACCCAACCACGCTCATCAACTGTTAGTAATATGCATCAGAATCAAATAAAGGAAACAAAGGCCTGAACGGAACCTAAACGCGCGCGCGACCCC
>Vv_1-10k_transcript/1849 full_length_coverage=2;length=4206;num_subreads=14
GGTGCTTCAATCAACCGCACAGGATATGTATTGTTCGGTGCCATGCTTGTTTTAAAACATGATAGCTTGTCAAGTGCTCATGCTATTGTTGAATTAAAACACGAAGGAGCAGAGAGGAGTCTAATTTCCTCAACTAACAAATAGGTAAACATTAATTAAACTTAATTTGTTCAGTACTTGTTAGTGACAGTGAATTAGTAATTTCTTAACTCTCCCTAATTCTTCCTCTGTCATCATTTTCTCTGCCAAAATAGTGTTAATTTGTCCTTCTAGTTCATCGTCTTATTTTATTTTTTTTACCATGTTTTTAAAAGACGTTAATAGATGTACTTTAAAACATGAAATAGTGGGTAAAAGTTGAGAGCAAAAATATTAAACCCGTTTCTAATTTATTAATCATTAAATTAATGACAAGAAAGATGTATCATCGTTGTGTGATAAGAAAGATGTATCAATTTGTTTTTTAAGTGAAGGGAAGGGACCTAACTAGGGTGTTTGTTTGCAAGCAATTCTTGCATGGACACTACCCTAAATTCATATTTTTAGGCACAGCCAATAAAAAAGAGTTTTTTTTTAATTTATTTTAATTTTAATTTTGTTTTAATTGGATTTATGGGTGGTTGAGATTATGAAGGAGAGAGAAAAATCAGTATTTATATTTTAATTAATTAAAATTCTGTAATTGGTTGTGTGTAAAACAATTTCTCAGGTATGTGTCCACTTAAAAAATTTTCGTTTTTAAAGTAAAAGCTCATTCGACAAAGATAAAATATAGTGCTTTGATTTGGTTTTGCACATATGTATCAATATCTTTTAGGTTGGATGATGAATCTATATTTAGTATATCTATGGAAGAAAAAAATAGTAGGACTGCAGAGATCAATCAGCTTGTTTTTTAAGCAATGATGTATTTTTTTTATTTTATATTTTTAAATAAGTACTACCTCCGGTCTCATTTATAAGAAAAAATTTATTTTTTAGATACACTGAATAAATACATAAAAATTCATTTTTTTAGATACATTGAATAAATAATGTATTTGGACAATATGTTGTCTAGATACATTATGTATTCAATGTATCTAAAAAGTGAATTTTTTCTTATAAATGAAACCAAAGATTTTTTTTCATATATGCATTTTTATTAAATTAACATTGTTAGTATTGTTTGGGTGTGAGACGACAGAGTGCTGAGAGAAAGAGTACTTCCGATACAGTGAAAATAACTTCCAATATATATGACAAGGCAGAGAGAATTTGTAAAGTTAGACCTTCTTATTTTCTTTTCATTCAATATTTCTATTTTTTAAAGTCTTTTACTCCTTTTCCTTCCAAACTCGCAAACAAAGCCTTAAAATCTTAAGGCTTTAAGATTCAACGATTATTGGCTCGACCATAATGATTTACTTGAGATAGTTAGGAATAGTTGGTAGAATTCCATCTCTTTTAGATGGAAAGTGTTTCACCCTGGTCATAAAGCCCAATTGGTTGTGATCTAGACCAATAAATAATCTTTCAAAATTATAGTAACAAAGAAGCTTATGGACTGCCAAATGAGGTGCCAACTTCATCATAGTGATATCAGGCTGATGATGTCCCCTTTTTAAGGTTGTAATCCACAAAAAAAATGTTCTAGAATCACAAAGTATAAGATGGATTTGTCTTATATGGACGCTTGACTAGAACAGACCATTGAAGCAGGACTGTCATATCCCATAACAAATTATCTTTTAACATTTGTTTCAACCCATCGCAAAAGGTTTTAGGTTCTCAAATCCCAGAACAAAACAACGAGTCAAGTAAGATGTCACATAAAGGTACACACATTTTTAAATACCTCTCACTTTTGAATGTCAGTAACTTAGGCGTTATAGTGTGTGACCCTTACTATCTGACTGAAGCATCAAAGCACATCTCCAACACCATAGTTCATTATCAGATACGAGTTCACGCCCCTCCTTCTACTTATCCAGTGTACTAGAATTTCCTCCGATAGAGACCTTTGGTGGTGTCGTAATAGAAAGAATGATGTACTTAGTTGCTTCAACTTACAATGTCATTCTCATTATAAGTCTTAGTGTGACCACCTTTATGACTAGAGTTAGTTTATGTGTATCCCTTATGTAGTATGATTAGGCATCCTTTAAGGTGATTATTTTATATTAGAAACCCCTTTCATGATAGAATTCCCACACAAGAGATCTTATTTAATTAAGTGTATTGTCTTTCTCGATCCATATGGGTCTCTCATGCTTTTTGCCTTAGTTTCTTGGAGTCAAGTTCTTCCATTTTTGTTACATATAAGGTGATAATTAGTTTAAGGTAAAATATTTGCAAGTGGTTTTGTTGGTTTTTGATCCTGCTTATAGAATTTTCTATAGTGTTTGAGGTGTATTTTTTTTATCTTTTGGGGTTACGAATAGAACCGGAGTCTATTTGACTATGATTCGACACTTTGCAACTTAGTCCATCTAAAAACAATAAATGATTTTATTTTGATAGATAAAAATAAATTATTTTTGGAAGTGATATCTTGGCAAATCTTCTAACTATTATTGTTTCTCACTCTAGTGAAAAATCAAAATTACCTTTGAAATTCCGAAATATACTTTCATACGCACTTCATACACACACAATTCATTCATTTTTGAGTGACCTCAATTCTATAACAAAATATAATTCATAAATGCATCTCTGTATACCTTATAAAAGTGTATTTTTGAAATCTATTGAACTAGAAACAAATGCACAAATGAAACATATGTAAAAACAAAGATAAATTAACATCAATAACTATTATTACATGCATAAAAAATAAAATACTATATAGATAATCATTAACTTTTGATGTGACGAAGCACAAGTATGAACTTTTGGAGTGCAAAACTTAATTGAGTATGATGATATTTTGTTAAAGGATTTTTAGAGAAAATTGTTTTTTTCTTGCTTTATGCGCTCTGGTTCCTAGGGGAATGGGGTCCTAGTAATCTAGAGTTCGTGTCGAGAGGTCATGGCTCTGGCCAAGTATTGTTCCCACCAAGAATCGAACTCGGTATTCCCCAAATCTTCGTCCTTAGCAGGAGCTCGTTTACCACTCGAGCCTAATTGCTTGATTGAGAAAATTGTATTTGATCATTAAGAATAAGAACATACATGGTCGTGTTTCATTAAATTTTCTTAGGTAATACAGTTTCTCAATTGTGTCAGACATGTAAATGTGACATTTTTTGAATTTTTGCTTCACAAATCTGGAACTATACGTCCAAATTTGTCAATGAGTTGTTAATTATCAAAATCTTTGATACTCGAATCTAAAGATACATTTCCGGATTAAATTTTTTGGAAAAAATAAAGTGAGTTTCAGTTAAGATGTGTTTTGATGTAAAATGGTGTGTCCGAAAATGTACTTTTAAATTATAAAATATATTTTTAAATTTTAATAGACACTTCTCCACCACTTAGGATAATAAAAGAAGCAATTTTAAGACTCTTTTAGTAACAAGCCCATGCCAATTCAAAACTGTTGTTCCAAATGGATTCTTGTATGGGCATCAGAAATGGGCTAGGTCTGGTAGATTTTTTGGGCTTAGCCTGTCCATTCTATATGTTGTATAATATGTACTCTTCTTTTTATTGAAACCATATTCCTCTTTTTTTGAGAGAAAAAATCTACATAATTACTACATATTCTAATATAGAACAAAATACAAATTTTTGAATAAAATTTTTTTGCACAATAACAAATTAGTTACGCTACCTAATAAATTTAATTCCAGAAAAAAGTTATTTCAATTTTAAGGAAAATTTATTTTTATTTTTATTTTATTTTTAAAAAATATTAAAATTTATATATGTTGGTTGAATTATTTATTTATTTATTTATGTTTAAATGATATAAAGTTTTAAGTAAGTTAATATTTAATTAGGCATTTAAAAATGTCAGGTTCAAATAAAAAAAATAAGCTTAATAGATCACAAATTGACTTAAACTTTAAAAATTTTAATAAGTCCGCCTCAACTGCTATAAAGTTTTAAGTAAGTTAATATTTAATTAGGCATTTAAAAATGTCAGGTTCAAATAAAAAAAATAAGCTTAATAGATCACAAATTGACTTAAACTTTAAAAATTTTAATAAGTCCGCCTCAACTGCTATAAGTGATTAAATTATCAATTTTTGTCATTATAGAAAATTAATATATCACCAC
>Vv_1-10k_transcript/1999 full_length_coverage=4;length=4233;num_subreads=59
GATGAAGAGAAATCGGAGAACACACACAAAGTTCTCACACTTCAAAGTTTTCTTTCACATAAAAAAAGTCTTGTTGAAGTAGTAAGAACTTCATATACAAGATACAAAAAAGGAGAGAAGAGGAGTAAGTGTTTCATACCTCACTTACTAGCATCCTTCAACAAACTTGAAGCTCCATCTTCAAGTCTTCAACTTCCAACAAGCTCAACCTTCGAGCATCCCTAACATCCAAAGTCCCTGCAACATCCAAACCCCCTTTCAAACCTGCAAATTGAAAGGAAGGAGCAGCTTCATCATATACATCAAATTGAAGCAATCACAAGGAGCGAAAGAAAGAGCAACTTACGCAGCCGGCAAGCACCGATGCATCCAGCAGAACTTACAGCAATTTGTGGTAAAGCTGTAACAACAACAGTTGCAATAAACAACAATTCAAAGCCAAAATTCAGCATACAATTAACAACAAATCCGAAGCAGTAGCAATAGCAGTTCGGTTACCAGAAGCATAAGGATCAAAGAACTTACCTCAACAAAAATCCGGCGAAAATCTCCTCGCCGCAGGTAACTCGATTTCACTCTTTATCACTGATAATTGTTGCTGCTAGTCTCTATTAATATATGTTAATTGTTGCTGCTAGTTTCTGTCTAGATAAAAAATTTGATTAGTTATCACTAGTTATCACTGCTATGTCGGAACCGAAAATAAAAATAAAATAACAATACAGAAAGTGTTGTTGTATCATGAACAAGAAGAGGAAAACAGATTTGTTAAGAACGATACCTTCTGTTGTTGAGGTTGTTCCGAAAAAGAAACTGAGTGAAGCTTGTTGTTACTTGTTCATCGAAAAAACCGAGAGAGAGTGCTTCGTCGTTGTTTCCGCCATGAACGATGAAAGGAGATTTTTTGTTGTTGTTTGTCTTTGAACATGAACAAGTGAAATAGAGAGAGAGCATCACGAATTTGAGAGAGAAAAAGAAGCTTTGCCATTGTTATTGTTGTTCGTCACGAAATCGAGAGAGAGGAGGAGAAGAATTGTTTTGTGTTCTCCCCTTTGTTTGTTTCAGAATCGTGAAAGAGTGAAAGAGAGAGTTAGAAGCGCTGCTGCCTCTTTCTCTATGACTTAGGGTTTTCAAAACCCAGCCTTGTGTTTGTTAAGTGATGGATCCGGGTCACACTGACCCGACCCGGTCCGGTCCACTTCTTTTTTATTATTTTGCATTTAGCTTTCAGCATAATGGGCTTTAACACTCCCAATCCGGTTTTCAACCCCCACAGCCCATTATTAGTTTTTTTATTTTATTATTATCTCTTTAGTTTTCTTTAAAAGATTTTCATAAATAAAACTTAGTATTTTAATTTAATACAGGATTTAGTTTTATTTTCTAACCTTTTATTAAAATACCAAAAAAATATATTAGATACATATTTTTATTTATGTTTTCTAATTATTTTCTTCTTTCATAAAAACTACAAAAAATATATTTTCTTAGAATAATTTCATTTGAATTTGATATTTTCATATTATTTTTGTGTAGATTAATCACTTAAACTTCTGTTTAATTACTGTTGCACATTATTGGAATTTTCTCACTTCACCCAAGACTTCGAGATTATTTCTCCGTTGTCTTTTTCCTTTGTCTGTTTGTTTGGTCTTCCATTTGCTGTAGAAGTCTATAAACAATTACTGGGTGATCATGGAATGCTGTAAGCTATGAGCACGTTCTATTTTGCTGGTATGGATGCTTAATATCTGTTGAGATCCTAATTTATTCCAAGCATATCACTTGAGGATCAAGGTAACACCTCAAACTCAGAAATCCAATTTCTCATTCTTCGAGGTAAGCCTAAAACTCATAAAACTGTTTTCACAACAGTAATTCATTTCAATCATCATTCAACTGTTTTTACAACAGTAATCATTTCAAATCACAAAATCATTTCCAATTGCTGTTATACCAGTACTGTAAAGTACTGGGCCTCTAATAGAGTGTAAGTCCCAAAAACCTTCTCTTCTTAGCTTGTTTTCAAAACTGTATTTTCAAAATCTTCTTTCTGTTTTCAAAACATTCTTCTGGTATTTGAAGGGCATTATTCCCGGTGAAACTCTTCAGATACCTATGTGACCTTTGTCCATCTTCACTTCTTCTGTTTTAAAAAAAAACCATTAACTGTTTATCATATATATATTCAACTGTTATCAACAAAACAACAAAAATACTGTTGAGGCTGTACATACTTCTTCAATGGCCTCCACTCCATCCAGGTTAGGCTTTACAAGCTTTCAATTTACAGTCTTTATTTAAATTACTGTCAAATATAAACTGTGCATATATTAGTTTAAAACTACGTTTGAGTATAAACCTTAGGATAGTTAAACTATATATATATATATATTATAGGAATATGACCTAGGATTGAGAATGTCTTCCCGGTGAAGGCTCTTTCCTAATTAGAGATCTGTAGTTCAAACCCCCAAGATGAATTATTCCCGGTGAAACATCTTGGCAAAAACCTTAGAATCCAAAAATAATAGGACACATCCACCCAAAGAGGAATTATTCCCGGTGAAACCTCTTACCCATTTGCTTAAAGCCAAAATAAGTTCAAAACTACATAAGCTTTCTCTTGTGCTATAACAAGGACCCTCGGTTAGCCTCCTCTTGGGCTTTGTACAAGGACCCACAGGCTTCTTAAAAGCATTTCCAGCTTCCTCTTGAGCTTGTATACAAGGACCCATCAGGTTTCTTATAAACATAGGAACAGGTCTTTAGTCACCTTTTAGCCTACCCTGGTGAGTTTCTTCCAATTTAAACCAGACTTAAAACAAGCTAAGTTTGTCTCAATTTCACATTGAGTACATTTTTGGAATGAGAGACATGGACAGTCTCTGTCACCCTTATCTTCATCAATCCTCCTTAGTAGAGTCTAGGATCTATGTTTTGGTCATCCTCAGCATTGAGTCAGCCTTCATCTTGGGCTTTAAACAAAGAGTCTCCACTAGATAATCTTTCTGCCATCATTTCAATAAAAATCCCTGGAAAGGGTTAGCCTCCAAAGTCAATTAAAATCAATCCATCATTTCAATAAAAACCCCTGGAAAGGGTTAGCCTCCAAAATTAATTAATAAATAATTCATTTCTCTTAGGAGATAATTTCCCCAAAAAGAGTCAAAACCCCTGGAAAGGGTCAGCCTCCAAAAACATGATAAAAGTCAGTCTTTTAACGGACAAATTCACCAGCTGAGTCAAAATCCCTGGAAAGGGTTAGCTTCCAAAGAAAAACAGTCTTTTAATAAATAAAATCTTTTCAGTAGAGTCAAAACCAACAAAAACAGTTAGCCTCAACCTTGGGCTTCATACAAGGCACCCAAACAATAAAACTCCCCTGTCAAGAGTCAGCCTCAACCTTGGGCATTGTACAAGGCAGATAATAGAGTCTCCCCAGTGAGTTCTTCATCACTCAGTAGCCACAACCTTGGGCTTTGTACAAGGCAGATAAACCATATCTTTCATGTGGCAAAGATTCCTAACACTTAGGATCTTTCCCTATATAGTCATCCACACTTAATTCATTTAAGAGTCCGCCACAACCTTGGGCTTTGTACAAGGCAGAAAATAATGTTTTCCCTAGCTAGAGTCAGCCACAACCTTGGGCTTTGTACAAGGCACATAAATAGAGTCTCCCTAAGTAGAGTCAGCCTCAATTCTGGGCTTTGTACAGAACACAAAAATACCCTGTAATTAATCCCCAGTGGAGTCATCTCCCAGAGTCAATAATTAATTAATCAATCAAAAAGCCTCAAGCTTGGGCCTCATACAAGCCAGCTAAAGTCAAATCTTTTATACAGTAGATAGACATAGTTTATCTCTATAGAGAGATATTTTTACTACTCTACCACATCCAAACAAACAAACATTCAATTTCAATTTTAATCAAGTCTCCCATTTAGGATTTTGAAAGGCATGAGCTGGCAGTAAAACCCAGACATGTGGTAACTTTCCCTAATTTGGATGAGCATCTTTCTTTCATTTAAGAGGCATTTGACTGGTATACTTGCACATACACAAGTAAGGTCCCCCTCTTGAATGAAATGAATTCAGTTATTCTGTCACTCCTTTAAATGTTTGTGGTAGAATAGTACAAATACCTCTCTGTAGAGATAATTTCATGTCTCTTTACTGTAAACAGAGATTTAATTCCAAGCTTCAACCTTGAGCTTCAAGCAAGGCACC
>Vv_1-10k_transcript/2555 full_length_coverage=2;length=4059;num_subreads=60
GATATTCACACATTGGCAAGGGAGAGATGATATTCTTTTATTGTTTATTGATTCGATTGTTACTTGTGATTTATCATAAATCGATATCCTCTCGTTTTAAGTGGAAGCTTAAATTCATAATGTTTCAGATTGAGGACAAGATCTTTCAAATTGGATAGACATCTGTTCTAAAGAACCAACATTTTCTGCAGGCTGTGTTATATACTTTGATTTGTTCATACCTAACATTTCAATTTTTGTTTCGATTGACACAGCAATTGTTTTTTTTCAGTTCTTTTGAATTTTCATCTTGGTGTTACAATATTAAAGCATACCAGATTTGTTTTCTAGCTCTGTGGATGAAGAATTTTGGGAAGCTTAATTTAGGGTGGTTATAAATTTTGGTGTGCCTAGGCTTTGTTGCAAGCAGAGGTTAACATACAATCCGATATCCTTTCATTCTCTTGGACAAAACTAGTCTTTTTCACACATGTATGTGTTTTGCAATTGGGATATTTGTCCTTTGATGGTCTATCCTGGTAGTGTTGGGAGTTTTTGTATCAAGAGGTGGAATGTTGAAGCACACAAGGTTTGTCTGCCAACGCCGAGGTTGGAGAATTTCGAAAAGCTTGCTAGTTCTACTGGTTTTCCATTTCCTTTGTTATATTTTTTTCTTATCATTTTCTATTTATAAGAATAGGAATAGTTTCTCCTAAAACAAGTCACTCGGATTTGGAGGATAAATATGGGGTGGAGCCTATGTAGCACCAGAATCTACAATTTCATTTGGTGTTCTCTACTCCAGTTATAAATTCTTCACTTTTCTTTGTCTTATTGCAGGTCTAATTTTCTCAAATCCTTCACGAGTTCTCTTCATTGCCCGGTTTTTATTTAGATCTAATTTCCTCGGCTCTATCATGAGTTCCCGTCGACTTCACACAAGAATACATATTATGAAGGTTGTGGCAGAGATTATCAAGGGCATGGTTTTCCTTGTGTTACAAGGCTAAGAGGCTATGAAAGTACCGAGGAATTTCTATATTGATTATCAGAGCTTATATTTCTTGATTTGTTATTTTCCTCACTGGTATTGCAGAAGTGGTATTTTCCTCTGTTGTATCTTACTCCTAATTTGGTTATTGAGCTTTGCTCGAGAATATAAATTTCAATTCTTTTCGATTATTTGTTTAATTGTTTGATATTAATTTTTATTCAATGATTGAGCTATGCTCTTAAAAATAAAAGAATATTGAGATATGCATTTAACTGTTTAGCTGCGATTTGATTTCTGGATATTTGTGAATTATTTTCATTTCTTCCGATTCTTATTGCACTACTTCTTGATTTACTCCTTAATGATTTGCACTTGGCTGTTTCAGTTGAGAAAGTTACATTGATGTTGGGGATTCTTACCATAACTATTACTTTTTTTACAAATGTTAGTTCTACATTTGGGTTTTTGATTACTTTTATTTTACAAATGTTAGTGTTCTACATTTGGGTTTTTTGATTACTTTTATTTTACAAATGTTAATTCTGACAGGGATTAAGTTTCCAAAACTCCGGAGAAATTGGGGCAGTTTGGTAGGCCTCTCTTTGTTATGTTAATTTGTAACTCGGGGGGAATTATGCGATTCTTCTCTCTTTCTTCTTGGTTTTTTTTCTACAACTCATTTGTCGCAACATAACATTTTTATATATCTATTATGTGTTGACAGAGTAACCGTTACATGGGTTTTAATGTACTACATGAATTTGGGGCAGCTTGGCGGGCCTCTCTTTGTGATGTTGATCTGCGACTTGGCGGGCCTCTCTTTGTGATGTTGATCTGCGACTTGGTGGTTTGATGAATTATGCTACTGTTCTTTCTTTCTTCTGGGTTTGAAGAATTATGCGATTATTCTCTCGTTCTTCTTGGTTCTTTTTCTACAACTCATTTGTCGCAACATAACATTTTATATATCTATTATGTGTTGACAGAGTAACCGTTACATGGGTTTTCCTGTACTACATGAATTTGGGGCAGCTTGGTGGGCCTCTCTTTGTGATGTTGATCTGCAACTTGGTGGTTTGATGAATTATGCTACTATTCTTTCTTTCTTAGTTATTTTTCTACAACCCATTTGTCACATTATATTTTTGTGTATATCTATCATGGGTTGACAGAGTAAATGTTACATGGGTTTTGATGTACTACATAAAGATACATAATCATACTGCTCCTTTTTAATTCGTCATCCGAAGCGGAAAAATATGGTAGAGTATTTCTTCCGCTTTGTACTACTTTCCTTCTGTGATCAAATCAACAAGGGCAAGTGGACCATAATGATATGTGGATGTGCATTTTAATTTGGTGATCTCTATTCAGATTATGAATTCTTTACGGTTCAATATTTTGTTTCTTCATACACACTTGATTCCTATCATCTTTGAGATAAAGTTATGCATTTTTCTATATTACACAATTCTTTTCCAGTTGTGTTTCTGTATTCATAACATGAATTTTACTCTGGTATACAAGATTCTGAGATAACTTCGCCCTTCAAAAAATGAGGAATTTTGGATAAGTTTGTTACGTTTCTACTCCTAAAATGATATCATTAGACTGGCCTAAGGGTTCCTCTGTATTTGGGTAGAAGCTTAAATTGTGATGTTTCATATTTTGTAGACTGGATGGAAATGAACCATCATGTTTTGTAGACTTTGTTGTCATGTTTAATTTAGTCAGCTCTCTACTAAGAAAGACACTTCATATTTCCGTCTTTTTTATTGATACTCAGCAATTACATAAAATCCGATCCTTATAATTTTCTTGGTGGGTGTTATAGGGGAGAGACATGATGAATTCTGGTGTTCTGTGGCCTGTAGCAAGCAGAGGTTATCATACTTTCCTTTCAATCTTGGGATAAATCCAATCACTTTCTTACAATGTGTTTGTTATGGGATTGAGGATAGTTGTTCTCTGATGGTGTGTCTAGTAGTATTGGAGTTTGTGTTTTTTTTATCAGGAATTGGAACATTGAAGCATACAAGATTCTAGATTATATATTTATGCCTGCACTGAAGATGAGGAATTCAGGAGGCTTGCTGTGTTGTTCAGTTAGTTTTCACCTTTCTTTGTTCTTTCTATTCTTGATTTTTAAGTTTAATTGATTCTTGGGAGAGAAGGAAGAGACAGTTCATGAATTTGTGGTGTGCTATGGCCCTTGGCAAGCAGAGGTTACCATACTGTCCATTCAACCTTGGGATAAAACTCGTCACTTTTTTATATATTTGTTTAGGGTGGGGGATATTTGTCCTTTGATGGTGTGTTCTGGCAGTATTGGAGTTTGTGTTTTTGTATCAGGAATGTACTGAAGATGGGGAATTAATGAGGCTTGGTGCTTTTTTCTATTATGTTGATTTTCATCTTTGTGTTTTAAGTTTAACTTATTTTTTAAGAATCTCTATTTTATTTTTGTGCAGTCTTGGTTTACTTTACTCTTCTGTACAGGAGGAATAACTTGGTGGAATTACTTTGTTCCGCTGACCTGCATAGTTTGCAAAATTACATTTGGCAATTTTCCCCTTTTTTATTATTGGCATCTCTGTCACAATGATGTAAGGTTCTATTTTCTCAGCATAATGAGCAGGCTTTTCTGTAGATGGAGAAATTTGGAATAGCTTGTTACAATAACTTTGTTCCTCTGACCTGCCACTTCTAGCTTCATTGATAATTCAACATGACATGGTTTGGCATCATTCTTAAATATCAATTGCTGTCTTCTTCTATGGGTCTAAGTGTTAACATTATGTTTGAGATATTGAAGACTTTTCCAGATCAGGCCGTCTACAAAATATTATAGATGAGTGACCGAATTATTTCTATCCCTAGGAGAGGAATATAAAGTTTGAATTTTTTATAATGTTTTTATTGTAGTTTTCTTGTTGGTTTCGATAGAGAATGTTGCATGGTGTGGTGTGGTGTGAGAGTTTTGGTGGAGATTATAGATAATTTTTTGTAACTGATGTATGTATTTGTTTTAGAATATAGATAATTCTCTGATGGTAGCCTGCAGCTGTAATCAGTGATGCGAACAT
>Vv_1-10k_transcript/4371 full_length_coverage=2;length=3807;num_subreads=16
GGAGACATTCATTTTTCTATATATCTCATCCATTTTCTATTGAGTTCTCTTACACTTCAACTTCTTCAGTACTTTGTGTTGCCTCTAAATATTTTCTTAATTAAGAGATCTTATTCTAAGTTTCTTTGTTCCCACAATCACTATCCGTCAAGTTTTCTTTTACAGGAGATCATAACTTCAATTTGTTTACTCACATATTGACTGGTAATAATATATCTTTTTCCCTTTTTTAAATATATCTTTTAGTTTTATTTTAGTTGAAAATATTCTACTTTATTTAGATCTACAACTAGATTTAATTTTAGGTTAGTTGATTTTTATTACTTAATTTTCACCATCTTTTTATAATATTGACATAATTTTGTGTTGTTTAATTTTCTAAATTTTACTCTAATTTTAATTTTAGTTTCTTTTTCGTTGAAATCTTCAATTTTGTCTCTAGCTTAAGAGAATCAAAAAAACTATTTTTGTCTATTAAAAAATTATTATATTTTTTTAAAGAATGTTTAAATTTAAATTGATTTAGAAAAAAATTTCAAATTAGTTTAAAAAATTGAAAAAATCAAACAAATTATTTAAGTCAGATTAGCTTTCAAATTGAAAATTTAAAATCAACTTAAACCGTACAATATTTTGATACTCTTATATTTGTATGATGTATTTTATTGATTTATTATTAGTTGGTTTTTTATTTTTAATCAATTTAATAGTATAATTTAATTTTTGGTTTTTAAATTTTTTATATGCTTTAAGCATAATGGATATATTTTATTTCATAATATCAAAATTTAATGTATTATCTATTATATATATTATATTTTTTTATCGCTTTTTAATAAAATTATTAATTAAATAGTAAATCAAATTTAAAATAAAAAATTTCAAATTAAATCACATTAAATTAAATGTTTGAATTATACTTTTTTAAGTTGTCATCCAAAATCAAATCAAAACACATATTTTTACTTTAAAATTGATCTAAATTATTTTTATTTTAAAATTGATGCAAACCATTTTTATTTTAAAATTGATCCAAATCATTTTTTTCCACAGATATTGTCCTTAAGACCTTTTATAGGTACAAGTATACCGGGTTTCAATACTCCAACTTTCAATTAGGAATCTATAATATAAGAAAATTAGTTGTTGGAGAAAAGTCTACATTATGCTTATTTGATTTTTTGCCACCACATTAAAACTATGGTTATTTGGCCTTTGCACAATAAAGTTTTTAATTTTATTATTAAAATAATACAATCCTCATATTTTATCAAACTTACCAAATCTCTCTCCATTCTCTATTTTTTATTTCATCACTATCTCACTTCTTTCTTCCACAAAAAAAATTTATTATTGATATAAATATTTTTATATACGAAAAATGATATTTGTGATGGAAATATTTTTTATTAAAAAATGGTATACGGAAAAAATTTGTTCAAAAAATCTATTATTGATATAAATATTTTTATATACGAAAATTTAATATTGATCCAAATATTTTTGTTTAGATAAATATTTTTGTAAATGATATCTAAACAAAAATAATATTTACGGAAAAATATTTATTATTTAGAAAAAGTGGTATTTATGATCAAAATATTTTTTATTCAAAAATAATATACGGGAAAAAATCTACCATTTATCTAAAAATTTTAATATACGAAATTTACTATTGATCCAATTCTTTTTAGTAAATGATTCCTAAACAAAAATGAAGTCTGTATACGGAAAAAAATATATTATTGATCTAAATATTTTTATATACGAAAAATGTTATTTATGATCCAAATATTTTTTTATTCAACAATGGCATAGGCCAAAAAATTTATTATTGATCTAAATATTTTTATATACGAAAATTTAATATTGATCCAAATATTTTTGTAAATGTCACAAAAAAAATCTATTATTGATATAAATACTTTTATATACGAAAAATTAAATTTATGATCGAAATATTTTTTAGTCAAAAATGATATACGGGAAAAATTTATTCAAAAAATCTATTATTGATCAAAATATTTTTATAACAAAAATTTAATATTGATCCAAATATTTTTGTAAATGATACCTAAACAAAAATAATATTTGTATACGAAAAAAACTATTATTTACAAAAAATGGTATTTATGATCCAAATATTTTTTATTCAAAAATGGTATATGAGAAAAAATTTACTATTGATCAAAATATTTTTATATACGAAAATTACTATTGATCCAATTTTTTTTGTTAATGATTTCTAAACAAAAATGAAGTCTGTATACGAGAAAAAAATCTATTATTGATCTACATATTTTTATTCAATAATGGCATATGCCACAAAACCTATTATCGATCAAAATATTTTTATATACGAAAATTTAATATTGATCCAAATAGTTTTGTAAAAGATACCTAAACAAAAATAATATTTATAAGCTGAAAAAATCTATTATTAACAAAAAATGGTATTTATGATCCAAATATTTTTATTCAAAAATTGTATACGAGAAAAAAATCTACTATTGATGTAAATATTTTTATATACGAAATTTACTATTCATCTAAATATTTTTGTAAATGATACCTAAGAAAAAAATGAAGTCTATATATGGGGAAAAGATTTATTATTGATCTAAATATTTTTATATACGAGAAATTGTATTTATGATCAAATATTTTTTAACCAAAAATGGTATACGGGAAAAAACCTAATATTAATCTAAATGTTTTTATATACGAAAATTTAATATTGATCCAAATTTTTTTGTAAATGATACTTAAACAAAAATAATATTTGTATTCGGAAAAAAATATATTATTTACAAAAATTGGTATTTATGATCCAAATATTTTTTATTAAAAAATGGTATACGAGAAAAAATCTACTATTGATCTAAATATCTTTATATACGAAATTTACTATTGATCCAAATACTTTTGTAAATGATACCTAAACAAAAATGAAGTTTGTATACGGGAATTTTTTTTTATTATTGATCTAAACATTTTTATATACTACAAATGATATTTATGATCCAAATATTTTTTATTCAAAAATGATATACGCGAAAAAATCTATTATTGATCTATATAATTTTATATACGAAATTTACTATTGATCCAAATATTTTTGTAAATGATACTTAAGCAAAAATGAAGTTTGTATATGGGAAAAAGATTTATTATTGATCTAAATATTTTTATACAAGAGAAATGATATTTATGATCAAATATTTTTGATTCAAAAATGGTATACGGGAAAAAATCTATTATTGATCTAAATATTTTTATATACGAAATAATCAATTATTTATCTAAATATTTATTTTTTATTTTTAACATTTTATTTAAAATAAATGATGTATCTAAATGTGCGTAACAGAACAGAACACGTGCGTATGCACGAGTTTGTTACTAGTTTGTGAACAAAAAAAGTTCCACTCAAATAAAGTATAAGGTTTGCGTTCGACTTCCCTGTTCAATTTTGATGGATATAATATTTAAATATGAAATTATTTTATTAAAATGAAAAATAAAATAATGAAACCAAAAAAGTTATATGATATTAAGGACCAATTTATTATAGTTTTCAAATTTATTTATATTATCAAAATTGATTTTTTATAATAAAATTTACATTTTTTTTAAAAAATTAACTCATTTTTTAATATGTTAAAAAATTAATTTTGACATCAAGTAACATAAATATATATTATTAGAGACCTTTTTTTGAATGGTAAAATATATGTATAATAAATAAAGGGAAGAAATCCCAATTACAAATACAAAAATAAAGTCAAATTGGCACAAGAGGTATCG
>Vv_1-10k_transcript/4618 full_length_coverage=2;length=3743;num_subreads=14
ATGACCCATTCTTGGCTGATGACCATATATTTGGGAATTTTTGCTAATTCCTAGCAAGTGGCAACCCCTTTAGCAGAGACATCTTGTATTTTTTTCCTTTTTCAAGTGGAAGACTTTATTAAAGAAGAAACTGACCCCTATTCTAATAGTGGAAGCTTATTATAAGTTCAACTTAGTTCGTTATTTGAACAAATGTTTGTCTCGTTATATGAGAATCCTCTTGTGATCCATTAAATCTTTTATCCCCAAGAAATGGCATCAATTTATTTGAGAAGTTTGTTGTGCATCTAACCTACTCACATCTCTGTGAGTCTCCGGCAGAGTTATTGATTATCTTCAACAAGTGGCTATCCTTTGTTAAGCTTATTTGTTACCCATTTCAAGTGAAAGACTTGATTAAATAAGAAGATGAGATACATTCTAGGTAGAATACCAGAAGTAGTGGAAGCTTGATATCATATCAACTTTTGTTTACCATAAGTTAGTAGTAATTCATCTTTCCTCACTGCCTACTTAGGAGGTTCTTCCCTAGTAGAGCTACTGACGTTCCTTTTGAGATTCCCCTGTGGAGTCCATATTTTCTTCATTTTCTCGCTACCTATGCAGGGTGTTATCCCCAATAGAGTAAGTGACCCATTTCCTCTCCAGGTTTATTCCCTATTGGAGTTGGTATATCCTTTTGCTGCTTGCATTGTTAAGTTTTTCTTATTGGAACCTTAGTTTGTTGTTTATTCTCTAACTTCTTTGGCTCAATTCTATGCATAGTTATCCTTTAAATCGATTCGTTTCCCAATGATTAATTTTCCTGGTAAATCTCCTTTGTCTCCAGTAGTTTCAAGTCGTAGTTTTGTCTACGCATTTTTTCCATCTCTTGTGTAATTTTATATTCCCCAATTGCATCTCTTTCTGTTATTCCCATGCAGAGTTTCTGTTTCTGTTTCCTTTTCTAAGTTTCTCTAGCAGTAGTTCGTCTTCTCTAGCATCTTTTCCTACAAAGTTCAGAGTCTTGCTTATGTGTTCATATCATATCATAAACATTTTTGCGGTATCTTAGGGCCAAGAATTGTGTATTCTGTATTTAAGTTTCTTCAATCACGTCGAGACAATGATTTCAATCTTCATATCTTCGGATAGGAGAAACGTAAATAGGGGCATCTGTCATACCCTATTTCCCCCCTAAGATGCCACCTATAACATCATTTTCATTACCTCATAAATCATTCATTCAAATGAGCTCCTAAGGCATGAGATCAAAGGACTCTTGGAATTAAGGTTTTTCTCTATAGATTAAGGTTGTTACTTTACTCAACTTGATTCAATTGGTTCTTTCATCACTCTTGGTATAGAACTAGGGCTTTGAATCATAAACATAATCAAAATCTTTTTCATCAAAATTCCTCAAGAAAAAGTGCATCAGGATTTCACTTGTGTGTGCTTAAGGTTTCATCATGTTTTCAACTGAGTATGATTTTGAGCTAGGGTTTTGATTCTTCTCATTATGTCAAGTCATCTATTCATCAATGTGCACTCAAAGTCAAGCAAAGAGAAATAGGGTTCACTACTCATTGTGCTTAAGCATTGGTGATGGTACTTCAACTAAAGTTAATTAAGCTAGGCTTCATTTTAAAGCTACATTGAGCATTATTCTTTCCTTACTGCAAGTTTATCAACATCTAAGGGTTTCTCCTAGTTACTTACTTCACAAGTCAATGTCTTTTAAGAAGGTTAGAAGATTCCTCAAGGAATTACTTCTGTGTTAAGGTCATTAATGGAAGAAAAACTTTGTGAAGTCAAAGATATTTTGTTGATTGAGATGAAATTATGAATCATGGCACAAAAGATGAGTTGGTGACTTCTTTGTGATCAAGGTCTTATTATCTTTTCAATTACTTGTTGCTTGCAAGTTGATTTAGATTCATTATGGTGAAGTATTCTTTCAAGTATGCTATGAATTCAATATTTCCAAATGATCAAGTAGCATGATTCAATGTATTGGTCTATGAATTCTTTATATGAAATTATGGCACTTACAACACATGTTAACACAATTGTCTTAATAACTTGTGATGTCAAGACAGATGTTACAATATCTGGAAACAAACTAGACATATCAGACTGAAATTTATCCTAAATTTAAATTTTAGTATGATAAACAACACAGAATTGCTAACCCAGTTTAGTGCAACAACACCTAATCTGGGGGCTACCAAGACAATAAGGAAATCCACTATGACAGTATTAATTCAAATTCTAAACAATCCTGGTTTACAACTTCTCACTTAATCACTATCTTGTGCAACTTATACCTAGAAATCGACATCTAGATATGAGAAATCACCATCTCACTTCCTAAATTACCTCAGGAATATCTAACAGTCTCAATCCCAATGACTGTATCAAGAAAAACCCCACAAGAAGATTACACTTCCAATACAAAAACTCAAACTCTTTTGCTTAAAAGCTTCAAGAGTGAGAACAATAACTTGACAAACTGTCAATAACAATCAGTTTATCACATAGTATTAACAAATACATGGGTGACTTACAAACTACACAAGAGACTCTCAAACCTAAAACTCAAGACTTCCCCTAATTTTACAATTGTGAAAAACTTAAATTGCATTAGGTCTAGGGTTCTCTTTAAATAGTCTTCAGCAGTCCATAGGCTTCGAAACCTTTACTCAAATATTACTTGATCCACAAGCTGAGAGATGCACCAATTCTGCAGAGAAATATTTTTGAATCTTGGAACAAATTTTCAAGTTTCCTAAGTTGTCTCAATATCCAATTTTAGAAACTTTTAATTCTGTTGGAGATTTGATTCAATAGTTCCAGATTAAATCTTCTTGATCTGCACAAATCATTGAGATATATCTAAAAGAAATATCACAAAATAAAATCAAATCAGTCAAGATTTAAAATAGTTTATATTGATGTTCTGGTTCAGCATGTCAAAACATCTGTCTTCAATGTAAGCTCATACTCTGCTGTATCAGTTTGATCTAAATGTTATGACATTTGCTTAACACCTTTCAAGAATCATATTTTAGCAAAATTATTGCCAATCCTATAACCATGGTACTAACAAACTGGAGAGAAGAATAAAACTACAAGGCAAACTGCACAAAAATTATATCAAGGATACATCAAATACACAAACAAAAGCTACATGCTAACCATGTAAATTTTTTACACGAGGAAGAAGATAAATGATACTCCCCCTAAAACACAACCCTAATTTACCATCCTGAACTTTCCAGGTGAAAGCCCACAGTTCCAGAAAACCAAGCTAGGCTTAGGACATTAGAAGAACATGCAGCAGAAGTAGCACACATAACTCAGAGTACAAGACACAACTATGTTCATAACTCAGAACACAAGACACCACTCAGGATGTTAGAACATCCAACATGACATCCTGAAAACACAACCACAACAGAAGTAGAAGTATAAGCAGTAACAAACTCAGACTTAAAACTCACATGACAAACATTCATGCTCCCCCTGAATTGTTGCACACATCAAGCAACAATATTAGACTCAATGTCATTCCCCCCTTTTTAGCCAAAAATTAAATAGAAAAATACTGACACAAAAGAAATTAAAAGAATCAAAACAAGCAAGAATTGATTCAAGACATACAAAATAAGACTAAAAATTGACTCAATAACTTGATTTAGGACTAATAGCACCAAATTGAATCAAAACAAATAGAGTCACCCAACTAGGACTGACAAAAACTG
>Vv_1-10k_transcript/4916 full_length_coverage=2;length=3659;num_subreads=33
GACACCAAAGCAACCTTAGCTATTTGCTTTCTCACTTCTCTCATAATTTTCAAGTTTCTTAGTCCCATAGTTTGAAAAGGAGTGAAGAAGTTGTTCATACCTTGGTGGAGAATTCCAACTTGAATTCCATCTTCAAGTCTTGAAACAATCAAAGAGGTGGCCATCTTCATCAAAAGCCTACAACAACAAGCAAAGTTGTTAGGGAAATTGTTAGTAACAATTCAAGGTTGTTAGTAACAATAAGGAATTCAAGGCGTACCTTCAACAATAATCCGGCGAAAACCTCCTCGCCGTAGTAGCTACGACTACTTGCCGTAGAATTTCAGAAGGATCAGAGGCATACCTCAGCACAAAATCCGGCAAAAACCTCCTTGCCGCAAGTAAGTTGTTTCCACTTTCACACTCAAAATTGCTGTTAGTTGTTTTGTCCTTGTTGGTCTCCTGTTAGAAACCGAGAAAACAGAGAGTATGAACATTTCATGTCATAAAAGAGGAAAATTGAATTGAGACAAATTGTTTCCTTTTATTCACCGAGAGCTCAGAGAAAGAAACCGGTGAGGGATTGAGCAAAAGAGAAACCAAAAAATAGAGATTGCATAAATAATTGTTACTGTATCATAATGACAGAAAATTGAAATTTGAAAAAAAGCAAACCTTCAGCTTGTCTTCAATCAACCAAACCGAGTGCACACCGATAGCAAAGAGAGTGGTCGAGAGGAAGAATTTCATGTTCTTCAATTATTCATCACCGTGAGCACCGAGAGCGGAGAGTCGTTGTTGTTCACGGCAAGAGAGAGGCGGAGGTTGTCATCGTTGTTTGTTTACACTAAGTGACTGAGCAAAAGACCAAAAATTGTTGTTACTGTTTGTTCACCACGAGTAAAAATTGAAACAGAAAGAGAGATGTCACTGAGTTATCATTAAGAAGAAAACAAAAACGAAATTTGGAAAGAAGCATACCTGGGTTCTTCAAGCTTCTTCCATGGCCGCCATTGTTGTTGTTACCGAAAATGAGAGTAAACCGAGAGAAAGAGACCGCGAATCTGAGAGAGAGGATTTTGTTGTTGATTCGGTATGAGCGAAGAAAGAACCGTGAGAGAGCGAAGCCGAGAGGAGAGGGGCTGCCATTTTTGTTGCTCATCGTGAAAGAAGGATGCAGTTTGTTCTTTTGAGTTTGTTTTCTTTTTTCTTTCTGAAGCGTGAAAACAAGAAAGAGAGAGGCGCTGCTGCCTCTATGTTTGGTTTTTAGGGTTTTCAAACCCAGCTTGTGGAAAGAGTTTGGGCGGATCCGGGTCATCCTGACCCGACCCGGTCCGGCCCAGTTTTCTTTTTTTTTAAATTCAGCTTATTACATTTTTTGGGCTGCACCCCCATTTCATTTTTAACCCCTGGCCCAGTTATTTAGTCTTTTTCTTTTACTAACTATTTATTTTAATTTCCTTTTGAAAGATTATTTTCATAAAGAAATGACTTAACATTTTATTTTTAATATAGGTTTAGTTTGATTTCCTAATCTTATTAAAAAAACTCCAAAAAAAGAAATATATATTAGATACATATTTATGTTTATATTTCTAATTATTTTTTTTTCTCTCACACAAAACTACAAAAATATCTTTTCTTAGATTAATTTATTTTGAATTTAATATTTTCATATAATTTTGTGTAGTTAATCATTTGAATTTATATTTGATTACTGCTGCACATTACTGGAATTTTCTAACTTCATCCGAGACTTCGAGATTATTTCTCTGTTGTTCTCTGTTTTGTCTGTTTGTTTGGTCTTCCATTTGCTGTAGAATTCCATAAACAATTACTGGATGATCATGGAATTGCTGAAAGCTGTGAGCTTATCTGACATTCTTTTTCTGCTGGTGAGGATGCTTAACATCTATTGAAATCCTAATTTATTCAAAGCACATCACTTGAGGATCACGGTAACACCTCAAACTCAGAAATCCAATTTTCTCATTCTTCGAGGTAAGCCTAAAACTCAATCAACTGTTTTCACAACAATAATCAATTCACTTTCAAATCACCCATTGTTTTCCCAAAACAGTGGGGCCTCTCGAATATTAGAGAGTATAAGTCCCTTTTCTTTTTCTTTGTACAGTTTTTTTTTTAAACAGAAAACTCTTTCAAAACAAACTTTCAAACAGTTTTTCAAACGACGCGTCTGTAAATAAAAACAATCAACCATGTTTTGAAAATAAAACATGGGCCTCCACGTAGGTATAAGTCCCGAGCCCTTTCGTACATACCCACTCTAGTACATGAAATTAGGTATTTCATTGTACGCCTTTTGTACATATCTCAATCAATTTGTTTTTAACTTTGAATAACAAACCAAAAATGAAGGTTTCTTTAAATCTTCCCAAAAATACCATGGGCCTCCATGTAGGTATAAGTCCCAAGCCCCTTTGTAAATACCTGTTTACATAGCTTTGAATAAATTCAAGTGGACCTCTCCCCGAGTGTGAGTCCCGAGCCCTGTGTATACAAATGGATCATGCTTACAGGTATATTTCCTTCATAAACTCCATTATATACACACACTTTGTCATATATAACTGTTCATATAACTGTTCATATAACTGTTCATATTTGTTCATGTACTTGTGCATATTTGTTCGTACTTGTTCATATGTGTGTTTGTGTTATATATACTTGTTCAACTTAGTACAACACTAGGTTCCCCATAGCCTCCTATTGGGCTTCGTGCAAAGAATCTCCACTAGTTTAGGTTAGGACATAGAGTATGGTTTCCCGGTGAAATCGCTCTAAGAGCTCAAACCAACTATACCATGCCTCCCCTTGGGCTTTGTACAAACGAGTGACCCTACCATAGCCTCCTCTTGGGCTTACAATGCAAGGACCCTGGATTGTCCCTCCCATAGCCTCCTCTTGGGCTTACAATGCAAGGACCCTCGGATAGCCTCCTCTTGGGCTTCGTACAAGGACCCACGGGCTTCTTATAAGCATCCCCAATATCCAAATCAAATACCCTAGGAGATTAGACATTTTTCATCTCTATGCTAGGAGTATCTCTTTTATATCATCACAAACAATCAATCAATCAATCAAACTTTTTTGCCACAAGGCTGGCTAATCAATCCAACTTTCTTTTTGCCACAAGGCTGGCTAATCAATCAAACTGTTTTACCACCGTACTGGATGATTAATCAAAGTTTTTGTCACAAGGCTGACTTCATTGAAACTTTTGCCACAAGGCTGGCTGATTAATCAAAGTTTTTGTCACAAGGCTGACTTCATTGAAACTTTTGCCACAAGGCTGGTTAAACAAAAACATCTTTATCATTCTAAGCACCCTAAGTGGCATGGCCCCGGGCTTATAATGAAAAGATTTTCAAACAAAATCAAACAGATGTATGTGATGATATAGATTAGATACATCTAGCATTTAGACGACATTTGTCTATTTTCCTTTGCTTCCACTAGCATAAGTGGGAACTACGATTGCTCTGACTTTCTCAACATCCCTTTGAGAATACGTAGGCACAAGGTCGATCCTTGGCGAACAAAACAAAACAAAAAAAACATTCAAACCTTAGCACCCGTAGACCCCGAGCTACAGATGCTCTGATTCCCTCTAAGGGATATGTATGCAGAGGATCGCGATGATCTTTGCGAGCATAATC
>Vv_1-10k_transcript/6295 full_length_coverage=2;length=3451;num_subreads=60
GACAGAGGGAGCTTCGACGGATGTGGATGCTCCTGCAACTAAGGAGGTCAGTGCCTTTGAAGCCTTTTTTCTTTAAATTTCTCTTCTCTTGCTTGTTTCTTCATCATATTTGTCATCTCGTTTTGAAAATCTCTCTTCTGTGTCTTAAACTGATTTGTTTTCCCCATTTTTTTTAGAAGGATGAGATGTGAATGTTTCCACAAAACATATGCCTTTATAGAATTTGTTTTTGGGTAACGACCAAATCTGCTTTAAAGATTTCCTTGGGAAGCTTCTCTTGACAAAATTTGATTGTGACTATCTTGAAAATTGTGAAAAATAGTGTTTGTATCTTCTATTTTTTTTTGTTTTCAACTATTTTCCTGCTTTATTTCTATATATCCTTTTTACTATTTAAATATTTTATTTTGGCTTAAACTGGTTGATGGTTCTCTACAAACTAGTTGAATTCATTAAAGTGGGACAAGCATAGTAATATCAAATGTTTTATTCATTAAGGAATCTAGGAAGCTAGTACATGGTTTGGATCTTAAGGATTTTACAAAATGAAGATGAGGTATGCTAAGAATTATTAGTAAAACTTTTTGGCCGGTTCATCAGCTAATCAAGATAAGCCAATTAGTCTTGATCAACCTCATCTTCTGGTTCGTCGATTTTTCTGGCTTTTTCTTTGTTCTTTCACCTACTATCTCATTCACTATAAACTGGTTTTAGTGTTCCCTCTAAAAAGAATATTTTATATTTTGTCTTTTTTTGTTCAGTATCTTTTTCTCTCTCAACTCTTTATTATTACTTTTTGTTGATGACAAAAGGGGGAGAAATATGAGAGTATTAAAAGACTATGATAAAAACATTGGTAAATGTTTTTATTAGCATCTGAACCCACTCAAAGTAACTTATGTTATGTGCTTCATTTTTTTGATTAAATTATTTTAATCATAATAAGTTTAAATAACTTGAATAGAACTTAGGGGTGAAGGTGCGTGAAACACAAGAAAGTGTGGTTTGATTTGGGTTTCAAGGTTTACAAATAATTTTTTCCCAAATCAAAAACACAAGAACAAAATAAATAACACAATTATTTTTATCCTGGTTCACTGTTAATGAAGTTACTCCAGTCCACCCGCCAAGGTGATTTTGCCTTGTTAACAAGGACTTAATCCACTATAAACAAACTGATTACAGAACCATAATAATGACTATACGTAAATATTGCAAACCACAACAAAGACCAATTGTCACTTGTTGCAAACTTCAAAGACTAACTGTCAATGTCTTCTTGAGAATTCTGACTAAAACCCTAGTCTCTCAAGGAACTATCAACTTCACTTGTTTGATACAAAGGTTTTGTGTTTTCCAGAATGCTTCTTGAAAGCGGATTACACAGATTGAAATACAAATAAATAACACAAAAGTGTTAAGCAACTATCGAACAAAAATTCACTTGTTACAGTTAACGAACAAAAGTTCACTTACTTACAAAACTGTACAAAGAAATGATCAAAGTTATTTCAAGAAAGTTTCAACATGAATTTTGTAATATCCAGAGTTCTTGTAAAAGCGTTTCAACGCCTCTTTGATTCTTCTTCTAAGTCTTCCTTTTATAGACCAAGAAGAGAAGTCCATTGAAGGGTAGAATTAGAATATGAAATTCCAGCTGTATCGTTCCAACGGTCATTGAGGGGGAGGTAGACAATACTGTAGAGAAGTACTGACCTAACGCCACCCTAGGAAGAGTATACACCACTTATTATTTCCGCACGTGGATCCAAATTTAATCTAACGTCTTCCAATCTTCAGAGGCTTCAAATAGTAGTTGTTGAAGCATGTTTAGTAGGATAAAATCGTTGAGTTACCAAAACCTAAGTTTTCAGAGTCTTCAAAACTTGTTCAATAAGAACCTTGTCTTCCAAATTTTTAGCACTTGGTCTTTTGAAACTTCAGAACCTAAGTCTTCAGAACTTGTTCACTAAGAACATTGTCTTCAGAGTCTTCAGCACTTGGTCTTTAAATCTTCAAAGCCTAAGTCTTCAGAGTCTTTAGAACTTTATCTTTAAAGTCTTCAGCACTTGGTCTTTTAAATCTCTGTCTTCAGAAACTTCATAACTTATTATTCTAGAACTTTGTCTTTAAAGTCTTCAGCACTTGGTCTTTTAAATCTCTGTCTTCAGAATCTTCATAACTTATTATTCTAGAACCTTGTCTTTAGAATCTTCAGAACATGGATAACAAAATCTCAAAACTAGAGGAGGCCCTTAAAGTTCTTTCATGAGAGTCTCGATCAAAAACTTTATTACTAACGTTCATCAGAACCGTTGTTATAGAAGCATTTTCGAACTTGACTGAATCTGTAAATATGCTAATCTTCTTTAGAGTCGAAGTGTGCTTTGTTCAGAACCTGAGGACGTCACACGTATTTTCTCCAGAGTTAGAACTTGTTAGCAAAAGGCACATACTAGACATAAAACATTAGAGTACTAAATTGTTCTCTAAGATATCATGTAATATTATCATTAAAGCCTAAGGCCAAATGTAGAACCAAATCTTGTTCTTTCAAGGGGAGCTTACAAAACTCAACCTATGGACTTTTAGACTCAATAGGAGCTTACAAAACTCAGACTCTGATTTTATGCAGTTAATTCAAACTGACCAACCATTGTTCTTAAATACTTTTGTTTATCATCATCAAAAAGGGGGAGAATGTTGGACCAAAATTTATTCATACTCCTTGGATTTTGATGATGTGTAATCGACACATCTTTATCATATCATAAGCTATTTAAAGAGGGAGATCTCTTTGTTAAATTTGTCAATATAACTTATTAGGGGCTCGTCATTCTTTGATTTTATGGTCTCTAGGCTATCCACGAATTTTAGTTGGGCTTGTCCTTCTTCGATTTTATAGTCCTTAGGCTATCCACGAATTTCATTTATTTCTTGAAGGCCAAGAAATGGACGATTAAGCGTTTGTAGAGTTCGGAACACGAGTTGTTGGACCATATCTTAAGCCTTTAAACCTCGTCATCACTTGTGGGATGGGGAGCCATCACACGAGCCATACCCTCTATGCTTTATGGGTGTGATACTATGTTTTCACGTCGCCCTCATGATGGTCACAATGCTTGCGAGATATGGTTTATGAAGGATCATATGTGCCGATTATGAGACTCATGGATGCGCTCGTTGGAATTCCAAAGTTGAGAAAGCACTTTTTTCAATTTATCATGTAACACAGTGGTTTGACCTGGTTTGACCTTGGTTGATGTCGTCGTCGTTAGAAACCATCCTACCACAATCATACAACTGTTATGCTTTTTGTTGACATTTGATTGTCTTTGAACGACCACTAAGAAATCATTGAAAAGTTCATTGATTTTTTAATCAGTAGGTGGAACTTCATGAATCCACATACCCACACCACATGCAAGACCTTCATTCGTTGTGGTTAGAC
>Vv_1-10k_transcript/6778 full_length_coverage=2;length=3383;num_subreads=60
GACACCAAAGCAACTTAAGTTCTTGCTTTCTCTCTTCTCTCTCTATTGCTCATATATTGTTCAATAGACCTCTTGGCAAGAAGAAATTCTCAAGCCAAGAGATTCTCTATTGGAGGTGAGCATTCTAGTTACAAAGTAAGGAAGAAGGAAAAGGTAGTTCTTCATACCTTTCTTGAAGATCTTCATCTTCAAGCTTCCAACAACTTGAAGTTCCATCTTCAAGGCGCTCCCATAAGTCCAAAGAGGTGTTGTGGCATCACCTTCATCAAAAGCCTACAACAATTTCAAAGAAAGAGAGGTTGTTAGTAACAACAATTCAAAGTTGTTCTACAACAATCAACAACAATTTGAGGGTGTTCTTCAACAACACCACTCGAAATTTCCAGAAGAAAGAAAGGAGGGTTGAAACCATACCTCCAACTTTCAGTTGCAGCCCCACATCAACTTCAACCTGCAGCACCAAATAACGGTTCAAAAATTCAGCAACAACAAGAAACCGAGGTTCAGAATCACTCATCCCGACAGCAACAATTTACAGGAAAAATTTACAACAACTCAGGAGCAACTCAAAGCAAAATTTAGCATCACAACAATAATTCACGGTTCAGATATAAGCAACAATAACTCAGAAGTGCAAGGAACCAGGAGCTTACCTCGATGAATAATCCGGCAAACACCTCCTTGCCGCAGGTAAGTCCTTTCTACTACCACTCTTATATCACTGTTAATTATTTGTTGCTGTAAGTTTTCCCCTACAATTATTCAGACACTAAGATTAGGAAACATAGTATAATTTGTAAGCTATCACTGCTATATCACATATCACATAACACGGAAAAAATCCGAAACAACGAAATTTAAGCTTACCCAGATTTCCGCCACTGTTCATAATTCTGGTAAAATCAAATTAGGATTTGATGTAGAGTTGAGTTCATCCTTGTTATTCATCATATTTGTCCAAAGCTTTCCAGAAAATCCTCCATGGCTGAGTGTTGCTGTTGCTCGGTGAGAAACCGAGTGAGAGAAATCATCGTGAGAGTGAGCACCGCGAGAGAGACTGTGAGCCACCGAGAGAACCGAGAGAGAGAGAGAGAGAGAGAGAGAGCGAAAGATCGTGAGAGAGGCCAAGAGTGAAACGAGGGCCGGTTCGTTGTTGTTTGAGCAAAGGAAAAAATCCGCCATGGTTGTTCATCGCGAACGAAATTGAGATATAGGGGGAGAAGATTTGTTCTGTGTTCTTCCATTTGTTTTTTCCCAGAATCGTGAAAATGAGGGAGAGGAAAGCGCAGCCTCATTCCCTTAATCTTAGGGTTTTCTCTCTAACCCAATTAGTGTGTTAAGACATGGGCGGATCCGGGTCACACTGACCCGACCCGGTCCGGTCCAGCTTTTATTTTCTTTATTTTATTCAGCCCTTTAATATATTTGGGCTGCACCCCTATTTTATTTTTAGCACCTACTGGCCCATTTAATTAGTTTTTTTTACTAATTCTCCTCTAATTTTCTTCCATAAATATTTTCATAAGAATAAGTGTTTTAATTTAATATAGGATTTTAATTTCTTTTATAATCCTTATTAAAAACTCCAAAAAAATATATATTAGATACATATTTAAGTTTATGTTCTCTAATTATTTTCTCCTTTTCATAAAAACTACAAAAATATCTTTCTTTAGATTAATCTTGTTTGAATTTGATATTTTCATATAATTTTGTGTAGTTAATCATTTAAATTTCTATTTTGATTACTGTTGCACATTACTTGAATTTTCTCACTTCATCGGAGACTTCGAGATTATTTCTCTGTGTTTCTTCGGACTTTGTCTGTTTGTTTGGTCTTCCATTTGCTGTAGAAGTCTTTAAACAATTACTGGATGATCACGGAATGCTGTAAGCTGTGAGCTTATTCGACGTTTCTTTTCTGCTGGTGTGGATGCTCAATAACTGTTGAGATCCCAATTTATTCCAAGCATATCACTTAAGGATCAAGGTAACACCTCAAACTCAGAAATCCAATTTCTCATTCTTCGAGGTAAGCCTAAAAACTCATAAAATTGTTTTCACAACAGTAATCATTTCAAATCATTAATCAACTGTTTTCGCAACAGTATTTCAAAATCTTTTCAACTGTTTTCATAAACAGTAAATCATTTTTTAAGTGGGCCTCTAATAGAGTGTAAGTCCCAAAAACCTTCCCTTCTTAGCTTGTTTTCAAAACTGTATTTTCAAAATCTTCTTTCTGTTTTCAAAACATTCTTCTGGTATTTGAAGGGCATTATTCCCGGTGAAACTCTTCAGATACCTATGTGACCTTTGTCCATCTTCACTTCTTCTGTTTTCAAAAACCATTAACTGTTTATCATATATATATTCAACTGTTATCAACAAAAACAACAAAAATACTGTTGAGGCTCTGTACATACTTCTTCAATGGCCTCCACTCCATCCAGGTTAGGCTTTACAAGCTTTCAATTTACAGTCTTTGTTTAAATTACTGTCAAATATAAACTGTGCACATATATTAGTTTAGAACTGCGTTTGAGTATAAACCTTAGGACAGTTAAACTATATATATATATTATAGGAATATGACCTAGGATTGAGAATGTCTTCCCGGTGAAGGCTCTTTCCTAATTAGAGATCTGTAGTTCAAACCCCCAAGATGAATTATTCCCGGTGAAACATCTTGGCAAAAACCTTAGAATCCAAAAAATAGGACACATCCACCCAAAGAGGAATTATTCCCGGTGAAACCTCTTACCCATTTGCTTAGAGCCAAAATAAGTTCAAAACTACATAGCTTTCTCTTGTGCTATAACAAGGACCCTCGATTAGCCTCCTCTTGGGCTTTGTACAAGGACCCACAGGCTTCTTAAAAGCATTTCCAGCTTCCTCTTGAGCTTGTATACAAGGACCCATCAGGTTTCTTATAAACATAGGAACAGGTCTTTAGTCACCTTTTAGCCTACCCTGGTGAGTTTCTTCCAATTTAAACCAGACTTTAAACAAGCTAAGTTTGTCTCAATTTTGCATTGAGTACACTTTTTGGAATGAGAGACATGGACAGTCTCTGTCACCCTTATCTTCATCAATCTTCCTTAGCAGAGTCTAGGATCCATGTTTGATCATCCTCAGCATGTGTCAGCCTTCATCTTGGGCTTTAAACAAGAAGTCTCACTAGATAATCTTTCTGCCAATCCTTTCATCCTTTAATAATTAATGGAGTGCTACCCAAATCAATTATCATTTTAACAAAAACCCCTGGAAAGGGTTAGCCTCCAACATCTGTCTAAAATGTCAAAATCCCTGGAAAGGGTTAGCTTCCACACATTCTTTCATTTTTAATATAAACCCCTGGAAAGGGTTAGCCTCCAAAGTCAATT
>Vv_1-10k_transcript/7442 full_length_coverage=2;length=3272;num_subreads=50
GTCACATATCAAATCAGGGTTGTACGCCCAAATCTAAAACACTTCAAATCAAACTATGGATTTTCATCCGTTCGATCAGGCAATTCAAAAAGCCTTGCAAAACACAAATTCAAAACTACGATAGGCCATTCAAAAAGCCTTCAAATCATATCAAATCAAATTCTAAGGCGTACAACCCTGTTCCCGAACTACGTTGACTCTGATTCTCCATAAGGAGACACGTAGGCACTTGGATAACCAAGGTGAGTCCCCCTCCCTAAAATCTCAATTTTTCCCCTATTCACTTTCCTTAGCTATAAACCTCGATATTTAGCCATAAACTGTTACCTTAGATTCAAAGCCATAGGAAAGGGTTGAGGGTGCCTAACACCTTCCCTCGACCTGATTATAATAACTTACCCCGAATCTCTTAACTGCGTAGGGTTTCCTATTCGCCCTTCAGAATAGGTGGCGACTCTAAAACATTAATTTTTAGGGCAGGTGGCTACAGCTGGCGACTCTGCTGGGGACACACTTAATGGTGAATTATTATGCTCCTAAGGCTTGAGAGGGTTTAGGTTTTGGCGAATCATTTAGGGTTTTGGTGAATTTTTTAGGGTTTGGCTTATTCTCCATTTTAGGGTTTATGGTTTTTTTTTTATAAATATTTAAATTTTTATTTATTTATTTATTTATTTGCAATTTCATTTATTTACAATGATTTAATTAAATATCTATGTACTTGAATATTTGTTATTTTACTGCATATTTTGGGTTGTATATAAATTGTTGTTAAACCTAAGCGTGGGAATTATATTTAAGACCAGAGGGGAATTACATCGCCTACGAGTCTTATTATAATTCCACTCAGAGTGGGTTGAATATCCGGGAAGGTCTGATACGAGGCTTGACCTTGTTGAGGGTTGGACTTGGTATTTGGCTAATCTCTCTGGGAACCTACCCCTAAAACTCGAACCTCATGGATAAATGAGTTGTTCTAAAACCCAAAGAGACAAAAAGTCTCGGTGGCTACGAACGACCCCATGAGACCTTCTAGAACATATCAATGGGAAGGGTAGGCATCCTAAGCCGTTACGTCGAACCTATGAACCTAGGGCTTATGTGCTTACGTGCTTATATTATATGCAATTTATATACCGCGAATGTCTTGCGTGTTAATTTTTGCAGGTATTCCTACGTGTTCCCTAGCCTGTAGGGACTCTAATTCCAAGACCATGTCCTTCCCACGAAGGACACCTCCATTTGTGCATATTGATTGGCCTCTCGATGGCCATGAGATCTAGTGACTGTCTTGAACGGTCACCCCGTGCTTACATCTTTCATCCCTAGCCTATAGGGATTTTCTTTTACATCCATGTGTTTTCACAACAACGCATCCTTCCCCGAAGGACAACTTCATTAGCATGCGTTTAATTGGCCTCTCGATGGCTATGAGATCTAGTGACTGTCCTGAACGGTCACTCCATGCTTGTTTCCGCGCACCCTCTAACTTGTAGGGTTTGGATTCCCATCTATACATCTTTCATCCCTAGCCTGTAGGGATTTCACCTCATCCGATATCGTCCTTATATAGGTTGTGTTCCACATAGAGAACCTTCCCACCAAGGACAACTTCATTGGTACACGTCGAACGGCCTCTCGATGGCCATGAGACTTGGTGACTGTCTTGAACAGTCACCAGCCGCTACCTTCTGCATACCCCCCTAATCTAAGGGATTTCCATTGGCGTGTCATAACATCTATCTTGCAAGGACTTCACTAGGGTCTAATGCCGCCTCTAAGGCTATCCCTAGGATTATACTTCACACATCTGCATTGCATACACGGAGTTACAATACAAGGGGTCTCTCGCATTCACATGCATTTGCATTTTCATGCATTCATACATTTACATTCGCATCTTCGCCCGCATCCATACTTTCCGTGCTAGCCGATTTCTCGAGACTACTGGAGAAAAATCAAAGGATCATAAACTATGGAGAAAGGAGGACAAAATATCAAGAATGATCTGGGTCTTACTAAAAAAAAGGGGATGCATGTCACCATGCTAGTCGCATGTCCATGCCTTGTCGTAACGGGATTGTAAATATAACTGAGGTCATCGCCGAGAAAGGATTAGTTCAACAAAAGATTTCCCTCATAGATACACACAAGGGGTGTCTAGTCATAAGGGGGTTCATCTATGAACATAGCAAAATTTACGTGGACGCTCTACGATAACCTAGGGGCAAGGGTCAGTCCAACTAGAGCAATACCCTGAATAAAGATGCCTATTTACAATGGAGGGAAGACGACATGGGTTAACTCCACACCAAGGGGCAAAAGGGTCATAGTCTATCTTTGTCAATCTACAAACCCTGAAGGTTGCAATGGTGTGATACTATCCTTAGGAAAAGCAAAAGAGGTTTAGTCAAAGGAAACTCATGAAGTTCCGATAGGACGAAAACCCACCGCTAGCAATTTATTCCCGACAGGTTTGACGTGCCCAAAGAAAATTCGAGGTTACCCTTACTTCTACAAGTCCATGAACTAAGGAGTAAAATAAGGTCAACGGATTTACAAAGGAGATTACCCCTAGGATCAATAGGTCTTTCCACGCTCCGAATTTCAATCCCTACGACCGCTAAGTGTTACTCAAGATAAAGGTGGTACCTTCGGATTAGAAATTCAAATGGGATGACTACACATGTTTTGGAATCGATTCACTCGCACGCTTCTATTCTATTCTATTTCAAATTCAGGGTTATTAACAAACTTAAGGGAGAACGACGAATACAAATAACTAAGTCCAGCTAAACGTATGCTTTCAAGGTAAGACTGAACCGACGATGTACATGCATTGTTTCGATTCTTAAACAGTGGAGATATAAGGATGTTAATCCCTCGTTACCCCCTCGAGCCAGGAGTTGGAGCTTGTTTCTACTTTGCAAATAAACCTTGATTTCAACCAGGGGTAGGGTAGATTTCAATTAATTCAATGGTGTATTATGGTTGTCAAGAGAATCAATCAATCCGAGCAAGAATTCAAGCAAAGGTTCAAGCATAAGGTTCAAGCACATCTTCTTCCTCGTATTCATCCAAGAATGAGGAAGTAATGGAGATAACAATAACATTCACAACAATCCTCTTCCTCATTACATCATTCAAGATCGAGGAAGTATCAAAGGTGAAGCTTACAAATCAAAGTCAATATGGCAGTCACAACATTCAATATCCAAGGAGCAATACCTTCAAAAGAGCATAAAAAAAGGAGAAAAATCGCCCGCTAAGTC
>Vv_1-10k_transcript/7776 full_length_coverage=2;length=3212;num_subreads=29
GGACACACCAAAGCAACTAAACTACTTGCTTTCTCACTTCTCCCTCTTCTCATAGTTTTAAAGTTTCTTGGTAAGAAGGAGAAATTCTTCAAAACCAAAGAAAACCACTTGAAAAGTAAGAGTTTCTAGTTACAAAGGGAGTGAAGAATAAATTCTTCATACCTTGGTGTGGAGAGTTCCTACTTGAAATCCATCTTCAAGTCCTAAGCAATTTCAAAAAAAAAGAGGCATCACCTTCATCAAAGGGAGCCTACAACAACAAATCAAAGTTGTTAGCAAGAAGTTCAAAGTTGTTCTACAACAATCAACAACAATTCAAGGGTGTTCTTCATCAAACACCACACGAATTTCCAGAAAGACAAAAAGAGAATTGAAGCATACCTTCAACGTTGCAGCCCCGTGTCTACACCTCATACACACGTCACCTGCAATTTCAACACCGACGCTTCCAGCAACAAATTGTGGTGAAGCTGCAACACAGCAACAATTTGCAAAAACAAAAATTCAGAATCCCAGCATAACAACAAACCACAGTTCAGAAACACTGCAATTTTCAACAAAAAAATTCAAAGCGGTAGCAGCGACATATTCAACAATTCAAAAAATACAGCAACAATCAATTCAGAATCACATCAACACAATAACAATTCGCAACCGGTTCAGCACCACCATCATAATTTACGGTTCAGACAATAATTCAGAAGCATAAAGAATCAATAACATACCGGCAAAATCCTCCTTGCCGTAGGTAACTCGATTCCACTCTTACTCTCCATACTGTTATTACTGTAATTTTAGTTACCTGTTAAAACAAAATAGCCAGAAAAACAGAGGGAAATTAAATTCGTTGCTGCGTCACGAAAGTTGAAAACGAATTTGAAATTGCTTACTGATTATGCTTGCAGTTGTTATTTTTTGTATGAGAGCTTTTGTTCCTTCATGGCCGCCGAGAGAAACCCAGTGAAAGAGCATCGTTTTGTTGTTGTTACCGCAAAGAAGCCGAGTTGTGTTGTTGCTCCGAGAGAGAGAGTGTTGCGTTTGTTTCGTCGGAGAACGAGAGAGAGATGACGAGTGGGAGAAAGAAATGGAGAGAGGGGTTTGTGTTGTTGATTGTTCGGTGAAGGGAATTGAGAGCAAAAGGAAGAGTTTTGTTCCTCCATTGTTACTGTTAGCGTAAGAAAGATAGAGGAAATTCAGAGAAAAATTGAGAAGGAGCGTTGCCTCTTTTCTCAATTGCGTTTAGGGTTTTCCAACCCGTGTGTGTTTTAGGAGATGGGGCGGATCCGGGTCACACTGACCCGACCCGGTCCGGCCCCAATGTTTTTTATTTTATTTCAGTTCCTTAAATTAATTTGGGCCATACACCTCCAGTCTGAGTTTTAGCACCCCTGGCCCACTTAAATTAGTTTTTAACTAATTCTCCTTTTATTTTATTTTTCTATAAATATTTTCATGAGTTTAAGTTATTTTTATTTTAATGTAGGATTTTAAGTTCTTTTTTTTTCTAATCCTTTTTTAAAAAAAATGACAAAAATATGTTGTGAGATTTAAGTTTTCTTAGAAATATTTTTAATATGTTTAGAAGTATGTTTTTCTAAAGATATTAAAAAACACAAAAATATTTTAGATGCATATTTAACTTTATGTTTTCTAATTATTTTCTTCTTTTCATGAAAAATCACAAAAAATATCTTCTTTTAGAATTAATTTTATTTAATATTTTCATATAATTTTGTGTAGCTAATCATTTAAATTTTTAATTGATTACTGTTGCATATTACTTGAATTTTCTAACTTTATCCGAGACTTCGAGATTATTTCTCTGTTGTTCTCTGTTTGTTTGGTCTTCCATTTGCTGTAGAACTCCATAAACAATTACTGGATGATCATTGAATTGCTGAAAGCTGTGAGCTTATTCGACGTTTCTTTTCTGCTGGTGTGGATGCTTAACATTTGTTTAGATCCTAATTTATTCCAAGCACATCACTTGAAGATCACAATAACACCTCAAACTCAGAAATCCAATTTTCTCATTCTTCGAGGTAAGCCTAAAACTCAATCAACTGTTTTCACAACAGTAATCAATTCACTTTCAAACCATGCAACTCATTTCCAAAACGAAGTGGGGCCTCTCGAATATTAGAGAGTATAAGTCCCTTTTCGTCTTTCTTTGTACAGTTTTTGTTTTAACAGAAAACTTTTTTCAAATAAACTTCCAAACAGTTTTTTTAACAAACAAATCTTTCAACTCTTTTTTAAACCATCCACCATGTTTTATGAAAATAAAACAGGGGCCTCTCGAATATTAGAGAGTATAAGACCCACTCCTTTTTTCTTTTTACACAGTCTTTTTATTCAAAATAAATAAACTTTCTTTCAGAACAAACTTTCAAACCGTTTTTCAAACAACGCGACTGTAAATAAAACGATCAACCATGTTTTGTAAATAAAACACGGGCCTCCACGTAGGTATAAGTCCCAAGCCCCTTTTGTACATACCCATTCCAGTACATGAAATTAGGTATTTCATTGTACGCCTTTTGTACACAGCTCGATCTGTTCTTTTTAACTTTGAATAACAAACCAAAAACGAAGGTTTCTTTAAATCTTCCCAAAAAAATATACCATGGGCCTCCATGTAGGTATAAGTCCCAAGCCCTTTTGTAAATACCTGTTTACATAGCTTTGAATAAACTCAAATGGACCTCTCCCCGAGTGTGAGTCCCGAGCCCTGTGTATACAAATGGATCATGCTTACAGGTATATTTCCTTCATAAACTCCATTATATACACACACTTTGTCATATATGTATAACTGTTCATAGTTGTTCATGTACTTGTTAATGTTTGTTCATACTTGTTCATACTTGTGATTGTGTTATATGCTTATTCAACTTAGTACAACACTAGGTTCCCCATAGCCTCCTATTGGGCTTCGTGCAAAGAATCTCCACTAGTTTAGGTTAGGACATAGAGTATGGTTTCCCGGTGAAATCGCTCTAAGAACTCAAACCAACTATACCATGCCTCCCCTTGGGCTTTGTACAAACGAGTGACCCTCCCATAGCCTCCTCTTGGGCTTACAATGCAAGGACCCCGGATTGTCCCTCCCATAGCCTCCTCTTGGGCTTACAATGCAAGGACCCTCGGATAGCCTCCTCTTGGGCTTCGTACAAGGACCCACGGGCTTCTTATAAGCATCCCCAATATCC
>Vv_1-10k_transcript/7938 full_length_coverage=2;length=3228;num_subreads=49
GGACACACCAAAGCTACTATACTACTAGCTTTCTCACTTCTCTCTTTTCATAATTTTCAAAGTTCCATAGTTTGAAAAAGGGGGAAGAAATAGTTCATACCTTGGTGGAAGGTTTCCACTTGAAGATCATCTTCAAGTCTCCTTAATATCCAAAGTTCCCACGAATCCAAAGAGGTGTTGTGGCATCACCTTCATCAAAGAGCCTACAACAATTCAAGATAAAAAAGTTGTTAGTAACAACAATCCAAACTTGTTTCAAATAACAATTCAAAGTTTGTTCATCATTAAATCAAATTCACATAAAAAAAAACAATTTGCAACGGGTTTGAGGTTGTAACGATAACAATCAATACAAAAATTCAGCCACAACAAATTCACGGCTCAGAATTACACATGAACAATTCAAAGCAAAAAATTCACAACAACACCATGCTTTCTGAATTGTTCAGTAACAACAACAAATCACAACAGTTATAATAACGATCATCAAAAGTTCAAAAATTCAGCAACATCAACAGTTCACCACGGTTCTGAATCGTTCAAACAAAAGCAAAATTCAGCATAGCAGTCCAGAGTCATGATTCAGAACAACATCAAAACAATTAAGAATCGGTTCAGCCAAGATTCATAAACAGAAGCATAAGGATTAAAGACATACCTTCAACAAAATCCGGCGAAAACCTCCTCGCCACAGGTAATTCATTTCCACTCTCAATCTCAATATTACTGCTTAAATTATCTCTGCAAAACCGAAAACAAAGCTGCCTAAGTAATTGTTGCTACTTCATAAAGGAGAAAAAACGAAATTCATTGTTGTTAATCATATGAGTTCAAAACCGGATTCATAGAAGTCATTCAAGAATCATACCTTCGCTTGTAAAACTCGGTTGAATCTCTGTGAGGTTCTGAAAATCAGTGGTGATGATGATAAGCTAGAACAAAGGAGGTCGGTGTTTCTATATAAACTGCAGAGATGAACCGAGTGAGAAGTTGTTGTTGCTATACTGTTAATTAAAGGTGAAAACGAAATTAAGAGAAACATACCTGGGTTTTTCTTCTGATTCTCTTCCATGGCCGCCGTGAAATCGATAGGTTTTTTGCGAGAGGAGCGAGAGTGTGGCCGAGTTGCTGCTTCTGTTACTCATCTTTTGTTTCGGAAATGGCTGCGAGAAGAAGAAACCGAGTGAAATTTCGTTGTTGTTGTTCACTGAGTGAAGAGAGCAAATCGAGAAGAGAACCGCGAGGGAGAGGGGAGAGAGTTTGATTTTGTTTTCTCTAAGTTTGTTTTCTCAGAATCGTGAACGGGAAGAGAGAATTGTTTCTCTTGAGTTGTTTTTTTTCAGAAAAATAGCGTGAGAGAGAGAGGAAGGAGGCGCTGCCTCTTTTCTTTAGTTTTTAGGGTTATGTCAACCCAATTGTGAATTAAAGAGGGATGGATCCGGGTCACCCTGACCCGACCCGGTCCGATCCAGTTTTTATTTATTTTTATTTGTATTGTTTATTCATTCAGCTTTTGTATATATTGGGCCATGCACACTCCATCCGGGTTTCACACCCCTCAAGCCCAATTGTTAAGTTTTTTTTAACTAATTTTCTTTTAGTTTTCTTTTGAAAATAAACTTAATGTTTTAATTTAATATAGGATTTAGTTTTATTTTCTAATCCTTATTAAAAAATGACAAAAAATATGTTTTTTAAGATTAAAAGTTTTCTTTTAATATTTTCATATGTTTATAAGTGTGTTTTTTCTAATTCTTATTAAAAACTCCAAAAATATATTAGATGCATATTAATAATTATGTTTCTAATTATTTTCTTCTTTTCATAAAAACAACAAAAATATATTAGATGCATATTAAATTTCATGTTTTCTAATTATTTTCTTCCTTCCATGAAAAATCATAAAAAATATATTTTCTTAGATTAAATTTGTTTGAATTTGATATTTCATATTAATTTTGTATAGTTAATCATTTAAATTTCTAATTGGTTACTGTTGCACATTTTACTTGAATTTTCTAACTTCATCCGAGACTTCGAGATTATTTCTCTGTTGTCTTTTGGATCTGTCTGTTTTGTTTGGTCTTCCATTTGCTGTAGAATTCCATAAACAATTACTGGATGATCATGGAATTACTGAAAGCTGTGAACTTATCTGGCGTTCTATTCTGCTGGTGTGGATACCTAACATCTGAAGATCACGGTAACACCTCAAACTCAGAAATCCAATTTTCTCATTCTTCGAGGTAAGCCTAAAACTCAATCAACTGTTTTCACAACAGTAATCAATTCACTTTCAAATCATCCATTGTTTTTCAAAACGATGTGGGGCCTCTCGAATATTAGAGAGTATAAGTCCCTTTCGTTTTTCTTTGTACAGATTTTGTTTTAACAGAAAACTCTTTCAAAACAAATCTTCAAACCGTTTTTTCAAACAACGCGTCAACCATGTTTTGTAAATAAAACACGGGCCTCCACGTAGGTATAAGTCCCAAGCCCTTTTGTACATACCCACTCTAGTACATGAAATTAGGTATTTCATTGTACGCCTTTTGTACATATCTCAATCAATGTGTTTTTTAACTTTGAATAACAAACCAAAAATGAAGGTTTTCTTTAAATCTTCCCAAAAATATACCATGGGCCTCCATGTAGGTATAAGTCCCGAGCCCCTTTGTAAATACCTGTTTACATAGCTGTTGAATAAATTCAAATGGACTTCTCCCCGAGTGTGAGTCCCGAGCCCTGTGTATACAAATGGATCATGCTTACAGGTATATTTCCTTCATAAACTCCATTATATACACACACTCTGTCATATATGTATAACTGTTCATATTTGTTCATGTACTTGTTCATGTTTGTTCGTACTTGTTCATATGTGTGTTTGTGTTATATATGCTTATTCAACTTAGCACAACACTAGGTTCCCCATAGCCTCCTATTGGGCTTCGTGCAAAGAATCTCCACTAGTTTAGGTTAGGACATAGAGTATGGTTTCCCGGTGAAATCGCTCTAAGAGCTCAAACCAACTATACCATGCCTCCCCTTGGGCTTTGTACAAACGAGTGACCCTCCCATAGCCTCCTCTTGGGCTTACAATGCAAGGACCCCGGATTGTCCCTCCCATAGCCTCCTCTTGGGCTTACAATGCAAGGACCCTCGGATAGCCTCCTCTTGGGCTTCGTACAAGGACCCACGGGCTTCTTATAAGCATCCCCAATATCC
>Vv_1-10k_transcript/8471 full_length_coverage=2;length=3162;num_subreads=60
GAGGAAGAAAAAGCATCGAAACTCTGCCAAAATTGAATCGAAACTTCCTCCAATCCATGTAAACTCCAAATATCACCATCCTCATTCATCCTTTGAAACCGTTCCACCTTCATACGTCCAAACTCACCTCCAAATCAACTCCATAAATCTGCAAATCTCCATTTCAACATTTTAACCATAAAATCACCTTCAATATTTCACCTCACATACTAAACCATTCTGCATAATCACTCACAATATCATAACCATTTCTAACAACCAATTCAGAACCGTCAATACGAAATCGCGACAAGCAATCTTCCAATAAAGCACTGCATTCACTCACCAAATCACTGAAACATCGATGATTACACAGAACCTGCAGAGTTAACTCTTTTATTTTTGTTATTGCTAATCTTCATTTGTTTTATTGACTGGTTGCAAGTGTAACAGATCCGCACCGAGCTTTAACTCCGCCACCGATTCGCAACGTCGGTCCATCATCATCAACACAACATCGTTTCCGATCCCGTTTCGGACATGAATCTTCAGGCGATCATACCTGCACACAGAGATCTATCAGATTCATCGTAACAACACACACAGCTAGACGGACACGAACTCAAATCAGTGACGCAGACGAAGACGAAGCGAGAGTAGAAAATAGGAACGAACAACGCACCAACGCATCAGATCGGTACTCCTTTCGACCTTTGATTTCGATTTCCATGTTGATTTACATCGTTGATAAATTGTATGTTGTTTGTTCTATTTTGGATTGATAGCTTGTTTGATTTCAATATGTGTTTGAATGCTGTGAATTTGATCTGTGTTTGAATTTCTGATTGAGTGTGGGTTATGAAATCGTTTGATTGAGTAGAAACAGAGATGTTGATAGGTTTTTATTTGTTTATTTGTGAGAGAGAATCGTAAAGAGAGAAACAGAGAAGTGAGGTCGTGAGAGAACTGAGAAAGATGAAGTGAGGTTTTGTTGTGTGTTATTATTTGAGAGAAAGAACAGAGTGAAACAGGGGATAGATTGGTTTGGTTCTCATTTAGGGTTCATTCTGTTTTCTAGTGGGCTTGTTTTCATTTCAGAAACCCGGATCCATATTTTTGCTTGCTTACCATCATTAATTTCGGCCTACACCCTGCTAGTACAATCTAATGAATTTGGTCCAATACATCTTGGGCCTGCATCCATTTTTGGGCACCCCTTTTGACTGTTTGTGTTAATTATTTTTGTTTCTTTGTTTATTTTTCTTAGTTGATAAAAATTGCATGACATAAAAATACAAAAATACGTTTATTAGATTTTATTTTTCATATTTTAAAATACCAAAAACATGTTTAGAATTAGATTTTATTTTCCATATTAAAAACACCAAAAATATGTTGTTTAATTTTAAATTCCTTTAGATTTAATATGCTTATTTCTATATCTTCTCTTTTGTTATTTTCTTGATTAATTGTTAATATTTTCTTTATCATTTCTCATGCATCATTATATATATCCGTTCTAACATTTTCTTGATTTTTTGTGAGGTACTACCATCTTTGAGGACTTACTTATGGACATTTATAATTCATTTTAATTTTTGTATATATTATCCTTTTATTTTTCGATTGGGTTGTAATAATTCGTAGTTTATATTCATCCCCATTTATTAAGTGTGTAATCCCCATCCCCGAAGCCTTGTAATAATTTTACCGCTTTCCTTTACCGCTTTATTTTATTATTGCTTGCATGCTTTTAACCGTTTTTCAAAATAAAAGAATATTAGGTTCTTAGCCGTTTTCTACCATAAGTCGATTGCACTTCACGCATCGCCATCAACCGTACTTACACGTGCACACTTGCACGTACACCCTTATTTTACTCCTATGTTCATTCCTTTATGTTTGAACCCTTATGCTTGTTTGTATGGATTTTACCTGTATGAGCTTGTATGTTTTCATTCACTTCACCCCTGCATTACTTGGTCCATATACCAAGCCCCCAACCAACTCTTTGTAAGTCGAGTGCCTTGCGCACCGCCATCGACCTGTTTTTTCAAAACTCTTTTTCATAATAAAACCTTGACTTTTGACATGTGATCTTCTTTAAACTCTTTTGTGCACTTGCACTCTTTTCCTTTAAAACTGTTTTCAATAAAATCCTTTTTCAAAACTTTTGAGCAGAACTACAAATGCTCTGACTTCTCCATTGCACTTAGGAGGTATGTAGGCACAAGACACAACGTCTTGCCGAGCAAACTTTTGTAAATAATCTTTTTCTTTTGGTAAATAACCTTTTTCTTTTGTATATATTTCTTTCCTCATTTCTTTTAGCAAACAAAAATGATTTTAACATAAACACAGATTTTCAAAAGGTTCCTGTGGAGTACCACAGATGTGAGGGGTGCTAACACCTTCCTCTTACATAACCAACCCCCGTATCCAGATTTCTTTTTTGTGGTTTTTTCGAGTTTTTTCCCTTTCCTCTTTTTTGGAATTAAAAAAGTTCGGTGGCGACTCTTGCTTTTAACGATTTAAGTTAACCAAATGACTTAAACTCAAAATTTTTGCCGCTACATTAGCCCATCGAGGACTAAGATCAGGGATTACCTTTGGGAAACCCTAAAAAGGTCCAAGGCATCTATCAAAGACTTCAATCATCTTCAAATGATCCATATAACAATATCCATTGGGCATTACACTCCAATTCAAGATCCACAGTCATCAATTTCACCTGGTCGACAATTATGGTTTTTGACCTAATTCACCTAGATGGTTGACTTTTACTCAGGACATGGATCCAAAACTCAAGACATGGTTCAAGGACTTCTATTACCTCAATATAACCCATCTACATCACTCATTTGAGGAGAAGATCTTGATCCCACACAAAAGTCCAAAATCTCACTTTATTTGGAAAAAGTCAACTATATAAGATCACCTTTGACTTTTAAGATTTTTGGTCAAACCATGGCTTTTAAAGATCAATATCATCAATATATGGTTATCAAAGTCATTTGACCAAAGAAATTCAAGAGGATTCATCAAGGAGCAAAAAGTCGGGAATTAGGGTGTTTAAGGGCATTGTGGGAACTCAAAATTTCACCTACACAACTCAAAAAACTTCCAACATGAAAGCTGTAGATCTTGCAAAATAAAAAAACATCTTACAATGCAACTTTTCAC
>Vv_1-10k_transcript/8745 full_length_coverage=3;length=3127;num_subreads=60
GATACCATTCTACCCTCACCTCTCACTTCCTATATAAACACATCCTCGGATCATAGAAAAGGGAGGAAGAAAAATTAGTGTTACTCTGCCAAAATCCCATCTCAAACCTTCCTCCAAACAATTTCCAGAACCTGCAAATTCATTTGTTCATAGTCCATTACATTCATACTCCACTGACTGTTCACTTTAACTCACCATAACAGGTCTGAACCTGCATCACCATTACCTTCGTATTCCTCTGATTACTCACATTCAACCACTTCACAAATTAGAACCTTCATCAATTCGCAAATCGAAACCTCCACTCCAAACAAACCAACACAACGCTCAGCAACCACGTCGTCATCCTCATCTTGCAGATCCGAGCTTCAGCATAAACGCATCGAAGCTCCATCAACAACGACGAAATCATCGCCTTCGCGTCATCATCAGCGACATGCCGATTCATCATCAACACAGCTGATAGCCTTAACAATCTGCAATCTGAAGCAACTTGTTCATCAAACATGCTCACGGAAAATCAACAACCGAATATTGTCAGATCGCACAACAACAACACCGCCATCACCGCCAATCCTCTTCGATCGGTATATCTGAATCTTTCCTTTACATATGCTTTCTGATTTGTGCTTGAATAGTAGTTAATACGTTTTCATTTTCGATTATTTTCGTTGCTTTGAGTGATTCTGATGTCTTAAGGTGCTAGTTGTTGTTGTTGTTGTTTGATGTTAAGAATCATCTAACATTTGAACTTGAGAAGGTGAAGTAGAATTAGAGATGGACAGAGTAGGAGATTCATTGTTGAGAGCCGAGAGGAGATAGGAAGAGTTTATTGTTTTCTTTAATGAGTTTTAATAGAGATATGAGAAGCAGAGATTGAGAGAGAGGTTGAGAGAGTTTTTAGCGTGAACAGAGTGAAACAGGGGAGGGGACCACCGTTTTGTGTGAGAGAGTGGAGCGGACTCCTTTTGTGTGGTCTAGGGTTTAATTGTTTTTTGTTTTGAATTTAATATGGGCCTTAGCTCTTTAACCCGGTCCGTTTTCTATCATATACCCAATTTTCTAGTGCCATCCCCTCTTTTGGCTGCTGGTAATGTTTTTGGGCTTAGTGCTTGGGCCCGATCCAGGTTTTGTGTTCTATACACCATTACTTTGCTACACCTTGTATTGCGCCTATACCCTCTCCGGCAGTTTTCAGAATTGTTTTGGGCCTACTCATTTAAGCCCAGAACGAGTTTCATCTTGAACCTTCTTATAGTGGACTTACCTTTACTCTTGAGCCCATTTTAATTGTTTTTTTGTTTAGTATTTTTTTTGATGTTTTTTTTGTTTTATTTCTAAATCTTTAAAAAATACCAAAAATATGTTTCAGGATTTACTTAATTAATTTTTTCCTTTTATTAAAAATACCAAAAACATGTTTAGAATTAGATTTTATTTTCCATATTAAAAACACAAAAATCTGTTTTTATTTTAAATTCCTTTTAATATGCTTATTTCTATATTTTCGTTAGTTAATTTTGATGAATATTTGTTAGCATTTCTTTAGCATTTTTCGCGCATCATTATATATATCCGTGACTAACATTTGCTTGGTTTTTGTGAGGTTTTATCATCTTTGAGGACTTGTGGACATTTATATTTCATTTTAATTTTTGTATATATTTATTTTCCGCTTTATTTTTCGATTGGGTTGTAATAATTAGTAGTTAATTTTCATTCCCATTCGTTTATGTTTGTAATCCCCATCCCCGAGGCCTTGTAATAATTTTATCGCTTTCCTTTACCGCTTTATTTTATTATTGCTTGCATGCTTTAACCGTTTTTCAAAATAAAAGAATATTAGGTTCTTAGCCGTTTTCTACCATAAGACGACTGCACTTCACGCATCGCCATCAACCGTACCTACACATGAACACTTGCACGGCTTGAGACTGAGTTTTCTTACAGATGACCTACTCGATTAATCGTTCCGGTTGATCGTTTAGAGGCTAGTCTTTGACTAGATCACGTACGCTCTTATCTTCCCTCTTTCATGTTCATCCTTTTATGCTTGAACTTGTATGCTTGTTTGTATGGATTTTACCTGTATGAGCTTGTATGTTTTCATTTACTTCTTTTATTTATTTTTTTTAAATAAAATCTTCACCCCCGCATTACTTGGTCCATATACCAAGCACCCAACCAACTCTTTGTAAGTCGAGTGCCTTGTGCATCGCCATCGACCTGTTTTAAAAACTCTTTCATTATAAAAACCTTGGCTTCTGTCATGTGACTTCCTTAAACTCTTTTGTGCATTTGCACTCTTTCTCTTTTAAAATTGTTTTTAATAAAACCTTTTTTTCAAAACTTTTGAGCAGAACTACAAATGCTGACTTCTCCATTACACTGAGGAGGTATGTAGGCACAAGATACAACATCTTGCCGAGCAAACTTTTGTAAATAACTTTTTTCTTTTGTAAATAACCTTTTCTTTCCTTATTTCTTTCGTTTTAGCAAACAAAATCGCTTTAACTTAATACAGATTTTCAAAAGGTTTCTGTGGAGTACCACATATGTGAGTGGTGCTAACACCTTCCCCTTACATAACCAACCCCCGTATTCAGATTTCTTTTGTGGTTTTTTCGAGTTTTTTCCCTTTCCTCTTTTGGAATAAAAAAAGTTTGGTGGCCACTCTTGCTTTTTAAAGGAGTTAAGTTAACCAATGGCTTAAGCTTAAATTTTCCGCCGCTACAGTACCGTTACAACTTCATGCTCTCATAAACATAAAAAAATAGTTTCAAAATATGGAAAGGGTTGGCCTTCCAATAATTTCATAACTCACATACTTGGAAGGATTGAACATACTTCCAATAATTTCATAACTCACATACTCTAAGATTAGAAAAAAAAATTAGCCACCTTCCTATAAGGGTCACCCCCAGCAAAAATCCCAAAATACCCCTGCTTAGGCACATATTCATTTCTATTTCTCGTTTAAAAATACAAATTAATTACAATTGTAAAAAAAGCTAACAAACCATGAGCAGCAGCACGAGATTGAAAATTGACTTTTTTTAATGTGATTTTATTTAAGTTACTTAATTTCATTATTGAATTATTTAAGTTACTTTTTTTTTTTACTGTC
>Vv_1-10k_transcript/9361 full_length_coverage=2;length=3051;num_subreads=15
GGACAACAAAGCAACCTTAACTATTTGCTTTCTCACTTCTCTCATAATTTTCAAGTTTCTTAGTCCCATAGTTTGAAAAGGAGTGAAGAAGTTGTTCATACCTTGGTGGAGAATTCCAACTTGAATTCCATCTTCAAGTCTTGAAACAATCCAAAGAGGTGTTTGGCACCACCTTCATCAAAAGCCTACAACAAATTTCAAAAAAAAGAAAGAGGTTGTTAGTAACAACAATTCAAAGTTGTTTCAAACAATAGTTCAAAGTTTGTTCATCATTGAATCAAATTCACATCAACAAACAATTTGCAAGCGGATTCGACGTTATAACGGCAACAATTCAAAAGCGGTTCAGCAACATCAACAGCTCATCACAGTTCTGTACCGATCACAACAACAATTGCAACAACAATAATTCACGGTTCAGAATTACACGAAAACAACTCCGAAGCAGTAGCGGCAAAAATTCAGCAAAGCAATAATAATAACTTGCAGCCAGCATAAAGAAATCAACTCCTACATCAACTAATTCGAAGCCGACAGTTCAAAAACAGTGACAACAACAAGCTACTTGCAGGATTTCCAGAAAGCAAAGTGAACAACGTACCTTCAAACAATAATCGGCAAAATCCTCCTTGCCGTAGGTAAGTCGATCCTGCCTTCACTCTCAACCTCTCTGATATTTGTTGTTGTACCTGTAAACCGAAAAGAAAAAAACAGAGAGTGCATAAATAGTTGTTGCACCTAACAATCATCTGAAAACCGAAATAGAGTAAGCTACTACTGCTATATCACAGAACAGAGATCAAATTCGAAGGAAACTTACCCAGATTTTCGCCCCTGTTCACGAGTCTGTTAAAATCAAGTCAAAATTTGTTGTAGAGTTGAGTTTATCCTTGTAGTTTCATCATATTTTGTGTGAGCTTCTTCAAGCTCCTCCCATGGCCGCGGTAGAAGGAAACCGTGAGTGAGGGATTTGTTGTTTACGGGGAAGAATCACGAGAGAGAACCGAGAGAGATTGTTTGAGTATTTACTCGGATTTTCGTTATTGCTTCTCCCATGGCCACCGTGAAATTTCCGCAGGGAAGTTGATGTTGCTGTTGCTCCTCTATGTTTTTCCAGAAAGTATTACGTGAGAAAGGAAGAAGAAAGAGGCGTGTGCCTCTGTGTTGTTTTAGGGTTTTCTATAACCCAACTCATGTGATAAGATTAAAACCGGATCCGGGTTCCATCTGACCCGACCCGGTCCGGCCCCAATGTTTTTTTTATTTTTATTTCAGTTTCTTAAATTAATTTGGGCTGCACCTCCCTTTTCAGATTAAACACCTACTGGCCCAATTAATTAGTATTAGTTCTCTTCTAATTTTCATTAATAGAATTTCATAAAAAAATAAAACTTAGTATTTTTTTTTATAGGATTTAGTTTAATTTTTCTAATCCTTATTAAAAAATGACAAAAATATGTTTTAAGATTTAAGTTTTTTTTCTTAGAAATATTTTAATATGTTAGAAGTATGTTTTAATTAAAGATATTAAAAACATAAAAAAAATATATTAGATACATACATAGTTTTATGTTTTCTAATTATTTTCTTCCTTCATGAAAAATCACAAAAATATCTTCTATTAGATTAATTTTCATTTGAATTTGATATTTTCATATTAATTTTGTGTAGTTAATCATGTAAATTTTATTTGATTACTATTACACATATCATTTGAATTTTCTAACTTCATCCGAGACTTCGAGATTATTTCTCTGTTGTTCTCTGTTTTGTTTGGTCTTCCATTTGCAGTAGAATTCCATAAACAATTATTGGATGATCATGGAATTGCTGAAAGCTGTGAGCTTATCCGAAGTTTCTTTTCTGCTGGTGTGGATGCTTAATATTTGTTGAGATCCTAATTTATACAAAGCACACCACTCGAGGATCACGGTAACACCTCGAACTCAGAAACCCAACTTTCTCATTCTTCGAGGTAAGCCTAAAACTCCATAACTGCAGAAACGAATTACTTGTCTGTTTTCATCAATTCAACTTCATTTTCAATCAACTGTTTTCACAACAGTAATCAATTCACTTTCAAATCATTCCATTGTTTTTTTTCAAAACAGTGGGGCCTCTCGAATATTAGAGAGTATAAGACCCACTCTTTTTCCTTTGTACAGTTTTTCTTCAAACAGAATAAACTTCTTTCAAAACAATACTTTTCAAAACAATTTTCAAACAGTTTTTCAAAAGCGAAACCTCGCGCTCTGTTAATAAAGCAATCAACCATGTTTTGTAAATAAAACACGTGCCTCCACATAGGTATAAGTCCCAAGCCCCTTTTGTACATACCCATTCCTGTACATGAAATTAGGTATTTCATTGTACACACGCTGTTTTGTACATATCTCGATCAGTTTGATTTTTAACTTTGAATAACAAAACCAAAAATGAAGGTTTTTCTTTAAATCTTCCCAAAAAATATACCATGGGCCTCCATGTAGGTATAAGTCCCAAGCCCTTTTGTAAAAACCTGTTTACATAGCTTTGAATAAATTCAAGTGGACCTCTCCCCGAGTATGAGGCCCGAGCCCTGTGTATACAAATGGATCATGCTTACAGGTATATTTCCTTCATAAACTCCATTATATACACACACTTTGTCATATATATAATTGTTCATACCTGTTCATGTTTGTTCATACTTGTTCATGTTTGTTCATATATGTGATATGTGTGCTTGTTCAACTTAGTACAACACTAGGTTCCCCATAGCCTCCTATTGGGCTTCGTGCAAAGAATCTCCACTAGTTTAGGTTAGGACATAGAGTATGGTTTCCCGGTGAAATCGCTCTAAGAGCTCAGACCAACTATACCATGCCTCCCCTTGGGCTTTGTACAAACGAGTGACCCTCCCATAGCCTCCTCTTGGGCTTACAATGCAAGGACCCTGGATTGTCCCTCCCATAGCCTCCTCTTGGGCTTACAATGCAAGGACCCTCGGATAGCCTCCTCTTGGGCTTCGTACAAGGACCCACGGGCTTCTTATAAGCATCCCCAATATCC
>Vv_1-10k_transcript/9509 full_length_coverage=2;length=3037;num_subreads=60
GTTCCATACAAGCGAGTCATCCAAGCGATACGGCAACATAATTTATCCCTTTAAGGGGCCCTTCTACTACTAACGGCCGCACTGTTCCGCTTTATTGTTTTGTTCCATTCTAGAAAAACAGAGGTAGACAGAACTACTAGGGCTTGATTCCGTTACTTAAGTGAAAGCGGATATGTAGGCAAGTACAATACTATACTCAGTTGTACCCCAGCCCCACAGGTGTATAAGCATGAAGTGAAGATGAAGTAAGCATGTCCGCAAAGACTACTCGCTCGCGGTAGACTTTTCTAGCTTGATTGCTGGCTCTAAGCCTACCTCCTTGCTACACGATTAGTCAAGCTAAAAAAGATGAATTCTCCGAAAGGGACCTATCTTAGTTTAATTATGTCCATCGATCGAAAAAATGCAGGACATAAGAGTAACGTGTGTTCCAGAGTGTCAACTTAACAATTACAATACAAAAGGGTGGAACGTTGATACCCCTAAAGTATAGAGAGGGCGGTGAAGCTTTGGTAGAAAGGTAAGGTAAAGCCGCTTCCTAAGTCACTCAGGTATGGCTTTGGTTAAGTAAATTGACTCCATCTTCATCAATAGCCGACGGTAGGCATAATCTGCGTGATTAAAGTCTTTCGTGCATCACCTCAGTGATGCTCTTCGCAAGATCTTTTTTAAAAGTTACTAGAACTATTTCCTTATATTATTAAAGGGTCTCGTTCTGCCGTTTTTCAAGGTGTAAAAAGTCTTATCTAGCTAGATCCTAAGATCTCGATCCACGGCTTAGTAATCCGCAGACACTTCATACGAAGCCGAATCCTGCTGAATCAGGAGAATCCACTGATCCAGGTAGGTGAGGGAATTAAGAAGACCGGTTTACTAAGCTTTTTCAGCAGGACAAAAAAGTGGAATCGACTTCTATTTATGCCTTTTTTTCTTGCATCGTTCAGAGCGCCAGCCAAATGCATGACCCAGTGGTGGTCTTCTTCTACCTCAGTGATGTACATCATGTGCTCATCTATCAGGGAATTCTTCTCGAAGAAAACCACGAATCACCAGAACAGAGATGGGAGAGTTCCGTTCCCGACGATTCCAATCTTTAAGAATCTTATGTCGAACTGAGATCCAGTGAGATTGACAACAGAGAAACCTTTTCTAGGCAGGATTATTTTGAATGAATAAAGAAGAAAAGTTCTCACCTATCTCAAAAGGCGTTAAATGCTGCTTTGAAGGTCGATGGGGACTTTCCCACGGCTCGTTCTCGGATTTACCCTTGTTCGGAAAAATCTGCCATAGTCTCAGAGCTGAGATAATGGACTGCTTTCCTCTGAGACTATGTGGTATCAGAGCGATTCGAGATCAATCAGAGGTGTGCCTGTGAGTGTGGGAGACTCGTTAAAATAAACTCTTAAAGATGCTTGCTCCGTCAGTGTCAGACTGACGAGTTGGCCGTAGAGGATGCGGCCTGTCAGGAAGATCGGCTTTGGTGCCTCTTATCAAAATCAAAATCAAACTTCCCTCGGGCAGCTATCTTTCTTAGTGCTACCCTATGGTCCACCACGTGATGAATCATGAGGGCGAGTTACCAGCGACCGTATGGTTTGTGGTACTCCTTGGATAAGTTTGGAACTGGGACCTGCACGAGGAGCCCAGGGGTTATGAGCCACTCCCGACACCTCCATTAGGAAGAAGAGGTCTTGCAGCAGCGGTAGCATATGTCGGAGGTTTGGAAGAAAGTATGAACGGGCTTTGCCCCCCTATTGGGGAACCTTCTCATCCCGATTCTGCCTTTGGAGCTATCTGAAAAGGTCATTTTCAAGTTTCGTTTTCTTACTGATTCGGCTCGCTACCTATAGAGCTTGGTGTCTTGATAGAGCAGCATCGTTACCAGATTGTTTTATATAAGGGGAATTGGCTTGAAGAGAAAGAAAGGCAGCCGGCTCGTAAACTCGTCTCTATAATATAAAAGGGCAAAGAATAAGAGGGAAAGAGTGTAATGGGGACAATCTAAGGAAGAAACTAGAGCTCTGGAAGATAAAGAAAGAACGAAAGGAAAATGGAGTACTTGCCTTGGTTGTCGGAAGGAAAGTCCTGTCCAGTCTTGAACTAATCAACTACTCTACTCAACTCAGCAAGCAAAATACAAAGAAATCAAGTAAACAAACCCTATAGTAAATACAGTACATTCCAAAAAGGCTAAAGCCCTCTAACCGAGAAGTCAGTGCCGAAGTATTTAAGTTCCAACCGAAGTAAGAAGACCTCGAGGCGGGGAAGAGGAGTGAAAGCCACTCGCCCTACTCATACAAGTCAAGGAGAGGAGCGATGTAATTGAGCTCGTATTTCTATATAAATATCAGCTTAACCGGGCAAATGCAGAATCATCATAGGTAAGAAGCACAACACCATGTTCCCTCTTTCCTGTCGCAACTAGTCCCGTGAGCTAGGTCCACGGTTGCTACTTCTCTCGTCTCTGGAAAAGGGAAAAAAACGATTCTATATGGTCAGTCACTTCGGGCTACTTTTTGGGGATATAGCATGGGGCTTATGAATGGAAGGAAATCCCCTCTCCAAGTGTGTGACTCTTTAGGGGAAAATCCCGTCCTGTGGTCCTGAACAAACGTTCCATCCTGAAAAGAAAGCTCATCTCTTACTGGGAACGATAGATCTAATACAACAAACAACAAAGACCTGAACTAGCAGCTCGCTCAATGCGCATTTAAAGCCATTATAATGAATGCCCTTTTTTAGCATCTTTGAATTGAACTTAGCCCTCTTCCTATCCTAAACCCCTAGAATCATAAGAAACAATTGATGGTTGATCCGGCAATTCTATTAAGTAATTAGTTAGTCTATCAAGCTGAAACTAGGACTTAGGAAGACTCAGGGAGGGCACCCCTTTTAGGGTACTCCATCGAATGGACCTATCCTCTACTCTTGGAAGTCTGGTTTGCGAGCTTGACTCCTGTTACTTGCCCGAATAGAGAAAAGCGTATTAGATAAAGTAGGTTTTTTCGCAGATAGAAGGAGGGCTATTCCCGCACCG
>Vv_1-10k_transcript/11780 full_length_coverage=2;length=2733;num_subreads=11
GATAGTTTAACAGCCTATAGGGTTTCACCTTTCTTCAATTCCTTTCTGTCAAGATCCAATGGAAACCTTCACGCCGATGGTTGTTTTTATCAGGTATGGCGATAGATCGATGAGCGAATTATAGATCCAGTGTTGAATATTTTTGCACCGGCTTTTGATTTCGGGAAGCAGCTACGAGGCATGGTTAAAGATTGAGGTTTTCCAGAATAGCAGAACTCAGATCCTGTAATTATGTATTTGATTGTGAGAATTACGGGAGAGTAGTTTAATGGATGTATGTAGGTTGTTTCAGGATTATACATCTCGATACGTTAAACGTTTTGAGGATTGAATCCTGATTGATCTTGTCATCCGACCTTTGCCATGTCAGGTGCGCTTGCATGGCAGGTCAAAAATATAATAAAAAAAGTTTTATTGGTTTTGGGAGAAGATCGCAGGGGGTTTTTGCCCGGGGTCTTCTCTCGTGTGTGGTGTTTTGCTTTGCGCCTTTTTCTTTTGTCTATTGTTTTGATATCGAATAGCGACTCTAGCCGGGATGGATTCATATGAGGAGGATTTCACGCTCCATAACGAAGTGCACGTCAAGGTATTGCCCTAATTTCAGTTCAATAATGTCCATCCAAACACATTTGTTATTTCAATTAATGAATTACAGCGAGGTATACTTAAAATTGGACAGGAAATGCTTAACGGTTGTTAATATCACTTGTACAGTATGATTCTTCATCCAAAATCAACAAATTCAAGGTCGATTATAAGTTTTTACAAAATAATTTTTAAAAATTTGTATGGCAAAGTTTCTCTCGGATAACTAACTTTATCATTACTATGTTTATATCACACTTACAGACTTATTCATTGCCAATCCTGTACATATCTTACTTCTACATTAGGGTTGGTTTGGTTGGTTTGCTGAATTCATTATCGGATGCATATTTTATCTACACACTTGTTAATTCTACATAAGTGTTAATATATACTGTTGTAAATCATTATCTGATGTATATTCTATCTACCATTGAACCAACTTACAAACCTGTTTCACAATATCTTTGTAAATACACTGACCCACTGAATCATCACCCATTTCCAACTTTGAAGAAGGCAGTTAAAGCTTCATATGAACTTGTGTGAATTTTTAGCATCAACAATACTTGAATTCCTTGAAGCACTCAGCATATGTATCAAGATTTTATCATGTGCATACTCATTAATCTGCAGTAAGGTGAAGATGCTTCAATTTTTGTAGTTGTGCATTTGCATTATAAACTATTCAATTCCTAATTCATATATATTTGAATTTACACTTTGATATTTTTGTAGTTGTGCATTTGCATTATAAACTATTCAATTCCTAATTCATATATATTTGAATTTACACTTTGACATTGTGTTATTGTTCGCCTAACATTATAATCACGTCTTTAAGCTACATCGGCAGCTGCTTCAAGTCTATTTTTCTTTTATGAATCTATTTGTTTCTGTTTCTATGTATTTCATATAAATTCAGGAAGCAAGGGGGCAATGTTTAATGATTGTCGCATTATACTATCTATACATATTTAGAAATCATGGTCTGCATACATACTATCCGAGCTATACTTCTGACTTAAGGCTTTGCTGTGTTTCATGTAATTAGCGATGGTCATTTGTTGTTTATTTGAGCCCTTTGCTCCCCCAGTCAAAGAAATACAATTTTGAGAAAGTTAAAATAGTTTCGTGAGTTAAATGTATATTATTTAGAAGAATAATGCTATACTTACACCCTCAAACTTACACCAATACTTACACCGAAGACTATTCACCGTATTTATACGGTGATCAGTGTTTTTTCAAATAAAAAAATATTTTTTATTTTTTATTTTTTATAAATATTTTAAAAAATACTGTTCACTGTATAAATACGGTGAATAGTGTTTGGTGTAAGATTGAGGTGTAAGTATAGCATTGCTCTATTTGAATGTGGCCAAGTATATAAAATTTTAGAATCATAGCTCTGACTTTCTTTGGAGCAAAAAAATTTTAATTTAATTTTTAAAAATTATGATTTCCTTAGTAACCTCTAGAAAATTTTATACCCTCATTTGACATCTTTTTTGACATCCTTGATTTTCAGATATAATCGAAAACCTCGTTTTTATCATTTTTTAGCTCACTCTTGTAGTTTGAAGTTTTAATAAAATTTTTTAATTTATTCACATCGGAATGTATTCACATTTCTTATAGTTCATATAAAAATTGTATTTTTCTCCACTTTATTTTAGACATACATTTTCCCTTTTATTTTTGAAATCATTATATATTCTCCCCTTTTTTTATCTCCCATTTCTTCTAAATCCAATTGTACTGAGTTTTGTAGGATTTATAAAAATATCACGTTCAATGTTCTTTCATGTTCCCTTCGATCTGTTTATACAAATTATTCTTACATGCACTGTTTCATCTTTTATATTATTTTCATGTGTAAGTTCGAATATTTCTCATTCTGTTACCAAATCTAATTGTCTTGGTTATGAATGGTAAAATAATAATTTAAAAACTTTGGCAATTGAAAATTAATAAATAATGATATTTGCAGAGTTACGGTTGCAGGATGAGAAATGTAAACTATCTAAATGGCCAATTCAACTATTTTGAACGACCATCAACGGTGTTTGTGCACGACTAAGGTGAAAGGTGAAGTACATTCTCTTAATATGGTGTATGTATTCAGAATGGAATAATAATATGCAC
>Vv_1-10k_transcript/12153 full_length_coverage=2;length=2767;num_subreads=35
GGGCGCCACAATTTTTATTTTTATTTTCACAGTTTCACAACTCTTCTCATTCTCTCTCTTCTCTCCACTCCCTCATCTTTCTCTCTTTCTACCATAACTAACAAACCACCATAACCGTTTCCTCCCTAAACACCACCTAACCAACTCTTCTAACCACCACCAACTGCCATAACAGAACCCGGCAACTAACTCCGGCCACCACCAATCTCAACAACAAAAAAACCTTCGCCAATCTTCAATCATCATCCAAAAGAAAAGCTCCATATCCTTCACGGATCCAATCATCACTACAATCACAACTACGGTCACCACTCTTCATCATCATCATCATCATCAAGGAGCTTGAAGATTCGTATCGTTTTCTTTAGCTTTCGTTCAAGATCCAAATAAGTAAGTTCCTTGATCTCTCTTGGCATATTAGTATCATGCTTAGGTTCATATGCATCTGGACGTGCTCCTTATCACCGGGAGGCTGGACGAGTAGCGTCACATGTTTGTGGTGATTATGTGTTGCATATATCTCGTTTGATTTTGATTCTTGAAAGTGCCAATTCGTTTTCCATGATGCAGTGGTCTTTTAAATGTGTGAATCATATGTTTGAATCTTGTGTGAATAGAGGAATGGATTGACATGCTTTTTATTAGTTTTAATGGAGTTTGTTTAAGTTGGAGCTTACTTTGTGAGGCTCGGTTCAAAGCTTAGGGGAGTTTTTAGAGTAAAATAATCGGATATTTGGAATCTACGCGAAAAAACAAGGAGGACGGTGGTCTCTCTCGCCGTGCTCAAGTACCGGCCGTCGCCGGCGACGCCGTGGATGGTGGCGGCTTGTTGGGGGAAGACGATGAACAGTACCCCCAAGGTACTGTTCACGTGTTTTGCATGCTTTTCTTTTTTTTTATTTTTATTTTCTTTGTGTTGTTTACTTTGTGATAATCATTGGCTGGTGAGGTGTTATGTTCCCATTGGCTAGAGCCATCCACTTTGTCCTTTTGTGACTTATACTAACCTTGCCCAATTGAAATGCATGTCACGTTTCTATCTTAATTCACACCATATAATAAAACCATAATGAATAATTCATGCTGATTAAAATGAAATGAAGAAAAATGGTATAAAAAAAGATTGGGCTTGGAATGTTTATGAACTACACCATTGGGCCTGAGCGCTACTGTTACTAACACACCCCTAGTTCTAGACAGACTTAGATTTTATTGTTAATTTTGTTTCTTCCATAACTTTTGATTCATAAATCTGTTTTGGTTGAAATAAAAAATAAATAAAAATATGTTTTAAATAGAATAAGGTGTGTAGAAATTTTTTATATTTTTGTTAGATTTTTAGAACTTAGTTTGTTGTTTTTAATAAATCATTTCCTTTAGTGTGTTCATTGTGTTTTAAGTTTGATCGGTTTTGCAAATTAATTTTGTTTAATACCTTAGGAGTAGAATTTAATTGCCATTTTTTGTGTGATATCAGTAGACTCATATACCATATTGTGTGTAAAAAATAAATGTCTAATTCTATGTTTTGGTTAGGTGTTCATTAGATTTTCTATACCCGATTTATGTACGTTCCTAAACGGATAACCATGTGAATTTGACCTATAATTTGCTTTGCGTTTATGCAATTGACTTAGTTTCTTTTTGTACATGTAACTAGATATGTGTAGAGGTCCTAAGACCTGGAATTAGAATTTTTAAAACATTTCTTCTATTTTACTTGAATCTTCTTTTTTACTTGTAAATAACTTACCCTTGGTTAACGATTGCACCATAACTTGTCCGAATGACCTATAATTTTGTATGAAACTTTGTGACTTGATTCCATGATTGTTTAGACATCTATTAGAGGTTATTAGCTACTGACTTCCATCATTTGATTTCATTTTTCTAAACTCCATTCACCATTTGAATTTACTAACTAGTTTTGACCTAGTTTTGTCTAGTTTTTGTTAGAACTTTGTGTTGCTTCAAGTTAATTGACTAACATAGATTGGTATAAGGTCTTGGACCTATAAATGAACTAATTGCTACTGACTTTAAGCTTTGTTCACGGTTTCATTTGCTTTTTGCTTTGATTAATGGATGTTTGTTCGCTAATTGTTAAGTGACGATTTATGCGATACTTTGGTAACTCTTTGTGAATATTTTCGTGTAGTGCCATGTGGCTTTTGTGTTTGATTTAGGACATTTATTTCCTTGATTTGCTACTGCCCTAGGGCTCTCTTCTCATCTTGTTGGAGTTGTGACTCCATTCTTGTGCCATGTTCCCTTAGACTCTTCCTTCTTTGTTAAGAGGAATTGAGATAGGTTAGGATAGTTATCCTTGACCTTAGGGCCATTAGACTTAGATTAGAATAACTTAGATTAGAGAATAGGTTAGTTCCCCTTTTGTTCATTCTTTTTTTCTTTTCAACATTAAAACACTAATAAATAAAGATGCGAATCACATTAAGAAAGTGATAGAGAAATGAGTGGGATTCATTCCCTAATCTGTTTCTCAATCACTTAGTGGCATAGAAATGAGTGGGATTCATTCCCTAATCTGTTTCTCGGTCACTACTTAATGGGAGAGAAATGAGTGGGATTCATTCCCTAATCTGTTTCTCAAACATTAATTAATGGAATAGAAATGAGTGGGATTCATTCCCTAATCTGTTTCTTGAACATTATATAATGGGATAGAAGTGAGTGGGATCCATTCCCTAATCTGCTTCTCGATCATTATACATTTTTATGTGATTCAAATCGCAAAGTAAATCCCCTT
>Vv_1-10k_transcript/12217 full_length_coverage=2;length=2765;num_subreads=52
GAGGAGATTCATTCCACACACACTGCAGTAAGTCATTGAAAGTCTTGCTGTAACCAAAGTAAAGGCTTTCTTCACTTGAAACATCTAATTCTTTCTATACACAACATGGAGACTGTTCTTTCCAAACACTCCCCACCTTCTTCTGCCTTCAAGGTGCGTAGATACAGATAACAGATCTATTTAACACACTTTTGTGATCAACATCACATAATTAATCTTACTATAATAACACTGAAAACAGACTATATCCTTTAGTATTAATCATCCATGTCTTAATCATTTTAATATTTTATTTGATTTATATATATTTGAAAAATTACATTAATTACCCAAATTAGAGCCACTGCCAAATGATTATTTTACTATTTTCATTGTTTAGCAATTTTTTTTAAAAAAATTACCAGATGATGATCAACAGCTCTTAGTTCGGCTCTAGTATTTTGTTCATATATGATTAAAAAAAATAACAGCATACTTAAGACCTAAATATCTGATATTTTTCTAGTTTTTGATTGATTAGGAATATTGCAGTGTACTTTGGCAACTTGATTATGCTTTAAAATGATTGATTAATTTATTGGCATCTCATAAGTTATGTTTTTTGTGGCCACTGGATCGATACTAACCCTGCCTTTCCAGTTTGGATAGTGTTCAGTTCAGATTGGACTATGGAGTTTGTGAAACTCTTGAGGACATGGATTTATTTTTAGCTATGACTGTAATTTTTTGACTTTACTTTTCAGATTATGTACCACAGTAATTTCAGTATAATTTGTGTTTTCTGTAATTCATGTAAATAAGGTCTACCATCGGTCATTTTTAATAAGCAAAACTTAATTAAAAAGTCATTAAGGGTATTAAAGTCATTATAAATGCCTCTACTTATGTGGTGAGTGGTGACGCTGACGGATTATATGGATATGATACCAAACATGTCTCACATTTTTGAGTTAATTGACTTGTCAAGCTTCGGGAATCAAGAAATGGTGAATTCTATGCATCCTAAAATGGAAACGGAAAAAAAAATCGGTCATTAACATTTATAAAACATACTATAAAAATCATGATTTATCCTTAAATAAATCATGTCTCTCTCTCTTTTTTTTTTTAACAAAAGAATGAAGAAAAACAAAAAATCAACAAGAGGATATCTGGTTTATAAAAAAAAAGACAAATATATTTTACTTTCACACGATTTTTTATTTTTTAAAAAAATTTTGTTAGTTCCTTTTTGTCATTGTTTATTTGTTATTTTTTATTTATGTCTTTCTTTTCTTTAGCTCTCACTCTCACATATTTCTTCTTATTACTATTATAAATAAAATTTATATTTTTATTTATTAAATAAATAAATTAAAATAATTCTTTAAAAATTTAAAAAATTGCTTATAATAGTGATAGTTTTTTTAAAGTCAAGATAAGTTGATAGTTGTGAAAGGACATCAAATATGCGTGAGTTCGAATCCGTAATATTCCACATTCAATTAATTAAATAATTCAATTTGCTTTGACCTTTAAGTTAAGTTTAACTATTTTTTTTTGGTTTTATATTTAAAAGTATTTAGTCCTTTATTTAAAATAAAATTTTATACATGAATTTAAATTATTTTCAAATTTTCCACCAACCATGTCATTTTCAAGTTACTTTACCCTTCTATATTCGGAGTCTTATTTACTAAAATGTTATTAATAAAATTATTAGTAACATATTCAGTGCAGTCAGGTAAATGTTATTGCACCATTAATAAATAGATTAAGTCATAGAAATTATTCCCTAAATTATTCCCTAATAATGTGTGTGAAAAATTTCAAAACTAATTAAGGGCATGTTTGCTTTCGATTTAGGAAAGGTCAAAAGTAATTTTAAAGATGTAGAATTGATTTTGAATGATCTTAAGATGTTTCTTTAGAAAAAAGTAGAACTGATTATGTCTGTAGAATTGATTCTACTCGAAGTTACAATCTGTAGTTTCTGCTTCAAGAATTAATTCTGAATGATTTTTACACTGTAATTTATTATTCAATTGACTTTTACATGACTGTAGCCAAACATAAATTAACATTACTACTCGATTCTGATAAAATTAATTCTAGCAAACTCAATTCTACACTGCTCTCAATTCTGATGAAACTAATTTTTAAAATTTAGACCATATATAACTTTATTATTTTGAAAATGAATCGATCACATAGGTTTAGGAATTTTTTATTTTAAAAAATTAAGTAACTTGGTGGTTGATTAAGGTAATGATTAAAAATTAAAATTATTTTATTTTATAAAAGAAATAAGACTATCTATTAAAAATGAGATGAGAAAGATCTTTTCTAACTTAATTGTTACGACCAAATTAAATCTTTTGAAGAGAAATTTCTAGCCTATCATAGTGATATAGGTTTGATACAATAGTCTTAGTGGTTCTTCAAATTTTAAAGTGAAAGAGTTTTTTTTTTTGACGGAACTGCTTTCATTAATCAAGCATGTAATACAAGTTAATTGTATACTATATATTTTAATTATTTTTTCTACAATTTTTTCTAAATACTCATATATAAATATTAAAACTTTGTTTCTATTAGGAATAAACTTAAAAATTTAATATTACAACTAATTTTATTAACTCCAATGATTTATTCTAAAAAAAATTGTATTTAGTGATGGAGGTAGGATGATTTAAGCAAATTTTTGCCTAACAAGAACCTCAAAAAAAAAAAAAAAACAAAGTGAACTAATACTTGCAATTTTTTGTAAAAATAATAACTTTCAT
>Vv_1-10k_transcript/13965 full_length_coverage=4;length=2618;num_subreads=60
GGAGGAAGAAAAATACCGATCCTCATCAGTGACAACAAGAAACTTCCGCCTGTAAAATCATACATAACCTTCATCCTTCAACTTCATATCCTCCTTAGCGTAGCAACGTGACACCACCACCACAAGTCCATCACGCTCATCACGCATACAAGCTCCGACTGCAACGTCACCGCATCATTTGCCGAGACGTCAACACTGATAAGCTTCAGATTACAGAGTTAAGCACTGCACTGATATAGTGCTCAGTTTTGTTGGACAACAACGGCGCCGAGTTTTCACAAATTCATCACATCTCCTTTCAACGCCGTCACAACATCAACAGCTCGCACCTGAGCAACTGCAAGTCTGACAACATCGTCGACGAGATTTATTTGATTTGAGTGGATTTCTTCCCCTGGTAACATCCGGGCGGTATTCTTCTTTCCTTGTTCTTGGATTATGAATTGTTGTTGCTGCTTGAGTCACGTTGATTGTTATTGCTTTGCCATGATTTTTGTTGCTGAAACTAGTTGCTAACGTGGTAATATTGTTTGAACCGTGTGCTTCTTTTACTAAAAACCGATTACAAGTTTTGAGATTGAGTTTTGAATCTGAGAGATGAGAGTTGTTGTTATTGTTGTTTTAGAATGATTGAAAGTTTTTGTTGTTGTTGAGAGAATCGTGAGGTTAAAAGAGGAGGGCGTTTTTCGTTTGATTGATAGAGGGATAAGGGAAGCCGAGATAATTTGAGAGAGAGAGAAGATTTTGGCCATGGAAGCAGAGGTTTTATCGTGAAACAGGGTGAGAGGAATTTTTTTAGGGTTTTCTGGATTCGGTTCATGGGGTTTGGGCTTGGCCCAATCCGAATTTCTTTTGATCACCGCCATCTCTATCCGTATCTCCCCTCTGCCTTGGCTTTTGCTCAATGGATTTGGGCTAAAGGGCTTTAAGTCCAACTAGATATTCAATTTCATCTGATAGCCCAACGCCTCTTTACTTGTTATCAGCCCAGCAATTTTCAGTAGTACACCCCTCATTTTTTATGTTCTTGTTTGCCCATAATTAGTATTTGTTAACTTCTTTTAATATTTGTTTTTTTTGTTTAGCCTCAATTTTTATTTGTTTCATAAATCAAAAATCCAAAAGTATGTTTTATGTTTAGATTTTGTTTTCATATTCAAAAATACAAAAATATTATAATAGGAATTTATTTCCTTTTGATCTCTAATTTGTTTTGCTTATTCAAAAAACTCAAAAATATTAGTTAGTATTTTAATTCTCGTATTTGATTTTATTTCACCTCTTTCTCTTGATTTCATTACTTGTTTAAGTAGTATTTCTTTTATTTTGAGATGGTTATCTCATGTTCTTGAAGTGTTTACTTCTTGTTTGTATATGCTTGTTGGCTTTTCATTTTTGTTGGCCATTTAGGTGCTATTTGCTTCTTACTTAATTAGTGATAGCTTGTTTTGATTAATTTTGTTGTGAGGTGAGATCTTTTGAGGGATCAATGAGCCATTGTTTGATTGATAAGTATTTCCTTATGTGGTTTATTTAATGTGGCTTGTGTGCCTTTTTCTTATTATGATATCTTTTCTATTGACATTGCTTGTGTGTATCCTTGCATGTCTTCTTTATGATTTGTGTTGATTGTCTTTTGACATTGCTTATGTGTATCCTTGCATGTCTTCTCTATTTTTTGTGATATCTTGTCTCTTGACATTGCTTGTGTGTATCCTTGCATGTCTTCTTGATGATTTGTGTTAATTGTTTATTGACATTGCTTGTGTGTATCCTTGCATGTCTTCTTTATGATTTGTGTTGATTGTTTATTGACATTGCTTGTGTGTATCCTTGCATGTCTTCTTTATGATTTGTGTTGATTATTTCTTGACATTGCTTGTGTGTATCCTTGCATGTCTTCTTTATGATTTGTGTTGATTGTTTCTTGACATTGCTTGTGTGTATCCTTGTATGTCTTCTTAATGATTTGTGTTGATTGTTTCTTGACATTGCTTGTGTGTATCCTTGCTTGTCTTCTTAATGATTTGTGTTGATTGTTTATTGACATTGTTTGAGTGTATGTCTACATTGTCTCTTTTATTACTTGTGTATGTCTTGGTGTATCTTGAATACACTTTGTTTATCTTGAGTTTGCTTGTGTTTATCCTTGCTTGTCTCTTTTTTGCCATGCTCCCTTAGGACTTGACTTTTCAAAGTCATTAGACCTTAGGATCTTATCCAAGCATGATAACTTCTAGGACTTTTTTTAGTCTCCCTTTAGTTTAAGGCATCTTCTTTTTCTTTTCAACCTTTAAAACAACACTTAATAAATATCAAATAAGTGGAGAAGGGTGAGTATCCTTGCATTGGGATTTAATTCACCACTATCCATATTTCCCCTAAAAAAACACCAAGCAATAAAACACTTCAAAACACCTAATAAAGGTTCAAACTTAAAAAACGTAGAGAAAGGTGGGCATCCTTGCATTGGGCTCTAGATCACCTCTGTCTACATCAAAAAACACAAACCAATTTTCTTTTTCTTTTAAGGATATGTTAAGTCCTTCCCATACCTAGGCGTGTGAGTCTCCAAAGGTCGAGCAACGTTGGGATGTGATCTTAACCTCTGCCCACCT
>Vv_1-10k_transcript/14882 full_length_coverage=2;length=2555;num_subreads=60
GGAGGAAGAAAAGTACCGATCCTCATCAGTGACAACAAGAAACTTCCGCCTGTAAAATCATACATAACCTTCATCCTTCAACTTCATATCCTCCTTAGCGTAGCAACGTGACACCACCACAAGTCCATCACGCTCATCACGCATACAAGCTCCGACTGCAACGTCACCGCATCATTTGCCGAGACGTCAACACTGATAAGCTTCAGATTACAGAGTTAAGCACTGCACTGATATAGTGCTCAGTTTTGTTGGACAACAACGGCGCCGAGTTTTCACAAATTCATCACATCTCCTTTCAACGCCGTCACAACATCAACAGCTCGCACCTGAGCAACTGCAAGTCTGACAACATCGTCGACGAGATTTATTTGATTTGAGTGGATTTCTTCCCCTGGTAACATCCGGGCGGTATTCTTCTTTCCTTGTTCTTGGATTATGAATTGTTGTTGCTGCTTGAGTCATGTTGATTGTTATTGCTTTGCCATGATTTTTGTTGCTGAAACTAGTTGCTAACGTGGTAATATTGTTTGAACCGTGTGCTTCTTTTACTAAAAACCGATTACAAGTTTTGAGATTGAGTTTTGAATCTGAGAGATGAGAGTTGTTGTTATTGTTGTTTTAGAATGATTGAAAGTTTTTGTTGTTGTTGTTGAGAGAATCGTGAGGTTAAAAGAGGAGGGCGTTTTTCGTTTGATTGATAGAGGGATAAGGGAAGCCGAGATAATTTGAGAGAGAGAAGATTTTGGCCATGGAAGCAGAGGTTTTATCGTGAAACAGGGTGAGAGGAATTTTTTTAGGGTTTTCTGGATTCGGTTCATGGGGTTTGGGCTTGGCCCAATCCGAATTTCTTTTGATCACCGCCATCTCTATCCGTACCTCCCCTCTGCCTTGGCTTTTGCTCAATGGATTTGGGCTAAAGGGCTTTAAGTCCAACTAGATATTCAATTTCATCTGATAGCCCAACGCCTCTTTACTTGTTATCAGCCCAGCAATTTTCAGTAGTACACCCCTCATTTTTTATGTTCTTGTTTGCCCATAATTAGTATTTGTTAACTTCTTTTAATATTTGTTTTTTTTATTTAGCCTCAATTTTTATTTGTTTCATAAATCAAAAATCCAAAAGTATGTTTTATGTTTAGATTTTGTTTTCATATTCAAAAATACAAAAATATTATAATAGGAATTTATTTCCTTTTGATCTCTAATTTGTTTTGCTTATTCAAAAAACTCAAAAATATTAGTTAGTATTTTAATTCTCGTATTTGATTTTATTTCACCTCTTTCTCTTGATTTCATTACTTGTTTAAGTAGTATTTCTTTTATTTTGAGATGGTTATCTCATGTTCTTGAAGTGTTTACTTCTTGTTTGTATATGCTTGTTGGCTTTTCATTTTTGTTGGCCATTTAGGTGCTATTTGCTTCTTACTTAATTAGTGATAGCTTGTTTTGATTAATTTTGTTGTGAGGTGAGATCTTTTGAGGGATCAATGAGCCATTGTTTGATTGATAAGTATTTCCTTATGTGGTTTATTTAATGTGGCTTGTGTGCCTTTTTCTTATTATGATATCTTTTCTATTGACATTGCTTGTGTGTATCCTTGCATGTCTTCTTTATGATTTGTGTTGATTGTCTTTTGACATTGCTTATGTGTATCCTTGCATGTCTTCTCTATTTTTTGTGATATCTTGTCTCTTGACATTGCTTGTGTGTATCCTTGCATGTCTTCTTGATGATTTGTGTTAATTGTTTATTGACATTGCTTGTGTGTATCCTTGCATGTCTTCTTTATGATTTGTGTTGATTATTTCTTGACATTGCTTGTGTGTATCCTTGCATGTCTTCTTTATGATTTGTGTTGATTGTTTCTTGACATTGCTTGTGTGTATCCTTGTATGTCTTCTTAATGATTTGTGTTGATTGTTTCTTGACATTGCTTGTGTGTATCCTTGCTTGTCTTCTTAATGATTTGTGCTGATTGTTTATTGACATTGTTTGAGTGTATGTCTACATTGTCTCTTTTATTACTTGTGTATGTCTTGGTGTATCTTGAATACACTTTGTTTATCTTGAGTTTGCTTGTGTTTATCCTTGCTTGTCTCTTTTTTGTCATGCTCCCTTAGGACTTGACTTTTCAAAGTCATTAGACCTTAGGATCTTATCCAAGCATGATAACTTCTAGGACTTTTTTTAGTCTCCCTTTAGTTTAAGGCATCTTCTTTTTCTTTTCAACCTTTAAAACACTTAATAAATATCAAATAAGTGGAGAAGGGTGAGTATCCTTGCATTGGGATTTAATTCACCACTATCCATATTTCCCCTAAAAAAACACCAAGCAATAAAACACTTCAAAACACCTAATAAAGGTTCAAACTTAAAAAACGTAGAGAAAGGTGGGCATCCTTGCATTGGGCTCTAGATCACCTCTGTCTACATCAAAAAACACAAACCAATTTTCTTTTTCTTTTAAGGATATGTTAAGTCCTTCCCATACCTAGGCGTGCGAGTCTCCAAAGGTCGAGCAACGTTGGGATGTGATCTTAACCTCTGCCCACCT
>Vv_1-10k_transcript/15539 full_length_coverage=2;length=2508;num_subreads=60
ATTCACAATCATGCATCATACGCATATTCATACACAACATAACTTGCATATTTCTCCTCTAGCTCGAGGATCTCATATCATACATGCATCATAGACATCGCATATTATTAACTTGATTTTTTCAGGTAGACAGATGTCTTCAGCAAAGATGTTCTCACTCACATGCAGTGTTCATCCTGAATCTTATTCAGACAAGCAGTCCTTTCAGATACAATCAAACCAAAGATTCACTCTGAAGAACTCTCATTCTCAACTCATTTATCATCTAACATTGCTAGTCTAAGGCGATACCTCCGACGGTTCCAGAACGATCTAGCATTTCAGATCTAAGGCGAAACCTCAGACGGTTCCAAAACGATCTAGCATTTCAGATCTAAAGCGATACCTCAGACGGTTCCAGGACGATCTAGCATTACAGATCTAAGACGATACCTCCGACGGTTCCAGAACGATCTAGCATTTCAGATCTAAGGCGATACCTCAGACGGTTCCAGAACGATCTAGCATTGCAGATCTAAGACGATACCTCCGACGGTTCCAGAACGATCTAGCATTTCAGATCTAAGGCGATACCTCCGACGGTTCCAGAACGATCTAGCATTGCAGATCTAAGACGATACCTCAGACGGTTCCAGAACGATCTAGCATTGCAGATCTAAGACGATACCTCCGACGGTTCCAGAACGATCTAGCATTTCAGATCTAAGGCGATACCTCAGACGGTTCCAGAACGATCTAGCATTGCAGATCTAAGACGATACCTCCGACGGTTCCAGAACGATCTAGCATTGCAGATCTAAGACGATACCTCCGACGGTTCCAGAACGATCTAGCATTGCAGATCTAAGACGATACCTCAGACGGTTCCAGAACGATCTAGCATTGCAGATCTAAGACGATACCTCCGACGGTTCCAGAACGATCTAGCATTTCAGATCTAAGGCGATACCTCAGACGGTTCCAGAACGATCTAGCATTGCAGATCTAAGACGATACCTCCGACGGTTCCAGAACGATCTAGCATTTCAGATCTAAGGCGATACCTCCGACGGTTCCAGAACGATCTAGCATTTCAGATCTAAGGCGAAACCTCAGACGGTTCCAGAACGATCTAACATTGCAGATCTAAAGTGATACCTCAAACGGTTCCACAATGATCAACTTTCAAATCCTTCATCAAGATATAATCAACAGATTCATTCTGATGAACAAACCATCAACACATTGTCCAGGTGGCATCCGAAAGCCCATCTCAGGTAATGTTTCAATCTGCCAACAACATTTCACAGACGACATTCAAATGCAACTTCCAACATCTCTGCTGATCAAGGTAAGTGCAAATTTTCAGGGCATCTATTTATTCAATCATCTTCTACCTTCAGATTTCAGACAATCTCTTCAGGTTTAAGAAGATTGAATAGGGGCAACTGTTATACCCCAAAATTTGCCCACATCTTTTTTCAAGAAAACTCCAATCTGAAAATTAAGAGTTTCATATAATCATGGATTTTTATTTCAAATATCCTAGCATATGAAGTACTTAAATTTCAGAATTTCTCTTACACAGTAACTTGGCTAACAGTGGAATTTATTCTTACGCAAACGCCAAATACTGTTCTTTACTTCACAAATACTATTTATTTATTTTACAGATAAATAGTACTAACACAGTTCATGCAGGGTTAAATCTTTTTTTTGCAGGCGCAAAAGCAGGAAACTCACACTGTACTGGTAACAATTGTTTTTGGTTTCCCACTAACTTTTGTACTATATTCCATTATTTTCAAAATCTTTTCAAATCTCTTCTTTCCAATTCAAATCTCAACTTTATTCTACACATCTCTCTTTTCCCAACAATATCATACATTTTCTTTCAAATCTCACTTCCACTCAAAATTTCCATTTGTACGGAATCACATCATTCCCCAACGTCTCTATCATCTTTCCATTCTATAAATACCTCTCATTCTTTTCACAAATCTCACATCAAATTCTAAATCATCTTTCAAATTCCTACCTCATAATCCATCATTTCTTCTTCCCTAACAAGAATGGCAAAATGGATAGAGACACTGTTTCTTACAGTCATCACCATTGCTACGGTGATCATGACTTTCTTCTGCCTACATAGTCTTGAGGAATGTGGACCTGCAATGGCTATGCTCCCAATCATCTACATGTTATTGTTCATAGCATGGGTCATCAATCGTCATTCTTAAAATTTGCCGTATTTCTTATTTCTTAAACGTACCGTCTATTCGTCGTACTGTTCAATAGTATGTAATATTTATGCTGTCAGTATTAAATGTTGTACTAGTTGTCATAATATTGCTTAATTACTAAGATAATATTTTGTGTATTTTCTGCCAGTCAAATATTTCTATTTCTGTGCATTAAATAATTTTCAGGTTATTATCGGTAATTTTGCCCGCATACCGTAAATATCAGTTATTTATTATGTTTCTGTTTTCTAACAAGTCATGTAAATAAATTTTCATGCTTCACACC
>Vv_1-10k_transcript/16478 full_length_coverage=2;length=2443;num_subreads=60
GAGAGACATTCATTTTTCTATATATCTCATCCATTTTCTATTGAGTTCTCTTACACTTCAACTTCTTCAGTACTTTGTGTTGCCTCTAAATATTTTCTTAATTAAGAGATCTTATTCTAAGTTTCTTTGTTCCCACAATCACTATCCGTCAAGTTTTCTTTTACAGGAGATCATAACTTCAATTTGTTTACTCACATATTGACTGGTAATAATATATCTTTTTCCCTTTTTTAAATATATCTTTTAGTTTTATTTTAGTTGAAAATATTCTACTTTATTTAGATCTACAACTAGATTTAATTTTAGGTTAGTTGATTTTTATTACTTAATTTTCACCATCTTTTTATAATATTGACATAATTTTGTGTTGTTTAATTTTCTAAATTTTACTCTAATTTTAATTTTAGTTTCTTTTTCGTTGAAATCTTCAATTTTGTCTCTAGCTTAAGAGAATCAAAAAAACTATTTTTGTCTATTAAAAAATTATTATATTTTTTTAAAGAATGTTTAAATTTAAATTGATTTAGAAAAAAATTTCAAATTAGTTTAAAAAATTGAAAAAATCAAACAAATTATTTAAGTCAGATTAGCTTTCAAATTGAAAATTTAAAATCAACTTAAACCGTACAATATTTTGATACTCTTATATTTGTATGATGTATTTTATTAATTTATTATTAGTTGGTTTTTTATTTTTAATCAATTTAATAGTATAATTTAATTTTTGGTTTTTAAATTTTTTATATGCTTTAAGCATAATGGATATATTTTATTTCATAATATCAAAATTTAATGTATTATCTATTATATATATTATATTTTTTTATCGCTTTTTAATAAAATTATTAATTAAATAGTAAATCAAATTTAAAATAAAAAATTTCAAATTAAATCACATTAAATTAAATGTTTGAATTATACTTTTTTAAGTTGTCATCCAAAATCAAATCAAAACACATATTTTTACTTTAAAATTGATCTAAATTATTTTTATTTTAAAATTGATGCAAACCATTTTTATTTTAAAATTGATCCAAATCATTTTTTTCCACAGATATTGTCCTTAAGACCTTTTATAGGTACAAGTATACCGGGTTTCAATACTCCAACTTTCAATTAGGAATCTATAATATAAGAAAATTAGTTGTTGGAGAAAAGTCTACATTATGCTTATTTGATTTTTTGCCACCACATTAAAACTATGGTTATTTGGCCTTTGCACAATAAAGTTTTTAATTTTATTATTAAAATAATACAATCCTCATATTTTATCAAACTTACCAAATCTCTCTCCATTCTCTATTTTTTATTTCATCACTATCTCACTTCTTTCTTCCACAAAAAAAATTTATTATTGATATAAATATTTTTATATACGAAAAATGATATTTGTGATGGAAATATTTTTTATTAAAAAATGGTATACGGAAAAAATTTGTTCAAAAAATCTATTATTGATATAAATATTTTTATATACGAAAATTTAATATTGATCCAAATATTTTTGTTTAGATAAATATTTTTGTAAATGATATCTAAACAAAAATAATATTTACGGAAAAATATTTATTATTTAGAAAAAGTGGTATTTATGATCAAAATATTTTTTATTCAAAAATAATATACGGGAAAAAATCTACCATTTATCTAAAAATTTTAATATACGAAATTTACTATTGATCCAATTCTTTTTAGTAAATGATTCCTAAACAAAAATGAAGTCTGTATACGGAAAAAAATATATTATTGATCTAAATATTTTTATATACGAAAAATGTTATTTATGATCCAAATATTTTTTTATTCAACAATGGCATAGGCCAAAAAATTTATTATTGATCTAAATATTTTTATATACGAAAATTTAATATTGATCCAAATATTTTTGTAAATGTCACAAAAAAAATCTATTATTGATATAAATACTTTTATATACGAAAAATTAAATTTATGATCGAAATATTTTTTAGTCAAAAATGATATACGGGAAAAATTTATTCAAAAAATCTATTATTGATCAAAATATTTTTATAACAAAAATTTAATATTGATCCAAATATTTTTGTAAATGATACCTAAACAAAAATAATATTTGTATACGAAAAAAACTATTATTTACAAAAAATGGTATTTATGATCCAAATATTTTTTATTCAAAAATGGTATATGAGAAAAAATTTACTATTGATCAAAATATTTTTATATACGAAAATTACTATTGATCCAATTTTTTTTGTTAATGATTTCTAAACAAAAATGAAGTCTGTATACGAGAAAAAAATCTATTATTGATCTACATATTTTTATTCAATAATGGCATATGCCACAAAACCTATTATCGATCAAAATATTTTTATATACGAAAATTTAATATTGATCCAAATAGTTTTGTAAAAGATACCTAAACAAAAATAATATTTATAAACTGAAAAAATCTATTATT
>Vv_1-10k_transcript/17068 full_length_coverage=3;length=2405;num_subreads=37
GAGACTTTTCATTCATTTTATAACATTTTATCTGGATCAATACAAGTATTTTGAAGCTCTTCTCTCTCTCCTTCCATGGATACCATGATTCCTAACATGGTATCAGAGCTAATATGGTATCCACCTTGAAGGATTTTCCGCTGCATTTTTCTTGAGAAAATCCAATTTTCTCATCGTTGAAATTTCTTTCTACTTCTTTTTGATTCTTTTTCTGTTTCGTTTTTCCATTCAATCGTCTTTGCTTTGTTTCGTATACGATTCTACATGCCTTCGTACACGATTCTTGAATTTCTGATTGCAATTCATGATTCGATCCAACTCTGTTTTGTGATTCCTCTTTATCGCCACCTTCGTTTGTGCTCTTTTCCCCAAATTCTAGGGATTGTGATTCCAATTCATGATTCAACTCAGAGGCGTTGTTTTTGCATCCTTATCTGCGTCTTTGATTCATCTTCTTCCAAGATTTGAATCTTGCTTTCGATCCCGGTGTTCCATTATGATTCGTCGGTGTCGACAGTGGCAGTGTATTTCCACAGGTCACATAAGGTGTTTAAGTACTTCTAAAAACTCCTCAGCCTTGCAATTGTTTGCTCGCGATGTGGTGAGTTTGGCGGTGGGTTCCACCATTCTTATGCAAGTGAAAAGAAATTTGAAGATTTCAGCTATATTCAATTCTTGAGTATTGACGAGGTTAGAGACACAAGCATCAAAGGCTATTTCTTATCAATTCAGCTTACATTTAATCAAAAGATTCATTGACTTTGAATATTCTTTGGAGTATTGTTACAACTATGGTTAATCTTGTTGCCTACTGTCTCCATTAATCAAAGTTTGAGGTTGCAATTAACTAGAAGTTTTGTTCTTGGCATTATGCGATTAGTTATGCAAATACATCAGTGAAAGATCTTGATTTTCACCCGGTTCTATGGTAAATGCTTTAAGCTGCTTAATCACAGGTTTCTTGTATCAATACTGCATTTTTCTGGTTGTTAAAGTTAAAGATTTTAGAACTTTGGATTGTGGTTTTTTTTTGTTACTCCCTTGATAAGTATAATCACTACTGGAGCCATAAGTGCAATGTTGTGACTGCTACGATTGTTTTATGTCTTGCTGTACCAAGTGTTGTTACAATTGCCAATATAGTTGCTAGTTTGGTTGCATTATTGGCAACTCAACTTGTATGGACACTAGCTAATGTTGTAAGCAACTCTGTTAGAATATGTGTTAGGACATGTGAATCTCCATTGATGGAGTGAAAAGATTCTGCTTTTGCTCTCTGGTTCCTGCCCACTTAAGGCTGCATATGGCTTTGTTGTTTTTTGTTTGGTGTATATGGGTATTCAAGAGATGCAATTTTCCTGTGGTTGTTGATTTGATGATGGTCTGGTACTAGTATGTAGATTTGATGATGATTAGCCTTATTGGCTTTGTTATGAGCTTATGTACATGGTGGTTAAGACTTCATATGAGCTTCTTTCATGAATGGTTAAGCATTGTTGTTTTGGAAGCCTCTGTTTGAGGATGTACTCACTACTAGTTTATCTCCGACTGTGAAGATTGAAGACTAGTTTGTTACCCTGTTTGTACAAGTTGCATTTGCTTCTTTTTGGATCGACTAGTTGGTTTTGTATGTGCTATCTTATCTTGAGCACAACATTGGTATTGATGCTTCACTCTCTAGGCATCAACCATGCTACTTGATCTTTCTCGTTGATTTGTTGGTTCTTTGATGTGCTAATTACCTTTCGCACAACTTGATTATTGTTGCTTCACCTTGTAGCCATCAGACCTTTTGACATTCTTCATTTTGCTTCTGCCCTATGGTGGTTAAGCATCACTGTTAGCTTCTGCCCGATGGTGGTTAAGCACTCTTCATATTTTGTTTCACGCTTCTGCCCTATGGTGGTTAAGCATTACGCCCTTTGTTGGCTTTATTGATCTTGCTCTTATTAAGTGGTTAAGCCTCGAGGTGATTTGCCTATATTGGCTTTATTGTTGTGCTTCTATCTTATGATAGTTAAGCTTTGTGCCCTTTGTTGGCTTTCTTGATGTGCTTTCTATCTTATGATAGTTAAGCTTTGATTCTTCTTAAAAGTAGCTAAGCCTTAAGTTGTGGCTTCTACTTAATGATTCAGCTTTTGCCTTTTATGGCTTTGATGTTGGTCGATGTATTTTCGGCTTCTCTTGTATTTTCTTTCAATTTGATGTATTTTTTGGATTGCTTATTTCAAGTTGGAAGTGTTATGAACACCTTCCAACTTGCGGGGGACTATTAGAAATATAGGTTATTACATATTAGTCATAGTGAGATAGCAGTATATATACTTGTAACCTCCTCATTAGAAGGATACTTTTCATTCATTTTATAACATTTTATCTGGATCAATACAAGTATTTTGAAGCTC
>Vv_1-10k_transcript/17659 full_length_coverage=2;length=2369;num_subreads=58
GACACTCAATTTCCTCTTTTCTTTCCATTCCACGCTCTTTTTCCTTCTCTCTCTCTCTGCAAAAACCAAAAACCAAAAACAGAAGCGCTCTTCCCCTCTCTCCAAACCTAGCCGCCACCCATCTCCGACCACCACAAGCCCGAACAGAAAAACTATTACCACCACCATTATCCCCTCTTCTTCCTCTTTCTTGTAGTATAGTTTAATTTTAGATCAGAACAGTTCAAAATTTCACATCTCCACCTTCTGTCTTATTTTCCGGCCGCCATGGACTCTCTATGAGAAAAATAAACTGATAAATCTCTCCCTCTCAATAATATCTATAAAACTCACAAATAAAATTCATGATCAGACCACATCGGACAACCGCGCCGGAAATATCACAACCGTGCCGGAAATTTCAGAAAGGGTCCATTAATCCTCCCTCCTTCCTGCTATCATGTTTGTTGTCTGTATTCTTGGACCGATATTAGACTGTTTCTACCCTAAATAACTTATCCCTTTCTGTTTGCCCTGATTACCATCTCCGGCCACTAACGGTGGGTTTCTTCACCTTTGTTTTTACTGTCCTTATCTCTGTTCTTAATAAAATAATAATAATTAGATAAAAACCATTATTTTTAGACTATTTACTAAATTCCAACTTTACTTTGATTCTATTTAAATTTAAATTATAATCATTCTAAATTTGAATAATATTTATTTATATGCATACAATTTTGCTGCTCTTATTTATTTCAGATTTGATTTTTACTATGTTTAGAAAGAAATAATTATAGTTTTAAATTAAGTTAAGACTTAAATCAAGATATAAAAATTATATATTTCTTCACTTTATTTTAGAGATAAAGGTTATATTATAAACTTGGTGTTCTAATTATTTACGAAAGAAACGGGGAGAAGAATTTGTTCTAAATTTCCAGGAGAAGAATCATAGAATATAATAAAGCAAGATGAGTTCTTTGGCAAGTTTGCCATTTGTCATCTTATTAGAATGCTTACTATTTTAAAAACAACTATTAATAGTAATCTTTCTATAATTATCTTTAATTATTTTTTTAATTATTTTTTAATTATTCAATTTGTTCATTCCTAACTATTCTATTTATTATTATTATTAATTATTAAACCGAATAATTATCTTGGGAGAAACAACTCAAAAACTGTTCACTTTTTTTGTTATTAATTAAAAAGAAATCGGGATATTTGGGATCAATTAGAGTGTTTGCTCTTTTAAATACTATTATTAATAGTATTATTACAATAATTATTTTTAATTATTTTTTTATTATTGAATTTGTACAATAACTTGGAAATAGGAAATAAAAAACTTTCTTAGTAAATACTCTATTTTCAAATTTCCAACTACTCTAATTTTTTAATTACTAAACATAATTAATAATTAGCTTTTTTTTTTAAATAAATTAATAATTAACTTGAGAATATGAAATAAAATACCATTCAATTTTTTTTTGTTTAATTGAGATTTATAACGAATAGCCGCTTCAATGCAAGCTTTTGATTTCTAACTTATCTTCTCCTAGACTCTAATAATCATCTTATCATCAATTTTTTTCTCTCCTCCCAATCTAATTTCTCTTTTCCAACTCCCTCATCATCAATGTTATCACTCCTATTTTCTGAATAACTTATTTCAAATTTTGTTGCTTTTATCTATATAAATAGCAAATAAGGGGATAGAGGAAACTTTGAATATTTGGCGGAGCTCCACACCACAACACTACAATATGCATATACCATCAAAATCAATAATGAAAAAGCATCCACCACACATAACAAAATCTAATCTACTTCAATACCCGCCGCGAATCTGAGTCGCACGCCGCTTTTGCATCATGCACAATCACTGCATCCGACGCGATCAACAATACCACATCGTCGCATGCATCACCACTAGCACAGTGGATCCACGGAACCAGCCGCGTCCTCCTATTCTGACTCCGGGCTGGCGATTCCTTCGCCTTCCAGCCTCTGCGTCGGACACCACGTAACCTCGCTGCATCCCATCGCAGCGTTGTTCTCCTCTGGTTCATATTTCCCCTTTGTTTTCATCTTTGTTGTTGAGAAGTAAAAATCACCTTGCGTTTGTTGTATAAAGTAATGTTGTTACTACACCTTTGATTCACCATGACTGTATGGTTTTTGTTCCATAATATTTTCTTTCTTGCTACTGTAAGTGTGAGAGAGTTAGAAATAAGAAAACAAAGAGTCAAGTCTTTTGTTTCTATTTATGTTAATTTGGTACTCTATTATTTTTATCTTTATTTTAAATTGTCACATGTCTATTTCCAGTTGGATCCAGATTAATTTGGACTTGGACAAAAATCAATTTCAAAAGTGGTTTGGAT
>Vv_1-10k_transcript/17710 full_length_coverage=2;length=2363;num_subreads=60
GATCCTCGAACAGAAACCATCGTGAAAACCAAAACACCAAAAAATGAACTCAAATTGTTGAAGCTACTAAGAACCCTAAATTCCCAAATCGTTGAAGCTCCAAAGATGAAGAACCCTAAATTCCCAAATCGTTGAAGCTCCAAAGATGAAGAACCCTAAATTCCCAAATCGTTGAAGTTGCGTTTCCCTTTCTCAGTAGCATTTGCATCTTCATTACCAAATCACAAGCTCCGCACGGCGTCGTCGTTCCCCTCCAGTTCAGCTTTCAGCCATCTCTTCTATACTGTGTTGATTTTCATCTTTCAAAGGTTCATAACCTAAACTAAACTTGAAGGTTAGTGTAGAAGGAACAGAAGGGACAGTTAGTGTAGAAGGAACCTTGGCTGGAATTCTTGCAGCTCTAGTTCTTGCCTTTTTCAGTTTTCTCCTGGGCGAGGTACTTTCCTAATTTTTGAATATGCATATGTTTATGGGATAACTATGGGCGGGAAGAAAGGGGGTGAATGCGGTGATCGGTATGCATTGTCCTATATTAGGAAAATCCATCGAATTTAGTCTTTTTAGACACAATGCAATTCTGCAAGAGCTGGTTTTTAGTAAAACCAAACAGTTTGTACATCATTGTCACTCTTTCAGCCTCATCACTGCTGCGTAAAATAGGGATAAACCTTTTATTTTATCCCTTGAAATAAAATAGTAAAATTAATTAAATGATCTGCTCTTGATGATTTAAATGGTAAGAAAATAGTTAGTTTGTGATCTAGAGATAGTTTATTTCCCTCAAGGCTGTATTTAAATTATGAATGCAGTTGGTAAAGATAACGGATTGATTTTTTGATGATCTTAAACTAACAGGCCAAAGAATCCTCTTCAACTTAAACCCCTTATACTGTGAACGCAGTTTAGAAGTATCCTTACTCATAGTTTAGAAGTATCCTTACTCATAGTTTCAAAAATTGCATGTTCAGAAGTATCCTTACTCATAGTTTCAAAAATTTCATGTTCATAAAGTTCAAATTTCATAAAGTTTATATCTCTTATGCATAGCTAAAACTAGTAAGTTTATATCTCTTATATCTCATAAAGTTTACATGCATAGAAACCAGTACCTGTTTAAAAAACTAGTTAGAAAATATAATACACCTAATCTTATGTTTAACTAATTGGGAGTATGGGATTCCTTCATTTCATTCTTAACTAATCTTATGCTTGTTTTGTATATTGAATAACATCAATAACCAAACTATTTGATCTGTTTACCAAGTCATCAATACTATATTGAATAACATCAATAACCAAACTATTTGATCTGTTTACCAAGTCATCAATTTCATATTCATACAATTTGGATATTGATCTATGAGTAATGTTTAAGTTGAATTTGCTTTGTAGATAAATTTTCAAATAAAGCCTGAGAAAGTATCATTTTTGTTTCTGTTTGTGTTTTGTATTTTTTTTTTGTGTTACATGATTAGTTAGATACTATATGTGAGTCAAGATTGGAAAGTTGATTGTTGATATAAAGTCATCTTGTTGTGCTTCTTGAGTTTCCATGTGGTATGAGGCAATTGAATAGATAATTGAAAATAAATAATCAATTGAATAGTTTGAAGTTCGAAAACGATTGATACTTGTAGTTTATTCTTAAATTCGGATACATTTAAGTGCTAATTTTGGAAGACATGTTGGTTATGGTTATGTTGATATCTTTCTTATTTGTCATTGTAATTTTGGCTTACATTTTAGTTGTGATATCTAACTTGGTTATGGTTATGTGATATCTAGCTTGTCGTTGTAATTTTGATTTTGTTTTGTAGAGATAACATCTCCGACATCGGTAAATCTTGATGATGATGAAGACTTTGCAAGTTAAAAGAGTTTCAGAAGACCCTAGTTTAATTTTAGTTGATTTTGGTTTAAGAACTAGTTCGAATGAATTTTTGTTTAAGAAATGGTCCGATTGAATTTTGGTTTAAGAAAAGTTGTATTTAGATACTAGGATTGACTTTTCCGAGCTTATCTACTGAATTAAGTTTTGTGACACTGTTTGCGAGACTTTTTCGAGCTTATCTACTGATATAAGTTTTGTGACACTGTTTGCGAGACTCTATCAAAATAGCTTATGACATTTTTTGCTATTAAAATGACTTATACAAATTTTTTCTTAAGTGCTTATTTTATAAGCACTTGTGCTATAAGTTGTAAATAAGTTGTTTATCCAAACAGTCCTAAATATTGTAAAAATTAACTAATTTATGATTTTTTAATGAGTTTTGACTTTTGCAATTTTAAATTAATTTGGATTTTGATTATCAATGTAGATAAAAAGAAATTAAGTTAAAAATTATGTATAATAGTATATT
>Vv_1-10k_transcript/17753 full_length_coverage=2;length=2360;num_subreads=60
GGACCTATAAATGAACTAATTTCTACTGACTTTAATCTTTGTTCATGTTTTCATTTCATTTTTGTTTTGATTAATGGATGTTTGTTCGATGTTTGTTCGATAATCGTTAAGTAACAATTCATGCGATACTTTGGTAACTTCTTGTGAATATTTTTGTGTGATGCCATGATGCTTTTGTGTTTGATTTAAGACACTATTTCCTTTGGTTTGCTACTGCCCTAGGGCTTTCTTCTCCCATTTTCATGCTTTTCCTCTTCTTTCACACTTTGATTGTTGTTAGTTTAAGAGGCGACGATTGTTTGTTCTTCCTCCACCTTTTGTGGATTGTTTTCTCTTGGGATTCATTGTGTGTAGTGTCTCTTAAGAGTAGACTTGGTTAGGGACTTCATTAAGTCACCTACCTTGCTTGTTGCTTTTTCTTATCTCTTCCTATATGCTTACCATGTTCCCTTAGGGTGGTGACTTCAATCTTCATTAAGATTAGTCACATAGAACAACTTAGGTTGTAGTCTATGCATGATAACATAGGTAGAGATCCCTTATCCTTGACCTTAGGGCCATTAGACTTAGATTAGAATAACTTAGATTAGAGAATAGGTTAGTTCCCCTTTGTTCATTCTTTTTCTTTTCAACTTTAAAACACTAATAAATAAAGAGGCGAATCACATTAAGAAAGTGATAGAGAAATGAGTGGGATTCATTCCCTAATCTGTTTCTCAATCACTTAGTGGCATAGAAATGAGTGGGATTCATTCCCTAATCTGTTTCTCGGTCACTACTTAATGGGAGAGAAATGAGTGGGATTCATTCCCTAATCTGTTTCTCAAACATTAGTTAATGGGATAGAAATGAGTGGGATTCATTCCCTAATCTGTTTCTTGAACATTATATAATGGGATAGAAGTGAGTGGGATTCTTTCCCTAATCTGCTTCTCGATCATTATACATTTTATGTGATTCTAATCGCAAAGTAAATTCCCTTAAAAAAACACCCAACCAAAAACATTTAAAACACTTAATAAAGGCTCGAATTAAAACAAAGTGACGAAGTGGTGCGAAACCTTGTATTGGGTTTTGTTCATCATGTAGTTACATAAAAAACACAAACCCAAGTTCATTCTTTTGCCTTGTTAGGCGCTTAAGAACAAGTTAAGTCCTTTCCAAAAGTAGGCGTATAAGTCTCCAAAGGTCGAGCATCGTGGATTGTGACCTTAACCGCTGTTCAACTAAAAAACACAAAACAAATGGAAACTATGGAGCCGAACTACGGTCGCTCTGATTCCTTGTAAGGGATACGTAGGCATTGGGTCGCGGGGCCTAAGCGAGCACACTTGTAAATAATTCCTTCTTTTCCCCGCGTTTCTTTTGCATTCATTCACATTTAGGTTTAGACATTAGATACACCCTTTAGATAGAAACAAACATAGGTGGATACCATCGAGTACGATGGGCGTGAGGGGTGCTAACACCTTCCCCTTGCGTAACCGACTCCCATGCCCTGTTCTCTGGTCGAAAGACCTTGTTCTTGTTCTGAGTTAGGTTTTCTGATATTCCTTTCCCGCGATGGGATGAATATATTAGTGGCGACTCTGATTCCATTTTTTCGCGGTAGCGACAGCTGGCGACTCTGCTGGGGACGTTGCTAGACCTGTGCTGGTCCGTTCTTAGCGAGTCGATCCTAGCCTTTGTTTGTTTCTTTTCTTTGGGTGTTTCTTTGTTTGTTTGCTTATATGTTTACATGTTGTATATATGCTTGCACATCATGTTTATTTTCCGCTTGCATATCATGCATCTGGACTATATTATGGGTCCCCGTGGGGACCACATATCTTTTCTGCTTTGTTTTGCAGGTTGGGTGGGATGTTCTATGAGGTAAAAGGCCCAATACCCAGGCCAGAGTTGACACATAGGATACCTAGGATAGAGTGGATAGTCATGACGCCAACAGAATGTCAGGTTCTGTTGATTGCGATCATGAGACCCACGACCAGTTGAGATTCAAATGAGATACCATTGTTGGCATGTATTTGCAACAATGATGGTGTTTCAGGAGAATTGTTAACACTGGAGACCTTTTGACCTACCTTGACCTAGATTCACCTGTGAGTGGGGTGGGATATACATGACAGGTATCGTTGGTGACTATTCTATTCTGTTGGTGACTATTGGTTCTCCTGGTACTCAAAAAGGTGTCGGACCTTTGATCTCATGACATTTGACCTACCGAGGCTTTATATCAGTTATTCAGAGGATTGTATAGTGGTTACTCGGATTATATGGACCTTGATCCCATGCTTTTGCATTGCATAACATCATTACTTTATCCACTTCATTTATGGGGGATTCTAAAGTCTATTTCC
>Vv_1-10k_transcript/17913 full_length_coverage=2;length=2362;num_subreads=60
GATCGTTCAACAGCCTCTAGGGTTTCATCATTCTTTCATCCTTCTCCTCCTATTCTTCAACTTTAGGTTTACGATCTCGTTGGTAACCTCTCCGTTTATCTTCGACCGGTACCAGATCTGTTCAGATCCGATGGAGATCTTCACGCCGGTGGTGATTTTGTTCAGGTATGAACCGCTTACTATCGATTTTAATTGTTTACTTTAGGATTTTTCATCAGGAATTGTTATTTATTCTGTTGAATTTTTTCTTATAGATCTGAGTTCAGAGGCGCGATCTTCGCGTCGGTGTTGCTGTTTGGTATCAATTCTTAGAAAAGTCCGTTGTTGTTTCCTAAATCAGGGCTTGAGAGATTTTTTTTGCAGGTATGGTGGCAGATCGACGGACAGATCTTAGATCGGAAGTATGCTGGTTTCACCTTGGTCAAAGTAATGGATGAATCATCTTCTGATTTCTGGAAGTGCTCTGAGATCTGGTTCTAGATTGATGTTTTCCAGATTCATACATGTAGCTGAACTCTGATTTTTTAGTTGTGTATTTGATTGGGAGTAATGCGGGTGGGAGTTTAATGGATGTAGGTTGTTTCAGGATTTACATATCTTGATTCGCTGAGCGGTTTGAGAATTGAATCTTGATTGATCTTGTCATCCGACCTTTGCCATGTCAGGTGCGCTTGCTTGGCAGGTCAACAAAATAATAAAAAAAAGATTTGTTGGTTTTTGGGAGAGATCGCACGGGGTTTTTGCCCGGGATCTCTCCCCTGTGGTGTCTTCCTTGCTCTTTTTTATCTCTTTATTGTTTGTTTTATGCTCGTTACGTCTTCACGTTTCACGACTCTACACGATTCCTCTCCCGATCAATTCGTAGAAGGATATCCAATTTCACTCAAACTCTTTTCACTGCACATATTAATTCATAGAAGGATTCCTTATACTACATGGCAGAAGCATATATTTGGTGATGCACATACTGAGAGCACATAATGAGGTATTATCTATCCAATTTCACTCCTACTCTTATCAATACAAGCACATATTGAGGTATTATTAATCTAATTTCACTCATACTCGTATCAATGCAATTCACATATTGAGGTAATTAACATCCGATCAGCACTCAAACTCAAACCATCAATGCATGTACTTACTTTACCCATATTTTAAACATATTATCTATCCAATTGAATTCAAATTGCTTATGATTTAAGAACCATTTATATAAAATATCATTTGTTTTATCATAAGATTTATTAGTAATACAGTGAATTTATCTACTAGAAAATGTATTCCACTATACAGAAAAATAATAGTGAATATATCTAATAGAAAAGTAATTCCATTATACAAATTTATAGTATCTCATTAGTTCATTACAATCTGTATATTACAAGTTGTCATGGATGCTTCTTTAAAATTTTATTTAAAAATGCTGTTTTAATTTCACATACGGAATTCAAAAATCTTATTCATTTCCATTTCTTTGCTCGTTTTGATTCTTAGTTTAGAATTGTTTCACATGTAAACTGTAGTGTATTTTCATTGTGGCTAGCAACATTTGTATGTGCAGTTTAATTCTGTAAATTTCCCTGTCATTGAATCATTTAGTTGTGATAAATTATACTATTTACAAATTTTAATAAGAAGTTATGTTAGTTTTAGCTCATCAAATTCATATAACACAATACATCAGTTACGATTAAATGTATCATTTACCAGTTTCAAGTTGAAGGCTACAAAGATATGTGAAGAAATATCAATTCCGATCAATTGTTATTTTAGTTGCCAATACATTTACCTCAGTGGATCTCTCAGTTGTGATCTAATGTATCCTTAGTTACTAGTTTCAAGTTGAAGGATGTAATGACATGTGAAGAAATAACAACCCCTGAGCTATTGCAAGTGAAGTTTTAGTTCGGCTAATGCTACTATCCTATTGGAACCTCTGTTGTAAATACAAATCATTTGCCAATTTATAGGAGAATGGATATAGAACATATGAAGGTACACTTGTGATTCCCAGAAGCTTTTGTTATGCTCATACTCTCAAGTAAGGTGAAAGATTATTTGCTCTCTTTAATTCCTTTGATAGCGTTGAAGTTTATTATCTCTTCCCTTCACTACTTTAGTATATTCATTTCAGTTCATTCAATATTTGCATTTTGAAGTTATATGCTTTTACTTGATGTATATATAACTAGCTCTGGTCCTCTCTATTTTGGGCGCCGTAGTATGACTAATGTTTAATCTGCTTTCACAACTACCTCTGGTCCTGAGCTATTTTGAGCTATTCAAAACAGGTTACAGGCAGTACGATTTAGCTAGAGAAATATTAAAAAGTTTAGGCAGTACTAATATAAGAGTGTTT
>Vv_1-10k_transcript/18132 full_length_coverage=2;length=2331;num_subreads=48
TGGGTTCCTGTAATAACCTTGGATTTAGATCTCTTCAACAAGTTCATAACCTTTAATTACCAGCCCTTTAGATTATTTTCCCCTAAGTCCTTAGTGGGAAAACCTTTGAACATTCATCCTAAATCCTAAGTCCTTAGAGAATTATGATGAAATCAAGCCTTTATGTTATCAAGAGTTAATCGGTAACTTTAGGGTATCCCTAGTCCTAGGTGATATCTACTATAGTCTAATCGTACAAAAACCTTAACAACTGCTGTCCAGCAAATCGTTAACCGTAAATCATTCTTGTTTGTCCGACAAAGAAAGCATAAAAACATTGTATAATCAAATTGAATAATAAAACAATCAATTGAGGAAATCAAGGAATTAAAAGTCATTACAGAGTCAAATCAGGGACACCCCCTAGCATTGGGATTATCTACTCATATCGTTCAAAGAAAACAAAATATAAAATAGAGACTTTACAAGAATTGAGATGAAAGTTGATCTTCAATCGCTTCGTTCATGAAACCTTCTTCTCTCCCAAACCCTTGTTTTCTCCCATCTTCAATCGTGCTTCTTCTCTCGGCCAAAAAGTCCCTAATTCATCTTCAAAACCCTCCTAAATAGTGCAGACTCACTTAGGTTGGTTGGAAGTACCCAAAATGTCCCTTGGCTCAACACTTAATTAAGAAGCTACAAAATCAGCAAAATCAGCGTTTTAGCCAACACTGGCCGTGTCAGGCAACACGGGTGGCCGTGTTGGCCTCCTGAACTTAATTTATCAAAATCACACTCAGCACTGCTGACACGGGTGGCCGTGTTAGGCAACACGGGCCGTGTTGGTCCTTAACTTCAGAATTTGGATTTGCGTTCTTCATGAAAGTTGTAGCCCTTTTCGTTAGCGAAATTTTGCCACCGGAACCGCGTCATTCCGAGTTACGAAGCTCCAGTTATGATCAAAATACTACACGCCTGTCACGATGAGAAACATGCTGAAAATTTCTAGATCTCACACTTGCTAACACGAGCCGTGTCAGCCCCGTGAATTTCATCTCTTTTGCATTTTCTTGGCCACGCTTCATGCTAACACGGCCAGTTTCAGGTGACACAGGTGGTCGTGTCAGACCTCATGTAGCTTGATTTTTCACTTCCTTCGAAACTCCCTTTTTTGTACTTTTTCGCATTGATTTGTCTCGATTTATTCCTTGGAGCCTGCAAATAGTAAAATACACAACCAAAGCATAAAATGACGAATAAAGAAATAAAACACTCAATAACATAACTTAAACATACTTAAAAACAACGATAAATATATGTGTGAAAACCACTGATCAAACTCCCCCAAACTTAAACCGTTGCTTGACCTCAAGCGACAATTACAAAAGTTAATGACCCTCAAAGCACACGGTGTTCATACGTGAGATATCCGTCTGTATTGATCAAGAAATAGTTCGTTCGGCATTCACATGACGCGACGAGTTTTGTTACCACATTAAACCTCAAGCTCCCGTTTCGGATACCTCTCCAACTATGCTTTGCACTTAAATCTCTTTCCGATTTTCCTCCTCTTTCATTCGGACAATCATATTAAGGCACTCATTTCTTATAATAATCATCACCTGCATGAGACGAGTCGAGGCTTCTTATTTTCTTTCCTGGCACCAAACTAGCAGCATTGGCTACTTTTTATTACCGATGAAATTTTCAAACTTTGCAGTTATATATTGTCCTTTTGGACGACGTTTGGGGTTCAATCTCCTTTGGGCTGAATAACCGGGTGAGGGTTACCCAACTTAGCGAGCCGATTGCCTTTTACCGCCTTTTCATCATTTGGTGCCAACTTTATATCTCTTTTTTTTTTCTCAACCAGTCATCATGCAAGTGAATCTGAATTATGCCAGACTGTATCAATAAACTACTCGATAAGTACTTCTCAGGAGACAAGTACTATGGTGCAAATCTACACGTTAGACTCGTATCTCTTTTAGGGAACCAAGGGTGTTTAAACAAACCTCTTGTCACATTATTCCGCACTTCCTGTCCTCAAACAATCCTCGCTTCATCTCTATATACTATTCCCGACCGCTCTTCGGACAAAAACTTCTTCAACAAAAATTAAAATTTCGGTCAAAATTTGGGCAGAATTCACTTTATGGTTTCACATCATACCAATAACATAGAAATAACATAAAAATAAAATGCAAAGAGAAGAGAAGAGCCTCCCCCAAACTTGAACTAAACATTGGCCTCAATGTTTCAGAACGAGCCTGAGAGAGGTGACTCACAGAGGGTAATTGCCTCTAATAATCACTTCCAAGCTTTCACCAGAGACGTCCTCTTTTATTTCCT
>Vv_1-10k_transcript/18425 full_length_coverage=2;length=2315;num_subreads=11
CCACTCCAAAGGGCGTCACAGTCCGAACTCTCAAAACTACTGTTCATCCCCGAGCAGTAATCAAAGATCCTTCAATAGAACATCCTGGTTCTCAAAGAATTTCCCCAACCCAGGGTACTCAAGCGAGACAGAAGATCATCAACAACCACGATGCCTTCACTTCCAAATGGCTAGCAGGGATTTATTTTCCCAATCACAATGCCTTCATTTCTTGACGACTAAGCTGGGATTTATTTTCCCAATCAGGAGCTTGACACGCTCTAAGCTGCATAAACCATACATTCACATATTCATACATCATACATCATATATCATGCATCATGCGCATATTCATACACAACGTAACATGCATATTTCTCCGGGAATATCTCACATTTACATGCATCATAAACGTTGCATATCACTAACTTGATTTTTCAGGTAGGCAGATATCTTCAACAAAGATGTTCTCAATCACATGCCGTGTTCACCTGAATTCCATGAACGATTCTCTCAGATATAATCAAGCCGAAGATTCATTCTGATCACTTACCAACTCAAAAACAAGCATCACAGATCAAAGTCGATACCTCAGACGGTTCCAGAACGATCTAACGTTGCAGATCTAAAGCGATACCTCAGACGGTTCCACAACGATCTAACGTTGCAGATCTAAAGCGATACCTCAGACGGTTCCAAAACGATCTAACATTGCAGATCTAAAGCGATACCTCAGACGGTTCCACAACGATCTAACGTTGCAGATCTAAAGCGATACCTCAGACGGTTCCAGAACGATCTAACGTTGCAGATCTAAAGCGATACCTCAGACGGTTCCAGAACGATCTAGCATTGCAGATCTAAAGCGATACCTCAGACGGTTCCAGAACGATCTAGCATCACAGATCCACAGCGATACCTCAGACGGTTCCAGAACGATTTAACATTGCAGATCTAAAGTGATACCTCAAACGATTCCACAATGATCAACTTTCAAATCCTTCATCAAGATATAATCAACAGATTCATTCTGATGAACAAACCATCAACACATTGTCCAGGTGGCATCCGAAAGCCCATCTCAGGTAATGTTTCAATCTGCCAACAACATTTCACAGACAACATTCAAATGCAACTTCCAACATCTCTGCTGATCAAGGTAAGTGCAAATTTTCAGGGCATCTATTTATTCAATCATCTTCTACCCTCAGATTTCAGACAATCTCTTCAGGTTTAAGAAGATTGAATAGGGGCAACTGTTATACCCCAAAATTTGCCCACTTCTTTTTTCAGGAAAGTTTCAATATGAAAATTAAGAGTCTCATATAAACATGGATTTTTTCAAAATATCCTGACATATGAAGAACTTGGTTTTCAGAATTTTTCTTACACAGTAACTTGGCTTACAGTGGAATTTATTCTTACGCAAACGCCAAATACTGTTCTTTACTTCACAAATACTATTTATTTATTTTACAGATAAATAGTACTAACACAGTTCATGCAGGGTTAAATCTTTTTGCAGGCGCAAAAGCAGGAAACTCACACTGTACTGTAACAATTGTTTTTGTTTTCCCACTAACTTTTGTGCTATATTCCATTATTTTCAAAATCTTTTCAAATCTATCCTTTCAAATTCAAATCTCAACTTTATTCTATCCATCTCTCTTTTCCCAACAATACCTTACACTTTCTTTCAAATCTCACTACCACTCAAATTTCCTTTTGTACGGAATCACATCATTCCCCAACGTCTCTATCATCTTTCCATTCTATAAATACCTCTCATTCTTCCCACAAATCTCACATCAAATTCTAAATCATCTTTCAAATTCCTACCTCATAATCCATCATTTCTTCTTCCCTAGCAAAAATGGCAAAATGGATAGAAACACTGCTTCTTACAGTCGTCACCATTGCTACGGTGATCACAACTTTCTTCTGCCTACACAGTCCTGAGAAGTGTGGACCTGCAATGGTTGCACTCCCACTCCTCTACATGTTATTAATCATAGCATGGTTCGTCAACCGTCATTTTTAAAATTTGTCGTGTTTCTTATTCTCTTAAACGTACCGTTTATTCGTCGTACTTTTCAATATAGTATGTAATATTTATACTGTCAGTATTAAATGTCGTACTAGTTGTCATAATATTGCTTAATTACTAAGATAATATTTTGTGTATTTTCTGCCAGTCAAATATTTCTATTTCTGTGCATTAAATAATTTTCAGGTTATTATCGGTAATTTTGCCCGCATACCGTAAATATCAGTTATTTATTATGTTTCTGTTTTCTAACAAGTCATGTAAATAAATTTTCATGCTTCACACTACC
>Vv_1-10k_transcript/18430 full_length_coverage=2;length=2322;num_subreads=12
GATACCAAAACACACTTTGAGAAAACATGGGGCCTCAAATGGCCTCTATTACTCTCACTATTGCATTGACAATAGTTTCTCTCTCCTTGCCATCTCAAGCAAATAACTACATCTATTCATCTCCTCCACCACCACCTAAACCTTACTACTACAACTCTCCACCACCACCAGTGCACTCACCTCCTCCACCTTACCATTATAGTTCTCCACCACCACCACCAAAGACGCCATATAAATACTCTTCTCCTCCACCACCAGTTTACAAGTATAAAATCTCCCCCTCCACCTCCATATAAGTATCCATCCCCTCCTCCACCAGCATACAAGTACTCATCACCACCACCTCCTGTTTACAAATACAAATCTCCACCTCCACCAATTTATAAGTATAAATCACCTCCTCCACCGGTGTACAAGTACTCATCTCCACCACCTCCTGTTTACAAGTACAATTCACCTCCTCCACCAGTTTACAAATATAAGTCTCCTCCTCCACCAGTGTACAAGTATCAATCTCCCCCACCACCAGTCTACAAGTATAAGTCACCTCCTCCACCAGTCTATAAGTATAAATCACCTCCACCACCAGTTTACAAATACAAATCTCCTCCACCACCAGTGTATAAGTATAAGTCACCACCACCTCCGGCTAAAAAGCCATACAAGTATTCATCTCCACCACCACCAGTTTACAAGTACAATTCACCTCCTCCACCAGTGTACAAGTATCAATCTCCTCCACCACCAGTTTACAAGTATAACTCACCTCCTCCACCAGTCTACAAGTATAAATCACCTCCACCACCAGTTTACAAGTACAATTCACCTCCTCCACCAGTGTACAAGTATCAATCTCCTCCACCACCAGTCTACAAGTATAAGTCACCTCCTCCACCAGTCTACAAGTATAAATCACCCCCACCACCAGTTTACAAATACAAATCTCCTCCTCCACCAGTGTACAAGTACAATTCTCCACCACCTCCGGCTAAAAAGCCATACAAGTATTCATCTCCACCACCACCAGTTTACAAGTACAATTCACCTCCTCCACCAGTGTACAAGTATCAATCTCCTCCACCACCAGTTTACAAGTACAATTCACCTCCTCCACCAGTGTACAAGTATAATTCTCCTCCACCACCAGTGTACAAGTACAAATCACCTCCTCCGCCAGTGTACAATATAAATCTCCTCCACCACCAGTGTACAAGTATAATTCTCCTCCACCACCAGTGTACAAGTACAATTCACCTCCTCCGCCAGTGTACAAGTATAAATCTCCTCCACCACCAGTGTACAAGTACAATTCACCTCCTCCTCCAGTGTACAAGTATAAATCTCCTCCACCACCTGTTTACAAGTACAAGTCACCTCCTCCACCAGTGTATAAATACAAATCTCCTCCTCCACCAGTGTACAAGTACAAGTCACCCCCACCTCCGGCCAAAAAACCATACAAGTACTCATCTCCACCACCACCTGTTTACAAGTACAATTCACCTCCTCCACCAGTGTACAAGTATCAATCACCTCCACCGCCAGTTTACAAGTATAAGTCACCTCCTCCACCTGTGTATAAATACAAGTCACCACCACCGCCAGCTAAAAAGCCATACAAGTACGCATCTCCACCACCTCCAGTTTACAAGTATAAATCTCCTCCGCCACCAGTATACAAGTATAAGTCACCTCCCCCACCTGTGTACAAATACAAGTCACCACCACCTCCGGCTAATAAGCCATACAAATACTCATCTCCACCACCACCAGTTTACAAATACAAATCTCCTCCTCCTCCAGTGTACAAGTACAAGTCACCACCACCTCCGGCTAAAAAACCTTACAAGTATGCATCTCCACCACCTCCAGTTTACAAGTATAAGTCACCTCCCCCACCAATTTACAAATATAAATCTCCTCCTCCACCTGTTTACTCACCACCTTTACCACACTACATCTACTCTTCACCTCCTCCACCGGTTCATTCCTCTCCTCCACCACACTACATCTATGCATCACCTCCTCCTCCTTATCACTACTAGATAGTGGTTTACAATAGCATCCCAAGGATTTTATGAATATATTGGAAATAAGCAGGAAGATGCATTTGGCAATAATACAAAGAAGAAAACAACAATGGAAGCAAAGTTTCTTATTTGTTTTGATATATGAATTATTATTCTCATTATTATTTGTGTGCTTGTATTTTGAATTTTAGACAGCTGTAAGGCACTGTGTGTGGTAAATTATGAATGCATTTGTTTTGGAACCTAATCGTTTTCAAAGGGTTGAGAAAATAAAATTGAATATTTCTCTTTT
>Vv_1-10k_transcript/19851 full_length_coverage=2;length=2236;num_subreads=14
GAGGTTAGTGATTATTCACTTCGCTTTGTCTCTCGCGTCTCTTTCTCTCGTTCTCATGTGATTTCTGACCGCCGTCTCCACCGCGCCGGGAATCGGCTCCGGCGGCGGTGGAGCTCAAAACACTTTCGAATCACCACTAATGTCTAATTCCGTTCCTTCCCAATCAACCAATTAGTGAAAACCCTAAAACTAAAAAAATGAAATTAAATGAAAACGATGGAAGATTCGAAGCAATAAGCATGGGGGACTGATTCATGGAGGCAAGAGCAATATTCTGGCATCAAGAAACAACGAAATGGTGATGAATCACCTACCTCAGCGGTGGCGGATGAAATTCCGGTGGAGCTTTGATTCAATATTGGCGCAATTCTCTCTACTTCTTCTTTTTCTTGAATTTGCTGCGTTGTTTGTTCTTTGTCACGTTTCTGTAATGTGTGTTGATGAGTGAGTTGAGTGTTGTAGTTTATTTTTCCGTGTGCGTGAGTGGTTGTGAAGAGAGTGATGAAGGAGAGCTGAGAGGTGCGAGGTTGTCGTTATGAGATGAAGAAGAATGGAGAGTTTTGAGTTTGCGAAGATGGAAGATTAAGGGTGAAGGTGATAAGTTGATGGAATTCTGAGATTGGGGTTTGAATGGAGCGTGAGGAAGATGGTGTGCGTTGAAATGTGGAGGGGAAGATGAAGATTGGAGTGAAGGTGAAGGATGAGCGTGATCACGATGAAGGAAGGCCTTTGAATGAGGTGAAGGTTTGATTTATATAGGTTGATGAAGGATGAAGTTGGTTAGATGAGAAGCAGTGAGAGCCTTTGGATTGAAGGAAGCCCTTATAGGTTAAGGGTGATATTTAGAGGAAGTTAGATTGAAGGGGGAATTCTGTTGGAGTCAGTTAAGATAGTTAGAGCCAGTTAATTCTGTTAGTATCAACTAGAAGTTAGGTTGTTTTGAAAGTTTTAAGGTAGTTATAGGCTAGTTAAACTGTTAGGACTTAGCTGGAGATTGTTAGGAGTTCTGTTAGTTGGTTTGTTAAAGTAGTCCTGTTTTCTGTTAATAGTTAGGGTAGTTATTGTTAGGTTTAGTTAATGGCGAGGAACTGTTTTGAAGAAGGAAGTTACAAGTTAGCTCTAGGTTTTTGTGGTCAATTCTAGACTGTTTTGATTGGACTAAAACATGATGTTTTGAATGCTATGACAATTGAATTATCTTGAAGCATATTGGCTATAGGTTTTATGCTTGATGTGGCATCATGTTGCTGAACTGATATATTTGTTCTGAATCAATGCATACTTGGCCTGAATTTGATGTAGCAAGCTTTAGGTTCATTTGTCATTGGTGTATATACTGATGCTTTTTTCATGGTGATGATAATGTTGATTTGGGATTGAAAATTTTGTTTAGCCATGTATGTATGTAAAGCTGATTATGTATGTGAAGCTGATTAGGTATGATTGGTATGTATGGGATGTATGGTTTGAGATATGGATCTGTTTTGGGTATGTGAAACTGTTTGTGATGTTAAATGCCATGATTGTTATGTTGAATTTTGGCTCATGACATGGATATGTTTGTAACTGTTAGGACTCAGTTTGTAGTTACAGGTTGTTGGTAGTGAAGTTAAAGGTTGGACTAAGGTTAGAAATTTGAATTGTGGTTGATTGTTGTAGGTTAGAATTATTTGACAGCTAGAATGATTAGTAGAGTGAGGTTATGAGTAAACAGTTGCAGGTTCAAATGTGGTACTGAGTTAGGTTTGGACATGACAAAGGCGCAATGCTTATTGATGTGATGCCGCATGTTATTTGTGTATGTACTGCAGGTACATGATGTTGGCAATGGTGGCCATGAGATTGTGCTTCAGATGAATGTGCAGGTTTCTTGTTTGGACTGATGGCATGTTCTACTTGTAACACGGCAGGTGAAATGGTGTAGCAGGTTTATCAGTAAGTATGGTCATGATGTAAGAATGGCATACTTGTGAAACAAAAAGCAACATGATCATGATGGGTGGAGGAATAAGGAAACTTATTGAAGATTCAACTTTTTAGGATTTAGGTTTTTCCAGAAGTCAAAGTTTTTGGGTCTGGTCAACAGTTGACCAAAAAGTCAACTGTTGCAATTTTCAATGTAATTCCCTCTCCTTTGTAATACACCTGTCTGGATGTTTGTGATACAATTAGTGAACCTTGACTTTGTAGTTGACTTGCTTTTAAAGTAATGAAAAATTTCCCTCCACTTTAATTG
>Vv_1-10k_transcript/20300 full_length_coverage=2;length=2221;num_subreads=48
GGTCATCTTGCACTCTGTAAATTCATTCTAGGGTTGCCGTTCTCTAACCTTAGTTCTCATTTTAGGGCTTCTGTTCTCAATTTCATCGTCTTCCATAAAGCGCTTTGCAGCCATTCAACGTATCTCATACAAATCTTCCACTCGATGCTACCTCTCTCCATTCATCCATGGCTTTTGATCTATGATTTCAATGGTTTCTTTCCTCCTATCACTTTTTTCAGATCTATGATTTCAATGGTTATCAGACCCTTTTCCCCCTCTTATTTGACTTGTCTTTTATGTTTTCTATATGTCCCAGTTAATTTCTTTATTTTGCTAACAAAGTAATATCAAATTTGAATATTTTCTTATAAAGAGCGTTAGTTGTCAAAGATGCATGTGTGTGCAGTAGAATTAGTGTTAATGGTGGACTTATGGGTTTTCAGTTTCTATTTCACTAATTTTTATAGTTGTAGTTGGTTAATAATTTATGGTTGGTTTAATTTGTTCTTGGTCTTCTTGTATGCAGAATGAGATGCAACATGTTTTTTTTGAGAGTTCTTTTGATTGGATGTTGCAGGAAGATAAAGAGAAAGTTCATGGCTTAGAGAGGATTGATTGCAAAACAAGCATTGTAGTTTGTGAGTTAATGACTTTTTTAACTACTATTTGTTGTAGAAAGTTTTGGACACTATTTTTTTTCAATACTATGTGTTGGATCTTGAATTTTTAAGATAGTGTTAGTACTTTAGTTGGTGAAGTTGAAGAGTCATATAAAACTTTTTACAAAAACTTTGTTTTTCCTAGATTGTTAACGTGTCTGGATGATATAATTCCTTTCTTTGCTGTAGAGAGTATATCACTAACTATGACATTATAAAGTTTTCATAAATTATATCTACTGTGAATAGGTATATCACTTTCTCAAGATAATTTCCAAATACAATGCATAGATAAAGACTTATTCCTATCAATGACTAATATTATTTTCTTTAACTATCAAATTGTCTTGTAATATTTTATTTTTTGCAGATAAAAACTGCACCATTGATGTTCTTCAATGCAATGGATGCATGGTAGATGCCGGTTACACTGCTATGGAAGTGTACTATAGAAGTTCTGATATATCAAGTTTGTATTGTTATCTTAAAGTATTTCTAATTTCTAATATGCATAATCTTATTGTCTTGCAGTTTAAAATATGACTAAAGAACTTAGATCTCATTACTTAAAACCTAAGGTGAAGGAACTCATTTCTTATAATCTCATTAGTTTTAGTTTATATTTTAAGAACTAACTTAATTTTAGTATTTGTTTTATTCTCTTTTTAGTTAAAACCTAAGGTGAAGGAACTCATTCATGATACATGTTACTTTCATTGATGTTCTCGCCTTCCTTCTCGTAGTAGGTATCAGGTATCAATTTCTGGTTTATAGATTAATTAGTCTCCATTGGTTATTATTCTTGAAGCTGTTATTAATATTTTCAGATCTAGATTTATTCTTGAAGTTGTTATTATTATTTTCAGATCTAGATTTATTCTTGAAGCTGTCAAACCAACTCCACCTACTGTAAGTAGTGTTTTTTATGCCCGATTTCCTTTATTTTTTTCAATTCTAAAAAATTATGTGAGTTGCAATGATAAATTATGATGATGTTTCAATTTAAATTTCCTACAGAGCTGTTGTTTCAATTTCAATTCTTAAGAATTATGTGAGTTGCCATGATGATTTATGATGCTGTTTCAGTTTCAATTCTCAAATCATTAATTTCAATTTCCTACAAAGCTGTTGTTTCTTATATTCATTTCCTTGATTTCTCTCTTTGTTACAAAGCTGATGATTTATGATGATTTCATAAAATGATTTATGATGATTTCATATAAACTATAGATGTCTTAGGACTAACAGGGGGCCATAGAATGATCATAATATCATGAAGGTAATGCTTTTCTGCTATCTTGCTTCTTATCTCTTACTTGTGCATGCTTATGAAATATATATATGGCTTAGAAATGCTTTGTTAAACTAGCATTTGGAAAACTGATGAAGATTTACATGCCATATGTTTGTAGGAATTGAAGAAAATGGGAGAAAAAGTTCATGAAGCTCAAGAAAGATAGCTATCTTGTTTTATATTAATTGTGCTTGTTGGTTGTGTTTGTGCTATTAAATTTAAACTTGTTGTATTAAATTTGAGTAAACATTTATAATGCTAAAAAAAACTAAAAAACTTGGATTCT
>Vv_1-10k_transcript/20486 full_length_coverage=2;length=2147;num_subreads=60
GATACTGAAGCAGGTCGAGAGCCAGACAGGCTAACGAGCGAGTGTAGTTGCTTCAAAGCGGGATATGAAAAGGAACCGCAGCTAGGATAGTAAGGACTGTCCTCACTGAACCTGAAAAGAGATTTAATCCATTCGTCCGGGGAAGTGAAAAAAATCTTTAAAGGCTAGGGTTTTGGTTGCCCAAGACGTGATGAAGGGGTATCGGGAAGGAATTTAGCGAACAAGCTATAGCACTTGAGAATGAAGGGGGGAAAAAGCCACAACTGGATGATAGCAAGCCTGGGCGGGCTTACGTCGGGAAAAAGAGCGCTGCCTATTCATGTTCAGGTACGAAGTGTGAGTTCTGAAAAAACGAATAAACGAACTCGACCAGAATAGTAATGGACTCAGGTTCGAGTTCTTATAGTAGAATTAAGATCGAGTGAAGGCCTTTGAAAAATGCAAAAGCTTCAGGAGCCAGGAGAAAGGAAAGAATAGTTACTTCCTGGGAGGAGGCGTAGGTGATAGGAAGCTAATCAAGGACAGGCTAAGGATTCGAACAGTCCGTGGGACCTTCAAGGAAGAAGTTAGATAAGCTAGGATGCGTGTGATAGAGTAACCCCTAGCGAGTAGAAGTGGATCAGCGCTTCTTTCTTACCTAAGCAGTGCCCTTAATTAAGGGTTTCAAGGATCGGTATCGAGATAGCAGCTCGAGGAATCCCTTACTTGCTTGCCTTTTCTTTAATTTAAGGTATGAAACAAATAGCAGTCCCGGTCTATAAGTAGAAAGGCTCAAGGAAATGCGAAGTATAGAGAGTATAAGATAAGCTAAGATCTAGACTCACAGATACCAACGAGCGGGATTAGCTACCAAGCGGGGGAGCTTCAGGAGACTGATAGATGATAGGTAGGTGGGTGGGAAATCAAGAGAAGTGACAAATGATACTCTTAATGGATTTGTCCATTTTCATCCTTTTGAATGGGGCAAGGGCCAGCCCATTCTTATAGCATCCAAGGTAAATAAATGCCCGCCCATGGCAGCTCTTAAAAAGATAGGAGAGGAGTGTGAGTCAGTCGAGTCGAGAAGCAACTCATTTATAAGTAAAAAAAGTTTTCATTTTAATAAAGGGCGATTTCCAAGTTTAAAGGAAGAGTGGATTAGCCTCGAATATCTTGATCCACTAGAAAGATAATTACCAGATACGAATACAAATACAGTTGGAGATCAATAAGCCAAAAGCTTTAAGAAAGCTATTGTAAGGTCAGATTACAGGAAGAGCACAGGTCAGTCTTCTTCATAAGTTCCCTTCCCGTCAGGTCAGGATAGGGCGAAAGTTGCTTTGTATTAAACGAGTGATTCAGAGTTGTCTTGCCTTTATAAATTCAAGCATGTCTGTTATGCTAGTTCATCTATAGAACGTCAAGACCTTGTCTTCCGTAAGCTAGATACCCGATAAAGTAGATTAAGGTCATACTTTTTCCTTAGAAAAAAGCCCACCCACGTCTGGGTAAAAAGTTTGTCTGCCCATTAACAACAAGAAAGCCAATTCATAGCGCAAGGAGGATAAAGGAAGGGTAGGAGCTATCCAGTAGAATGCTAGGAGACAAAAGCAAGAAGAGGACCTCGCTACACGAATTGAAAGGAAAGCTCGGACTTATAAAAGGCTTCGAATAACATACATAATCTCGTTCATTTTTCCTCCAGCAAGGAGCAGAGCCAGTTCAACTCATGAAATGGATGCTTTCGTAGGGGCTGTATGCCTTTTTATTCCTAAAGCTAGAGTTGGCCTGACCGGCTTCGCAGGATCATTTCCACTCTGTAGGCCGCTCATTCCTAAATAGGAAATAAAGTGCCTTTTCGATTCTTCCTTCCTGCTTGTGTGCTTTCCCTAGGAAAATTGACTCATTCTAGCTCTCCTCTACTTCAACCACTAAGCGCTTCGCTCCTTTAATTAAGAATATAAAATATCGCCTTTTTGGCATGAACATATAGCATGTGTGCCGTGAGGTCAATCACTGTCAGTTCTTCTTTCGAAATTGTCGAATATGATATGATGAAGAGCTCTTATCGGCTTTAGGCTTCTTTTCAAGCTGAGTAGAAATTTCATAAGAGAAGAAAGTCGCGTAGAAAGGATTTGGATTCGAGGCTTGCTAAGTGAAGTCAAACC
>Vv_1-10k_transcript/20901 full_length_coverage=2;length=2114;num_subreads=13
ATCATACCAATCATACAGCATACATCATACATTATACGCATATTCACTACACAGCATATATTGTTTCATGACTAAACGCATACATAACATGCACGTTTCTCATTTAGTTTGAGAATCTCAACATATACATGCATCATGACATTGCATGTCACTAACTTGATTTTTTTCAGGTGGAAGAATATCCTCAGCAAGTTATTCTCAATCACATGCAGTGTTCTCTTGGATTCTATTCAGACGAACATTCCTCTCAGATATAATCAAGCCAAAGATTCATACTGAAGAGATCTCTCTTTTCGAACCACCTATCAACTCAAAACAAGCAACACAGATCTAAGTCGATACCTTGGACGGTTCCTTAATGATCTACCTTCAGATCTAAGTCGATACCTTAGACGGTTCCTTAATGATCTACCTACAGATCTAAGTCGATACCTTAGACGGTTCCTTAAAGCAGTCAATCTTCAAGATCCAAAGCGGATACCTCAGACGGTTCCACAATGATCAACCTTCAAAGATCCAAAGCGGATACCTCAGACGGTTCCACAACGATCAACCTTCAAAGATCTAAAGCAGATGCCTCAGACGGTTCCACATAGACCAACTTTCAAAATCTAAAGAGGAAAAACTTTGGACAGTTCCGTAACGATCAGCCTCCAAGATTTAAAGTGGTAACCTCGGACGGTTCCGAAACGGTCAACGCAGAGGTTTTCAAATCCTTCATCAAGATATAATCAATGGATTCATTCTGATGAACAAACCATCAACACATTCGCCAGATGGCATCTGAAAACCCATCTCAGATAATGTTTCGATCTGCCAACAACATTTCTCAGACAACACTCAGTGCAAATTCCAGCATCACTTCTGGCGGAGGTAAGTGCAAATTTTAAGGGCATCTAAATATTCAATCATCTTCTACCTTCAGATTCCAATCAGTCTCTTCAGGTTTAAGAAGATTGAATAGGGGCAACTGTTATACCCCAAAATTTGCCCGCATCTTTTTCAGAAAGAAGGCAACAGACTTCTGTCTAAAAATTGGGAGTTTCTTATAATCTTGGATTTTATTTCATAAATATCCTGATTTTATGAATACTCAGTTTTTAGAATTTTTCTTATACGGTATTTTGGTTCGCTGTTGAATTTATTCTTACACAAATGCCAAATACTGTTTATCACTACACACACGCTATTTATTTGAGATTTATTTGCAGATAAATAGTACTGACGCAATTGGTACAGAATTAAATTTTGCAGGCGCAGAGTCCAGGGATTCAGACTGTACTGGTAACAAGTAAATTATTATTAGTTTTGTTTCCCCACTAATTTTTGTACTATACTATTATTTTCAAAATCTCTTCTATTATTTTCAAATCTCTTCCTTTCTTTTCAAATCTCTTTCTTTCAAATCAAATCCTAACTTTATTCTATACATCTCACTTTTCAAACCCTACCATACACTTTCTTTCAAATCCTATTACCACTCAAATTTTCCTTTTTTGTACGGAATCACTTCATTCCCCAACGTCTCTATCCTTCTTTTCACTCTATAAATACCTCTCATTTTTTCCATAAATTCTCACATCAAATTTCAACTCATTTCTCAAACTTCTACCTCATAATTATTTTCTCTTCTTCCCCGGCAAAAATGGCAAAATGGATGGATACGTGTTTTCTTATGGTCATCACTGTCTTGGTAATGATCATGTCCTTTTTCTGTCTGCATAGTCCTGAAAAATGAGGACCTGGGTTGCTTACACTTCCATTCATCTATATGTTGTTATTTATAGCATGGGTTTTAAATCGTCATTTTTAAAGTTTGTCGTATCTTTCGCTTTCAAATAATGTACCGTTCATTAAATTTGTCGTACTGTTCATTATATTATGTAATATTTGTACTGTCAATAATAAATATCGTACTATCTGTCGTACTGTCGTTTAATTATCAAGATAATATTATGTGTGTTTTATTGCTAGTTAAATATTTATTTTTCTGTGCATTAAATATTTTTCAAGGTTATTATCGGTAATTTCGTTCGCGTACGGTATATTTTATTTATTTATTATGTTTTGTGTTTTTCTAACAACTCATGTAAATAAATTTTCACCATTAACAC
>Vv_1-10k_transcript/21043 full_length_coverage=2;length=2168;num_subreads=59
GATCGTTCAACAGCCTCTAGGGTTTCATCATTCTTTCATCCTTCTCCTCCTATTCTTCAACTTTAGGTTTACGATCTCGTTGGTAACCTCTCCGTTTATCTTCGACCGGTACCAGATCTGTTCAGATCCGATGGAGATCTTCACGCCGGTGGTGATTTTGTTCAGATCTGAGTTCAGAGGCGCGATCTTCGCGTCGGTGTTGCTGTTTGGTATCAATTCTTAGAAAAGTCCGTTGTTGTTTCCTAAATCAGGGCTTGAGAGATTTTTTTTGCAGGTATGGTGGCAGATCGACGGACAGATCTTAGATCGGAAGTATGCTGGTTTCACCTTGGTCAAAGTAATGGATGAATCATCTTCTGATTTCTGGAAGTGCTCTGAGATCTGGTTCTAGATTGATGTTTTCCAGATTCATACATGTAGCTGAACTCTGATTTTTTAGTTGTGTATTTGATTGGGAGTAATGCGGGTGGGAGTTTAATGGATGTAGGTTGTTTCAGGATTTACATATCTTGATTCGCTGAGCGGTTTGAGAATTGAATCTTGATTGATCTTGTCATCCGACCTTTGCCATGTCAGGTGCGCTTGCTTGGCAGGTCAACAAAATAATAAAAAAAAGATTTGTTGGTTTTTGGGAGAGATCGCACGGGGTTTTTGCCCGGGATCTCTCCCCTGTGGTGTCTTCCTTGCTCTTTTTTATCTCTTTATTGTTTGTTTTATGCTCGTTACGTCTTCACGTTTCACGACTCTACACGATTCCTCTCCCGATCAATTCGTAGAAGGATATCCAATTTCACTCAAACTCTTTTCACTGCACATATTAATTCATAGAAGGATTCCTTATACTACATGGCAGAAGCATATATTTGGTGATGCACATACTGAGAGCACATAATGAGGTATTATCTATCCAATTTCACTCCTACTCTTATCAATACAAGCACATATTGAGGTATTATTAATCTAATTTCACTCATACTCGTATCAATGCAATTCACATATTGAGGTAATTAACATCCGATCAGCACTCAAACTCAAACCATCAATGCATGTACTTACTTTACCCATATTTTAAACATATTATCTATCCAATTGAATTCAAATTGCTTATGATTTAAGAACCATTTATATAAAATATCATTTGTTTTATCATAAGATTTATTAGTAATACAGTGAATTTATCTACTAGAAAATGTATTCCACTATACAGAAAAATAATAGTGAATATATCTAATAGAAAAGTAATTCCATTATACAAATTTATAGTATCTCATTAGTTCATTACAATCTGTATATTACAAGTTGTCATGGATGCTTCTTTAAAATTTTATTTAAAAATGCTGTTTTAATTTCACATACGGAATTCAAAAATCTTATTCATTTCCATTTCTTTGCTCGTTTTGATTCTTAGTTTAGAATTGTTTCACATGTAAACTGTAGTGTATTTTCATTGTGGCTAGCAACATTTGTATGTGCAGTTTAATTCTGTAAATTTCCCTGTCATTGAATCATTTAGTTGTGATAAATTATACTATTTACAAATTTTAATAAGAAGTTATGTTAGTTTTAGCTCATCAAATTCATATAACACAATACATCAGTTACGATTAAATGTATCATTTACCAGTTTCAAGTTGAAGGCTACAAAGATATGTGAAGAAATATCAATTCCGATCAATTGTTATTTTAGTTGCCAATACATTTACCTCAGTGGATCTCTCAGTTGTGATCTAATGTATCCTTAGTTACTAGTTTCAAGTTGAAGGATGTAATGACATGTGAAGAAATAACAACCCCTGAGCTATTGCAAGTGAAGTTTTAGTTCGGCTAATGCTACTATCCTACTGGAACCTCTGTTGTAAATACAAATCATTTGCCAATTTATAGGAGAATGGATATAGAACATATGAAGGTACACTTGTGATTCCCAGAAGCTTTTGTTATGCTCATACTCTCAAGTAAGGTGAAAGATTATTTGCTCTCTTTAATTCCTTTGATAGCGTTGAAGTTTATTATCTCTTCCCTTCACTACTTTAGTATATTCATTTCAGTTCATTCAATATTTGCATTTTGAAGTTATATGCTTTTACTTGATGTATATATAACTAGCTCTGGTCCTCTCTATTTTGGGCGCCGTAGTATGACTAATGTTTAATCTGCTTTCACAACTG
>Vv_1-10k_transcript/21061 full_length_coverage=2;length=2137;num_subreads=16
GGTTAGCACACATCACGTTTCAGAAACCCACACTTCCTCATCTCTCTCAAGTGAGGAACATCAGCGGTGAATCTCTCTTTTCGTCTCCGACGAGCTTTACGGTGGCGCAAGACCTCTCCCTCTTGCTCTCCCCGATCGCAACCTCTACGCTCCCCCTCCGTCTCATTTCGTCTCAGCCTCTCTTCTCAATGCAGCGACGGTGGCGGCGGTCTCCTCAACCTCAACTCTGATCTACTTCTGACGACTTAACGACGAGCTTCTTCTTCAATCTCCCTTCTTCGTTCTCCGACGGCCTCTGATGTTCGTTTTGAACGGTGTTGTGTTTGATGTTGAGTTGAGTTGCTTGCGACTTGCTGCGTTCGATGAAGAACGAAGTTTGTTGTCTGATGATGAGTTGTTGAAGAAGCACGGATGATGACGATGATGGTGAACTTGATGTTGATCTTGAGTTTGATTTCGTTCTTCAATTGAGCAGGTTGTGGTGTTGAAACGGTCACGGAATCGGTGAGGTCCTTCCAACTTTTGTTCTTTCTTTACTTCTTGATGATGATGATTTTGTTAGGGTTTCAACAATTTGTATGTTTAGCGGCTGTGTGTTTTCTGTGTACAATCTCATTTTTGCAACAATCTTATTTCGGAAGATGAACAAGGAAAACTAGTTATCCAAACCGTACTCATAATCCGGTTTTAAAACAGTTATCTAAACCTTTTTGTAACCCGGTTTTGAAACCAATTACCCAAACCGTTTTCGTAAACCGGTTTTAAAAACAGTTACCCAAACCGTTTTCGTAACCCGGTTTCAAAAACAGTTACCCAAACCTTTTTCGTAACCCGGTTTTGAAACCAGTTATCCAAATCGTTTTCATAACCCGTTTTTGAAACCAATTATCCAAACCTTTTACATAACCCGATTTTGATACCAGTTATCCAAACCGTTTTCGTAACCCGGTTTTGAAACTAATATCCAAACCTTTTCATAACCCGGTTTTGAAACCAGTTATCCAAACCGTTTTCGTAACCCGGTTTTGAAACTAATATCCAAACCTTTTCATAACCCGGTTTTGAAACCAGTTATTCAAACCGTTTTCATAACCCGGTTTTAATAACAGTTATCCGAACCGTTTTCATAACCCGGTTTTAATAACAGTTATCCAAACCGTTTCCGTAACCCGTTTTTAAAACCAGTTATCCATACCTTTTTCGTAACCCGTTTTTTAAACAAGTTATCCAAACTGACATAACCCGGTTTTGAAACCAGTTTTCCAAACCGTTTTGTAACCCGATTTTGGAAACAGTTATCCAAACTTGTTTCGTAACCCGGTTTTGAAAACAGTTATCCAAACTTGTTTCGTAACCCGTTTCTTAAACCAGTTATCCAAACCCGTTATCCAAACCCGTTTCTTAACCAGTTTTAATATCCAAACACCCGGTTGAAACTTGTTTTTAAACCAGTTATTAGAAATCTGATTTTAGACAATCTTTGAAACCCACTTTGTAAACCAGTTATTTGAAACCGTTTTTCAAGAATTTATTTGAAAAAGTTTTTTTTACCAATTATCTGAACTGGACCAGTTTTTAAAACTTTTACGGTCTTTTACTTTAAAATAATTTGGAAGGCAAACAAAATATTCAAAATTTCATCCTATATGTCTAATTTTCAATTGTTATATTAATTGGTCCACGTGTATAACACAATTACGTTAAAATACTTAGGCCACTTTTTCCTTTTGATTGATTTAGGAAGTTTTCACGAAGTTATAATCGTATCAAAATGTATTTAGATTTTTAGGAAGTTTTGTTGAGGATTTACTTTTTTGCAAGTTTTTTAGTCTTTCAAATTTTCTGTTATTGTATTTTTATTTGTGATTTCAATTCAATATTTTATAGATTTATATGATTAATGTTTAATATTTTTCATAGATAATTGATTTATCTCTTATTCTATGGCCAATTTGCTGCGCGGGAGCTTTTCAATTTTCAGGTAAAGAAAGTGAAGATTGATTTAGGAAGTTTTCAGTATTGTAAGGGTGATTAGTTTAGAAATTTTTCAATAGTTATAATTGTCTTTCAGACTTTCTAAAACTGTTATTTTGTATTTTATTTATGATTTTAATTTAATATGTTTTGGATTTATATG
>Vv_1-10k_transcript/21541 full_length_coverage=2;length=2137;num_subreads=60
GATCGTTCAACAGCCTCTAGGGTTTCATCATTCTTTCATCCTTCTCCTTCTATTCTTCAACTTTAGGTTTCCGATCTCGTTGGTAACCTCTCCGTCTATCTTCGACCGGTACTAGATCTGTTCAGATCCGATGGAGATCTTCACGCCGGTGGTGATTTTGTTCAGGTATGGTGGCAGATCGACGGACAGATCTTAGATCGGAAGTATGCTGGTTTCACCTTGGTCAAAGTAATGGATGAATCATCTTCTGATTTCTGGAAGTGCTCTGAGATCTGGTTCTAGATTGATGTTTTACAGATTCATACATGTAGCTGAACTCTGATTTTTTAGTTGTGTATTTGATTGGGAGTAATGCGGGTGGGAGTTTAATGGATGTAGGTTGTTTCAGGATTTACATATCTTGATTCGCTGAGCGTTTTGAGAATTGAATCTTGATTGATCTTGTCATCCGACCTTTGCCATGTCAGGTGCGCTTGCTTGGCAGGTCAACAAAATAATAAAAAAAAGATTTGTTGGTTTTTGGGAGAGATCGCACGGGGTTTTTGCCCGGGATCTCTCCCATGTGGTGTCTTCCTTGCTGTTTTTTTATCTCTTTATTGTTTGTTTTATGCTCGTTACGTCTTCACGTTTCACGACTCTACACGATTCCTCTCGTGATCAATTCGTAGAAGGATATCCAATTTCACTCAAACTCTTTTCACTGCACATATTAATTCATAGAAGGATTCCTTATACTCCATGGCAGAAGCATATATTTGGTGATGCACATACTGAGAGCACATAATGAGGTATTATCTATCCAATTTCACTCCTACTCTTATCAATACAATTGAGGTATTTCTATCCAATTTCACTCCTACTCTTATCAATACAATTGAGGTATTATTAATCTAATTTCACTCCTACTCATATCAATGCAATTGAGGTATTATTAATCTAATTTCACTCATACTCATATCAATGCAATTCACATATTGAGGTAATTAACATCCGATCAGCACTCAAACTCAAACCATCAATGTATGTACATACTTTACACATATTTTAAACATATTATCTATCCAATTGAATTCAAATTGCTTATGATTTAAGAACCATTTATATAAAATATCATTTCTTTTATCATAAGATTTATTAGTAATACAGTGAATTTATCTTATAGAAAATGTATTCCATTATACAGAAAAATAATAGTGAATATATCTAATAGAAAAGTAATTCCATTATACAAATTTATAGTATCTCATTAGTTCATTACAATCTGTAAATTACAAGTTGTCATGGAGGCTTCTTTAAAATTTTATTTGAACATGCTGTTTTAATTTCACATACGGAATTCAAAAATCTTAATTCATTTCCGTTTTTTTTGCTCGTTTTGATTCTTATTTTAGAATTGTTTCACATGTAAACTGTAGTGTATTTTCATTGTGGCTAGCAACATTTGTATGTGCAGTTTAATTCTGTAAATTTCCCTGTCATTGAATCATTTAGTTGTGATAGATTATACTATTTACAAATTTTAATAAGAAGTTATGTTAGTTTTAGCTCATCAAATTCATATAACACAATACATCAGTTACGATTAAATGTATCATTTACCAGTTTCAAGTTGAAGGCTACAAAGATATGTGAAGATATAACAATTCCGATCAATTGTTATTTTAGTTGCCAATACATTTACCTCAGTGGATCTCTCAGTTGTGATCTAATGTATCCTTAGTTACTAGTTTCAAGTTGAAGGATGTAATGACATGTGAAGAAATAACAACCCCTGAGCTATTGCAAGTGAAGTTTTAGTTCGGCTAATGCTACTATCTTATTGGAACCTCTGTTGTAAATACAAATCATTTGCCAATTTAGAGGAGAATGGATATAGAACATATGAAGGCACACTTGTGATTCCCAGAAGCTTTTGTTATGCTCATACTCAAGTAAGGTGAAAGATTATTTGCTCTTTTAATTCATTTGATAGCGTTGAAGTTTATTATCTCTTCCCTTCACTACTTTAGTATATTCATTTCAGTTCATTCAATATTTGCATTTTGAAGTTATATGCTTTTACTTGATGTATATATAACTAGCTCTGGTCCTCTCTCTTTTGGGCGCCGTAGTATGACTAATGTTTAATCTGCATTCT
>Vv_1-10k_transcript/22334 full_length_coverage=3;length=2079;num_subreads=60
GATCGTATTTTCCAAAGGTTTTTTTTCTTCTTTTTTCAATGCAGTATTATTGGAAAACGAAAAGCTCTCCGCTAAAGCTCGCGGCTAACCCTTCTTCAACTTTCTTTTGGCTCTCGGTATGTAAATTTATTTTTCGATTGTAACCCATATCGATTTCCCCTTCCAAATCAGTCTTTCTTTTCTTAAATCGTTTTTCCTATCCCCAAATCGATTTTTCCCAAATTGATTTTCCCATACTCGAATCGATTTACTCTATCATATCTCTTCCATGTTCCATTTTCATCGCAGCTCCTTTTGTGTTTTGATTGTGATTCCCTTCCGTAAATTGTTCATATTTCTATATCTGAGTCATGAGATTGAAAACGGGGTTCTCCCCCTCTTCTATTATCGTTAAACCCTTTTACTTTTTGTTTATATGAACTTATATCATATATTTGTAACTGTTAATTTTTATTTGGATTTATAAGCTAATTTGGAAGAGAGATTAACGCCAACTTGGTGTTCCAGAACCATTTGTGATTTGCTATTCTGATTCTTACTTATTTAAAATAGTTTTGTTCGGGTATTCTTTTAATTTACATATTATTAGTTTCATTCAGTCAAAGTTGTATCTATGTTTGTTGAAAAAAGTGTTTTTTTTGTTTGTTGAAAAAAGCAACGGCATAATTAAAAAGAATGAACATGATTTTACATATGGTATGATATGATTTATGAAGGTTTTTGAATGATTGTTTAAATTTTGTTAGATATTTTTTATGTATTATCTTGTATTATTGTTCTATTTGATGTAGATGTCCCTTTTTGAAATATATTCTGATTATATTTGGCTTTTCTCTAGTTAGCATTGCTTTTGTTTTGATGTTTAGAGAGTAATTTTTCTGTCATTTATAATTGAGTTGGTGCTGTATTTTGGGGTTGATTATGCTTGTTCTTGGTTGTATAGTTAAAGTGATTCATCATGGGTGATTTTTTCTTGTTTAGAACATAGGTGTTTTCTGTTGTTCATTGTCCTGCTAGTGCATGCTTTGGTTCAACAAGATTGTGGGGTGGCTGCCCCTTGATATTGATTTTGGTTTATGTGCTTTGGAATTTTGGGTTTATGTGCTTTCAAGATAGGATAGTTAACAACTCTTAGATACAAACTAAATCAAATTATATTCATTACAGTGTGTCACTTTCAATTTGAACACAACAAGCTATATCTACATATTTTCACCATATGCTCTAACCACTTTTATATACACAGGATTAGGCCAAGCATGTACTGTTTAAAAGACAAGTACCCAACAGGTTCTTTTTGTTGGTCGTTTGGTACATAAATAATGTGTTGATCATTTTATTGTGATTGCTTATGTGTTTTAAAAAGAAGATAAAATGAAATGTGATGAAAGTGCAGGTAAAACAAGATTGAGACTCCAACCATAAATGGGTATGAATGTATGATGAATTGTTTAATATAGTGAGTTATATGTTGATGTTGAATTTAGATGTCATTGAAGTTAATACTTGTAAATTTTAATTTTCATGAGTATTAGATATCTCTTTGTAGTAAATTGTTGTTAGCCACAATGAACAAAGTAAAAAGTATAAATGAAGGTGGATCTCTTAGAAAAATTGGTCGAGAAGACCGACTAAAAGTTTTGAAGTTCCTCTTCAAGCTAAATCAAGATATAAATTTTGAGGGCCCAAAGCTATTTATAGTTAACATATTTTGTTTTTATATTTAATGCAGAAAGGTATCAACGTATCAACGAAGAAGATGAAAATGAGGATATAGATGATGAATTATTTCAAGAGGATGATGTAAGTGGTGAATTTCAAGAGGTTGACATTGATGATGAATTTCACGATGAAGACACGGGTGAAGAATTTCAAGGAGACTATGTAGATGATGAATAATTTTGAAACAAATTCTAATGAGTAGGATGATTTTTTATAGGTTTATATGAATGCATTAAACTTAAACAATGTCATTTTATCAAGCATTGTTAGATAATTTATTTATAACTACATATTTGAACTAAACTGTGAATTCAACTTTATTACCAAAGTTTTTATGGTATATTGTATGTTTGGCTC
>Vv_1-10k_transcript/22906 full_length_coverage=2;length=2067;num_subreads=60
GATCGTTCAACAGCCTCTAGGGTTTCATCATTCTTTCATCCTTCTCCTTCTATTCTTCAACTTTAGGTTTCCGATCTCGTTGGTAACCTCTCCGTCTATCTTCGACCGGTACTAGATCTGTTCAGATCCGATGGAGATCTTCACGCCGGTGGTGATTTTGTTCAGATCTGAGTTCAGAGGCGCGATCTTCGCGTCGGTGTTGCTGTTTGGTATCAATTCTTAGAAAAGTCCGTTGTTGTTTCCTAAATCAGGGCTTGTGAGATTTTTTTTGCAGGTATGGTGGCAGATCGACGGACAGATCTTAGATCGGAAGTATGCTGGTTTCACCTTGGTCAAAGTAATGGATGAATCATCTTCTGATTTCTGGAAGTGCTCTGAGATCTGGTTCTAGATTGATGTTTTACAGATTCATACATGTAGCTGAACTCTGATTTTTTAGTTGTGTATTTGATTGGGAGTAATGCGGGTGGGAGTTTAATGGATGTAGGTTGTTTCAGGATTTACATATCTTGATTCGCTGAGCGTTTTGAGAATTGAATCTTGATTGATCTTGTCATCCGACCTTTGCCATGTCAGGTGCGCTTGCTTGGCAGGTCAACAAAATAATAAAAAAAAGATTTGTTGGTTTTTGGGAGAGATCGCACGGGGTTTTTGCCCGGGATCTCTCCCATGTGGTGTCTTCCTTGCTGTTTTTTTATCTCTTTATTGTTTGTTTTATGCTCGTTACGTCTTCACGTTTCACGACTCTACACGATTCCTCTCGTGATCAATTCGTAGAAGGATATCCAATTTCACTCAAACTCTTTTCACTGCACATATTAATTCATAGAAGGATTCCTTATACTCCATGGCAGAAGCATATATTTGGTGATGCACATACTGAGAGCACATAATGAGGTATTATCTATCCAATTTCACTCCTACTCTTATCAATACAATTGAGGTATTTCTATCCAATTTCACTCCTACTCTTATCAATACAATTGAGGTATTATTAATCTAATTTCACTCCTACTCATATCAATGCAATTGAGGTATTATTAATCTAATTTCACTCATACTCATATCAATGCAATTCACATATTGAGGTAATTAACATCCGATCAGCACTCAAACTCAAACCATCAATGTATGTACATACTTTACACATATTTTAAACATATTATCTATCCAATTGAATTCAAATTGCTTATGATTTAAGAACCATTTATATAAAATATCATTTCTTTTATCATAAGATTTATTAGTAATACAGTGAATTTATCTTATAGAAAATGTATTCCATTATACAGAAAAATAATAGTGAATATATCTAATAGAAAAGTAATTCCATTATACAAATTTATAGTATCTCATTAGTTCATTACAATCTGTAAATTACAAGTTGTCATGGAGGCTTCTTTAAAATTTTATTTGAACATGCTGTTTTAATTTCACATACGGAATTCAAAAATCTTAATTCATTTCCGTTTTTTTTGCTCGTTTTGATTCTTATTTTAGAATTGTTTCACATGTAAACTGTAGTGTATTTTCATTGTGGCTAGCAACATTTGTATGTGCAGTTTAATTCTGTAAATTTCCCTGTCATTGAATCATTTAGTTGTGATAGATTATACTATTTACAAATTTTAATAAGAAGTTATGTTAGTTTTAGCTCATCAAATTCATATAACACAATACATCAGTTACGATTAAATGTATCATTTACCAGTTTCAAGTTGAAGGCTACAAAGATATGTGAAGATATAACAATTCCGATCAATTGTTATTTTAGTTGCCAATACATTTACCTCAGTGGATCTCTCAGTTGTGATCTAATGTATCCTTAGTTACTAGTTTCAAGTTGAAGGATGTAATGACATGTGAAGAAATAACAACCCCTGAGCTATTGCAAGTGAAGTTTTAGTTCGGCTAATGCTACTATCTTATTGGAACCTCTGTTGTAAATACAAATCATTTGCCAATTTAGAGGAGAATGGATATAGAACATATGAAGGCACACTTGTGATTCCCAGAAGCTTTTGTTATGCTCATACTCAAGTAAGGTGAAAGATTATTTGCTCTTTT
>Vv_1-10k_transcript/22975 full_length_coverage=2;length=2066;num_subreads=60
GTTACTATCCCTAGCATTTTGGAGATTCGGACTTATGGACCTAGTGCCTCTGGACTCTTATTCTTTTATTACTCTGCTGTTATTCTGTCTATCTGGCATTGGATTGTTGTCTGTTTGTGTATGTGCAGGTATTTCCTTGAAAGCCCTTGATGATTAATTCCAAGGCATTGAGATAAGGATTTTACCCGAAAACAGCCGTTACTCTGCCCGATTTTAGTCAGAATTTTAATGTGCTTAATGCAAAGTGGTGCTAAGACAATAAGTTCATCTGGATCCCCCAAGTGTTAATGTGTTAGTGTTCGATATTCCAAAGGATGGGAAATCTACCTTGACTCGTAATGTCAAGTGTTGGCTTCTTCTTCGGTTAGACCGTTCTTTTCCTTAGCTTTTATTTTACGCAATAGATAGCCTCTTCATCTCCTCCCATTCTTAAATTTTCAAAATCTTCTCCCTTTTTCAAAAACCTTCTTATGTTTGCAACCTTTTCAAAACCCTTTTTCTTAAAAAATATCTTTCGCCCTTAGTGGCTTTTCTTCAAAAGTTTAGACACTGTTAATTGTCGAAACGAGTGGTTATACCCCACGATTTTGAAATTGATTGATATAATGAGATCTTTTCCGCGTGAGAGAGCTAGTGGCATACTCGTCGATTTTATCCGAGTTGGAGCCCTTCTTTCATTAGCGATGCAAAGAACTCGTTTGTTCTCATGCTCAAGATCAATGGCTGAGTATTTCTCTCCGACGACGATAAAGTGTTTATTCGTTTTTTAAATGTTTTCCCAAAAAAGCGGAACTACATTAGCTCTGACTTCTCCATTGCACCGAGGAGGTATGTAGGCCCAAAGCTTAACGCTTTGCCGAGCTTATTTTAAAAATAAAACAAACCCCTTTTTAGCACACACACACACAGATTTTCAAAAAGGTTCCTGTGGAGTACCACAGATATGAGGGGTGCTTAAAACCTTCCCCTCTGTATAAGCAACACCCGTACCTAAGATCTCTTCTTTTGTTTTAAAAAACAAACTTTGGGTTTTACGTTCTTTTCCCTTTTCCTTTGGAAACAATAAAGCGCGGTGGCGACTTTCAACTGAATATTGATTCGAGTCAATTCCATGGCTTCGATATCAGATTTTCCCCGCTACAGAAAAATGGCGACTTCACTGGGTATCCAGTTTTTAAGTGTGTTAAGCCTATTTTTGTTTGTCTGTGTGTTTTTATCTGTATATATTGTTGCTGTGCTTTGTTTGTTTATTTTCTTTTTTTTCTTTTTGGTGCTCGATGGTTCCTCTGTGATGAGACAAAGTTCTTACCCGACTTTGGTGAGTAACTTGAGATAGGAGGTGGTAAGACCAATAGTCGCATGTCAGGAGCAATCCTTATCATGAGCTTCATATGGTGGAACCCCAATCAGTGGAGGCCTCATGGAAGGTAGTAGAGGTTGTTACGAGCCATCGTGATAACGCTATTACTTTCAATAGTGAGTGTCCGTAGAAGCTGAAATGGCCTAGAACCCTTTTAACCAATCTAAGCCTTTTTAGGATGTAGTGCAGAAACAAGATCAAGTACCAATTTGAGCTTGTTGTCATGCGATACTACGCTCAGACGAGGTCTTTTTAGGCATATTATTGGCGCCCATGAGCAATTGTGCGTGCCGGTAATATCCGATAGAAGATTGAAAACTCTGGGAACCTTTGTAGAACCCGATCGGCAGGTACAAAACTCCCTAGATCATACCTTTTGGGATGGTTAGACCCATGGCTCCATGCTCGTGACGTCGAACCTTTGAACTATGATCTTATGTGACCTTGTGTGCTCTTGATTGTGGTTGATGCATAAACCATGCATTCATGCATCCATGAAAACTCTTTTTCTTTTGATTTTCAAGGAACTTAGACGTCTTTCCTTGTAAACATCATAAGTTTCATCAAACTCAATGGATCTTAGGGTGTTGATGGGGTGAAAACTCTAATCCACCAAAATGGATGATTGATTTTGATGATAACTTAATCGAAGCTTTAGTCCAATGTTGAGTGTTTACAAGTTAATATCTCAAGTTCCTTGAAACTC
>Vv_1-10k_transcript/24408 full_length_coverage=2;length=1946;num_subreads=8
GATTTAACCCTAGCCCGTATTCGTCTTCCTCTTCCTCGAGCGCCTCCATCATTCCAGCCATTTTCTACTCAGTACCCACTTCATCTACTCCGCCCCTTTCGTGTACGACAACAATCTCATCACCATCCCTTTCATTTTCTGGATTCGATCTCTTTCCTGTTCTTGCCTCCATCATTGAGTGGATGCCTCACAATCACAATAAACTCATATCTTCTCTCTGTCTTCACCAGAACTAAAATCGATATCATTCAAGCTTGATTCGTCACTGTTCAAGAGCAAAAATTGATATCACTCAAGCTTGATTCACCAATTTTCAAGGTATTCTCCTTTCATTTTTCTTTTTAACTAACCCTTAAAATCTCTTAATTTCGTTTTTATGACTCAACTTGTATCGATGAACTTGTAGTTCAACTTGTAGAGGAAGTAATTGCTCTGTCTTGCATTCTCTCGAGGTTTCTTGAATTTTCTTGTCAGCAATACTTATTTTATTTCCTAGATAGACAAAAGACTCAATTGTTACAGAAATGGGTTTAGGACAGGCTGACTATTGACTATTGTATTATCGAGTGTTGGTTAACTAATTTTTAATTTGAAATTTTACTGAGTTATTAGTTGATAACTGGATTTGGGACTTTATCCTATTTTAAAGGTTAGTCATGCTTAAGTTTGTGATATGATTATTGTTTATAATTGGGGTAAATGTTCTTTGACATGTGTGTTTTGTGGTATTCCCGGTTTTGTTCAGGATGGAGAAAAGATTTGTCCTCTATGTGAATGGATTTGAGAGATAAGAAATTGAAATCTTGTAGATGTGGTTATGAGTTTTGATTCTATCTGTGTGGAGTTATGAGGTTTGTGATTTTAAATTTCATTTGTCAATTATTTGGTTCACAAAATTTTCTTCTATTGAATTCGGATCCTCTTAACCCTTGTTAAGGTTTATTTTGTGCAGGGAGAATTTATTTTCTCTTAACTTTAAATAAGGTAGAAATGGTGGTAAAAATTAAGTGTTAATTCTTCATCTTTTGAACACCTTAAGAATTGTTTAATTTTAAAATTTGCTTATTTCCTTTTAAGTAGTAAGTGCGTATTGTTGGATCTTAGTACTGCTCCTTGCAACCGTCTACTAATGGACGGGCAGCAGAGCCATGTAAGAAAATTAAAAGCATCTTTATCTAGGTGAGGAATAGGTTCATTTCAAATGGCCATGTCTTGAATTTCCTTGCTCCCTGCACATAACTCAGTGGCTAAAATTGTATCATCTCAAATAGTAATTTTTGGTTGAAACCAAACTGAAGAGAGATTCAATCATATTTAATTAATGATTTTGGTTGAATTCTCACATGTTAAATTTTGAACTTTAATTCCGGCATTGAGGTGGTACATGGAGAAATTACTCATTCTGTTATGTTGTCAATGTGACATTTGAATCAACTGCGAATGGTGCATCTATCAGTAACCATACAAACACTAGTGGCTTATCAATGATTTCCAAATATTACAACACACATAACTAATAATGAAATGGAAGCAAAAGATAATTTATAATTGACTAATTGTGTTATTTATTGAAATAAATTTGATAGTTTCCAATTTCAATATAATTGTTTTTGTAATTACAGGTTATAAATAAAGACTTCGAATTACTGAAGGCATCTGTACTTAGTTTAAAAAACCGGAGATGAACAAGGCTCTCACTATCAGAACCAAGAACCTCATGACAAACAAGCTCCTCAAGAATTTTTTTTGGGTTATATTGTAGTCTTGTAGCTTTCTAGTTGTCTTTTGTAAAACTTTTATATGTAGAAATTAGCTTATCATTTTATAGGGTAAAAAGAATTAATGTTTTATTTAATACTAGAGATTCTATTACATTTATATTATTAATTAATGTTTTAGAATGATATATTTGTACATAATAGAAAGTAAATTACAATTCATATTAG
>Vv_1-10k_transcript/24656 full_length_coverage=2;length=1994;num_subreads=58
GGGGAATTAGGGTTGGAATGTGACCTTTGGAGTTACTCTTCCCTCTTCTCTCTCGATGACGGTGCGGCGCGACGATTCTCTTTGTCTCCGATCAAAACGCTGGCATATCATCGTCAATGGAAGACGATCCTGACCAACACTCTAAGCTTCATCTCCTCAACCAATTACACGCGAGATTTCCGCTTTGGCCGAAAGAAAGAAGAAGACGAACCCTGGTGTGAAGATTGAAGCGAAGACGATGTTGTTTTCAGATTGTTGCTAATCGTGTTGAAGATTGCAACGAAGATGAATCGGTGACGTAATTGATGAACTTGCACTGTGAATTATTGAGTTGCATTTTGGCGATGGGCGAAGAACGACGAAGCTGCCGGAGAGGCTCCGACGGCCTTCACCTTGACGTCGGTGATTGATAAACGCTAACACCACGAATTCCTCAGCTTCTTATATGCTATGAGCTTGATGATGAATATCACGATCTTGAGAAGACGTTGATGGAAGAATCAGACCGTGTGTGGTATTGTTGAGCAGAATTTTTGAAGAAGTGAAGATTGCAGGTGGTGATGAATGAACCGTGAGAGAGTGAGAAGTGGATCTGGTTCTATGGTGAAGAAGGTTTAGAGAAGGAGATGAAGAATGGTGGATGCAGTGACGAGGTGGAAGAAAAATGGTGAAGTGAAGAGAGCTGAGAAGAATGATCGATCTTTGTTATATAGAGATGAAAGGTTAGTGATTTGTGGAGAATTGTGGTGAGTGAAGAAGAAATTCACAATGGTCCAGCTCTTGTTTTATAGAAGGTGAAAGAATTAGCAGGTTCCTTCAATCTCCCCCTGATTTTCTGTTTTTATTCAGTTTCAATTCGGTTAGGCAGTTATAGAATCAGTTGGAGGTTTGTTATAAGGTAGTTAGGAAGTTAGAATTGTTAGGGGATCCTGTTATTTTCTGTTATAAATGGTTAGGAAATGAATTCTGTTATGAATGCTGTTAGGGATGTTAATTAAGGGTAGTTATAACCGTTACTGTTAGTTTGGTAATTGATTAAAAGGCTTGAAAGTGTTTAGTTACAAAACAGTTAGGCGGTTACCAATTCTGTTAGAAGTTGGTTTAGGTGGTTAGTGATCAGTTATGATGGTTACATTCTGTTATCAATGTTAGTTGACAGTTGAAACAGACTTGGTGGATGGTTGAGACAGTCAGCCTTCTATAACTGATTTGTTGTGTTTATTTTTGGATTGTTGAACCGATTAATGCCGTTGGACCGATGAACTGGTGGCTGGATGTTTATTTAGGGGACTGTTTAGGATTATTTTGGGATTGTTAAGGGCTATATAACTGAAATTGGTTTTCTCTTGTTGCATTGCTATGTGTGTGGTTCTGAATTTTGCATGATTCTATTATGAACTGGATTTGTATGAACATGAAATGTGGTGACTGAATGTATGTTTTTGGACTAGTTTATATTTGAAGGCAGGGGGCTGATTTTGAATGATTATTGATGTCATGAGGTATTTTTTGTGATAGGCAGGGGCTGGTTCTGTTCTTGTTAACACAGAGCTGAATATGTTTGAATAAGTTAAGCTTGACTTAATGTATGGTGAAGGATTCTCTATCTTGATACAAGTTATTGGAAATGATATGAGGTTGCCTTGGTGCTATTTATTTTTTTGTATGAACTTGGTGTTTAGCTGCAGGTCTGGATTTGACAGTAGCAAGGTGTTGTAGATGAATGGAGGGCTATATGGTGACTATTTGGACATGAAGGACTTGCAAGAGCGTAGGCGAAAACTTGAGGCGACTTGTATCTAGACCGTGATATGAAGTTCAACAATATAATATCTCTCATGTTTAGATTTCTGTTTGTAATGTGACAACATGACATTTGGACTCTTGGATGAGTATATTTTGTAAAGGATTTTCTTTTTCACTTCACGTTGTAATAGCCTTTGAACAAGAATAATGAACATGTAATGTATTGGATGTTGAATGGACTTGGATTC
>Vv_1-10k_transcript/24984 full_length_coverage=2;length=1970;num_subreads=60
GAATTGATAGAGGCGAAGAAAAATAAGTGAAATCTTGACCAGTTCGTATAGAAGTCAAGGGAAGAGTTTTCAAGGAACCAGCTCCTGGGGACTTCTATTAAGAACGGCTTTAGGTCTTAGTATGTGGTACAGCATATAGAGTCGTGAGACGCTCTACTTCCTCTTGTTCAGTTATCGATTCGCTGGCTGTTTCCGGGGGGAGGGGCTCGCCCAGATGCTTTGCGAGACTGAAAGCTTAATTTTGTGTTCGGTTGCGTTATCTACCGCAAAGAGGGACTCCCCCTTTCTATTAGAACAGTGTTAGTTCGCTATTACTGCCGGTCAGGCCGACGAGAATTCTATTCTGATATTGCTATGTGCGCCACTAGAGCTTTGATCATATGCTTTGAGCCGAGTCGATGAGTTTGAATATTAATTCGTGTACGTATGCCATGTAGATTGAAAAGGGAGAAGCCCTAACTGGGGGAGTATAAATAGCACACCAGATGGATCATTCAATAGAAAGCCGAAGGCGAAGAGTGAACACCTCCAAAGGGCTGGGTGAGAGAAAGCGTCCTTTGTTGATACTTAGTGTACACCGCCACCTACTGAAATGGATTAATAAACGTTGCTTTCTATTGCTTGTAGCGGCGTTGCTTCCTTTTGTTCACCGCGTGAAATCTTGAGAAAGAAGGCCTTGTGGGGCATCTCCAGCAGCGCCAAAGAAGGAAGAAGTAAAGTGGGCGAACGAGAATCAGATAAATCAGAGTGTAGTAACCGCATTTCTTACAGCTGTAACCTTTCCCTATCGGTCGATCATCCGAGCATCCGATTCAATCCTCTCCTTTCAGTGATCTCATACCTCTTCGCTTAGCTCGAGTGATTGAATACCATAGCTACTAAGTGATGGAATACCGTTGCTTACGAGGACAAAAGGCCTGATAGGGAGAAGAATGTGAAATCGCTTGCTCGCAAGAGGAAGGAATGATTAGCTCAAGCCTATAGTATAGCGTTAGGGCACCACACTCGGGGATTTGACCGATTGAAGCTTGCTTGTTAGAAGCTTTGGAAGTTTACTTGTTGCTTGTTGGCTCACTAATAGGGTCACGAACGGTAAGAAGATAAAGAATAGTTCCGATTATTCTGATTCTGCAACTGTAATCAATTCTATTCTATTTAGCTTTTAATTAAAGTCTATTGGCAGTTCATTCTCTCCTGGCTCTCCGGAATATTCATTCAACATGTTGCCCTAGGTAGAATGGGAAAGGACTCTGTGAACGGATCGCCCTGGAGATGGTGATAAAGTTTCTTTAGCAAGAAAAGGGAAGTGACCTTTACTAAACAAGCAACAGACTGACTACTTACTAAGGATCCGAAGGAGAACAGTAAGCGATCGATGAATTGATTACTAAGCTGAATAGAAAGTCATTCGATACCTTCGCTTACAGAAAGATAAATAGTTAAATTGAAATAAAGGAACTATTCTTTATCTTCTTACTCAGGAGCTACCTTTTCCCTCTTTTTTTGAGACTGATTACCGAGTCTTCTATTCCAGTAAGGGGGAGTGGAGTGAGTTCATGGAGCGAGGTAGCCCCGCAGGGAACCCGGATAAATTAATCTATAGCTCAAGTGAAGTGACCAAAGAAGCAAGACTAAGCGCAAAAACAGAGATCGAAAACCCAGGACCAAAGTGTTTTCGTGTTATTAGCGTCTAGGCCGAAAAACTCGTGGCTAAGGTCCATGCACACTAGTTCAACGCGCTCACGTAAAACACACGAACTGAACTAGCAAGATTAGGGTTTGGTTTTTAAGACGGCGCAGACTCAAGGAAGAAGTTTGCTTCAAAGCTAGAAAGGCTTAATAAGCGCATCTCCAGTACACTGAGCTTACACCTTCTAAATTTTCAGCACATTTTTACGAACATTATTATTTATTATATTTTCATAAGTAGTAAAGATTTACAACTAGGGCTTTTCCCATACCATACATGC
>Vv_1-10k_transcript/25066 full_length_coverage=2;length=1964;num_subreads=60
GGGAAAAGGGATTTAGGGTTACCGGATACGACGCATTAGCTTCTCTTCTTCTTCGTGAGCGAACGGCGGTGGCGAGGTGAATCTTGTCTCCGATCAAAATCCCGAACAACACCGTGATGAAAACCCGTTTCGATAACCTCCTCTCTCGATATCGCTCTCCCTCGCGTCCCTCTCCTCTCTACTTTAATCGAACTCTTCGTGCTCGATTCGACCGAAGAATCTTCAGAGACGATCAATGATGATGAAATTCAATCGAAGTTGTTGACGGCGACGCGAAACTGAAACGAAGGTTACGATCATGCGGTTGGCGAAATAAACGCGAGCGGTGAAGAAGTCGTGAATCGAAGCCGATACAAAAGCGAAGACGACGAATTCTTCAGGTAACACACATTCCGAACTCGTTCTTGTTTCCTTCTCTTTACGATCTCTTGTTGCTCTTCTTCTTTTATTCTTCCTCTTCTTTCCGTGATTCTTCTTCCTCTTCTTTTTTTGATTTTTTGTGAGAGTTCTGCGTTGTTGTGTTGCGTTGGGTTGAGAGAGAGTGAGGATGATTGTGAGATTGAAGATGAGTGTGAGGGTGATGAAGAAGATGATTGAGAGAGGTGAAGGTGATGACGAGTGTGTGAAAATGGCGTGAGTAATCAGTGTGTATGAGTGAGGTTTGAATATATAGAGGTGGAGGGAAGAAGTTAGTTAAGGGGAGAAGGATTCTGAGCCATTAGATTAGAGAGAATCGGTTAGGAGATTGAAGGGTGAGATCGAGAGTTGGTTATGATCAGTTATGAATCTGTTTTGGTTGTTAGAAGTGAGCTAGTTACCATGACTGCAATGTTAGTTATAGGTTGAGAGTTAGGTTGGTTTTCTGTTAGAGTTAACTGGTTAGAGAATAGGCTGAAGGTTATGAAATGTTTGGGATTGGTTATTTGATTGAAGGTTAGAGTATTTGTGTGGTTGAATTTGTGGAGCTGTTAGAAAGAGTTAGTTGCAAATGGTTTTGACAGTTAGGAATCGGTTAGGTTGTTAGGAATAACTAACTTCTGTTATGAGGTGGAGGGTAGAGATTGAGGTGGTTTGCAGTCAGTTAGCTGTCAGTCAAAAATTCTGTTATGAGATGGTTTGGACATTTGATGTTTGAATTTTATAGGACTGTGTATGTGTAATGTCTTCTCCGTTCACTTTCCTGTTCTGCTGAGTTTTTTTACTTGAATGATACAGGATTTCGATTGCATTTTTCATGGCAGAACTTCTGAATATTTGGTTATCTCTAAGTGCAGGTGGCTGAACCTGGTGAACCGATTTATTTCTTGATCATGTAGGCTGCAAGGTTGGTGGTAAGTAATATGTATGCAAGGGCTGCAGTGTTTGCATATTGGTTTTCTTTTCTGTTGTGGTTTCAAGGTTGTTGGAGGTTATTGTTAGGACAAACCTCACTTGGAATGTTAGTTAGAAACTGTATGGAATTGTTAGGATAGGTTAGTTGGATAGGTTGTGGACAGTTTGTATGGATGAAATTGACTTAAACCTGTTTATATTTGGACTGCAATAGGTTTTCATGTGTTGAACTAGTGATGCACTAAGCCTTATGTTTACTTTGGTTGGCATATTGATGGACCTGTGTTGATATGAAACTGAATGCTGGAGGGTTTTGTTTATTATGCAGGTTTGGTCATGGTTTTGAGAAAATCAAATACATGGTATTGGAATTGAAGGATCCCAAAAGAGATGGGAAAGCTTGGAAGATCATGATTTGTTGATGAAGCGCGAATTGCCATGGAGGGTGAAGATGAAGCCAAGATTTCCTTATGTAACTTCTTTATATTGGTGATGAAATATGGTGTAAACTTTTGTTTAGTGTAGTCTTTTGTAAATGGATAGGTATTGTAATGGATTTTTGTAATGAAATTTGGATTTGGAATTTGATCATGTAGAAATCTGGAGAGGGAGCATATATGAATGTTATTTTG
>Vv_1-10k_transcript/25144 full_length_coverage=2;length=1960;num_subreads=58
GAGAATGCTGTGCGACGATCCCAATTCCTCATGCTCATCTCTCTCGCTCTCACCTATTCTACCTCACAGCGGCGCCGTTTCAACCTTCTTCTCCGGCGAAACCAAATCTATCGCCACCATGAACCGAGCCACACGCAACTTTCCTCCTCACCTCTCTCCTCTCTTATTTTCCCCAAATTCGTTTTAGATTCAAACCTTAAATTCTACACCGATTGAACTCGAACACCTCGGAATCATTATACAAGGGAACAATGGCATATGAAGAATAGTGAAAATTCAGAAACATACCTGGAGGTGAAGGATACGCGAATTGAAGAGAAAGCCGGAGAGGAAAATCCCAGTGATGTCAATGCGAAATAAACGCAGATGAGGGCGCTTCAATTTCAGGTGCGAATGTTCTTGAACCCTTGAATTCAATCTTCTTCTTCTTTGTGTTATTTGACGTTTGCGATATGTGTCGTCGTTTGTAGGTGAACACGTGATGTTGTTGTGATGGAGATGAAGAGTAATGAAGAAGGTGAACTGAGAGAGTGTTTCTTCAGAGTTTGATACACGGTGTCAATCCGGTTACCAATTTTTCCTTGCGTTTTTTGTTACCTTTTCTACACTGATGTTTCCTTGTTGTGATGAAGAAGATGAAGTAATGTTTTCTTTGAGGGTGAAGAATGAGGGAGGATTGAGGATTTTGTGAAGAAGATGCAGACTGGTGAGGTCTGAAGTGAAGAATGGAAGAGATTGAAGGGGAATCGAAAAGGTTAGAGAAAATTGAAGAGTGTGTGAAGGTTGTGAAATGATGGAGAAGATGAGTGTGGAGCAGAGTGGTGGCAAATGATGAAAGTGAATTGTGGAGAATGGAAGAATGTGATGAATGAATGAATGGAGGGGGTTGAAATGAAGGTCAAGGAGAAGATTATATAGAGGTTAGCTCACTCTATTTTTCTGTTGATTTCAGTTATATCTCCTCCTCTTTTCTCCTGTTATGGTTCAGTTATATTCTGTTAGTGATCTCTGTCATAGGAAGTTAGAAATCGTAACAGAATTAGTTACATTCTGTTATTGGTAGTTAAGAGATTAGGAAAGTTGGTTATTGGTAGTTAGAAGTTGGTTAGGCTTAGATTAGTTAGGGAAATGTTTGTTATGAGATGGTTACAAAATTAGTTAGGAGGTTAGGAGATGTTTGGAAATTGAAAGTTAGTTACATTGGTTTGAAACTAAGTTAGTTATGGGTTTTATGAAATCAGGGAGAGGTTGAAAGTTAGTTAAAGGTGGTTAGGTTGGTTTAGAACTAATTTTTCTTGTTTGAAACTGGTTATATGTGAACTGTTTTTTTTTCAATGTGTGATGTTGGACTGATATAAAAAAACAGTGGCTTTGGCTTGGTTTAGGGATTGTTCTGTTTAGGCTTTAGAATTTTGTAGGTGTATGGATTTGAAATGAACATGATGATGATGATAAATAAGTACTGAGCTGTATGTGTTGTTTTTTTTTAGAATTGAACTGAATTAGATGCTGCTGCTGTTTTGTTCAAAGTTGCAGGTGCCTTTTCTTTTTATTTTTGCTGTTGGTTGAAAGGGTGAATTGCAAGGCTACTCTTTATGAGTTTGTGGTGTTGAATTGAACGTAGATTGATTATGATGTGTTGATGCTAGCTGAAACGTCGTATACTGTCTTACTATCTGTGGAGCCAACCGGGACAATATCAACTACAGATGCCTTTATTATTGATCCAGTTTTAGCAGCAGATGAACATGTTTTTTTTTGTAAAGCATACGCCCAGTTTAGTCTTAGCTTACTCATATATTATGAAGATAGCTAATACTGTTAGGCATCCATATTTTTGTTTGGTTTATTGTGTCTAAGTGATGTAAATAGAAGTGGGCAGAAGGTGGATGTCACATGCCTTGAGTTTGTACTTATACTTGGATATGTTTTGAAATTACATTTGGACTTTTCTTGAATG
>Vv_1-10k_transcript/25166 full_length_coverage=2;length=1959;num_subreads=60
GATCGCTCAGCAGTTTCAAGGGGTTCACCGTTTTCTAAACCTTCTCCGTCTCTTCTTAAATTTCAGATCTATTGCGAAACTTCTCCGGCTGCCTTCAATTGATCCCAGATTTTGACAGATCTGATGGAGATCTTTACTCTGATCGTCCAATTGATACCGGATATTCACAGATCTGATCTAAACACAGATTGGTCCATTGATGCTAGTTCTTCACAGATCTGATGGTGATCTACGCATCGATGGTTCAATTGACACCAGTTCTTCACAGATCTGATGGAGATCTATACTCGGATAATGGTTTTGTGGAGGTAAGACCTACTTTCTGTTCTTTTCTATGGTTAACTGTTATCTATACTCGGATAATGGTTTTGTGGAGGTAAGACCTACTTTCTGTTCTTTTCTATGGTTAACTGTTATTATTCAGTTTTTCTCTTTTCTTATAGATCTGAATTTTCGTCCGTCAGATCCACGGTGCAGAGGTGCGATCTTATCGTCCGTTTTGGTTCCGGATAATTCATTGAGATGTCCTATTTTCATTCGTAATTCAAGGCTCTGGAGGTACTTTTTGCAGGTGTGGTGCTAGATCGATGAATTACACCGGTTCAACCTTCTAGTTGCTTTCATGATTTATACCTCCAGATCAACGGCTTTCAGATACATGTTGCAGATCTCAATTTTTGTAATTATATGAATGACCGAGAGCTTAATGGTGGGGTGGGGGAGTTTAATGGATGTAGGTTGTTTCAGGATTTACATATCTTGATTCGCTGAGCGTTTTGAGAATTGAATCTTGATTGATCTTGTCATCCGACCTTTGCCATGTCAGGTGCGCTTGCTTGGCAGGTCAACAAAATAATAAAAAAAATATTTGTTGGTTTTTGGGAGAGATCGCACGGGGTTTTTGCCCGGGATCTCTCCCCTGTGTGGTGTTTGCCTTGCTCCTTTTCTTATTACTTTTTACTCTCTCGTATCTCGCTCTAGACAAATCGACCATTCGCGGTACACTTGCATCGAGGAATTTCTCCACGAGGTATTATCTATCGAATTTCAGTTCAGTTTAAATTTCGAATTCAAGTTAAACAGTTAAATTAAACTATCATTTAATAAAATTATCAAAATATAATTTAATAAATCAACGATGAAATTAATTTGTTAACAAAAATCAACTATCTTTATCAACATCTATCCATTGATTTGATTGTTTCATGTCTTTTGACTTTCACACATCATTAATCTAAGTTAAGGTGAATTGAATCCCCGACAGATGGTGGATTGTTGTATATTTTCATCTCAAATGTAAATTGAGTCCCATTATCAACAATTGTAAAGTGCAGTGATAGGTCAATTGTTAAAATTTTAGAGGATCTTCTCTCAGGATTCTATGAAAGGAACGATCATATTGGATTCCCTATGCATGTGTAGATGCAGTTCTTAATCAACTTCCAACATAGCGGCTATTGGGATCATGGAGCCAGTTAGCTACAGCCCACAACTATCAGTGAATTCTTTGGCTGTTGCCATTGTGAGGTTCTATGCAACAACTATCAGTTAGGTCTTTGAAGCATGGGTTACCGTTTATCCTTACTCTTAAATCATTAAGGTGAAGATGACATCGACTCTTTCATCTTATGCTAAGTATTCAGTATTGAAATTTATCATTGCTCTATTGTCCTAATGACTCCATGCACATTTAATCATTTATCCATTTAAATTCATAGTTTATTAATAATTTGAACTTTGAAGTTATAATATTGACTATGTTATATCCCTTTATAATTCTGTATATTATCACCGTAATCACTCTATGTGGAGTTTGTTGTATTATTGTAATCTTTTCTTTGATAACATTCATTCCTACCGGACTCGGTTGCAACATGCCGGTGTCTAGGCTTAAAAGTACCTGGGTACATTATTTTGTTCCTGCTTATTCAATACATGATATAATATTTTATTTGGCAT
>Vv_1-10k_transcript/25195 full_length_coverage=2;length=1926;num_subreads=50
TGAGGGCCACAACGAAAGAAGCCATAAGAAGAGATTCTAGATCTAAGCTCTCCCACTTGCTTTTCTGCATAATTCACTCTTCATTTATAAAGTGCAATTGTTGAAGATTTCAGGCTGTAGAAACTTTTAAGACCAATGGCTTCTGATTATTTTGACAAGACTCAACCATTTGTAATTATATCAACTATGATTTCTTTGATTAAAATATAAGGTATGATGTTTATAGTTTAAAAAGGTTTTTGATTATGATTTATTTGATTGTGTAATTACTTAATTACATAAAAATAAAACACTACAATCATATATAACATCTATTCTCTGTTGCAATCCTATTAAGTTTATGTCTTTCCTGTTCTTTTTCATGATGTTTAAAGAGTTTATAATAGTTTGAGGTCAAAAAAAAAAAGTTTATAATAGTTTCATCGTTTACCTTCACTATATAAATTTATGTTATAAGGAAAAACTGGATATTTATAATATGAATGCACGAACTGGTTTCAGTTTCCATCTCACCTTGCAACCTCAATTTGTGTTGCATACTTTCGGTCTTTAGTTCTTAGCTTAAAAAGTTATAACATGTTAATTTCTAAAAACAACCCCGTAAAAAAAAACACATATTTCATCCCTGTTATCTATAGATTTTCCTATTTTACCCTCTACCAAGATCTCACAACATTCTACATCACCTTTCCCAACTGAGCTATTTAATTTCTCTGTCTATTAACTTCATAATACCTATATTTTACATAGGTATATTTTATTTCATAATTAATTTTACATATGTATTATTCAACCATATATTAAAATGAAAATATTATTTATATAAATAAATATAATTTTAATATATATTATACTTAAACGATATTTAACAAACCATATTTTAATATTTACTATTTAAATACTGAAAATAATAATATAATAATAAATTGAAAATAATTGAAATATAATTTCAGTTTATTAATTGAACGTAAATATAATAAACTAAAATAATTAGATATAATACTTTGACGTTTAATATATTAATTGTTTTTAATTGAAATATTAAAAAGAATTAAAATTTTAAGGGATAATAAATGTTATTTTGAAAAAAACTTAAAAAGTTAATTTGTTTAATTCCAAAAATTAAAAACATTATTTAGAATTTAGAAAATATAAATAAACTGAAAATAATTAATAAACTGAAATTATAAATTAAAACCAAAAGTTAATTTGTATTAAAAATAATAAAGTAATAATAAACTGAAAAAATAAATAAATTTAGAATAATAATAAACTAATATATTTATAAATAATAAACTGAATAATATATTTATAACACTACATGAGAAACTTAATAATAATAAAAAAATATTATTTTAAAATAAATATTATAAATAACGTTTTTTATTAAATACAAATATATTATTTAACGTTTTTAGCATAAACGAATACTTAACATTCAGTTTTTTTTAAATTTTTTTTCTAAATATTAAACATTCAATTTTTATTCAACAAATATTAAACATAAACAAATATTAAACATTTAGTTAGTAATATAGTATATTAAAACATTTAGTTATGAACATAAACAAATATTAAACATTTAGGAATAAATAATACACAATTAAAATAACACTCATATAAAAAATAATAAATAGTACTTATGTATAATAATTCTCATGTAAAATCAATTTGGGAAATAAATAGTAGTTATGTAGTATATTCATTTTGATGCAAGTTATTAAACAAAGAAAACAAATGGCTTAGTGATAATGGCTTCTACTTTCAACCAAATGGACATGGGTTCAACAGCAACAAATTTTATAACTTTTAACAATTTCCAAACATAAGAAAATAAAAAAAACAAGGTAAAAAAAAAGAAAAATTTCCAAACTTAAAAAAAAATTCCACGTGGCATTTCCACGTTATCATTTTCAGCAATTTTCC
>Vv_1-10k_transcript/25514 full_length_coverage=2;length=1950;num_subreads=60
GATCGTTCAACAGCCTCTAGGGTTTCATCATTCTTTCATCCTTCTCCTCCTATTCTTCAACTTTAGGTTTACGATCTCGTTGGTAACCTCTCCGTTTATCTTCGACCGGTACCAGATCTGTTCAGATCCGATGGAGATCTTCACGCCGGTGGTGATTTTGTTCAGGTATGGTGGCAGATCGACGGACAGATCTTAGATCGGAAGTATGCTGGTTTCACCTTGGTCAAAGTAATGGATGAATCATCTTCTGATTTCTGGAAGTGCTCTGAGATCTGGTTCTAGATTGATGTTTTCCAGATTCATACATGTAGCTGAACTCTGATTTTTTAGTTGTGTATTTGATTGGGAGTAATGCGGGTGGGAGTTTAATGGATGTAGGTTGTTTCAGGATTTACATATCTTGATTCGCTGAGCGGTTTGAGAATTGAATCTTGATTGATCTTGTCATCCGACCTTTGCCATGTCAGGTGCGCTTGCTTGGCAGGTCAACAAAATAATAAAAAAAAGATTTGTTGGTTTTTGGGAGAGATCGCACGGGGTTTTTGCCCGGGATCTCTCCCCTGTGGTGTCTTCCTTGCTCTTTTTTATCTCTTTATTGTTTGTTTTATGCTCGTTACGTCTTCACGTTTCACGACTCTACACGATTCCTCTCCCGATCAATTCGTAGAAGGATATCCAATTTCACTCAAACTCTTTTCACTGCACATATTAATTCATAGAAGGATTCCTTATACTACATGGCAGAAGCATATATTTGGTGATGCACATACTGAGAGCACATAATGAGGTATTATCTATCCAATTTCACTCCTACTCTTATCAATACAAGCACATATTGAGGTATTATTAATCTAATTTCACTCATACTCGTATCAATGCAATTCACATATTGAGGTAATTAACATCCGATCAGCACTCAAACTCAAACCATCAATGCATGTACTTACTTTACCCATATTTTAAACATATTATCTATCCAATTGAATTCAAATTGCTTATGATTTAAGAACCATTTATATAAAATATCATTTGTTTTATCATAAGATTTATTAGTAATACAGTGAATTTATCTACTAGAAAATGTATTCCACTATACAGAAAAATAATAGTGAATATATCTAATAGAAAAGTAATTCCATTATACAAATTTATAGTATCTCATTAGTTCATTACAATCTGTATATTACAAGTTGTCATGGATGCTTCTTTAAAATTTTATTTAAAAATGCTGTTTTAATTTCACATACGGAATTCAAAAATCTTATTCATTTCCATTTCTTTGCTCGTTTTGATTCTTAGTTTAGAATTGTTTCACATGTAAACTGTAGTGTATTTTCATTGTGGCTAGCAACATTTGTATGTGCAGTTTAATTCTGTAAATTTCCCTGTCATTGAATCATTTAGTTGTGATAAATTATACTATTTACAAATTTTAATAAGAAGTTATGTTAGTTTTAGCTCATCAAATTCATATAACACAATACATCAGTTACGATTAAATGTATCATTTACCAGTTTCAAGTTGAAGGCTACAAAGATATGTGAAGAAATATCAATTCCGATCAATTGTTATTTTAGTTGCCAATACATTTACCTCAGTGGATCTCTCAGTTGTGATCTAATGTATCCTTAGTTACTAGTTTCAAGTTGAAGGATGTAATGACATGTGAAGAAATAACAACCCCTGAGCTATTGCAAGTGAAGTTTTAGTTCGGCTAATGCTACTATCCTATTGGAACCTCTGTTGTAAATACAAATCATTTGCCAATTTATAGGAGAATGGATATAGAACATATGAAGGTACACTTGTGATTCCCAGAAGCTTTTGTTATGCTCATACTCTCAAGTAAGGTGAAAGATTATTTGCTCTCTTTAATTCCTTTGATAGCGTTGAAGTTTATTATCTCTTCCCTTCACTACTTTAGTATATTCATTTCAGTTCATTCAATG
>Vv_1-10k_transcript/25614 full_length_coverage=2;length=1938;num_subreads=60
AAGAAAAAGGAACACTGTAACACCCCAAATCTACCCCAAAATAAACAAGAATATCATAGTATAAAATTTCAAAGCAAATAGAACATAAGATTCGGAGCATCACATTTTAAACAACAAAATCACATACGTATATCATGCTCAATCACTTAGATACATAACACACATATAGGAGAACAATATCGAAATCATTAATCATTGTCAACCAATCAAGTACTTGCATCGCAGCGGAAAATTATATGTCAACAACAATACAACTCATAATATCACGGCCAAACACGGCACGATACATCCAAAGGTCTCAGCATAACATAAGGACAAAGTTTAACAAGGATAAACACAAGAAGCCAAAACATAAACAAGTAATCCAACGTTCCCCGAGTGTTACGTATCAGAGCATTGACACACACCAACTCGAGCTATAGGTACACGACTACTCCTCGTCATTACCTGCACGTTACCAACGGAGGGTAACCTTCAAACAGAAGGGGTGAGATATCATTCATTATAAAGAAGTGTATGATAATATTCAAAGCGGAGAAATAATCATACATCGGTCACCACTTCTCAACACATATCACTTACTACTATTCACATCATTCAACATCTTACCGACAACAATAATATCAATCTCAATTAAGGAATACATAGGAATTTATCACATATGCTCAATGAAACAACCATCAAATCGATATAAGATAACATTCATGTTATGCACAAACAAATATTCAAATACGACTCATCACACGACTTTACTTATGCAACTCGAACAATGCAAATGCATGTGGTACCATTGGAGTAAAACTCCCGTCTCAAACAATTGCCATTAGGCCGTCTCAAGCATTTGCCACAAGGGTCGTCTCAAACATTTGCCACTAGGGCCGTCTCAAACATTTGCCACTAGGGCCGTCTCAAACAATGCAATGAATGTGACTCAATGATGCACATTCACAATCACACTTAACGACATAATCGACTCGAACAACACAATCCACGTAAACGACATGATCAACTTAAATGACATAATCAATTCCGGATATCCAATGTCAACAAAATCCAATTCAAGAAGATTCCAAGAGTATTCAAAGTTATACTAAGCATATTCATTGGAAAGACATCAATTAGGGCTTCACGTAGGTTCAAACGGCACTTAAAAAGGAGTTACGGTTCAAAAGTTATGGCCTTTACAAAAATCTGCCAAAAATATAATCTGCAGGTCGACGCAAAGAAAGCATAGGTCGACGCATTGCTGTTTTCCATCCCTCCCGGGTATGCGCTCGCCGACTCATGTGTCGACGCAAGGACACTATAGGTCGACTCACAGAACCTATAGGTCGACGCATGCTGAAGGAAAATGGGTTTTCTGATGTTTTAAGATGCTCAGGTCGACTCATACCTCTGTGTAGGTCGACCTATGCTGCGTAAAACTCAGAAAATCACCATTTTTCTTCCCCACTCCCCTCATACAACACCCATTAACCCAAACACAATCCATACATCAATAAACATCAAGTACAACCAGTATTCATCATTATTGAACAACATATATCATCAAAATCATATTTAATCATGTAAATCCATAGAAAATAGCATAAACCCTAACTTTTCTACACACAACTTCCATGGATGCAACATATAATTAAATCCCACCCAAAACATCATCATACATCCCTTTAGCATGAAAGAATCCCACCCTTACCTTAGGTTTGGATTGAAGACAACTCTAGCTTCAACCTTGAGATTCTCCTCTCTTCTCTTCTTTCACCAAAAACCCCAAAATGAGCTTCTAACTTCTATTTCCTCTAAAACCCTTGTTTTAGTTAAACCCTTACTATCTTAAATTACTAATGGGCTCTAACTAACACCCCTCACTTACTAATACCAACTTAGGCCCAATAATCAACAACACTTACTATCTTATATTATTTACTAACAATTCCC
>Vv_1-10k_transcript/26440 full_length_coverage=2;length=1899;num_subreads=36
GGACACCAAAGCAACTAAAACTACTTGCTTTCTCACTTCTCTCTTTTCTCTCATAGTTTTCAAGTTTCTTGGCAAGAAGAAGCAATTCTTCAAACCAAAGAAAACTACTTGAAAAATAAGAGTTTCTAGTTACAAAGTTTCTTGAAAGAGAGTGAAGAATAAAGTCTTCATACCTTGGTGTGGAGAGTTCCAACTTGAAGTCCATCTTCAAGTCTTGAAGAAAAGTTCAAAGAGAGGTGTTATGGCATCACCTTCATCAAAAGCCTACAATAAAAAGCAAAGTTGTTAGAGAAATTGTTAGTAACAATTCAAGGTTGTTAGTAACAATAAAGAGTTCAAGGTGTACCTCAACAATAAACCGGCGAAAACCTCCTCGCCGTAGGTAAGTCATCCACACTTTCACTCTCAATATTATTGTTTAATCATTGCTGCAAATATGTTATTCTTGTGCATAGCTGACAATCGAAAACATAGAGGCTGAATTATTGTTGCTGTAAGCGGAAAAAACAGCCACAGTTGCAATAACAATGATCCAAAAATTCAGCAGCAAACAATAATTCAAAGTTTGTTCATCATTAAATCAAATTCACATCAACAAACAATTTGCAAGCGGATTCGACGTTGTAACAGCAACAATTCAACACAAAAATTCAGCAATATCAACAGTTCATCACAGGTTCTGAATTGCTCAACAACAATAGTTCAAAACAAAGTCCAGTAGCAGCAACAATTTGATTTCCAGAAGCTCAAAGAATCGATACATACCTCAACAAAAAATCCGGCAAAAACCTCTTTGCCGCAGGTAAGTCGATTTCATCTCCACTCTCAGTTTTGCTTCCAATTGCTACTGAAAATATCATTCATTCTGGTATGTTGTCTGAAACCAAAAATAAGGAAACATAAATTTGTTGCTATACTGTGACATAAGAAAAACAGAATGGCAAGAAATTTATTTGTGTTACCTCAAGCCATGAGAGACCGATAGCAAAGAGAGTGAATCGAGAGGAAGAATTCCGTGCTCCTCCATTATTGTCCACCTCGAGTGAAGAGAGATCGAGAGAGAAAATGAGTGTTGTTGCCGTAAGAAGAGCAAACCGAGAGAAGGTTTCGGTTGTTGTTGTTTGTCACTAAACCAAGAGAGAGTCACTGTTTTCGCGAGAAAGAGAGAGTGGCTGAGCGTTTTTCTTAGTGTTGTTCATCAAGAGAGAGCCGAGAGCAAAAGAACGAAAGAGAGCACACGAATTTGAGAAGCTTCGTTGTTATTGTTCACCGGTTAGAAAATCGAGAGAGGGAGGCCGCCGAGAATCACTGTTGTTGTTCACGTTGAGAGAGAGAGAGAGATACCGCGAGCAGAGAGCAAACGAGAGTGAGAGCGAGAGACCCCGAGAGGTTGAAGTTTCATCTTGCAGGTTTTTGTGTTTTCTAGAAGAAAAGAAAAAAACTCGTAAGAACGAGTGAGAAAGATGAATAGAGGCGTTGCCTCTCTTTTAATTGTTAGGGTTTTTCCAACTCATCCTTGTGTTTAGAAGCAAGGGCGGATCCGGGTCACACTGACCCGACCCGGTCCGGCCCATTTTTTTTTTAAAAATTATTTCCAGCTTAAGTCAATTTTGGGCTGCACCCCCAATTTGTTTTTCAACACCCCCTGGCCCATTCAATTAAGTTTTTTTACTATTTCTCTTTTAATCTTTTCTATAATTATTTTAATGAGATTTAGTATTTTAATTTAATATAGGATTTTATTTTCTTTTCTAATCCTTATTAAAAAACTCCAAAAAATATATATTAGATACATATTTTATTTATGTTTCTAATTATTTTTCTTCTCATAAAAAACAACAAAAAATATATTAGATGCATAATAGTTTTATATTTTTTCTAATTATTTTCTTCTTTCAC
>Vv_1-10k_transcript/26645 full_length_coverage=2;length=1893;num_subreads=60
GGAGTGACGATTGAAATTCTTCACGCTATCCTTCCTTTCTCAAACGAACTCGCGACGACGGTGAAGGCACGGTGGAGGATCCTTCTTCTCCGATCAAACACGCAACGTCGTCCGGCCATTCTACCTCATTCTCAATCGCCGATTAAGAATTCCGATAGGTCCTCTCCTCTCTCGCATCTCCCTCTCGCCAATCCCTCAATCTCCAATCAGACTTCAGGTCGATTGCTTCTCTTCGTAGGCGATTTTATTCTCTATGTTCACGATGCGCGATGATGATGAGGTGTGTTGTTGTCGTTTGTTGACGACGACGCGTTGAAACTGCAGAGAACTGAAGGTGAAGGTGATCTTTCCAAAAACGGTGAGTTTCGCATTCGCTTCCTCCTCTTAATCTTTACTTCTGCGCTGCGATGTTGAGCTCTTGATGCGGCTTCAATAGAGGATCAGGGAATTCAGAGGTTGCGATTTTCTGTTGTTCCTGTTGAAGAAGATAGTGAGAGTCGGAGGAAGAAAATTTCAGATTGAAGATTTTGCAGGAGTTTGAAGATTGCGGAATCAGTTCAGGGGTTGAAGAGCTTTGGTGATGAAGAGAGAAGAAGATGATGAATTTGTGAAGAAGATGAAGAAGAAGATGAATGAAGAGGTTCAGGTTGAAGGGAGAATGAAGGTTTTAGAGAAGATTTTCTGGTTTTTTCCTTCTGGTGGATCGTATGAAGATGAAGGAATTGAAGAGTGAATTCAATGGAGAAAGAATGAAGTTTGTTACAGGTAGTTGCAGTTTTTTTTTTCTTTCTGTTATGAACTTCTGTTATATACTGTTAGTGTAATTATTCTTCTCTTTTTTGCAATTAGGGAGGTTAGTTATACGAGTTTGCTGAGCTGGAACTTTTCTGTTGGATTCAGTTGTGATTGGTTTAAAGTTATACGGTTGTTAGTGGAGTCAGTTAGTTGTAATCTGTTTTTGATGGTTAATAACTAATTAGGGGTGGTTATGAAATTGGTTAGTTAGGTTTAAGGTTGTTAGGTTAGCTGGATGTTAAGTAAAAATTGGTTAGGAGTTAGTTATGGTTGTGACAGGAATTTGACATTTAAAAATTAGTTAGTTACAAAACTGTTAATTGTTAGTTATGCAACTGTTGATGGTAGTTAGTAATTGATAGAAAATTCTGTTATGGGCTACTTGTTAGTTAGGAATGAGATTAGTTATGAGAATGGATGCAGGGCTGTTGTTACTTGGTTTAATGTAGGATTTGTATGCTTTTTCTTGGTTTGAATCTGAATAGAATTTCTCTTGGCTGATGTATGCAGGTGCTTTGATGGTTTGTGTAGGTTTTGCAACAAGGGATCATTGTGAGCATGCTGAAGTTGTTTAGAGTGGACATAACTTGTTTATCATTTGGATTGTATTTGTGATGGCTGCACTGATGTTGAACTTGGAGCGTGGAGCTGTACCGTTCGCTTCAAACCAAATGTATACGCCGCATCATGCGTTTGACCAAAGATTTACGAGGCTGTGATGTACGACAACTTTGCACAACATACTGAAGTTGGAATGATGTTACGACGGTTTATACTTTATGGAGTAGTTTGGAATGACACTTGAAATAGCACATAGAGCAAAATGAGGATGTGAAGAAATGAAGAGGACTTGGAGAAAGAGACCAAATGACCTTGAAAAGGAGAGCATTAGGTCTAGGAAGTCAATTGAATTAGTCGAAGAGTCAACAAGTCGACGGTCAACCGTGGCTTTTCTTTTGTAATTTTCTTTTTGTATAATAATTGAAACTTGCAACAACTTGTATTCCACGCGGCTTAAACTTTATAATTGTGATGAATTTGTGACGACGACTTATGTTCCAAATAGTATGAAATGAATGGTTTCCCTCTTTTCCTTTT
>Vv_1-10k_transcript/27382 full_length_coverage=3;length=1858;num_subreads=60
GATCGCTCAGCAGTTTCAAGGGGTTCACCGTTTTCTAAACCTTCTCCGTCTCTTCTTAAATTTCAGATCTATTGCGAAACTTCTCCGGCTGCCTTCAATTGATCCCAGATTTTGACAGATCTGATGGAGCTCTTTGCTCTGATCGTCCAATTGATACCGGATATTCACAGATCTGATCTAAACACAGATTGGTCGATTGATGCTAGTTCTTCACAGATCTGATGGTGATCTACACATCGATGGTTCAATTGACACCAGTTCTTCACAGATCTGATGGAGATCTATACTCGGATAATGGTTTTGTGGAGATCTGAATTTTCGTCCGTCAGATCCACGGTGCAGAGGTGCGATCTTATCGTCCGTTTTGGTTCCGGATAATTCATTGAGATGTCCTATTTTCATTCGTAATTCAAGGCTCTGGAGGTACTTTTTGCAGGTGTGGTGCTAGATCGATGAATTATATCGGTTCAACCTTCTAGTTGCTTTCATGATTTATACCTCCAGATTCAACGGCTTTCAGATACATGTTGCAGATCTCAATTTTTGTAATTATATGAATGACCGAGAGCTTAATGGTGGGGTGGGGGGAGTTTAATGGATGTAGGTTGTTTCAGGATTTACATATCTTGATTCGCTGAGCGTTTTGAGAATTGAATCTTGATTGATCTTGTCATCCGACCTTTGCCATGTCAGGTGCGCTTGCTTGGCAGGTCAACAAAATAATAAAAAAAAGATTTGTTGGTTTTAGGGAGAGATCGCACGGGGTTTTTGCCCGGGGTCTCTCCCCTGTGTGGTGTTTGCCTGCTCCTTTTGTTATTACTTTTTACTCTCGTATCTTGCTCTAGACAAATCGACCATTCGCCGTACACTTGCATCGAGGAATTTCTCTACGAGGTATTATCTATCGAATTTATGCCCAGTTTTAATTTTGAATTTAAGTTAAACAGTTAAAATTAAACTATCATTTAATAAAATTATCAATCTATAAATTAATAAATCATCGAGGTAATTAATTTGGTAACTAAAATCAACTATTTGAATTATCAACCTTTATCCACGATCTCTTGATCGGCCTTGTTTAGATGATATTATCTTAATTGATCTGATTATTTCATGTCTTTTGACTTACACACATCATTAATCTAAAGTTAAGGTGAATTAAATCCTAGACCGATTGTGGCTTGTTGTATATTTTCATCTCAAATGTAAGTTGAGTTCCGTCACTTCTATCAACAATTGTAAACAATTGCAAAGTGCAGTGATAGGTCAGTTGTTAAGAATTTAGAGGACTTCTCTCAGGATTTTATGAAAGGAACGATCATATTGGATTCTCTATGTGTGTGTAGATGCAGTTCTTAATCAACTTCCAACATAGCGTTTGCTGGGATCATGGGATCATGAAGCCAGTTAGCTACAACCCACAACTATCAGTGAATTCTTTGGTTGCCATTGTGAGGTTCTAAGGCACAACTATCAGTTAATTCTTTGATTCATTAATAAGGTGAAGATGACATTGACTCTTTTCATCGTATGCTAAGTATTAAGTATTGAAATTTATTATTTCCTTATTGTCGTAATGACTCCATGCATTTTCAATCATTTATCCATTTAAATTCATAGTTTATAATTAATTTTAAACTTTGAAGTTATAATATTGACTATGTTATATCCCATTATACCAATGTATATTATCATTTAATCACTCTATGTGGAGTCTGTTATATTATTGTAATCGGTTTGTTGATAACATTCATTCCTACCGGACTCGGTTGAACATGCTGGTGTCCAGGCTTAAAAAGTAACTGGGTACATTATTTTGTTCCTGCTTATTCAATACATGATATAATATTTTTTCGGC
>Vv_1-10k_transcript/27500 full_length_coverage=2;length=1852;num_subreads=60
CGAATGTAGTTTATTAGGCAAAACGTGAAACAGTAAGGGCAAGCAAGTCCTTTTAACAAAACCTGCAAGGGAACGGAGGTTAGTAGCAAACGCAAACAAGTCACACAAGTCACACAAGTCACACATTTTTCTTAGGCTCGGCTTGCATGGAGTTTAGATCATGTGAGATACCCTTCCCCAAAGGTATTTCTAAGGATAAGGAGATTTCAGCAACGGGTTCTACCAAGTGACTCAGAATTGTCAGCCCCCTCTAAAGCACCCTCGAATATGGTACATGCATACCACGCAATGATACTTTAGGAAGAAACCTATCTGAGCTGTAGTATCGGGTAGCGACCATAACTTGGCATGCACCAAGAATAGCCCTCCCACTACGTTCCTAAAAGTCAGGATGGGTTAAAGGTGACTAAAGGTCCTTGAGCTCCGACGCACCCAAAGATACATGCGTAAACCTCTCTCAGGCAAAAGAGGTACGCAATAACCAGTGGAGGCCTAACTCAAGCGCGAACTTCATCTTGACCAACCCCAAGCATGCACAAGGGGGGTCTCCATGACTATGCCACTCCTAATCTTAAGTGTTCTTGAATCCGGGAATAGGATTCGTCCTTCATTTATTTCCCAAAACAACCCTGAAAAATAAAACAAACAAAGCAAACAATAGAAAACATTTAAAGTGTTCCTAAACTTTTAAGGTAACCCCTCTTTATAAGAAAATTCTCCCCAGCAGAGTCGCCAGTTCTGTAATACGGTGAACTGACTTTTTTATTCAAAAATGTCGCGGTTAAGCAAGAGTCGCCACCGACTTTTATTTTATCCAAATATTAGAAAGGCTAAAAGAACAGGAAAAAACCTTTTAAATAAAATAGGGTTCGGGGGGTAATTATGCAAAGGGAAGTTGTAAGGCACCCTTTGCATCCATGGTTTCCCATGGGCTCTTAATTGCTTTGCACTTTAGTTTTGAAGCCAAAAGTTTCAGAAAATGTAGAAAAGAGAAATAAGGACTTTAGCTCGTAAATGAGCGTAGCCTTATTGAAGGTTTATGAGAAAGAATATATAAAAAAGTTTAGAGCAAGGCAAAGCAATTAGGGGCAATTACCTTATAGTTTGAAAAAGAAGTTCTTTTAGCCTTTCAGGGTGAAAGGGTCTTTCCATGCCATGAAAGGGTAGGAAGCCTTTCATTTGGAGGTTGAAGGGTCATCGAGAGTTTGTTCGCCATAAGGCTATCCCATGCCATAGAGAGGCAGGTAGTCTAAGGGAAGAACCAGAATAGCCTTTTCGTAGGCAGCCAGAGGATACCTCAGCCTTTTCGTAGGCAACTTCCGAGGGTCGAGATCATGTTTAGTGTATCGAAGGCAGCATCATTAGGGACCCATGATCTTAATCGAGGCAACATGGCTGAGGTATCCTCGTATTCGAGGGACTGGCTATTCTGCAAAAAACACAAGGCAACAAGGCAACAAGCAACAGGCAAGGCAACAGAGAGGTTACCCCGAAAGTGTGCGTGTGTGCACCAATCACGTGATCAGTTCATAATATATTATCTTATAATGATTAAGTGATGCTAGTTTAATTCAGGGTTGCACTCCCTAAGTTACTAACCACAACAATTGATAAAGCAAATATAATTAAAGCAAATACGGGGAAGGGGAAAATGAAACCAGCGGAGGAAAGGGGAATTGAACCAGCAGGATAATAATATTAATAGGTCTAACATGAGTAATAATTAATAGCAGGGTTTAGGGTTACCAATATTCGAAGCTTTGGCAATTGGCAAACCCTGAAAAGGTGGAAAAATAACAAACAAAAATAGGTTGAGTGCATTATCGGTTCGGAGGCGAACATAGCTAACCCT
>Vv_1-10k_transcript/27646 full_length_coverage=6;length=1823;num_subreads=60
GATCGCTCAGCAGTTTCAAGGGGTTCACCGTTTTCTGAACCTTCTCCGCCTCTTCTTAAATTTCAGATCTATTGCGAAACTCCTCCGACTGCCTTCAGTTGATACCAGATTTTGACAGATCTGATGGACATCTTTACTCTGATGGTCCAATTGATACCGGAGATCCACAGATCCGATCTAAACACAGATTGGTCGATTGATGCTCGTTCTTCACAGATCTGATGGTGATCTACACATCGATGGTTCAATTGACACCAGTTCTTCACAGATCTGATGGAGATCTATACTCGGATAATGGTTTTGTGGAGATCTGAATTTTCGTCCGTCAGATCCACGGTGCAGAGGTGCGATCTTATCGTCCGTTTTGGTTCCGGATAATTCATTGAGATGTCCTATTTTCATTCGTAATTCAAGGCTCTGGAGGTACTTTTTGCAGGTGTGGTGCTAGATCGATGAATTATATCGGTTCAACCTTCTAGTTGCATTCATGATTTATACCTCCAGATTCAACGGCTTTCAGATACATGTTGCAGATCTCAATTTTTGTAATTATATGAATGACCGAGAGCTTAATGGTGGGGTGGGGGAGTTTAATGGATGTAGGTTGTTTCAGGATTTACATATCTTGATTCGCTGAGCGTTTTGAGAATTGAATCTTGATTGATCTTGTCATCCGACCTTTGCCATGTCAGGTGCGCTTGCTTGGCAGGTCAACAAAATAATAAAAAAAATATTTGTTGGTTTTTGGGAGAGATCGCACGGGGTTTTTGCCCGGGATCTCTCCCCTGTGTGGTGTTTGCCTTGCTCCTTTTCTTATTACTTTTTACTCTCTCGTATCTCGCTCTAGACAAATCGACCATTCGCGGTACACTTGCATCGAGGAATTTCTCCACGAGGTATTATCTATCGAATTTCAGTTCAGTTTAAATTTCGAATTTAAGTTAAACAGTTAAATTAAACTATCATTTAATAAAATTATCAAAATATAATTTAATAAATCAACGATGAAATTAATTTGTTAACAAAAATCAACTATCTTTATCAACATCTATCCATTGATTTGATTGTTTCATGTCTTTTGACTTTCACACATCATTAATCTAAGTTAAGGTGAATTGAATCCCCGACAGATGGTGGATTGTTGTATATTTTCATCTCAAATGTAAATTGAGTCCCATTATCAACAATTGTAAAGTGCAGTGATAGGTCAATTGTTAAAATTTTAGAGGATCTTCTCTCAGGATTCTATGAAAGGAACGATCATATTGGATTCCCTATGCATGTGTAGATGCAGTTCTTAATCAACTTCCAACATAGCGGCTATTGGGATCATGGAGCCAGTTAGCTACAGCCCACAACTATCAGTGAATTCTTTGGCTGTTGCCATTGTGAGGTTCTATGCAACAACTATCAGTTAGGTCTTTGAAGCATGGGTTACCGTTTATCCTTACTCTTAAATCATTAAGGTGAAGATGACATCGACTCTTTCATCTTATGCTAAGTATTCAGTATTGAAATTTATCATTGCTCTATTGTCCTAATGACTCCATGCACATTTAATCATTTATCCATTTAAATTCATAGTTTATTAATAATTTGAACTTTGAAGTTATAATATTGACTATGTTATATCCCTTTATAATTCTGTATATTATCACCGTAATCACTCTATGTGGAGTTTGTTGTATTATTGTAATCTTTTCTTTGATAACATTCATTCCTACCGGACTCGGTTGCAACATGCCGGTGTCTAGGCTTAAAAGTACCTGGGTACATTATTTTGTTCCTGCTTATTCAATACATGATATAATATTTTATTTGGC
>Vv_1-10k_transcript/27702 full_length_coverage=2;length=1846;num_subreads=51
GACCCAAGACCACTCGTTTCTCTCTCCCACCACTTATTCTTTTTCCATTCTCCATATTTCTCTCTTGAACCTTCATCTTCTTCATTCAATCAAGAAACAAAAACAAAAAAAACAACACACCACAAAACTAACACAAAACTTAGACCCAGCATGCAATATTATGAATCCTACAAATTCCAAAAAAAATGCACACAAAAAAAACCATTTGATTCAAGCACAAAACGCATAGGAAATTAAAAGCTAAGTGGATTCGTGTCTCACCTCTTCCGGAAATTCTTTTCGTATTCTCCGATTTCGATTCTATCTAATCTCACTTCTCTTCTTTGCTTCAGGTTCGGATTGCTCGGCACCAAGGGTTTCCGCCTCCAACCTCTCCTTCTGATTTTTTCCGCCCCCCCTTTCTTGTAGGTTTAGGTTTCAATCTTATAGTGTTAGGAATTAGATGAATTAGGAAATAGATTTTAAGGCTCTTGATTCGTGTTATAACTTTTTTAGATTTGTAATTTCAAATTTGATTTAGTTTTAATGTCTCGATTTGATCTGATTTTAGATTAAGAAAGATTCAATTTTGTTATAATTTTCGGTTTAATTCCTTGTAATAAAGTTTGTTGAACAAAAATGTTTCTTTTTCCATATCTCTGATTTCGTTTTAATCTAGTGAACTTGGGGTTTGTGTTTGGTGATGGTGGTGCGGCGGCCGCTAGAGGTGGAAGATGAACAGGGTTTAAAACCCTAATTTGACTTGGTCCAAATAAAAAATAAATTAATAAAAAAAGTAATAATAATTATTTAAATAATATGGATAATACTAAAAAAGAAGTTAAAAGTGATAGATGTGCAGTAGTTGTTGACTGTCAAATTAGTAGAAATATCTATCATATAAGAAAGTTAGTTGTTCTGGAAATACCAATATTACCCTTTTTTCAAATTCTCTTCATTTAGACTGTCCACGTGGACAGTCTCTCCTTGTAGCATCTTCACTTCTCTTTCCAATTTCACTTCTGTTTTTTTTCACCTTTCTTCTTCTCTATTTTTGTAAAATATTATTTTTCCTCTTTCTCTCTCTCCAATTTCACTTCTCTCTGTTTTTGATTTCTCTCCTTTGTTCTCAAATCTCTTTCTCTAATTTCTCTTATTTCTTCTCCTTCTTCATTACCACTTCAAAAATTCATGATGCCGCTATCACTACCATCACCACCACTCATGTCTCATCTTCTCTTTTCTATCTTATTGTCATCAACACAACTAAAAGTTTCAATTAATAACATTTAGATCTGTAAAAGGTAAAAGTTATAAACTTTTATTGTTTTTAGTGTTCATCTATTTCATTTTTTATTTATTCAACATCTCTAACATTTTTTATGATTTTCGTTTATATAGGTTCGGAAACAACGAAAAAGCTTGACTTATCTGAGCATGTCTCATCTTCTCTTTTCTATCTTATTGTCATCAACACAACTAAAAGTTTCAATTAATCACATTTAGATCTGTAAAAGGTTCGGAAACAACGAAAAAGCTTGACTTATCTGAGCATAAGCTTCTTCTTTAACAACATGAAAGCTTTTCTCTCGATCTGGGTTTTAATTGTTGTTATTTAGAAGTGATGAAGAGAATGATGATGAAGATGGGCCTGAGTTTTTGTTAGACTTGCAGTTGTTCCTCTTAGATCTGGATTTTGGTTGTTCTTATTTAGTGGAAATTGAGACATATGTTTTTGTTAAATCTATCACTATTCCTCTAGAATATAGTTTCATTGTTGTAACTATATTGTTGTTAGTGAGTTTCTTTTAAATCTATTGTATGTATTCTTACTTTGTGAATGGTTATGATTATTAATATTTCTGGT
>Vv_1-10k_transcript/28247 full_length_coverage=3;length=1820;num_subreads=60
AGGACACCAAAGCAACCTTAACTACTTGCTTTTTTCACTCCTCCCTTTTCTCTCATAATTTTCAAAGTTTCTTAGTTCCATAGTTTGAAAAGGAGTGAAGAAGTTGTTCATACCTTGGTGGAGAATTCCAACTTGAATTCCATCTTCAAGTCTTGAAACAATCCAAAAAGGTTTTGTTGCATCATCTTCATCAAAAGAAAGCCTACAACAACAATTCAAAGTTGTTAAAATTAACAATTTCAAAAGTTGTTAATAGCAACGATCCAAGGTGGTTTCAAGCAATTTGCAACAAGTTCAAAAGTTCATAACCGTTTCAACATCAACAACAACAATTCAAGAGCGGTTCAGAAACAGAAGAGTAGCAATTCAAAGCTAAAGTTATGAACTTACCTTCGACGTACATCTTCAACACAGCAGCTGGCCAACATGCTTCTTGCTCACCGGCCAGAACCGAATCTGCAAGGAAAAACACGCATACAATTCAACAACAGTTCACAAACGGTTCATAATCAATCACAGTAACAGATTGTGGTGAAGCTGTAACAACAACAAATTGTAACAAAAATTTAGCAACACAACAACAATTTGCAACGGTCAGAATAACAACAATCAGCAACAAATTCGCAACAGCAACAAATAGCGGTTCAGACACTCAACAAAAATTCAGCATAACAACAACATAACAGTTCATCCGTTCATCACGGTTCAGCATCACAACAAATCCAAAGCGCAAAATTTCAGCAACAAGCGATTCAAAGAATCAGAACAACAGAACTCAGCAACATGTTCAGAAGTTCAAAAACGTAGCCATCAAAACAAGCTAGCTTGCAGATTTTTAAAAGCAAAGTGAACAACATACCTTCAACACAAAATCCGGAGAAAAACTCCTCGATACAGGTAAGTTGTTTCTATCTTCACTTTCAAATACCACTGATAATCCTCACTGCAACTATACTCTTGTTTATCCTCTAAAAAAATTGAAACAGAGAGAGCTATCACTGAGCTATCATCAAAGAGAAAATAGAAACGAAAATTTGAGGAAGAAGATACCTGGATTCGTAGGTATCTGAGCTTCTTCAAGCTTCTCTTCCATGGCCGCCGAAATCACCATTGTTGTTCACCGTGAGCGAGAGAAAAACCAAGTGAGCTGAGAGAGAAGACCGAGCCTTGGTTGTTCATCGAGATTACCGTGAGCGAAATCGAGAGAGATGGAGAGTGCTGATTTTGTTGTTCCGAGAGAGAGAATACCGCGAGGAAGAGAGCACGGTTGTGCTGTTGTTGTTCGCTATGAGCAATCGAGAGATGGCCGTGAGCGATCGAGAGAGAAGAGAGTTTTTGTCTTCTGATTTTGTTTGATCGTGAGAAGAAAACAGAAAAAATGAAAAGAGGCGCTGCCCCTTTGTGTGTTCTGGTTAGGGTTTTTTTGAGAAACCACTTGCCCATTGAAGCAAGGGCGGATCCGGGTCACACTGACCCGACCCGGTCCGGCCCAGTTTGTTTTTGTTTTTTTCAGCTTTCAGCATAATGGGCCTTCACACCCTCCTATCTGGATTTCTCACCTCTAGCCCAAACATTTAGTTTTTTTTTAACTATTTTCTTTTAGTTTTCTTTGAGAAAAGTATTTTCATAAAAAAAGACTTAATATTTTAATTAAATATAGGATATAGTTTATTTTTTCTAATCCTTATTTAAATACCAAAAATATATTAGATGCATATTTATGTTTATGTTTCTAATTATTTTCTTTTCATAGAAAAAACACAAAAATATTTTAGATACATATTTAATTTTATGTTTTCTAATTATTTTCTTCCTTCATG
>Vv_1-10k_transcript/28412 full_length_coverage=2;length=1812;num_subreads=43
GACTTAACCCAATCCAGACGATTTCATTTCTTCTGTTCTTATCTTTCCCTAACCCTAAAACTCAACCTTCATCTTTAAATCTGCGCCGCACTTCCTTTACTCCGTTCCTAGTCCAAATCGTCTTATCTATGTTTCTGCTTTGGTGTTCCATATACCATATCTTTCATTATCTCTTCATGTTGCGTCTTCACCTCCTCTATATCTTCATTTCACCGATAATTTCTACAAGTATCTCAGTATTCAAAAGGTTAGAAGTTTTTCTTTTTTGATTTCTACTCTTTTATGTTTTAGGATTTTAATGCTTGTTAGAAGTTAAGATTTGTGAATGCGTTTTTACCTTTACTAGTGGTTCCATTACTTTTTTGATGGTGGTAAAGTCTACAAGGTTCATAAATCTAATTACTTTTGTGTAAGTGTTTTTCCTCTTTGCAGATCTCTCCATTGACAACACCAACACAATAGTTTATCTGAAAGGCATGTTATTCTATAGTTTTTGAATCTCATAGATATATTATGTTATGGTTTTATTTGTTTTTGTAACTTGTGATTTTTAACTTTTATCATTTCTTAATTTTCTTGTGCTTTTCTCCAACTTTAACTTTTTTTTTACATGGAAGAGCTCTTGAACAAGCAGAGGAAGCATGGATCTGAAGCTTGAAGCATGGATCTGAAGCTGGAAGCATGGATCTGAAGCTGGGAGATGAAACAAGCAAGCAGAAAGCATGGATCTGAAGCTGGAAGATGAAATAAGCAAGCAGAAAGCAGGGATCTGAAACTGGGAGGTGAAATAAGCAAGCTGGAAGCAGGGATCTGAAACTGAAATATGAGATAAGCAAGCTTTTATTTGTATTCTCTTAGCTAAGAGAGTTTTTTTTTTTTATTTTGTGTGCTGAAAATGAGACATTATTTTATTATGAGTTCATGCTAAAACGAAATAGTTTGAAAAAGATCTAGTGAAATATGAGTTCATGCTAAAAGTAAAATGGTTTCACATAGGCATGGTTCTGGTTTGACAATAAATCATGTAATTGGAGATAGTTTTGGTTCTGCATCATAGTTTTTATCTTATTTAATTGTTAATGATTAAGTTATCAACATGCTTGTGAATTCTAGATCTACTTATCAATATAATTGGAGTTCATGTTTTTGTTGATGTTATTGTTTGTTTTCATTGTAGTTTTATATGTATATCTGTATCATTGAATTGATGACCTAAATTATTAAACTGTCATGTAATATTTGATATTTTGTAGATAAAAAAACATTCAAATGATTATGGCACTTGATGCAGGGTGGCTCATCAACAAGGAATTAGAACAAACAACAAGCAAATATGATGAGTCTCTAAAGCTTTCTCAAAAAGAAGAGTGATGGATCAAAATATGAGATGACTTAACTTAAACAATGGTATATTGATAATGTGATTTTTGATATTGAAATTGAACTTTTGAAAAATATCAGTATTTGGTTTCACTGATGTGATTTTTTAATGTTTTATTGTAGATGAGTTTGCTTCTTATTTTCACATATGAAATGGTAGCTGGAAGCTTGATAGTTTGTTTCATTGACTAAGATTAACACAAGATCATTACAAAGTCTTTGAAAAATGAAGCTTGGTAATTGAGAATGGCTAAGGATCATTATAAAGTCAGTTTTGAAACAGAAGCTTGATTTGAAATGAAGCTTGGAAGAATTATTATTTCTTGATAAATGGCCGTAATAAGAAAATAAAATATATATTGAGATGGAAATTAAGTTATTAAAGTATGTCTATCAGAATTTTGTTTTATTAATTATTTGATTGTTTGATTT
>Vv_1-10k_transcript/28652 full_length_coverage=2;length=1807;num_subreads=27
TGGACCAACATAAAATCTGTGCTTTAAAGCCATCAACCATGGAGGAAAAAAACACTATAGATCCACACACACAAAATCCACCAAACCAAACACAAACCAAGCAAAGCTTTCCTTCATAAACAGAATATATTTAATGATAGATTTTATCTTGTTCCTTTGAAGCTCACCTCTACAACATTGATCTAAGCTCAATAGCACCAAAAACACTCCAATCTCAAAGGTTAGCGATGAACCCACTGAAGCTCTTTACAATGGATCTAACAGCATTTATGCGGCTAGTTACAAGCTGTTATTCTATGGTGCAATTCAAAATCAATCCTACTTTTGAATGAAATGGTAACTGTCAAAGGTGCATGTTGAAAATCCTCAAGCTGAAGACTAGAGATTTGTTTATGGACAGGTTTGTTGAACAGTAAATATAGTAAATATATTGGTGAGACCAACACACTAACTTTTGCAATGTCAATGTCTATCTATCGTACCACATAATACATTATACATGTTACAATAAATTCACTTATGCTTTTAATGTATCATCTTCCATCATATATATTCATTTAAGTCTTTACATAGGACATTTAACCTTTCATAGAGAAGAAGAGTAGTTTGTCGAATAAATGAACTTGTAACCTTTGTTAGAAATAGTTCAATCATTTCAATCAAATACAAACCAACGTGTTCCATGTTATTTATCATTCAGATGGTAATGTTTTTGTTGCTACTCCAACTAGGTGGAAAAACTATGGGTAGAATTTGCAATTTTGAATAATCACAAAAGGCTACCTGTGTTGTTTATGTTGCAACCATCCAAGCTCTTGCCCAAAAAAATATCTTGATTAAGAGAATAAATTTGTCAGTGGCTCAATTTGAAAGTGATTGAATTGATTGGAGATATTGATATTGACATGAAATTGCTTGAGACAATGGAAAGGATATGGGGAATAGGCAACTGAGGTCTTCTTTACCTCTTCTCAGAGAGTGCATGTCATTGATTATAAAGAGACTCTTTTGTTGAACAAGTGATATTTATTTCCACTGGCAGGATAAAGTATCTCATATATGTTAAGTAGTAATTATATATGGTGACTTAACTCAAGCAATTTCATGCCAATCTCAATATCTCTAGTCAATTCAACTACTTTCAAATTGAGATCACCCCAAATTTCTTCTCCAAAAACAAGATATCTTTTATCGGCAAGCGCCTGAATGAGTACAAACATATAAACAACGCGCATAGTACTTTTGTGGTTCCTCAAAATTGAGAAATTTTAAGCATACAGTCTTTCCATTTCCAGTTAGAGCACCAACAAAAACATTGATTTGTATTTGATTGAAATCCTTGAAATATTTCTGATAAAGATCTTCCTAAAATATTGCAAGTTCATTAATTTAATAAACTGCACTTCTTCTCTAGGAAAGGTTAAGTGTCCCACATGCAGACTTAAAAGACTATAGTTGAGGATGTATGAAAAACATACATGTAACATGGATTCTGTGGGACGATGGAGTGACATTGCAAAAGTCGGTATGCTAGTTTCACCAATATATTATTGCTCAGCATTGAAAATTGACGATAAACAAATATGTTGCATTTAACTTTAAGATTCTCAACAACCACATATATCCCCAGATAATTATTGTTCCATTCAAAGTACAATTAATCTTGAGTGGCACCATAGAATAACCGTTAGTATCTGACTGCACATATGTGGTCAGGTACATTATAAAGGGATTTGGTGGGTCTATTACTCATCTATGATCATATGTCACAAATATCAAATGATTTCGAGGATTTTTCAGTATTCCT
>Vv_1-10k_transcript/30087 full_length_coverage=2;length=1739;num_subreads=60
GGTTAGGCTTTACAAGCTTTCAATTTACAGTCTTTATTTAAATTACTGTCAAATATAAACTGTGCATATATATTAGTTTAGAACTACGTTCGAGTATAAACCTTAGGACAGTTAAACTATATATATATATTAGGAATATGGCCTAGGATTGAGAATGTCTTCCCGGTGAAGGCTCTTTCCTAATTAGAGATCTGTAGCTCAAACCCCCAAGATGAATTATTCCCGGTGAAACATCTTGGCAAAAACCTTAGAATCCAAAAATAATAGGACACATCCACCCAAAGAGGAATTATTCCCGGTGAAACCTCTTACCCATTTGCTTAGAGCCAAAATAAGTTCAAAACTACATAGCTTTCTCTTGTGCTATAACAAGGACCCTCGATGACCCTCGATTAGCCTCCTCTTGGGCTTTGTACAAGGACCCACAGGCTTCTTAAAAGCATTTCCAGCTTCCTCTTGAGCTTGTATACAAGGACCCATCAGGTTTCTTATAAACATAGGAACAGGTCTTTAGTCACCTTTTAGCCTACCCTGGTGAGTTTCTTCCAATTTAAACCAGCCTTTAAACAAGCTAAGTATTGTCTCAATTTTACATTGAGTACATTTTGGAATGAGAGACATGGACAGTCTCTGTCACCCTTATCTTCATCAATCTTCCTTAGCAGAGTCTAGGATCTATGCTTATTTCTCCTCAGCATTGAGTCAGCCTTCATCTTGGGCTTTAAACAAGAAGTCTCCACTAGATAATCTTTCTGCCAATCCCTGGAAAGGGTTAGCCTCCAAAATCAATCCACCTTTTTTTAACAAAAATCCCTGGAAAGGGTTAGCCTCCAAAGTCAATTAAAATCAATCTGTCATTTCAACAAAATTCCCTGGAAAGGGTTAGCTTCCACACATTCCTTCATGTTAATAAAATTCCCTGGAAAGGGTTAGCTTCCAAAGTCAATTAATAAATAAAGATTCATTCTCTTAGGAGATAATTTTCCCAAAAGAGTCAAAACCCCTGGAAAGGGTCAGCCTCCAAAAAACATGATAAAGTCACTCTTTTACCAAATAATTTCTCCAGCTGAGTCAAAATCCCTGGAAAGGGTTAGCTTCCAAAGAAAAAAAACAGTCTTCTTTTTAATCTCCTCAGTAGAGTCAAAACCAACAAAAATAGTTAGCCTCAACCTTGAGCTTCATACAAGGCACCAAACAATAAAACTTCCCTATCAAGAGTCAGCCTCAACCTTGGGCATTGTACAAGGCAGATAATAGAGTCTCCCCAGTGAGTTCTTCACCATTCAGTAGCCACAACCTTGGGCTTTGTACAAGGCAGATAAAACCATATTTTCATGTGTCAAAGATTCCTAACACCTAGGATCTTTTCCCCATAGAGTCATCCATACTCAGTTTATTTAAGAGTCTGCCACAACCTTGGGCTTTGTACAAGGCAGAAAATAATGTTTTCCTTAGCTAGAGTCAGCCACAACCTTGGGCTTTGTACAAGGCACACAAAATAGAGTCATTCATAGTCTAAAAAATCAGTTATCCTCAGCAGTTAGCCACAACCTTGGGCTTTGTACAAGGCACACAAATAGAGTCTCCCTAAGTAGAGTCAGCCTCAATTCTGGGCTTTGTACAGAACACCAAATAAAATCCATCAAATAAACACTCTCCAAATAGAATCAGCCTCAATTCTGGGCTTTGTACAGAACATAAAAATACCCTGTAATTAATCCCCAGTGGAGTCATCTCCC
>Vv_1-10k_transcript/30097 full_length_coverage=2;length=1740;num_subreads=60
GATCGTTCAACAAGCTATAGGGTTTCATCAATCTCTCGGCCTTCTCCTATTCTTCAATTCCAGATCTCGTTCGTAACTTCCTTGTCAAACTTTGATCGATACCAGATCTGTGAAGTTCCGATGGAGATCTTCAAGCCGATGGTGGTTTTGATCAGGTATGAACCGTTTTTCATCAGTTTAATTGTTTCCTTTCTTTAATTCTTATTTATTCTGTTATTTTCTCTTATTGTAGAACCGAATCTTCCTCCATAAGATCTAGACTGCCGAGGTGCGATATTCACGTTTGTATTCGTGTTTGGAGTCTATGGTCCTTTGTTCATCCCTAAATCAAGGATCTCGAGATTTTTTTTGCAGGTATGGTGGTAGATCGATGAGCAAATCGCAGATCCAGTGTTGAATTTTTCTGGTTTTGCCTTTGATGATAGATCGTAGATCCAGTGTTGAATTTTGCTGGTTTTGCCATCGATGACAGATCGTAGATGCACCGGCGTTTGATTTCATGAAGCCGCTACGAGGCATGATTCAAGATTGACGTCTTCCAGATTATCAGATCTCGGTTCTTGTAATTATGTATTTGATTGTGAGCTTTACCGGTGCGAGTTTCATGGATGTATGTAGGTTGTTTCAGGATATCTTAATTCGCTAAGCGATTTGAGAATTGGATCCTGATTGATCTTGTCATCCGACCTTTGCCATGTCAGGTGCGCTTGCTTGGCAGGTCAAAAAAATAATAAAAAAAGATTTATTGGTTTTGGGGAAGATCGCACGGGTTTTTGCCCGGGGTCTTCTCTCGTGTGTGGTGTTTTGCTTTGCTCTTTTTTCTTATCTCTATTGCTTCGTTATCGTATAACCTCTAGACGGGATGGATTCATAGGAGGATTTCTCACGCTCCATAACAAAGTGCACATCAAGGTATTATCCTAATTTCAGTCAAATCATATCAAATTCAATCATACTCTAGTAATTTCAATTAATGAAAACAGTGAGTTATATTTAAAATTGGACAGGAAGTTAATATCAACAAATTCTCTTGTACAGTAAGATTTATCATCCAAAATCAACAAATTCAAAGTCGTTTATATTTTATTTTTAAAATTCTTAATATCTTTGATTGAAAATAATTTTGAATAGATTGTGTCGTTACTCCTTGCTATGTTTTTACCATAGTTATAGTATAATTCTGTAAACGTGTTATTTCTACCATAGTTATAGTATACTCCGGTAAATCGTTATCTTATGTATATTGTATTTACCGTGTCACATAAACTATTTAGTTATAGTTCCTTTGCTAGGAATTTAATGTATATGTTTTCCGGCAAATATCTTTGTAAGGAACTCCCATTGCAAACTTTGATGAAGGCAGTTAAAACTTCATATGAACTTGTAGCAATATCAAATTTTGAAATCCAACGAAGAGGAAAGCTTCGGGTGAATTTTTGGCATTAACAATTCATGGATTCGTTAAAGCACACTGAGCGCATACTCGTCTGTAAGAAAGGTGAAGATGCCTTTAGCCATCGTTGTTATGTTATTAGATCTTTATATTCAATCCATAATTCATATATTTATATTTATCCTTTGAATGTGTTATGGTGTGCCTAACATCGGCAGCAGCTTTAAGTCAAGTTATTTAATCACATTTCACAGCAGCAAATACTTGAAGTTTTTGTTTTTTGTTTGAAGTTTGTATTTATTTCTATTTCTTTCATATAAATTCAGCATGGCAAGGGACAATGTTAT
>Vv_1-10k_transcript/30292 full_length_coverage=3;length=1734;num_subreads=60
GGCATCTCACTTTTTTCAGAAAATCGGACCTACACAAACCTCTCCTCTTTCTCGGCCATCACTTCTCTCTGTTTGTTTCACCCTCTAACAATTTCTCTCATCTCTCCACTATTTTTTTCTGAATCAAAACAGAACAATCGCAGAGGAAAAAAAGAAACGCTTGAACCCATCTCTCTCTCTCGCTCCAATCGCCAAACAAGAACAACAAAAGGAAATTAAATCTTCTCTCTATTCTCTCAATCTCCGCGTCTCTCTCGATCTCGAGTTCTCTCTAAAATTGTCATGTTTCTATCATCAACAGGGAACTCAAAACAACATCAAGAACACGAAACACTCGTCTCTCTCGGCTTCGACACGATTCGAGTAACATTTACGCAAAGAACGGAAGCATATTATCAAGAACAAGCACGCATCAAACATTCAAAGTATAAACAGAGATTCAAATCATTATGCAAATACTTCTAGATACACAGTTCGCAAAGGTCTGTGGGGGAATCGAAAAAAAATACCAACTCCGAATGTTCTCGGAGGTGAAGATCCACGGTGAGCTCGATTCTTCTCTTCCTTCCCCTCTCCGTGATTCTGTCCGTTGTTGTGTGTGCGTCTGATTTGAATGGAACCGTGCGTCGATGTTGCTTTGCTCGTATACTTTCTTTTCGCTTCTGAATCTACGCGTGTTCTGTGTGTTTGTTGGGTGTTAACGTGAGTGAAGGCGGGTGAGGTTGTTTGAGTGACAAACGGTTTAGGTTGCTGAGTGAGGAATATTTTGGCAGTATGGAGGTAACCGTTTAGAATGTAGTAAGCAGAGTTATGTGTGTGTGTGTGAGGTTCAGTATGTTGTGTTTTGAAGAGTGATGCAGGGAATGGATGAAGTTGCTTGAATGGTTAGGGAGGACTGAGTGTATCAGCGAGGGGAAAATAGAAGTTTAAGCCGAGTTTTTGTGGTGGATTCGAGTGGCTGTTTAGTTTTTTTTTTGAGAGGTTTGGATAATGATAGTGTTGGTTAGTTAGTATGCTGAAGTTGAGGCTATGGGGAAGTTTTCTTGAGGAGAAGTTGTTGTTTATTGGAATGAGGTTGAGGGTTTAAGTGTGACTGCCCGTTCCCTTTTTTTCTTCTAGGGTTTATTAGTATTTATACTAGAGAGTCTCCAAGGATTGGAGGGAAGAGAGGTTTGAACTAATTCTGGTTTTGGATAATTCTGAACAATGCTTTTTTTCTGATTCCATACTGCTCTCTTTTCTTTCCTCAATTTGATGCAAACTTTGTTTTTTTTGCTGAAAGCTTTTTTTGGTGTGGCATCTGTTGGTGTTCCTTTCTGCTACAGCTTTTGGTGTGTTTAATTTGGGCAACTTGCTTGGCAGGTATCAGGCAGCAAGCAGCAAACAGCAGGGTTGTCTTTATGTGATGCAGGATTGGACAGAGTTCTGTGGACAACCAAGGCAATTTGGGGCAGCAAGCTTTGGGACTGGTTTTTTGATGTACTCGGGACAGAAGCAAGTTTGGATGAGGACAAGCATTAGCTAGGCAACAGGCTTGTGGGTAGCTGAGATGCTTTTGGGCAGTTCTTTTGTAACAAGCATTTGGATTACTTTTTGAATCAAATTGTGAATAGGTCTTAGGCAAGGTTGAATCAAATTTTATGGACATTTGAAATGGATGTAACTTTGTATGGAATTTGACTTTTGAATCTTGAAATAATGAATTTGAATTTGAAACTAAGAACTTCATTTTGC
>Vv_1-10k_transcript/30483 full_length_coverage=3;length=1723;num_subreads=60
GGTACGTGAAGTGTGGCTTATCAGATTATCTCCTTCCTCTCTTCACGTCTGAGACCAACGGCGGCCGGACCTCTCTTTCCGATCAAATCGCAGCGGCGCTCTCTCGATCCCGTTCTCATGTTGTTCGTCTCCGATTCTGTCACGAAAAACCATAACAACGCCGCGATAATCATAACACCGGCGGCCTCATCCTCACCCCGATCGGAATCACCGTAAGTATCACCGTGACGATGCTCCGTTCATCACCACAAACGTCATCCTCTCAATTCAACCTCTCTTATCTCTTTTGCAATCGATTATGAATCCGATGCGTTTGTAAACCGTTGAATGTGCCGGTAACGTTGACGTGTGGTTGCAGCGCTACAGGTTGAAGGTTATTGCGCGTTGAAGACGAAGATGTTGTGTTCTTGCGGTGCGTTAAATCCCAAACGCTGATGATGCATTGATGAGAGCACGGGGAGAAGACTCGGTGATTGAAGATTTGCGATTCTGAATGTTCTTGAGGTCGTGCGATGATGATTGATGTGCGTTGATGATTGATGTGCGTTGATGCGAAGCAATTCAGAGAGAGCCGAGAGAGATTTTTCTGGAGTTCTTGAGAGTGAAGATTAATGAAGATTTTGGTGGTGACGAATCGATTTGTAACTGATTCTTTTTGTGCAATTTTCAGGTGAATGAATGATCGAATATGATGTTGTAGCGATTGAAGCGATGTCGCGGCGAAAGTTGAATGAAGATGAAGGTTAGAAGAGGATGAGATTTTTCTGTTACGGTTTTCTGTTGTGTAGCTTTTTTCGTTCGATGAATCTTTTTGGTGTAGAATGAATAGAAAATTTGGGAGAAGGTGAAGATTGGTTGGGGAGGAAGATTGTTATGAGAGTGATTGAATTGGAGTATGATGAATATGAATGGAGAACATGAAGAGAGGAAGATGTTGAAGATGGAAAATTCCGAAAGTTTGTTACCGTTTTTGTTATTCTCTCCCTTTTTCTATTATCCTCCCAATCTCCAAATTGAATCAAGATTGGTTCTCTGGTTTTTTTTTGAATCGATTTTCTCTCTTCTTTTCTGTTTGTGACTTTTTGTTAGGGAGATGATTGCCTTGAACCTATGGGGATGAAGCTTGAAGGTTATGGTGGAGAAAGGTTCAGGGGGTTTTGTGGTGATGCTGGATGAATGGAACGAGAGGGAGGTTCTGAGTTTTTCTTTTTTCTCTCAGTTTCCCTCCAATTTTCTGTTATGGCCTTTTCTTCCCATTCTGTTGTTATCATTTTTTTTTTTGTTTTTCTGATCCTCTCTTTTGTGAACCGGTTCAGTTGGGTTTATTTCTCACGTGCAGGATCGATTTTTTCGAAGGATTATTGCGTCTCAGTTTTATTTCGATTCCGTCAAGCTGCCAGTACTTTGGCGTGAGGCAAGGGGCTGGTTTCGGTTTATGTAGGTGCCGCCAGTTTTGTTTGTTTTGTCATGAAGATAACTTGTAAAAAGCTTGTAACTTGAAAATGGCAAAGAGCTGAATCGAAAATTGGAAGATTAACACATGATCTTGGGAACAATTTTGATGTAATCTTTTTGTATGCTTTTTTTTTTGTAATGGGCTTGGACTTTGTAATATGAATGTGGACTTTTTGTAATGGATAGATGTGATTTGGATTTGGACTTTTTGTAATGGATAGATGTAATTTGGATTTGAATAATTGTGGAATTTGAGTTTTTTTATCGG
>Vv_1-10k_transcript/30505 full_length_coverage=2;length=1716;num_subreads=43
GAACTCAAATCCTCTTCTATCACTTATTAACCTTTCTCTCTCCTCCCTATTTGTTCTCTCTCACATAAGACTCATCGGAAAATAAACGGCCGCCGCGCCGGAAATCTCCCTACGGTGGCGGCAGCGGCGATTTAGTCCTATCATCAAAATTCGACCCCCTCCCTACTAATTCCTATCTTCTAAACCCAAATATGGCATCAGATTCTACTAATTCCAAGCTTAAACCCTTCAAATCAAACCAAACCTTGAACCCTAAATTTCAAAAAAAAATCCTAAATCGAACACTATTCTTGAAGCTAATTACCAAATCATATTGGATCTACGATTATACACACAGTTACACACGACATGGCATAAAAAAAAAACGTGAAGAGAATGATTCGAAGTACCTGGTTCGACGGCGCCGGTGAGCCCCTTCGGTGAGTTTCTTTTGCTCTTTTTGTTTTCGCTAATCTGCTTTTCTTTCTCTTCTGTGAATCCTTCTGCCGTTAATAGTTGTGTTGTAGCTTTCGGAAATTGTCGGTACACAGGGGCGGAGCTCTGAGCAATTTGGAGCTTCAGAGTGAAGCCTCAATTACTCGGTAGTGAGAGCTTTAAGTGAATAGGTTTTGGGGGATTTCTTTTGAGTGCTATGTATCTGTGAGCCAACTTTCTTTCGTGCCCGATGAGTGAGTTAGAGTACCTTATATATAGTGAAGGTTTAGACTTGTACGTGTGATAGGTTTAGAGAAAATTTAGGGAGTAATTTTGACTCAGAGAAATCAGGAGTTGAGGGTGGACTGAGTGAATTTAGGGAATTCAGTTTTGACTGAGGAAACTGAATGAATCGTGACTTGGACGAGTAGTGGTGACTTGAGATTTTTCAGGAGTTGAGAGTCTGACTTGAGAAACCGTGGAAAAAACCGTGGAATGATGTGGCTAAGGGTCCCTATTTTCCAGGCTTTTTGAGTTGTGAATTGTGAAACCTTGGAATCGTGAGCTGACTGGAAAATTGAGGGAGTGAGGAATTGAGCTGTTAGAGAAATTTCAGGAGTTTCAGAATTGACTTAAATTATGCATGAGGTGGATTAGAACTTCCTCATTTCCAGGCTTTCAATTTGTGCATCAAGGAATGAGAGAACTCGTGACTTAAGTGAGTTGCAGCAATTCGTGATTCAAAAAAAATCAACAAAGACTCGTCTTCTAGAAACAATTGATAGCTTGTATTTTCGATACTTTAATCCCACGGCTGACATAGCTTACACCTTGCACACTCAAATAATTCCTTCAATTCTTCAAACTGTATATGACAATTGTGACTTCTTGACATCATTCATTTGAGCTTTCTTTTCCTTTTATTGGACTGTCATAATATTCATTTGAGCTACTGTGTTTAGACATGTTTATGAAGTGCATTAGTAGTGAACTTGCTTGAATTCATGTTCCTTTTCTTTGCAAACACGATGCTTGTTTTCTTGTATACATTTCTTGCTTGTATTTACTTCTTCTTGGCTGGTGCTTAACAATTTCTCTGATATTAATTCTTTGCACAGCTTCTAGATGTACAAAGAAAGGCCAAGCTTATTGACATGGTAACTCAAGGATGCTGCCAATTAGTAGTTGGTACCAAGTGATTCATGATTCAAGACTTGTATCTAAATTTGTAGCACTGTGAAGTTTGAACTTATGTGCCCAATGAGTCTTGAATTGAATGGATAACTAACTTTCTTGTAGTTT
>Vv_1-10k_transcript/31397 full_length_coverage=2;length=1687;num_subreads=60
GATTGGAAAGGGATTAGGGTTACGTTACTTAGTGACGTTCCCAATTCTCTCTGCTTCTTCCTCTTCACTCTCAAGCGTTAAAACGGCGGCGAACTCAACGGCGGCGATAATCCGCTCATTCGACTCCGATCAGCTCTCTCTACCACCGTGAATCAACAAAACAACACCACCTCGTTTCGCTGACTCAAGAACTCAGCGTCATTCGCACTCTCTCGGTCTATTTCAAACGCGAATCACAATGAGAAAATCCAGATGATCTGCTTCCGATTCAGGCATGAACATCTTGCACGATACACTTCTTTTCTTCTTCTCTTTCTATTGAACTTCGTGAATTCTTTGTTTTCGAGGTTGTTGTGTTGAGTAGCGTAAAGCTCGGTTTGCTTCAGAATTCAAGGCGAGCTTTGAGCAATTTTGATTATGGCCTTTTGTATGAGGAAGGTGGAGGAGAGAAATTGAAGGAGGGAGATGGTTCAGAGATCGAGATGGAGAGGTGAGAGCGTGATTATCTTTGAGGGAAGCAGAGAGAATGATGGGGATTGAAGAAGGTGGAAGATGAAGTTTGAAGAGTGAAAATGGTGAAGGACTGAAATGAGATGATTGTGGTGAAGAATCGAGAGATTGGTGGAAGTGAAGGGAAGGTGGTGGAGAATGAGAGTGTTGGTGAATGATCAATAGAGGCTGAGAAATGGTGAAGGTGAAAGATGGAGAAAAAATGGTGGAGATTTGTGGAGAATGAAGGAAGAGTTGCCAATGGATGGTGTTCTGATTATATAGCTTGCAGGTTCAGGTGAGTTTCCTTCTTACTCTTTTATCTCTTCTGAAAATCTGTTAGAGGTCGTAACTGATTCAGTTAGTTCTGTTTGAGTTTGTTACAAAATTGGTTAGAGTTAGTTAACAGTTAGTTAGAATTCTGTTGGGAAATTGTAACTGTGTTTGCAGGTTAGTTGAGGGTAGAGAATTTGTTGGTTATAAGTGTTCTGAAGTTAGTTACAGGGGTGGGAAAGATTAGTTAGAAACTGAATTGGATCTGGTGGTTAGAATAATTAGGAAGGTTATGTGGTTAATATTGATAGAAAGACTGCTGCTCTGTTCTTTATGTTGGCTGTGCAGGTTTTGTAGAGAAGCTGGCAGATTGTGAAGGCATACATTGATGTGAATGACTATGGACTGTGTGTGAGAATATAAGGTTTATGCAGATGTGAACCTTGACAGGTATCTGAACTGATGTGGATATGAACTGCTTTAGGTTGTACAACTCGTGTTTGTCTTTGAACTTTCATATGGGGTTTGTGACTGAACCGAGCTATATTTATTCCAACTGCAGAACTGAAACTGTTAGACTATTGTTAACTGTTGTTGTCTGTTAAAATAGCTTACTGAAGCTCCCTTTGAATTGTTTGTGCAAGTCTGGCAGCTTTGGAGAAGACTGGTTTGGCCTTGGTTACAGGCATAGGGCTGATACTCTGATGGGATTTCAATTATGGAAGCCAAGCGATGTCACCTTGAAGGCAATGTAGACTTAGGATAGAAACATAAATCTGCCTGTGAATGATAGGATGTAAATAGGAATGATATGATAACTTGAAACATTTTTTTATAACTATCAGAAATTGTAATATCCTTGTAATAAATCAGAACCATCAGTTTTGTAAGTTTGGAACTTTTATTAAACTTTTGTTGATGTGTT
>Vv_1-10k_transcript/31507 full_length_coverage=2;length=1676;num_subreads=60
GTCTTCTTATCTCTCTTTAAAACGCTCTCTCAAACTCCCCTCCATCCCTAACTTTCTGACCACCGTCCCAACCCTAAGACACCACAAAACCACCTTGAGCCTCCTTCTAATCCTAATTCCGGTCATATTCTCCGGCCTAAACACCATTTTCAAAACCTAGCTCCGACAACAAGTATTTCCAACAAATAAGCGCAAAGGGAGAAAAATGTTAAGATGTTCCTGGAGGATCGATCCACACAATATGTATATGTGCATGTGGTGAAGAGATGACAAGCATAATGATGAGGAGGCTGGGCTCGGTTTTGACATGGAATTGACACAAGTGTCTTGGCTTAAGGTTAACTTGGAGATGATGGCTTAGCATGATGGGAAGCTGAAGCATGAGGATAGTTGGAAGATATTGTTGATGAGACCCAAAGGTTGAAGTGAGATGGTTTGGCTTAGCTTGCACAAAGGCTCGGAGCTGAAGCATGATGAGGTAATCCTTCTATTTTGTTTTTGGCTTTTCTGTAATTGAGTCAATGTAATATGTATGTAGTGTAAATGAGCAAAAAACGTGTACTGAATACTAATAAATTAAAATGGAATATTTGTATGGAGAATGAGATATAATGGAATAAAACATTTATTTAATAAAATTCATTTTTTATTTCAAATTGATTCTAGCTTTGTCTTACTTAAATATACGTAAAGTACTTAAATAAAACAAAAGCCACAAAACAAATTGAAATTAATAACTATATAGTAGAGTTCATTAATAAATAAATAAATAAATAAATAAAAGATCAAAGTCAAAAGTTAAGTGAGACTTTTGACTTATTCTCCAATATATATTAATGAGGGGCTAAAAGTGATGCAAATAAAAAACAATGCAAATGAACTAGCAACAAAGTTAACACAGTCAATCTTTGACTTCTGACTTTCATTCCAAAAATATGTTGATGATTGACAATTATGCAGATGAATTATGAATAGGGAACCAAATGCAAAGTAGTCAAACTCTTAGACTTTTTACTTCTAATTCTCAAACATAAATGACAGTCAAAATTTATAAAGAAACATATGAACTTAGTACTCTTGACTATTCATCCATCTAGATCTCTAAGACCTGATGCAACAAAATAGTACCCTAGGACATCAAAATCAGATGATGTGCCAAACTCCTGACTTTTAATCTAAACCCAGATGAATGCTTTTGATTGATGAAATGTATGATCAAATGGAATGCTTTTGATTGATGAAATGTATGATCAAATGGAATGATCATGCTATGCTAATTCCGGTAAAAAAACTCTGTAAAATTTAGGGTCTGACATTCTCTAAAATGACACTCACTTCAATCATTGTTCTTACCGCATCTTTGAGATAAATCGGTAACTAATCCATTATCAACATGTAGTTCAATGACAAAATATCACCATAATGATATGTTAATGTTATCTACACTCAATGACAAAAGCTCAACATAACTTATATATATTGATAAGTCATTCCAATGTATTAATTTATTTTAGCAAAAACAATGAATAACACAATCAAACAAAAACACAAGTTTGATTCAAGCAGTGATGATGTAGTTATTTTTGATGGCTTACCATATCAATGCTCATAGTCTAGAGATTGAATTTGAATTTCACAATGAACCATCACTCTCTCAAGCTACAGCTATAACTCTG
>Vv_1-10k_transcript/31852 full_length_coverage=6;length=1667;num_subreads=60
GATCGTTCAACAAGCTATAGGGTTTCATCATTCTCTCGGCCCTCTCCTATTCTTCAATTCCAGATCTCGTTCGTAACTTCTTTGTCAAACTTTGATCGATACCAGATCTGTGAAGTTCCGATGGAGATCTTCAAGCCGATGGTGGTTTTGATTAGAACCGAATCTTCCTCCATAAGATCTAGACTGCCGAGGTGCGATATTCACGTTTGTATTCGGTGTTTGGAGTCTATGGTCCTTTGTTCATCCCTAAATCAAGGATCTCGAGATTTTTTTTGCAGGTATGGTGGTAGATCGATGAGCAAATCGCAGATCCAGTGTTGAATTTTTCTGGTTTTGCCTTTGATGATAGATCGTAGATCCAGTGTTGAATTTTGCTGGTTTTGCCATCGATGACAGATCGTAGATGCACCGGCGTTTGATTTCATGAAGCCGCTACGAGGCATGATTCAAGATTGACGTCTTCCAGATTATCAGATCTCGGTTCTTGTAATTATGTATTTGATTGTGAGCTTTACCGGTGCGAGTTTCATGGATGTATGTAGGTTGTTTCAGGATATCTTAATTCGCTAAGCGATTTGAGAATTGGATCCTGATTGATCTTGTCATCCGACCTTTGCCATGTCAGGTGCGCTTGCTTGGCAGGTCAAAAAAATAATAAAAAAAGATTTATTGGTTTTGGGGAAGATCGCACGGGTTTTTGCCCGGGGTCTTCTCTCGTGTGTGGTGTTTTGCTTTGCTCTTTTTTCTTATCTCTATTGCTTCGTTATCGTATAACCTCTAGACGGGATGGATTCATAGGAGGATTTCTCACGCTCCATAACAAAGTGCACATCAAGGTATTATCCTAATTTCAGTCAAATCATATCAAATTCAATCATACTCTAGTAATTTCAATTAATGAAAACAGTGAGTTATATTTAAAATTGGACAGGAAGTTAATATCAACAAATTCTCTTGTACAGTAAGATTTATCATCCAAAATCAACAAATTCAAAGTCGTTTATATTTTATTTTTAAAATTCTTAATATCTTTGATTGAAAATAATTTTGAATAGATTGTGTCGTTACTCCTTGCTATGTTTTTACCATAGTTATAGTATAATGCTGTAAACGTGTTATTTCTACCATAGTTATAGTATACTCCGGTAAATCGTTATCTTATGTATATTGTATTTACCGTGTCACATAAACTATTTAGTTATAGTTCCTTTGCTAGGAATTTAATGTATATGTTTTCCGGCAAATATCTTTGTAAGGAACTCCCATTGCAAACTTTGATGAAGGCAGTTAAAACTTCATATGAACTTGTAGCAATATCAAATTTTGAAATCCAACGAAGAGGAAAGCTTCGGGTGAATTTTTGGCATTAACAATTCATGGATTCGTTAAAGCACACTGAGCGCATACTCGTCTGTAAGAAAGGTGAAGATGCCTTTAGCCATCGTTGTTATGTTATTAGATCTTTATATTCAATCCATAATTCATATATTTATATTTATCCTTTGAATGTGTTATGGTTTGCCTAACATCGGCAGCAGCTTTAAGTCAAGTTATTTAATCACATTTCACAACAGCAAATACTTGAAGTTTTTGTTTTTTGTTTGAAGTTTGTATTTATTTCTATTTCTTTCATATAAATTCAGCATGGCAAGGGACAATGTTTTATG
>Vv_1-10k_transcript/32060 full_length_coverage=2;length=1658;num_subreads=45
GGAGTCTCTTTCTCCCTCTCATACAGACTCAGCAGCGGCGGCCTTCCACTGTCGTGAACCAAACCGGAGCGGCCTCATCTCTCATCTCCGAACTCAACTCTTCGATTAGCTATCCTCTCAGACGAATCTCTCTCGATTAGCTTCTCAGACGAATCTCTCTCGGACGATTCAATCTCTCACTCGGTTCTCCTCTCGAATCTTAACAGAAATCGCGCAGGGGAGGCCAATTTCACTTCAGTGAAGAAGATTGTTGTGAGATGTGAAGAATTTTGGTGAAGGATTCAAGAATTATCCGATGTGGATTTGATGTTCAGAGAGATTTTTCTGTGGCTTGTTGGTGAATGAAGAATCTGGAGGAGAAGTTGTTGGTAAATGAAGAATCTAGAGAATGAAGCTCTTCTCTGGGTTTTTCTGGCGTGATCGTGAAGAGTTCCATAACCCGTTTTTTATAACCCGTTTTCAAAACCAGTTATCCAAACCGTTTCCATAACCCAGTTCTGAAACCAGATATCCAAACCGTTTCCATAACCCGGTTTGCAACCAGATATCCAAACCGTTTCCATAACCCAGTTCTGAAACCAGATATCCAAACCGTTTCCATAACCCGGTTCTGAAACCAGATATCTAAACCGTTTCCATAACCCAGTTCTGAAACCAGATATCCAAACCGTTTCCATAACCCAGTTCTGAAACCAGATATCCAAACCGTTTCCATAACCCGGTTTGCAACCAGATATCCAAACCGTACCCATAACCCGGTTTTGAAACCAGTTACCCGATTTCAAAACCAGATATCCAAACCGTTTTTAGAACCCGGCTTTGACCAGATATCCAAACCTTTTTAACAACCCGGTTTTGACCAGTTACCCGAACCGTTTTTTAGAACCCCGTTTTATAACCAGTTACCCGAACTGTTTTTTAGAAACCGGTTTTAAAAACCAGTTACCCGAACCGTTTCTTAACCCAGTTTTGCAGTCACCCCAACCTTTTCATAACCTGGTTTTCAAACCAGATATCCAAACCTTTTCATAACCTGGTTTTCAAACCAGATATCCGAACTATTTCTTAACACCCGAACCTTTTCATAACCCGGTTTTCGAACCAGATATCCGAACTTTTTCTTAACCCGATTTCCAAAATAGTTACCCGAACCGTTTCTTAACCCGGTTTTCAAACCAGATATCCAAACTGCTTCTTGACCCGGTTTTGAAGCCAGATACCCGAACCCTTTCATAATCCGGTTTTCAAACCAGTTACCCGAATGTAACCCGGTTTTCAAACCAGATATTCGAACCGTTTCATAACCCGGTTTTCAAACCAGATATTCGAACCGTTTCATAACCCTGTTTTCAAACTAGATATCCAAACCTTTCATAATCCGTTTCTGAACCAGTTTTGACCAGTTATTTGAAAGTTGTTTTTAAACCAGTTATTTGAAACCCTACCGGTTATTAAACTTTTTTCTTTTGATTTATTTAGGAAGTTTTTAGGAAGTTATAATCGTATCAAAATTAAGTATTTATTTTTTTGCAAGGCTCCCAATTGTTTTGAGTATTTATTGCTGATTAATTTAAGTTTTCAATAGTTTTAAATGTCTCTTTAAAATTTCTAAAACTATTGTTGTATGGATTATATAATTAATGATTAATATTTTTCAT
>Vv_1-10k_transcript/32100 full_length_coverage=2;length=1658;num_subreads=41
GCATCAGAACAAACAAACCCAAAATAATTTGATCTTCTCTCTCCTATACATTCTTCTTCTTCTTTCCTTAAAAGAAGAAAAAAACTTTTCTTAACCTTCCATCTCCAAACAAAATCGATCATCATAGTCCAAATAACAACCATAAGAAACTTTTGATGATGAGGGTGCGAAGATGGTTGCCGCACGGAGAAAGTCGTCGAGGGAGAGAGTTCGTCCGACTGTTGACGGCGTCGGCGAACTCGGAGTTCGTGGCGACAGTGGAATGAGGGATCGAGATCGCGAACCCATGGAAGTCGTCGGATGTGTTGTGGGTGGTGGTGGTCCGGCATATCCGAGATTCCAGTTCTTCTTTTTCTTTTTAATTTGACATTTGTTTCTTTTCTCTGTTTTCTGCAACAAAAAAGAAACTTTGTACAAAATATATTGGTGTTGTGTTATTCAATTTGTACAGGTTTTAAAGGTTGTGAGTTATGCTTTGTACGAATTTTGTTTTGGTTCTATATACAGGTTATGTAAATAATTGTTGGAGATCTTGAACTAACATAATTGTTGGTGAATATTTAGTTAAAAAAAGGTTGTTTGTATTAATTTCGTAAATTTGAATTGATGTTGTTATGAATCTTTAACGAATTGGTTCATGTTCCTTCCTTGTTTGTAATGAAGATGATGATTGTATTTAGTAGATTAAAGTGATGATATTGATTATTAGTTTGTGCTACTTGTCGAAAACGTGAGAAAGAAAGTGAATTTGGTGATGGTTGTTTTTGCTGTGAGAAGTCAACAGCTGATTAGGGAGTGCTCGATTTTAGGCAAAATTGAGCCTAAGAAAATTAAGGTTTGGTTTCAGAATAGAAGGTAATGAAGATTTTGATTTCAGAATCAAGGATTGTGTTGTGAAGGGTTTTGGATTTGTCAGTTGTTTTATTTGATTTGTGCCTTTTTTTTTTTTGCAGGTGTAGAGAGAAGCATAGAAAAGAGGCTTCTCAGCTTCATCATGAATCGCACCACTTCTCTGCTTCTTTAAAATATTGTCCCTCCTCTCTACTTCTCTGTTTTTTATTTGTTGTATTTTTGTTTGAATTAATTGCAGGTTAGGGTTTTGTGTAGTGTGGATCGTTTCGTGTTGAAGGTTATTGTAAATCATTGTGGAATCGTTGATTGAGATTATTGCGATGTTTATTCGAGTTTGTTGTTGACGCGTTTTGTTGTAGGTTTTTGTGGAATTGAATTGTTGTTGAGCGGTGATGCGAAGATCGATGAAATTGATGGAGTTGTTGCAGATTGTAGCTGAAGCAGATTATTGAATGATGCTACGATTTGGATGTTGATGAAAGATGGATGAAGATGTTGCGACAGTTCGATGATGACGAAGGTTTATGAAAGTTATGTATTAAAGGTTACATGGCTATTTGGAGTTATTGTATAGATCAGTGAAGGTGAATTCTGCAGAATTTTAGAGAAGGAATTTACAGATTGAATTTGGGAGGAGATTTGTGGGTCATTTCAGTAGAGTTTCTGTACAATTTTTCCTCCTCCCTCGAATGTAGATGAGCACATGTATTTATATAAGAAAATTGATGAAAAAATAAGAGAAAAATCAATAATTCATCTTTATAAATATGAAGAAATATATTATACAATTCAATTCACCTACTACT
>Vv_1-10k_transcript/32590 full_length_coverage=2;length=1637;num_subreads=60
GGAGCGCACCTGCATGACACCAAAGCTACTATACTACTAGCTTTCTCACTTCTTTCTCTTCTCTTATAGTTTTCATGTTTCTTGGTAAGAAGTAGAAATTCTTCAAACCAAAGAAAACTACTTGAAAAAATAAGAGTTTCTAGTTACAAAGTTTCTTGAAAGAGAGTGAAGAAGAAATTCTTCATACCTTGGTGGAGAGTTCCAACTTGAAGTCCATCTTCAAGCCTCCCTAATATCCAAAGAGGTGTTGAGGCATCACCTTCATCAAGAGCCTACAACAATTTCAAAAAAAAGAGAGGTTGTTAGTAACAACAATTCAAAGTTGTTTCATCATCAACAACAACACGGTTTCGACTCCACAAACCGCAAGTAGGGAGAAGAAAGAGCAACTTACAGTTTGTTCATCCTCATCACAACAAACTTTCAAAAATCAAACCATCTTCGAGCTTCCAATCGGCCCTGCAGGTGTGAATAGCAACACGATTCAAAAATTCAGCAACAAATACTGTTCTGTCAAATTTCCAGAAGCAAGGTAAACAACATACCTTCAATAGTAATCCGGCTAAAATCTTCTAGCCGCAGGTAAGTTATCTTCATACCTCACACTCAATATTACTGTTAATTGTTATACTGATGAATTGTCTGAAACTGAAAACAGAGAAAGCTTGAGTTATTATCACTATACTGAAAAATACAGAGAAAGATCATACTAAATTTTCTATGTAAAACTAAGCTTAATACACCAGACAATCAACTTCAACATATCAACAAATTTCCAGAAAGCAGTAGAATCAAAAACGCAAAGTCAAAGCAGAAGGGAGTTGGATTCATAACCGTACCTGTCAAAGCCCTTCGCCGGAGATCATGAACTCGTCGGACTAACTCCGACTGTGTAAGTCCCCTTTCTTCTTCGTTTCCTTATGCTGTTATGTTCACCGAACTGTGGTAAGAGGTAAGAACAAAGAGTGTCTGCCATTGATGTTCATTTAGCAAGTTTGAGAGAGAGTAACGTTGTTGTTGCTCAACCGTAAATCCAAGAAAGAAGCCTGTTGTTGTTGTTCCGAGAGAGTGAACCGAGGGAGAGTCTGAGATCATTGTTGCTGCTGTTCTGAATGAAGAGCAGAGAGAACTCGAGAGAGAGACCGCGAATCCGAGGGAGAAGCTTTTGTGGTTGATTCGGTGTGAGAGGAGGAGAGAGTTAATTTTTTTTCTTTTCTCTGAGTATTTTTTTCTTCAGAATCGTGAGAAGAGGGAAGAGGGGAGGCGCTGCCTCTTTTCTTTGAGATAGGGTTTCAAAAAGAAACAGCCCATGTGATAACTAGCTGGGTGGATCCGGGTCACATTGACCCGACCCGGTCCGGCCCAGCTTTCTTCTTTTTTTTAAATTATTTCAGCTTAAGTCAATTGGGCTCTGCACCTCCCTTTTATTTTTATACCTCAGGCCCAATTATTAATTTCTTTTTAAAACTATTTCTTTTAGTCTTCTTTGAGAAAATTGTTTTCATAAAAAAGACTTAGTATTATTTTATTTAATATAGGATTTAGTTTTATTTTCTAATCCTTATTGAAAAAACTCCAAAAAATATTTTAGATGCATATTTGATTTTATGTTTTCTAATTATTTTCTTTTTTCCATG
>Vv_1-10k_transcript/32612 full_length_coverage=3;length=1636;num_subreads=60
GAATGAAAATAGAAAAGAGGGATTAGGTTTGTTACTTGTGACCTCTGGTTTTTCATCGAAGCTTTTTCCCCTCTCCTCACAATGAAAATCGGCGGCGACGGCGTCAGCCTTCTCTGATCAGAAAAAACTCACAGCGCCGCCGTGAAACGTCCGGCCACGTCCTCCTCTCATTACATCTCCTCGCCTTGATCTCACCTCTCGATTCTCCTTTCATTTTAATCCGATCTCTCTCTCAATTTTAGACACCGGTACACCGGTCACATCATCTTCTCCGACGGTGCTTCGTGACTTCGAGCATGATTCGTCGTGTCTGCTGATGTGGTAAGGTACTAAGATGAAGATCGAACAGAGATGATGATGGAGTGTTGAAGATTGGTGATATGCTCTTCGCGGCAGAAAATTGTTACGACAAAGATTGAAGTTCATGTACGCTTGTTGAAGAGAGTATGTTGAAGAGAGTATGAAGATGTTGTCAGATTTGTTCAACTGAAGAGAGTGCGATTGTTGATGACGATTATCTCAAATTTTGGTGTGATGAACGTTGTCGAAGTTATGATGTTACGTTGCAGAATTTGCGAACAAACTGAGATTGAAGAGGTTGAATCTTCTGCAGAATCGGTGAAGGTCGATGAAGAGGTTCTTAAGGTGAAGAACGATGAACGGAGGGATCTTTCTTCTGTTTTTACGTGAAGATGATGATTATCTGATTTAACAGGCTGCGTGATGAAGATGAAGATGAAGATCGTTGATAATATGCGTCGTGACGTGAAGTTGAGGCGATGATGATGATGATGTGATGAAGGTTGAAGTCTGAATTCCAGAAGATTTTTGGGAGAGTGTGGAGAAGATGAAGAAGATTCGAGAAAAGCTTGTTACGTTTCGGTTAGAGTTTGTTATGTTTCTCTCTTTTCCGATTCTGAATTTTTCTGAGTTTTTTGTTCTCCAATTTCTGTTATGAACTCTCTTTCATTTTCTGTTCTCCAATTTCTGTTATGAACTCTCTTTCATTTTCTGTTACTCTCTCCTTTTCTGAATTGCTGCTATCAATCTTTTTTTGTGAGCCTTCTGATTTTCTGTGAATCCCTCTTTTTTCAACTCTATTTCCTTCTGATATCTTTTGATACTGTTCTGGTTTTTTACGAACCGGTTTCAATTGGCATGGTCGGTTTATTTAGGTTCTCTTGCAGCTGGTTTTGAGTTTATTGAATCGATTTCTTGTGGGAATTATGCAGGTAGAGTTTGCGATACGAAACCAGTTTTGACTGTGGTTCAATTTTTTTGTTATGCAAACATCTGTAGGTTCGGTTTATGCAAGGATTGGTTTTGGATTCTGTTGAACCTATACAAGTGGCGGGTCGGTACCATTGGTTAGCAAGATACAACAACTCTTTGAAGATTTGGGATTTGACTTTTGAAATTGGTGTATGGATATTGTATTGTATTCTTGAATGGATGTTTGGGATGTAATAAAGATATTTGGATTTTGAATATGATTTTTGTATAATTTTTGTAATGAAGTGGGCTTTGTAATTTGAATGTCAAACTTTTCTTTTGTAGACCAATGACCCATGGAACAGATGAAACTTGACTTAATGATGAATACTTGCATGAAGATTATAATGAATTCTAATCTTCC
>Vv_1-10k_transcript/32853 full_length_coverage=12;length=1612;num_subreads=60
GATCGCTCAGCAGTTTCAAGGGGTTCACCGTTTTCTAAACCTTCTCCGTCTCTTCTTAAATTTCAGATCTATTGCGAAACTTCTCCGGCTGCCTTCAATTGATCCCAGATTTTGACAGATCTGATGGAGATCTTTACTCTGATCGTCCAATTGATACCGGATATTCACAGATCTGATCTAAACACAGATTGGTCCATTGATGCTAGTTCTTCACAGATCTGATGGTGATCTACGCATCGATGGTTCAATTGACACCAGTTCTTCACAGATCTGATGGAGATCTATACTCGGATAATGGTTTTGTGGAGATCCACGGTGCAGAGGTGCGATCTTATCGTCCGTTTTGGTTCCGGATAATTCATTGAGATGTCCTATTTTCATTCGTAATTCAAGGCTCTGGAGGTACTTTTTGCAGGTGTGGTGCTAGATCGATGAATTATATCGGTTCAACCTTCTAGTTGCTTTCATGATTTATACCTCCAGATCAACGGCTTTCAGATACATGTTGCAGATCTCAATTTTTGTAATTATATGAATGACCGAGAGCTTAATGGTGGGGTGGGGGAGTTTAATGGATGTAGGTTGTTTCAGGATTTACATATCTTGATTCGCTGAGCGTTTTGAGAATTGAATCTTGATTGATCTTGTCATCCGACCTTTGCCATGTCAGGTGCGCTTGCTTGGCAGGTCAACAAAATAATAAAAAAAATATTTGTTGGTTTTTGGGAGAGATCGCACGGGGTTTTTGCCCGGGATCTCTCCCCTGTGTGGTGTTTGCCTTGCTCCTTTTCTTATTACTTTTTACTCTCTCGTATCTCGCTCTAGACAAATCGACCATTCGCGGTACACTTGCATCGAGGAATTTCTCCACGAGGTATTATCTATCGAATTTCAGTTCAGTTTAAATTTCGAATTTAAGTTAAACAGTTAAATTAAACTATCATTTAATAAAATTATCAAAATATAATTTAATAAATCAACGATGAAATTAATTTGTTAACAAAAATCAACTATCTTTATCAACATCTATCCATTGATTTGATTGTTTCATGTCTTTTGACTTTCACACATCATTAATCTAAGTTAAGGTGAATTGAATCCCCGACAGATGGTGGATTGTTGTATATTTTCATCTCAAATGTAAATTGAGTCCCATTATCAACAATTGTAAAGTGCAGTGATAGGTCAATTGTTAAAATTTTAGAGGATCTTCTCTCAGGATTCTATGAAAGGAACGATCATATTGGATTCCCTATGCATGTGTAGATGCAGTTCTTAATCAACTTCCAACATAGCGGCTATTGGGATCATGGAGCCAGTTAGCTACAGCCCACAACTATCAGTGAATTCTTTGGCTGTTGCCATTGTGAGGTTCTATGCAACAACTATCAGTTAGGTCTTTGAAGCATGGGTTACCGTTTATCCTTACTCTTAAATCATTAAGGTGAAGATGACATCGACTCTTTCATCTTATGCTAAGTATTCAGTATTGAAATTTATCATTGCTCTATTGTCCTAATGACTCCATGCACATTTAATCATTTATCCATTTAAATTCATAGTTTATTAATAATTTGAACTTTGAAGTTATAATATTGACTATGTTATATCC
>Vv_1-10k_transcript/33411 full_length_coverage=6;length=1582;num_subreads=60
GATCGTTCAACAAGCTATAGGGTTTCATCATTCTCTCGGCCCTCTCCTATTCTTCAATTCCAGATCTCGTTCGTAACTTCTTTGTCAAACTTTGATCGATACCAGATCTGTGAAGTTCCGATGGAGATCTTCAAGCCGATGGTGGTTTTGATTAGAACCGAATCTTCCTCCATAAGATCTAGACTGCCGAGGTATGGTGGTAGATCGATGAGCAAATCGCAGATCCAGTGTTGAATTTTTCTGGTTTTGCCTTTGATGATAGATCGTAGATCCAGTGTTGAATTTTGCTGGTTTTGCCATCGATGACAGATCGTAGATGCACCGGCGTTTGATTTCATGAAGCCGCTACGAGGCATGATTCAAGATTGACGTCTTCCAGATTATCAGATCTCGGTTCTTGTAATTATGTATTTGATTGTGAGCTTTACCGGTGCGAGTTTCATGGATGTATGTAGGTTGTTTCAGGATATCTTAATTCGCTAAGCGATTTGAGAATTGGATCCTGATTGATCTTGTCATCCGACCTTTGCCATGTCAGGTGCGCTTGCTTGGCAGGTCAAAAAAATAATAAAAAAAGATTTATTGGTTTTGGGGAAGATCGCACGGGTTTTTGCCCGGGGTCTTCTCTCGTGTGTGGTGTTTTGCTTTGCTCTTTTTTCTTATCTCTATTGCTTCGTTATCGTATAACCTCTAGACGGGATGGATTCATAGGAGGATTTCTCACGCTCCATAACAAAGTGCACATCAAGGTATTATCCTAATTTCAGTCAAATCATATCAAATTCAATCATACTCTAGTAATTTCAATTAATGAAAACAGTGAGTTATATTTAAAATTGGACAGGAAGTTAATATCAACAAATTCTCTTGTACAGTAAGATTTATCATCCAAAATCAACAAATTCAAAGTCGTTTATATTTTATTTTTAAAATTCTTAATATCTTTGATTGAAAATAATTTTGAATAGATTGTGTCGTTACTCCTTGCTATGTTTTTACCATAGTTATAGTATAATTCTGTAAACGTGTTATTTCTACCATAGTTATAGTATACTCCGGTAAATCGTTATCTTATGTATATTGTATTTACCGTGTCACATAAACTATTTAGTTATAGTTCCTTTGCTAGGAATTTAATGTATATGTTTTCCGGCAAATATCTTTGTAAGGAACTCCCATTGCAAACTTTGATGAAGGCAGTTAAAACTTCATATGAACTTGTAGCAATATCAAATTTTGAAATCCAACGAAGAGGAAAGCTTCGGGTGAATTTTTGGCATTAACAATTCATGGATTCGTTAAAGCACACTGAGCGCATACTCGTCTGTAAGAAAGGTGAAGATGCCTTTAGCCATCGTTGTTATGTTATTAGATCTTTATATTCAATCCATAATTCATATATTTATATTTATCCTTTGAATGTGTTATGGTGTGCCTAACATCGGCAGCAGCTTTAAGTCAAGTTATTTAATCACATTTCACAGCAGCAAATACTTGAAGTTTTTGTTTTTTGTTTGAAGTTTGTATTTATTTCTATTTCTTTCATATAAATTCAGCATGGCAAGGGACAATGTTTTATGAT
>Vv_1-10k_transcript/33638 full_length_coverage=2;length=1592;num_subreads=48
GACATTCACGTACATTTGAGAGTAGGTCTCCCTCCCCACAATACGCGAACGGCGCCTGTGTGCTACTTCGACGAGCTTCTCCGTCGCTGTCTTTCAAGCACCATTGCGAATAACAACAGTAAAACGACATCTCCTCCTCAACACCTCATACTTCTCCTCCCTATCTCCGACGAAACCTGCCGGAGAGCTCCGACGACTCTTGAACCGTGATGACAAGAAGATCAGAGGAACCTTTTCTTTTTTTTTTCTTGATAAGCATCAGAGGAACCTTTAATCCTCAGTTGAAGGTGAGTAGCGTTGATGCGTGAGGTTGACGATGATGATATCGATTGAAGAATGAAGATGATGCGTCTCTAATGATGAATCGATGATGATGACGTTGTGGAAGATTGAGTCGCAAAGACGATGATGATTATTGGATTCTGATGCGTTTCTTTTTTATCGACCTCGTTCCACTGAAGCTGATGAAGATGATAATTATTGAAGGTTGAAGTTGCGAAAATGATGATGCTGCTTCGTGTTGCTGTCGATGATGAAGTTACGATGGCGAAGCTTGGAAAGTTTTTTTTTTGTGAGTTCAAGTGTGAAGGATCCTTTTGTGAATTGAAGACGGAGATTATTGAAGAAAAGTGAGCACGGTTCAGAGAGAGTTCTCGAAATTGTGGAGATTTCTGAAGAGTTTGTTACAGGTTCTGTTATTGGTTTGTTAGAGATTTCTTCTCAATTCTCTTCAATTTCTCCTTCTTTTTTGTTATGGATTCTGTTGCAATTTTCTGTGACTTTTTGAAGATTGAAAGCTGACACGAAGGTGATGATTATGCTCTGAGGAAGGTGAAGATTCGATGATTGCAGATGAAGAAATTATGAAGGTGAAGATTCGATGATTGCAGATGAAGAAATTATGAAGGTGAAGATTGAAGGTTATGAAGATAGAAGAAGCCGAGGTTGATGAAGAGAGGATGAAGCTTTGTGAATCCATTTGTTCCCTCCTCCTTCACAAGTTTGTTACGTTTTTTTTCTCTTGATAATCTCTTCTTCTTTTCTGTTATCCAGGTTGAATCAAGAGAGAGAGAGAATTTAAGTCTTGATTGAGAAAGTTTTTTTTGTTACATTTTTCTTTGGAATTCTGTTATGTGGTCGATCTTTTTTCGTGAACTTTTCTGTTATGATCTTCTCCTATATACTTTCTGTTGCTGATTTTCTTGTTCAATTATTGTGCTGAAGCTTTGTTCGGTTCGAACCGGTTTTGGGTTCGGTTTATTTTCTCTTGTTTTTGCTGTATGCAGCTGGTTTCTCTTTGCATTGGCTTCTTTTCAATTTGGGCTCAAATTTGTTTATGCAGGGCTGTATCGGTTTTTAGCTTCATTTCGTACCGGTTTTATTTGTATTGCAGGTGGATATCGCTTTGATTGGGACATCGGCAAGCTTGTTCAATTGCTTTGTAGGCGTGATCTTGAATGTGGAAGCCGCAAGCTGTTGGTTTATTTGCTAAGTGCAGCTGGATTTTTTTTATTGTAATTTTGTAATGGATTTACATTGTATGATGAATTGGAATTTGAACCATTGAATGCAACACTTTCGTATTCAAGTTT
>Vv_1-10k_transcript/33785 full_length_coverage=2;length=1588;num_subreads=60
GATCGTTCAACAAGCTATAGGGTTTCATCATTCTCTCGGCCCTCTCCTATTCTTCAATTCCAGATCTCGTTCGTAACTTCTTTGTCAAACTTTGATCGATACCAGATCTGTGAAGTTCCGATGGAGATCTTCAAGCCGATGGTGGTTTTGATCAGAACCGAATCTTCCTCCATAAGATCTAGACTGCCGAGGCATGGTGGTAGATCGATGAGCAAATCGCAGATCCAGTGTTGAATTTTTCTGGTTTTGCCTTTGATGATAGATCGTAGATCCAGTGTTGAATTTTGCTGGTTTTGCCATCGATGACAGATCGTAGATGCACCGGCGTTTGATTTCATGAAGCCGCTACGAGGCATGATTCAAGATTGACGTCTTCCAGATAATCAGATCTCGGTTCTTGTAATTATGTATTTGATTGTGAGCTTTACCGGTGCGAGTTTCATGGATGTATGTAGGTTGTTTCAGGATATCTTAATTCGCTAAGCGATTTGAGAATTGGATCCTGATTGATCTTGTCATCCGACCTTTGCCATGTCAGGTGCGCTTGCTTGGCAGGTCAAAAAAATAATAAAAAAAGATTTATTGGTTTTGGGGGAAGATCGCACGGGTTTTTGCCCGGGGTCTTCTCTCGTGTGTGGTGTTTTGCATTGCTCTTTTTCCTTATCTCTATTGCTTCGTTATCGTATAACTTCTCTAGACGGGATGGATTCATAAGAGGATTTCTCACGCTCCATAACAAAGCGCACATCAAGGTATTATCCTAATTTCAGTCAAATCATATTAAATTCAATCATACTCCGTTAATTTCAATTAATGAAAACAGTGGATTATATTTAAAATTGGATAGGTAGTTGTTAATATCAACAAATTCTCTTGTACAGTAAGATTTATCATCCAAAATCAACAAATTCTCTTGTACAGTAAGATTTATCATCCAAAATCAACAAATTCAAAGTCGATTATAAGTTATTTATAAAATTCTTAATATATTTGATTTTATAAAATAATTTTAAATAGATTGAGTTGTTACTCCTTGCTATATTTTTATTACACGATAGCAAACTTATTTCATTGCAAATCCTGTAAACGTCTTATTTCTACCATAGGTTTAGTATACTGCTGTTAATCATTATCTTATGTATATTCTATTTTTGCAAGTCTACCGTGTCACATAAACTATATAGTTATAGTTCCTTTTCTAGGAATTTAATGTATATGTTTTCCGGCAAATATCTTTGTAAGGAACTCCCATTGCCAACTATGTAGAAGGCAGGTAAAACTTCATATGAACTTGCAGCAATATCGAATTTCAACGAAGATGAAAGCTTCGGGTGAATTTTTGGCATTAATAATTCATGGATTAGTTGAAGCACACTGAATATCTATCAAGCTTGTGTCTAGTGCATACTCGTCAGTCAGAAAGGTGAAGACGCCTTTAGCCATCGTAGATGCATTTTCGGTATTATATTTTTATTCGATCCATAATTCATATATTTATATTTATACTTTGAATGTGTTATGGTTTGCCTAACATCGGCAGCAGCTTTAAGTCAAATTATTTAATCACAATAGCAAAAACTTCAAGTCT
>Vv_1-10k_transcript/33896 full_length_coverage=2;length=1584;num_subreads=60
CCACTGAGGAGCTAGAGGATCCGGTGATGAGGGCTCATAGAGATTATTGTTCTTCACCGTTCGATGGAATCTTTTTTACATTAATTAGTCGCGCCAAACAGAGAGATCAATGCTACTCTCTCAGATCTCAGCTGCTTTGTATCTTTCTCGGGTACATGTTAGATCTATTGACTTTCCCATGCATTTTTCAAGCATGGAAACAAGATATTCTTGATTCTGGTTTTGCTGTACTCTGCACATCAGCAAGTGCATATTTCACCTCTGATAACTCATTTTCCAGTGCTGCAACTTTAGCTTCCATTATCAGAAATTGTATTATTTTCTAATGAACTACTGCAAAAGTGCCAGTTTCTAAATTTTTTTTTCCAAGGACAAACAGGAGCCGGTTCATACATCATATTTCGGTTCATGTTTACCCAATTTTCACTTTTCACCATCTGAAGGAAACATGAGTCGGCTCATATTAATATGAACCGGTGCATCTTTGCAGGTTTAAAAAAATGCATTACCAGAAATTAATATGAGCCGTGCAAAACTTTTATGCGCCGGCGCATGTACTGGTTTTTACCCATTTGGGAGTAAGGGCTGCTTCGGTATTATAATAAACTATTAATTAAATTGGTACAAGTCATGGTTACAATTTTAGTGGGTTGGGGCCCAAATTTTGAAAGCCCCCTAAATTGACACCTCTAGTCTTAACCTTGTAATATGTTTTGCATGTTGCTGTTATTTGCAGAAAAGAAATAAACCAAAGAGGAACCATCAAGATATTGCTGGATCTTCTAAAGTAAGTATAATTTATAGTGTAGTTATATTTCTAATTTGGATTTACAATGCTTTAATTGTTGGTGTCTTGTTTACTTTGTTTTGTTATTCGACGCGGGTGTTGTATTCTCTTTTGTTGTAAAGCTTAAGCTGCTACTGTGAGCTCATTTGTGTATCTTTCTAGTCTTTTTGTTCATAGTTTCTTTCATAATGTAGCCACACCAAAATAATATGTCTGGAATCGCCCCTGGTAGAGATAATAGTGGTGTTCATTTTGCAGATCATGAACCAAGAACTCATAATCCATGCTCCTTCTACACCAAATACGATCAGTTTGAAACGTATTATTAAAGTGGGTGTTTGGTTCACTGAACAATACGGTGCAATAGAATTAAATTATTTTTTTAGAAAACCGGATGGTCGTCTTATGGTGGAGAGGCTAAAGACAGAGTATTCAATAGAGGTCACATACGGAGAGGTACAAGTATATACTATATTTATTTGCATAATTTGATCCAATCATCTTTTGGTTTGAGTCGGTATTGAGTCTTTCTGTTTGCCTTGTGGTGACAGCTTCGTCGTTATATAGCAGTAGCTTAGTCAGGTGATAGGTTTTGAGTTTTGTCCCAGGCAGCAATTCAGTTCTGTTCTGTGGTTGTATCAGTAGTGTTTGGTTTTAGTTCTGTGGTTTATTTGTTTTGGTGGTTTGTGGTGGCAGTTTGGTTGCCGTTTTCCCATCAAGTTAACCTTTGTATATGTACTTCGCTTAACTAGAATTCCTGATGCTAGCAGTTTTTATATATATTCATTTGCTTTTCC
>Vv_1-10k_transcript/34157 full_length_coverage=3;length=1571;num_subreads=60
GGCAGCGCTTCTAACTCTCTCTTTCACTCTTTCACGATTCTGAAACAAACAAAGGGGAGAACACAAAACAATTCTTCTCCTCCTCTCTCTCGATTTCGTGACGAACAACAATAACAATGGCAAAGCTTCTTTTTCTCTCTCAAATTCGTGATGCTCTCTCTCTATTTCACTTGTTCATGTTCAAAGACAAACAACAACAAAAAATCTCCTTTCATCGTTCATGGCGGAAACAACGACGAAGCACTCTCTCTCGGTTTTTTCGATGAACAAGTAACAACAAGCTTCACTCAGTTTCTTTTTCGGAACAACCTCAACAACAGAAGAAACTAGCAGCAACAATTAACATATATTAATAGAGACTAGCAGCAACAATTATCAGTGATAAAGAGTGAAATCGAGTTACCTGCGGCGAGGAGATTTTCGCCGGATTTTTGTTGAGCTTTACCACAAATTGCTGTAAGTTCTGCTGGATGCATCGGTGCTTGCCGGCTGCGTAAGTTGCTCTTTCTTTCGCTCCTTGTGATTGCTTCAATTTGATGTATATGATGAAGCTGCTCCTTCCTTTCAATTTGCAGGTTTGAAAGGGGGTTTGGATGTTGCAGGGACTTTGGATGTTAGGGATGCTCGAAGGTTGAGCTTGTTGGAAGTTGAAGACTTGAAGATGGAGCTTCAAGTTTGTTGAAGGATGCTAGTAAGTGAGGTATGAAACACTTACTCCTCTTCTCTCCTTTTTTGTATCTTGTATATGAAGTTCTTACTACTTCAACAAGACTTTTTTTATGTGAAAGAAAACTTTGAAGTGTGAGAACTTTGTGTGTGTTCTCCGATTTCTCTTCATGTCATATTGTGTGTGCCTCTCCTCTATTTATAGAGGAAGAAAATGAGGGATAATTTTGGTCATTTTTGCACCCAAGAGCTTTAGCTTAGTCTTTAAGGTTACTTAGTGGCAAAGCTTTAATCATTACAAAGAATATTCTCCAAAATAATCATTACCAAGTAATCATTACTAGGCTTTCTTAGTTGTTAAACTTGCTTAGTGGCCAAGTTCCATAAATTATGCACATGGAATATATATTATGCACATGGGATGGATTCTTTGATAAATCTTGCAAGTTCCACGACACATGCTTTCTCTTATGTCATAAAGTTAGCAACTTCAATGTGTAGTAGTCATGATATAATATATATCTTCCTTTGACTTTTTGACTTTTTCTTTTTCCTTTTTCCTCTTTTTTTTCGAAAAACATGGCCTCCATGTGGGCTTTGGGCTTTTGAATTATTTATTTGACTTTTGCTAATTCCACCCTTTTATGTTTCTTTTTTATGTCACATGAGGATTCTTGAAGAAAGAATTGAAGAAACTTGGACTTGAAGAATGAAGCTTGAAGAACTAAGAATTCAAGAGACTTTGAATTTTCTTTTGTCCTTGTAATTTCCAAATTTTGTTTCTAATTGTTCATGATAGAATTTTCCGCTTCTACCTTAGAACTTGTAGGAACTTTGTATGAATGAAACTTTTGGAATAATGTAATTCTTGAATTTTGAAATGAAGTCCACTTGTAATTCCTTTG
>Vv_1-10k_transcript/34188 full_length_coverage=2;length=1571;num_subreads=60
GAGAGGAAATAGGGTTACGTGAAATTGAATGCAGCTCAGCTTTCCTCACATGGCCGAAAGCGGCGCCACACCTCTCTTCTCCGATTAGCTTCGACGGCATCCCCATCGTATCCGCTTCACACTCTTCTCCCGTCTCTCTCCGTTCAATCTCTCTTCTCCTCCGATGAGTCACTGTTACGCGTTGTGAATTGTTTCCCTCTCTCATCTCGCTTCTGTGCTTTTGTTGAGGTCATTATTGTTGAACACGATTATGCAGGTGGAGTTCGTTGGAGCTCTTCCATGATGTGGTTGTTCGTCGGCGAGAATGATGATGACATCGCAGATTTGTTGAATCGTTGTTTGCAGGGACAGAGGATTGAAGTTTCTTTGCTGAAGGATGTAGTGGCGCTGGAGATCGCGATGCTTGATTCGTTTTCGTGTTGTTGCGGTGACGTTGTATGTAGCGGAGACGGAGGATGTGCGATTAGAGATCAACGAAACGTGTTGAAGTCGCTTACGTTTCTTACTATGAATCGACAACGAAGAAGATTGTTGATAGATGATGTTGATTCCGATACGTGTGAATCTTCTGTTGAATCAAGGATGAATCATTCTTAGAGATTCTGGTGATTTTGAAGGAGAAAGGTGCGATGAAGGTTGTTGCGTTGTTCTTGATTTCTGCCTATGGATGAAGATCGAAGGAGTTGACGATTTGGTGATTGGATTGATGAAGATTGATTTTCTGTTATCGTGAGTTTGTTACCGATTCTGTTATCTCTTTTTGTGCAGATTTTTTGATTGAAGAATATCTCAAATTTTGGTGTGGTGAACGTTGTCGAAGTTATGATGTTACGTTGCAGAATTTGTGAACGAACTGAGATTGAAGAGGTTGAATCTTCTGCAGAATTGGTGAAGGATGATGGATGAAGATTGCAACGTGAAGATGATGAGAAAGAAGATCCGAGAAAAGTTTGTTACCGGTGAGAGTCTTCAATTCGGTTAGCCTTTCTTCTTGCCATTTCTATTGAAGTTTTGTTGAGTTTTTTTCTGGTTTTTTTATGATGATTTGAGGATTGAAGGGAGCGTTGAAGATGATTGATGATGGTTCTGAGATTTTGAGATTCGGAGAAGAAAGTTGAAGATGCGTTCCAAATTTGTTACGATTCCCTTTTCTGATTCTTTTCTGTTACGTTTTTCTCCTCTGAAAAATCTGTTATGCTCCCTCCTTTTTGTTATCTGATAATTTTTTGCTATTTTTTTGTGTATGTAGCGGAAGTGGGCTCAAGGTTGTTGAAGGAACCGGTTCAGTTATGCCGGTGCAGGACTGGTTCCCTTGGAACTTTTTGCAGGCGGTTTATTTCTTGTAAGAGCTTGTGTAGAAGACTCACTTAGGATCCAAGTAGAAGTTGAATGTAAATCTTTTGTGCCTTGTAGCATTTTGTAAGAACTTTATTCAAAGATTTGCTTATTTGTAAACTTGATGTCTTATGAACACTTGCAACAATTATATAACTTTGGTAACATTCAAGAAGATTTTTGAATCTGAAGATGTAATATGAAATTTTTATGACAAACGCATGATATCTTTGCAT
>Vv_1-10k_transcript/34314 full_length_coverage=2;length=1567;num_subreads=60
GACACCAAAGCTACTATATTACTAGCTTTCTCACTTCTCTCTTTTGATAATTTTCAAGAAGTTCCATAGTTACAAAGAAGGGAGAGGTAGTTCTTCATACCTCACTTGAAGATCTTCATCTTCAAGCTTCCAACCACTTAAAGTTCATCTTCAAGTCTCCCTAACATCCAAAAAAAAGGTTTTGTTGCATCATCTTCATCAAAATAGATCCTACAACAACAAATTCAAAAGTTGTTACACTCTTGCATAGCTATAAGATTGAGCAACTCAAAGTGTCCTTCAACAACACCACCCGAATTTCCAGAAAAAAGAAAGGTTCGAAACCGTACCTTTGAACTTCAGTGGCAGCCCCCACATCATCTTCAACACGGCACCCGACGGTTCTTGCTCACCTACACGAAGCACACCTGCAAATTTCAACACCGACGCTGCAAGCGGTTCAGCATCACAACAACAATCAACAACAGTTCCGAAGCAGTAGAAAAAAAGGGCGGTTCAGCATCACAATTAATTCAAAAACAAAGCAGAACAACAATAATCACAACCAAACTTGCGGTGGATTTCGTTTCAGAAGCGACAGTGATCAAAAGTTTACCTCAACACACAAACCGGTGAAAATCTTCTCGCCGTAGGTAAGTCTTCACACTTTCTCTAATATTATAGCTTGTTATTGTTGAACATAATTTCCGGTTAAAACAAAAATTGCCAAAATCAGAGAAAGCATATGTTATTTTATAATAAAAACGAATTGTGTTTCTACCTCTGTTTGCGAAAGAAATCGGTTTATAGCTTAAGCTGTTCTCGTCAATATGAGTTTCCATGGCCGCCGGAGGACTTCGAAATTCTCCGTTGTTGTTATTCGGATTGAGAGAGGCCGGGAGCTCAGAGAAAAAACCGGTGAAGGATTGAGCAAAGAGAAACCGAGAGAGAGTACCTTATTGTTGTCGTTGCTCAGTGAGGAGAATTGCTTTTGTCTTTGTTTCACGGTGAGAACGAGCCGAGAGCGGAGATCGATTGAGAGAGACAATAAGTTGTTGTTGTTGTTGTTACCGCAAGCATGAGAAACCGAGAGTCTCTGAAGACTCTTCCATGGCCGCCGTTGTTGTTCGAACAGAGGGAGGTTTATGTTTTGTTTCAGCCATGGATGGTGAGCAAGAGATGAGAGAGTTTTGGTTCTTCTGAGTTTTTTTTCTTTTTTTCAGAATCGTGAAAATGAGAGAGGGAGGCTCGGCCTCTTTTCCTCAATGTTTTAGGGTTTTCAAACCCACCCCTCACAATGTTTGGTAAAGGGCGGATCCGGGTCATCCTGACCCGACCCGGTCCGGCCCACTTTCTCTTTTTTTATTTTTTCAGCATTTTAATCAATTGGGCTCTCACTCCCCAATCTATTTTTAAACCCTCTGGCCCAAACATTAGTTTTTTTACTATTTTCTTTTAGTTTTCTTTGAGAAAATTGTTCATAAAAAAGACTTAATGTTTTAATTAGATATAGGATTTTAATTTCTTTTCTAATCCTTATTTTAGATACATATTTTTATTTATGTTTCTAATTATTTTCTTCTTCTCG
>Vv_1-10k_transcript/34803 full_length_coverage=3;length=1547;num_subreads=60
GATCGCTCAGCAGTTTCAAGGGGTTCACCGTTTTCTAAACCTTCTCCGTCTCTTCTTAAATTTCAGATCTATTGCGAAACTTCTCCGGCTGCCTTCAATTGATCCCAGATTTTGACAGATCTGATGGAGATCTTTACTCTGATCGTCCAATTGATACCGGATATTCACAGATCTGATCTAAACACAGATTGGTCCATTGATGCTAGTTCTTCACAGATCTGATGGTGATCTACACATCGATGGTTCAATTGACACCAGTTCTTCACAGATCTGATGGAGATCTATACTCGGATAATGGTTTTGTGGAGATCCACGGTGCAGAGGTGCGATCTTATCGTCCGTTTTGGTTCCGGATAATTCATTGAGATGTCCTATTTTCATTCGTAATTCAAGGCTCTGGAGGTACTTTTTGCAGGTGTGGTGCTAGATCGATGAATTATATCGGTTCAACTTCCAGTTGCTTTCATGATTTATACCTCCAGATTCAACGGCTTTCAGATACATGTTGCAGATCTCAATTTTTGTAATTATATGAATGATCGAGAGCTTAATGGTGGGGTGGGGGAGTTTAATGGATGTAAGTTGTTTCAGGATTTACATATCTTGATTCGCTGAGCGTTTTGAGAATTGAATCTTGATTGATCTTGTCATCCGACCTTTGCCATGTCAGGTGCGCTTGCTTGGCAGGTCAAAAAAAATAATAAAAAAAAGATTTGTTGGTTTTTGGGAGAGATCGCACGGGGTTTTTGCCCGGGATCTCTCCCTTGTGTGGTGTTTGCCTTGCTCCTTTTCTTATTACTTTTACTCTCTCGTATCTCGCTCTAGACAAATCGACCATTCGCGGTACACTTGCATCGAGGAATTTCTCTACGAGGTATTATCTATCGAATTTATGCCCAGTTTTAATTTCGAATTTATTTTAAACAGTTAAAAGTAAATTATCATTTAATAAAATTATCAATCTATAAATTAATAAACCATCGAGGTAATTAATTTGGTAACTAAAATCAACTATTTGAATTATCAACCTTTATCCACGATCTCTTGATCGGCCTTGTTTAGATGATATTATCTTAATTGATCTGATTATTTCATGTCTTTTGACTTACACACATCATTAATCTAAAGTTAAGGTGAATTAAATCCTAGACAGATTGTGGGTTGTTGTATATTTTCATCTCAAATGTAAATTGAGTTCCGTTACTTCTATCAACAATTGTAAAGTGCAGTGATAGGTCAGTTGTTAAGAATTTAGAGGACGTCTCTCAGGATTTTATGAAAGGAACGATCATATTGGATTCTCTATGTGTGTGTAGATGCAGTTCTTAATCAACTTCCAACATAGCGGATGCTGGGATCATGGGATCATGAAGCCAGTTAGCTACAACCCACAACTATCAGTGAATTCTTTGGTTGCCATTGTGAGGTTCTAAGGCACAACTATCAGTTAATTCTTTGATTCATTAATAAGGTGAAGATGACATAGACTCTTTTCATCGTATGCTAAGTATATTAAGTATTGAAATTTATTATTTCGTTATTGTCGT
>Vv_1-10k_transcript/34832 full_length_coverage=2;length=1550;num_subreads=60
GGAAGTTCAGGGTATCTCTTCGTCCTTCTTCACTCGCGGCGGCTCACCATTCCCTCTCCGACGGAGCTCAGACCACCGTCGTGGACACACATCTCTCCAATGCCTCTCGTCCCTCTCTAGCTCTTTCTCTTTTCGCCCCTGTGATTCAAGATCGGGACACCTCCGTTCTTCGCCTCAACCTTCTTCGTGTCAAATCGATGCTTCCTTCAGCTCGTCTTCGGTTACTGATGAAGATTGACACAGAGAAGAAGTGATTCCGCACTAGATGAAGATGATGTTGAAAGTAAGACTATGAATTGAAGACGCGATGATTGACGCGCATACTTTGTCGTTCTTGCGATGCATCTCAGGCGAGGATGACGGTGAGGATTGAAGAGGTGAAATGAAGATTGTTGTAGAATCCGGAGATTCAAGGTTGATGCGAAGATGAAGCTGGAGTTGTCATGATGATCGAAGCCATGGTTAGAGAAGATTCTGGTGATTTGAGGTGTGAAGAAGAGGGATTGAAGATTGATGAAGGCCGAGAGAGGGTCTGAAGATTGATGAATTGATGAAGGTTCAAAGAGAGAGAGAGGTTAACAATGGAGAAGATTGAGAGTGTGGAGTGAAATTGAAGATGATGAAGAATGGTGTAGTAGATGATGAGGAGTATGATGATTGAAGGTGAGGAAAAGTGGTGGAGGAGATGGAGAAGAAAATGGAGTGAAGAGTTCAGAAGATGGAGATGAGAGTGAAGTGAAGGTGATGATGAATGAAGAATCGAGAGAGTTCAGAGAGATTGGCTAGAGATTGAAGGAGGTGGAAGATGAAGTTTTAAGAGTGAAAAAATGGTGGAGAGAGGATTGAAGATGGAGATTCTAAATTTATAGAAGTAAAGGGAAAAGAAATCAGTTACAGATGAAGAATTTTTTGCCAATGGATTTGAATTTTTCAGTTATCAAAGGAACGGTTAGGATTCAATCTAAAAGGTACGTTCACAACTGAGATGGTTCCTTCTGAGTCATGTTGCAGGGCTGATTGAATGGTTTTTGGAGGGCTGTACAATGCGAACACGATAGCAGGTGAGTGATTTCTGAATGATGAGCTGAATGACGCGAATTTAAACTGTCTGTTTGGGATATGTAGGTTATGGCATTGGTGTAAAAAGTTGGGGTTACTAGAAGGTTTGCTGGCTGGGCGGTATGTGTGACTGTAAGTGTTATGTTTTCATGAAGTATGAATCAGGTGGTGAGGTCTTAGCAGCTTGTTGGGTTGAGGTGATAGGAGGATCAAAACTTCATGTTGAACCATGGTTGGCTTGCAGGTGCAATGCGTAAGCTAATACCATAGCTAAGATGAAGTGGAGTTGACTTGAAGAATCAGAGAGAGAAGTTTAGGATCAGTTTGAATTCGGTCAACTGTTTGACTAGAAAGTCAACTATAGGTCAAATGTACAATTTTGATGTGGTTTTCAATGTACTTTGCTTTTGCCTTGTCTTTGTATGTTAACTTTAAAACTATGGACAATATTCAATGTTCTCCTTCAATTATAAATTCTCACTATTTCCTTC
>Vv_1-10k_transcript/35116 full_length_coverage=2;length=1537;num_subreads=29
GGATAAGCCCAGTTTTCTATCTTCTTTCAATTTCACGTCCCCTTCTTCTCTTTCTGCAAAATAGAAACCGCTCATCCTCTCTTTCCGCCGCCCCTTTCCTTGCCGTTTCCGACCACCACCAGCCCAAAGAGAAAAATTAATACCACCACTGTTATCCTCTCTTTTTCCTCTTCTATATAGTGTAATCTAATTTTAGATCGGAAGAATTTTGAAATTTAACATCCCCACCTTCTCTCTTATTTTCCGGCCTCCATGGACTCTCTATGAGAAAAATAAACTTATAAATATCTTCCTCTCAACAATATCTACAAAACCCACAAATAAAATTCATGATCGGACAACCTTTTCCGAAAAACCACTGTACCAAAAATCGCACCACCGTACCGGAAATCGTAACATGTTCTACCGCCGCCGTTGTGTGTTTGAGGGTTGAAAGTGTGAACCAGACATGAGACTTTGTCGAGAGACAGGTTGTGCTCGCATAACGTAAGTTGAACGTGTGGAAAGCTTCCTAAGGTTAGGGCGCTCTCTAACTATCTCATGTAGACCGGAAATGCCAAATACTTGAATGCATGTGTAATTGCTTTTGATATGAAATTGTGAGTTGTTTGCTTGATTGTGTGATGCTACTTGTGTGCCCAGTTAGGGATGTGTGTTTGTATTATGATGCTAAATTTGTGAATGTGTTTTCATATGATTTTGGATAAATATATGAATTGATTATTGAGAAATAATGATGTTGCATCTGTATATATATGTGATATGTGTATGCCAGGTGGGCTATTTGAGATGGATCAATTATGACCATGAAATACCTAAGTTGTGATACATATATATACTCATGCATTTCATAGTTACGTGGCTACCGGAGAGGAGTCACGAGGTGCACACCGGAGAGGTGGCACGGGGTGCGTGTCTGAGAGGGAACCACCTTATCCCGAAGTGGATCATTGAGTCTGATTGATGGGTAGATACCTATCACCTTAGTGGTGCTAAATCTTGAAGCGATACCACGACCCTTTGCGAAGGGATTGATATTCCGGAATCATGCATGTGAGGAACCCGGTTAGGGCGATCACACTCATATAGAGTCTGCATTGGTAGGATATTCGTGCATTTGATATTACACTAGTTTGAATTGATATGTTGTTGATTATATGTTGCTATGTATTGCATATCTCGTATAGCGTATTCTTGGTTTATATGTTGTATTTAGATGGTGACCCTCTACGTTATCCATGATCTGGTGCTGGACGCCCAGGTTCTTTTTAGATTGTGAGATTCGCTGTTATCGCGGTGACTAGGAGTCATATCAGGAGGACGACCAGTCCAGTGTTGATAAGCGGGAGGCTTGAAGTTGTTTGTGGGTCGTCGTTACCCAACCATCTTCAGTTAGAGTCCAGTGATCAGCTTAGGAGTTATTGTTGAAGTCTTGTTTACTCTTCCTTACTATTTCTTTTATGTAACTTGTATTATGGTAAACTCTGTTTATTTATTTATTAAAATAAATATTGTCATTATATCCTTTTAGACAGTT
>Vv_1-10k_transcript/35380 full_length_coverage=2;length=1523;num_subreads=60
AAAGGGATTAGGGTTAATACTTGTGACCATTAAGCTTCATCTGAGGAAGCTCTCTTCCCTCTCGCCCTCACGAAATCGCGGCGACGGCGCGACGTCAAAATTGATCTCTCCTCCGAGCGAAACTCTCCCTCTCCATCTCTCCTCTCCGACGATTCCCTCTCGGCTCTGCTTTCAGCCTCTCTCGCGATTCTCTTCATCTCAATCTCTTTCGTCTCTGATTTCATCTTCTTCTGCTTCTACTTATGATTTTCTGAAAACATTCTCTGGACGTAGTTGTTGTTGCAGGTGAAGGCGAGTTCAAGTGTTTATCCGAAATTGATAGCGGATGCGAGTTTGAAGATTGATGAATCGTGTGAAGTTGTTGGAGTAGTATGAAGGAGAAAATGGAGATTCGTAATTTGTTGAATGAAGAAGATTGAAGCAGGTTGTGATGGAGATCGGAATCGCTGCGGATCCGAAGACGTTGATGCCGAGCAATTAAGATTGTTGAAGGTGAAAGTGATGATACCGAGTGAAGATTCTGGAAAATTGCTGCGTGAATGAAGGTTTTGTCAGTGATGAATCGCGCTCAAGATCGTTGCAAAATTGTTATCGTGTAATGAAGGTGTTGCAATGCTTGTTGTTATTCGACACTGATGAAGATGTGTGTAAAGTGAATTCCGAGTGTTTTCTTGTTGATTTTCTGAGAGATGATTGGAGTGATTTTCTACAGATTGAAGAACAGATGAATTTATCTGGTGAATCGAGAATGATTGAAGAAGGTTCAGTGATGGTGAAGATGATGAAGGTTCGTATCAGAGGAAGGTTGAGATTTTGAAGATTCGGGAAGAAGATTCAGAGATAATGAAGGAGATTGAATCGTATCCAGAAGTTTGTTACAGTTTTCCTCAAGGTGAGTTATCTCTTCTGTTACATTTTTTCGTTCTGAATTTTCTTTTCGATTCTGTTATCTAGATGATGATGATGTTATGGTGATTGAATGGAAGAGGATAAAGTTTTGTTGAAGATGATTCTGTTTTTTTCGAAGAAGGTTGAAGTGTGACGATGAGTTTGTGAAGATGGAAGAAGGTTTCGGTTGAAGAACGATTCTGGATTGAAGAAAACTTTATTGTCGAGAGTGATCTCCGACTCGGTGAGTTGAATCCCCTTCCCCCAAAGTTTGTTACAGATTTTGTTATTGAACTTCTTTCTTATTGTGATACTTTTTCTTTTTCTTTGTTCCACCGATTGATTTTTTTGTATTGACTGAATTTTATTGAACCAGTTTCTTGTTACAACTGTTATGGAACTGACTTTTTGTACACATGATGGCAATGGGAACATGACCTTGGATTGGAAAACTAGGATTGGATTTACATAATAGCTTTGGGATATAGAATTCTTTGCCTAATTGTAAAGAGATTTACTTGTATTGGACTTTTGAATCTTGAATCATTGTTTGAAATTGTTTGTAATTCTATTTGTATTTTCTTTTTGTAAACCAATAACACAAGGAATGAATGAAGCTTGAATCAATTAATGCC
>Vv_1-10k_transcript/35823 full_length_coverage=2;length=1527;num_subreads=60
ATAGAGAAAGAGGCAGCAGCGCTTCTAACTCTCTCTTTCACTCTTTCACGATTCTGAAACAAACAAAGGGGAGAACACAAAACAATTCTTCTCCTCCTCTCTCTCGATTTCGTGACGAACAACAATAACAATGGCAAAGCTTCTTTTTCTCTCTCAAATTCGTGATGCTCTCTCTCTATTTCACTTGTTCATGTTCAAAGACAAACAACAACAAAAAATCTCCTTTCATCGTTCATGGCGGAAACAACGACGAAGCACTCTCTCTCGGTTTTTTCGATGAACAAGTAACAACAAGCTTCACTCAGTTTCTTTTTCGGAACAACCTCAACAACAGAAGACAGAAACTAGCAGCAACAATTAACATATATTAATAGAGACTAGCAGCAACAATTATCAGTGATAAAGAGTGAAATCGAGTTACCTGCGGCGAGTAGATTTTCGCCGGATTTTTGTTGAGCTTTACCACAAATTGCTGTAAGTTCTGCTGGATGCATCGGTGCTTGCCGGCTGCGTTTGAAAGGGGGTTTGGATGTTGCAGGGACTTTGGATGTTAGGGATGCTCGAAGGTTGAGCTTGTTGGAAGTTGAAGACTTGAAGATGGAGCTTCAAGTTTGTTGAAGGATGCTAGTAAGTGAGGTATGAAACACTTACTCCTCTTCTCTCCTTTTTTGTATCTTGTATATGAAGTTCTTACTACTTCAACAAGACTTTTTTTATGTGAAAGAAAACTTTGAAGTGTGAGAACTTTGTGTGTGTTCTCCGATTTCTCTTCATGTCATATTGTGTGTGCCTCTCCTCTATTTATAGAGGAAGAAAATGAGGGATAATTTTGGTCATTTTTGCACCCAAGAGCTTTAGCTTAGTCTTTAAGGTTACTTAGTGGCAAAGCTTTAATCATTACAAAGAATATTCTCCAAAATAATCATTACCAAGTAATCATTACTAGGCTTTCTTAGTTGTTAAACTTGCTTAGTGGCCAAGTTCCATAAATTATGCACATGGAATATATATTATGCACATGGGATGGATTCTTTGATAAATCTTGCAAGTTCCACGACACATGCTTTCTCTTATGTCATAAAGTTAGCAACTTCAATGTGTAGTAGTCATGATATAATATATATCTTCCTTTGACTTTTTGACTTTTTCTTTTTCCTTTTTCCTCTTTTTTTTCGAAAAACATGGCCTCCATGTGGGCTTTGGGCTTTTGAATTATTTATTTGACTTTTGCTAATTCCACCCTTTTATGTTTCTTTTTTATGTCACATGAGGATTCTTGAAGAAAGAATTGAAGAAACTTGGACTTGAAGAATGAAGCTTGAAGAACTAAGAATTCAAGAGACTTTGAATTTTCTTTTGTCCTTGTAATTTCCAAATTTTGTTTCTAATTGTTCATGATAGAATTTTCCGCTTCTACCTTAGAACTTGTAGGAACTTTGTATGAATGAAACTTTTGGAATAATGTAATTCTTGAATTTTGAAATGAAGTCCACTTGTAATTCCTTTGAAATTTAGAACTTTGTTCAT
>Vv_1-10k_transcript/36010 full_length_coverage=2;length=1497;num_subreads=28
GAGTGACCGTTCAATTTCCCCCTCTCCTCTCAAACGAAGAACGGCGCTGATGAATGAATCCTTCCCCGGCTCAGATCGCAATCGCCGCCATGAAACACACACATCCTTCCGCCATTGCTCATATCTCGATTCAAGCTTCATTTCGTCTACGATTCGACTCAACTCTCACTCTCCCGAACGAAATTGACGGCTAACAACACAGACTCAGGGCTTGAACCACGATCGGAGTGCGTCCGATGCTTGTTCGATTTTGACGAAACTAATACGAAATCCAGAGAACTTCTAAGAACTTAGGTATGGCTTGATGTGTGCTTCTTCTTTGTTTTCGTCTCTGACTCGGCGCTGCGATACGATTGTTGTGATTGTGGATGGTTAATGGTGCGTCGAAGATTGATGTGTTGAAGCCTGAACGAAGATTGCAGAGCAGTGACGATGATGTTGTTACGATATGATTGTGAAGCTCGTGGTGAAGTCGTGATGATGATTGTTACTGAAGGTTCCTCTTTCGGTTATGCTATTTTTTTTCTCTGTTACATCTTTCTGGCGATTGAATTGGAGAGGTGAAGAAGATTGGATCGAGAGAGGGAAGAGTGAATTCTGAAGATTCGAGAAGATGAAGTTTGGAGATGATTTTGTGAATACGGATGAAATTGTAGTAATCGTGTGAAGATTTTCCGATTATTGGTGTATGAATTCCAGAGAGAATGGAGAATTTGAAGATTGAGGTGTGATGTTCTGTGAATTGAGATGTAGAATCGTGATGAGTTTCTTGTGTAACGGTTTTCTGTCAGAGTCTTTTCTGTGTTTTCAAGGATGAAGAATGGAGAGAGAAGATTGGTGATGATTGAATCGGTTCTCAAGATTGAAAATGTTGGAGTGTTGTTGAAGAAGGTTGAAGCGTTCAAGATCGGAGAAGAAGATTGAGAGAAGAAGATTGTTACGTTTGTTACGATTATGTTATCATTTTCTCTTTCTCTGAATTTTTCTTCTGCTGTCAAATTCTTTTCTTCCCCCTATTCAATTTTTGTTCCGTATTTCTCCTTTGTGCTGCTGCTGGTTAATTTTGTTCGAACCGGTTCGATTTATTTGCAGGCTGTGAAGTGCAGTTGGCTGTCATGGGCTTAGCTTGGATGTCGGACTTTGATGAAGGGTTTGATTGTAGCCATTGCAGGATGCCCTCCGTTTCGGTTTTCCTTACGGCTCGCAGACCGGTTTATTGGATTGTAGGAGTTATTTCTCGGGTTGATTTTGTTGAAATAACATTGAAGGCTGGTTCGAGATGTCATGTGCTACAGGGGTGGCTAATTTGGATGCAGACTGCAAGTTTTGAATTTTTGTGCAACATGACTTGGGCTTTTTTTAGATTATAATGGGCTTTTTCTTTTGTATTTCAATTTCTTTTGTAATGAATGACATGAATTTTTTTGTAATTTGAACATGAATCGAAATGTTTTGTAATGCAAACTTTCAGAAAACTTGTAATGAAGCTTGTACTCC
>Vv_1-10k_transcript/36150 full_length_coverage=3;length=1534;num_subreads=60
GACATTGACTCATATTAATCGAGTTAGATGCCAATTATTTCTTTGTAATTGCAATTAATCAGAAAGAATAATCAAAATTGGGAAAAGGATTAGGGTTTAAATTCTGAAGACCGACTCGTCTCCCTCCTCTCTCACTCGCGGAGGCCGGAGCACTCACGAATCAACAGCGATGTCGCGACGACGGAGGACTTATCCTCTCTGTTTTGGTCCTCTCGTCTCCATCTTTGATCTCGGTTCGCACACTCTCTCTGCTTTTGATTCGCTCTCATCTCTCCGATTCAATCTCCACTACGGTTAAGAAAAACATCAATTCGTCTCTTTGATCTCGTTTCTGAGTTGTTGTTGTTGTTGTTCGTAGAGTGGAGCAGTTGTGAAGGTGATGATGATTGTTGACAGTTGCGATTTACAAAAGGTGATGGAGGTAATTGCGTTGTGAAGACTTTGAAGCTGTTGTCGAATTTTGTAGAGTTCAGATCGATGAAGAAGATTGGTGCAAATTTCTATTGAATTTGGTGTGAAGGAAATCTGATGATTGAAGGAAACATTTCGGAATCGGAGAAGATTTTGGATTGCGATTCTGAATCGCTTTCACTGCAGGAAGAACAAAACATTTTGTTGAAACCAAATCTGCGACACGGAGATATTGATGATTATTGAAGAGTGAAGCCTTGTTACGATTCAGTCTTGGATTTTTCTTTGATGCGATAACTCTGTCACAGGTTTTGTTCTCTTTCTTAGTTATGGATTCATCTTTTTCGTTATGGTTTTCCTCTGGTTTTTCTGTTATGGTTCGCTATGATGAAGAACATGACGAGTCGAGGATGGAAGTGATGGAATCGGTGAATTGAAGAATCCTTGACGATTGCGTTGAAGTCGTTGTTAATGAAGTTCTGTGGAGTTTTTTTGATGGTTGATGATGAAATAGATGCTCATGAGTTTCAAGAGAGAATTCAAGGTGAATTGGTGTTGAAGCGATGATGAAGATGAAGATTATGTGGAAGATGTTATGAAGATTATGGAGAGATCGAAGATGATGATGTTTGAAGATGGTTTGAAGATCGTGAATGGAGAGAGTTTGTTACCAAGTTTGTTACGTTTCTCTTCTTTTTCTGTTACGTTTTTCCCTTCTCAGTTTTTTTGTCATCTTTTTTTTTGTTCAGCTTTTTGTTGGAAAATCAGTTGAAGATTGGTGAATCAGTGGTTCTAGATGATGAAGATTGGAGAGTGAGGATTTATGGCGGTGGAGAAAAAGTTTGTTACGTTTGTTACGATTGTGTTATCCTCTTTTTCTCTTGAACCATTTTTTTCTTTTTATTTTAACTTGAGCTTGGTTCTGTTTATGTAGGTGCAGCCAGTTTTGTTTTGGTTCAATTGCCGGTCAGTTTTAGAGGTGAAGAGATTGAAGCCTTGTTAAGAGTTTCCGGTGATTGATTTTTGGTGTAATATGTGACAAAGTTTTGATTTATTTTGTAATAATTTTGGGAATATATGGACATTATTATATTGTATTTTTGAATGGATGTTTGAATTTTGC
>Vv_1-10k_transcript/36185 full_length_coverage=2;length=1458;num_subreads=48
GATCTCACTCACTACCACTCTTAATTTCTCTTCTTATTTTTCATTCACACACCCTTCACCTTTTTTATTCAATCCCCCTCACCTTTCCAAATGGCCAGCGTTGAGGTAAAATAACTCAATAACGTACATAGTTTTCTTTTTTTCTTTTTAGCCAAGTTACATAGCTACTTTGTGACATCTAATAGATCATAGTCACATACAAGGCAATATCTTAGATCAAACATATACTATATAATGCTAAATAATATAATATACTGCTGCTGAGCATTCTATATAGACCTTTTTATTCTTGTACCCTAAGCAAAGATCTTTGAACAATTTATTACTCAAATTTTTTCTATTTGTACAAAATCTTAAGTTTGTTCTATAATTAAGCAGTCTATTTTGTGTTGTCTTCAGATCAGCAAACCTACCATTTCCCATCGTATCTAGCAAATCTCTTCCACTTTTTTATAGTTTAAGTTCTATTAATGTCATACTAATTAACACTGTATTTTTGTAACACATTAGAGGATATATAGTTTTTTTATTTATTTGATGTTTCATTTGTGTATACTAGACTACAAGATTTTGTTAAACGAAGATGGTACTTAATTGCAGGTTGCACACCAAGCACCACCAACAACAGTGCAAGAAAATGAAACAACGCCTGAGATAATCAAGACAGCGGAAACAACTCCAGAACAACCAGCCACTGAAGTTCCTGCTACAGAACAACCAGAATCCGAAGTTCCTGCCACTGAAGTACCAACAGCAGAAACAACCGAAGAACCAACAGAAACACCTGCAGCAGAAACACCTGCAGCAGAACAAACTGTAGATGCTCCAGAAACCCAAGATCCACTTGAAGTTGAAAACAAGGAAGTGGTAACAGAGGAAGCAAAGGAAGAGAACTCGGAAGCACCTAAGGAAACTGAGGAATCGGCTGAAGAAGTGAAGGAAGAGGCGGAAGCAGTAGTGGAGGAGCCAGTAGCAACTACTGAAAATGAGTCAGCAGCCCCACCAGCAGCAACTGCAGAGGATGTGATTGAGAACAAACCAGTTGAATCAGTGGAAGCTCCAGCAGCAGAGGAAGTTCCAGCTGAGAATCCCGAAGCTTAAACCAATGGAAGCAGTGTGAATGGAACTGGTAAAAAAAAGGAAGTTTAAATTAATGGTTCTAGTTGTTGGGATTGGGTCTACCATTTTGCATGTCATCAAGGTTGAAAAGCTTTTTCTATTAATTATTTCTTTAGTTTCCTTTCCTTTATTAAAGTTTATTATTGTTATTATGGTAAGGCTTTTGGATATGGTTATTTATATGGCACTTGGCTCCACATCTGCATATATATATATATAATATACATGCTGAGTGGTGGACATGTGAAACTCTATTAAGGGGCTATAGTTCTTAAGAAGGTTTGTCATGGTGTGTTACTGTGTTTCTCTCTAGATTTGAATAAATAATATTTATTTTAC
>Vv_1-10k_transcript/36311 full_length_coverage=2;length=1482;num_subreads=36
GATCCTTTCTCACAATCTCTCTCTCTCGGCCAAACCATTCACACACCATTAGTTTCACAAAAATTTTATTCTTTCCACCATTTTCATCTCTTGGGAAGTTTGATCTTGAAATTAGAAGTTGGGAATTTTATAACTAAGGTAATATGACATATCTTTTCCTTTTTCAAAGTGAAAAATCTGTATTAATCTTCATGATTCTTTGGACTAGAAATTAATTATGTGAGAAAAATAAACCAATAAATCTTTTCTTCTTGATAACACCTACAAAACCCACAAACAAAAATCATGATCGGAGCGACTTTTTGGAAACCACCGAGTCAAGAATATCACCACCGTGCCGGAAAGTGTGATGACAATTGTTGGACTGATATTGGACTGTTTCTATCCTAAACTAAATAATTTATCCTTTCTGTTAGCCTTGGTCACAATCTTCGGCTGCTGCTGGTAAAGGGTGGGTTTCTTCATCTTTAAATTGCTTTTCTAATAATGATAATAATAAGGAAGTTATTTATTATTTTGGACTATTAACTAAAATTTCAACTTTAGTTTAATTTTTTATTTAATCCGTAATAATTTAAATTTTGAAGACATGCCAATAAAATTCTAATTTTGAAATGTATTCTACTTTCATACATTTAATTTTCTTACGTTTAGAAATAAATAATTTTATTATTGTTTTAAAGAGTTATTAAGATCTATCTTGAAATCTAAATATATATTGATGTTTTAAGGATGGGTTTTATATTATTAACTTATTCTAATTAGCTTTACCAAAATTATTATAAATTTAAATTTATATAAAAAAAAAATTAGGGAGAAGGTTTGTTTGAACTTGACGTGAGTTTGTTTAGTAACTATACTTTAAATTTTGTCAAATAAAAAGAATAGATAGTTTAAATTTATTTTAAATAATTGTTAATTTTTATCTCGTATATTCTTTTTGAAAGAAAATGACTATTTTAGAAATAAAATTAATATAATGATTATTCTAAATTAAAAATAAGAAGTACTATTCTTATTTAAAATTTTTAAATTATTCTTAGAATAAGACAAATCTAATTTGATTTTAAATGTATGAACATTGAAAATTTTGGAAATAATTTCACAGTATTTATTATGAGTTAAAACTAGTTAATATTTTGAAGTTACAATAAATACTCTTTTGATAAATTATAATTTTAAGTTAATATTGGTTAATGATTTTAAATTTAAATTTTAAATACTATTTTATTCTAAATTATAATTTCTTTTTAGAATTTTATTTAGATTTATAATTTGGAGTAAGTATTTATAAACTAATAATAATTAGTAATTCTAACTTCAATTTCAAATAGCATATTTAATTGTTGATGATAAATAAATAAATAAATCTTTTTTTTTTTCCAATCAAATATTATTTAGTTGTTTACTTATTTATTTACAGATGTTTTTCAATGATTTTATTCAAAGCATAATCTAAGTATATGAGACAATGGTTTGCTC
>Vv_1-10k_transcript/36666 full_length_coverage=2;length=1467;num_subreads=60
GAGTTTCATTACTGTCTCTCCCTCTCTTCTCTCTCATTCTTTCTTCACCTCCAAAACCCTAACCTAGCCGTCGCTTATACTCCTTCACCTTCATCCATCCCCTTAACCTACACCACCCTTAACATTAAGAACCACCAACCACCACCATATCCAAATTTCTTTTTTACTCACAACCCGTCTCTACGAATAATCCTAATGAGAAATTATATTATTCACTCATTTATTCAAGATTTGTTTCTTCTTTTGTTGTTGTTGTTTTTGAGGTTAATGTATTCTTATTGTTTTTTAGTTTTGTAAGTTTTAGTTTTCTGTATTCATCAGATCTTATAATTTTTGTTTGCATCCTTCTAGTTATTTGCTTGCTTTTGGATTTTATTTCATGTTATCGACATATCCATCTTCATGTTACCAGCAAAGGTACAAGCTGGTTAAAAGTTTTTGTTTTTAGATTTATTTATTTAACCTTTTGTTGTTTTGAGTTTTTGATTTAGATTTGTTTTTTGAGTTGTTCATTTAAGCTTTGAGGTTTGGTGCGTCTCGTTCCGGTGAAGAAACATCGGTTTCTATTGAGCTGTGCTTTTGGATATTCTTCACTCACTTGAAACATCGGTTTACCGACATATTCTTCACTCACTTAAAGATGTTTCACTGTACTGTGTTTTATTTTTGTTCTTTAAGTTTATGTTTTTTCCTTTTAATTTTGTGATTTATTTATTTTCTAATATTATTTCTATCTTTTTTCCAGATCTTGAAGAATATGTTTTTTTTCTAACTTTCGTGGTTTGTTATTTTCTAACATTATTCATATCTTGTTTTTAGATCTAGTGGTATATGTTATCTTCTAACTTTTGTGATTTATTTGTTTTCTAATATTATTTCTATCTTGTTTCCAGATCCAGAAGTATGCTTCTTTCTTTTCAGATCTTGAAGGGGAAATTGTTTTTACTGGATTAGTTTTCTATTTTTCGCTTATGCTGTCTTTTAACATTTTTTTCACTCATCTTATGTTGTTTTATATTTTAGTTTGAATCTTTTCCCTTTTTTATCATTTTTATTTTGTTTTTCTAACATTTTTGTTGCTTTTTGTTAATTGTCTATCTTTAGGAAGGAAAGTTGAAGGTAAGTGTTCTTTTTAATTGATTAAGTTCAATTTTAATCTTATATTTTTTTATTTAGGTCTTTTACTACTGTTCTTGATTTTTATTAATGATTTATTTTATTTTAGTATTGCTCTTGTTTACTGCAATTTTTATTACTCAAACTTGTTAAAATTGCAGGTATGTATCATTCTGCATATGATTTGTTGAAGTTGAAGAAGTGATTGAACATTTATTTTGTTTATATTTTGATTTAAATGTAATTACTTTCAGATTTGGTAAAAATATAATTGTAATTATTAAAATGCTTATTTGTTTTATTTTATTTGTATGAATTTAAGACATTGGTTAGTGAATATTTTGATCCTTC
>Vv_1-10k_transcript/37099 full_length_coverage=2;length=1458;num_subreads=60
ATTATCGTTCAACAGCCTCTAGGGTTTCATCATTCTTTCATCCTTCTCCTCCTATTCTTCAACTTTAGGTTTACGATCTCGTTGGTAACCTCTCCGTTTATCTTCGACCGGTACCAGATCTGTTCAGATCCGATGGAGATCTTCACGCCGGTGGTGATTTTGTTCAGGTATGGTGGCAGATCGACGGACAGATCTTAGATCGGAAGTATGCTGGTTTCACCTTGGTCAAAGTAATGGATGAATCATCTTCTGATTTCTGGAAGTGCTCTGAGATCTGGTTCTAGATTGATGTTTTCCAGATTCATACATGTAGCTGAACTCTGATTTTTTAGTTGTGTATTTGATTGGGAGTAATGCGGGTGGGAGTTTAATGGATGTAGGTTGTTTCAGGATTTACATATCTTGATTCGCTGAGCGGTTTGAGAATTGAATCTTGATTGATCTTGTCATCCGACCTTTGCCATGTCAGGTGCGCTTGCTTGGCAGGTCAACAAAATAATAAAAAAAAGATTTGTTGGTTTTTGGGAGAGATCGCACGGGGTTTTTGCCCGGGATCTCTCCCCTGTGGTGTCTTCCTTGCTCTTTTTTATCTCTTTATTGTTTGTTTTATGCTCGTTACGTCTTCACGTTTCACGACTCTACACGATTCCTCTCCCGATCAATTCGTAGAAGGATATCCAATTTCACTCAAACTCTTTTCACTGCACATATTAATTCATAGAAGGATTCCTTATACTACATGGCAGAAGCATATATTTGGTGATGCACATACTGAGAGCACATAATGAGGTATTATCTATCCAATTTCACTCCTACTCTTATCAATACAAGCACATATTGAGGTATTATTAATCTAATTTCACTCATACTCGTATCAATGCAATTCACATATTGAGGTAATTAACATCCGATCAGCACTCAAACTCAAACCATCAATGCATGTACTTACTTTACCCATATTTTAAACATATTATCTATCCAATTGAATTCAAATTGCTTATGATTTAAGAACCATTTATATAAAATATCATTTGTTTTATCATAAGATTTATTAGTAATACAGTGAATTTATCTACTAGAAAATGTATTCCACTATACAGAAAAATAATAGTGAATATATCTAATAGAAAAGTAATTCCATTATACAAATTTATAGTATCTCATTAGTTCATTACAATCTGTATATTACAAGTTGTCATGGATGCTTCTTTAAAATTTTATTTAAAAATGCTGTTTTAATTTCACATACGGAATTCAAAAATCTTATTCATTTCCATTTCTTTGCTCGTTTTGATTCTTAGTTTAGAATTGTTTCACATGTAAACTGTAGTGTATTTTCATTGTGGCTAGCAACATTTGTATGTGCAGTTTAATTCTGTAAATTTCCCTGTCATTGAATCATTTAGTTGTGATAAATTATACTATTTACAAATTTTAATAAGAAGTTATGTTAGTTTT
>Vv_1-10k_transcript/37126 full_length_coverage=4;length=1430;num_subreads=60
ATTGTGCCGTTCCCAATTCCTCGTTCCCAGACTCTCTCATCTCACTCTCTCCACAAACGGCGCCTCCGGCGGCCAACCACTCCGGCGAGCGTTTTGAACGCCGCCGCGAACCCAAAACATCTCCTCTCGTGAACTCACCCTCTCCGCCTCTCCATCGTCTCTTATTAATTCGTGAGCTTCTATCTTTCCCTAAATCGAACCTTAACCGAAGCCTAAGCTAATCCCACTCACATACGAATGGCTAAATCGAGAGAACTCGAACAAGACACACACTCGGTGGAGCCATATAGCACCAAGAGCAGGAAAGAGATGAAGATTTCGAGGCGAATGAATAGAGAGACTTACCTGTTAATCGCTCCGACGGCTCTTTGGTGACGGTGAATGAAGAATCCGAGAGAACAATTCACGAATTCAGGTATTGAGATGAAGATTGAGTGTAGATTGGAATGATGACGATGATTGAAGAGAAGACTCCAGTCCGATGAAGATGATTCTGAGATGATGATGCTGAAGTGTACACGAAGATTGAAGAGTATGTTGAAGGTTTATGTGTCGAATTGATGAAGAATTGGGAAGAAAATTGAAGGCTATTTGCTGACTTTCCGTGTGGAGTGATGAAGGTGGTGAAGGAAGGAGATTCTGAAATGGTGGAGGGTGAACAAATGGTCGAGACTCATGAGAATGGTGGGTGAGAGAGAGTGAGAAGAAGATGAAGATGGAGTTCTTGAAGGTGTTTGAAGAATGATGAATCTTGATGAAGATTGAAAGGAAAAATGGCTGAAGAATGAAGTGAATTGTGGAGTTGTGAGGTGAATTGGAAGGTGAAGATTGTGGAGGTTTATGGAGATTGAATCGAGAGAATGGTGAATAATGGAAGAGATGGTGAAGAATGAAGATGAAGGAAATATGGTGAAGGACTGAAATGAGATGATTATGGTGGAGAGTCTGAAATGGTGGTGGTTCCTGATATATAAAGGTATCGAAGGAAGAGAGGTTCAGTTAGAAGGAGGAACTTTCAGGTACGAATTGCGTAGGTTTGTCGAGGTTAAATTGTTGAATCAGTGGCAAGACAAGACGATGGTCGGTTGGTCCAGTTTGCTAATTAGGAGTGCACCCTGGCTGTATGTGGATGGTGTTTTAATACGGGTAGTTCTCAACACTTGAAAGCCAAACAGAGCCCATGGAAGTTGAAGATTTGTACTTGTTCAATGGAGTTCATGAACTTATAGACCATATGTTTAGAAATAATCATGTGCTGTATCATTTTTCTTATTCTATGTTCCAAAATTATAGAAACAGTAGAGTATTGATAGGATTAGGAATATTTTTATGAAATCCTTCTTGTAGCTTGGTTCTTTGTAATGGATATTGGACCTTTTTTGTGTGTATGGACATTGTAACTTGAATGAACTTGAATAATGTTGAATTTG
>Vv_1-10k_transcript/37223 full_length_coverage=2;length=1445;num_subreads=59
GGAACAATGGCCGCTCCCTGTGTTTACCGAAAAAAACATAAAACCCAGTAACTCTCTCTATCGATCTCCTCTGCTTTCCGATTCATCACTCACAACGGTGTTCTCTCACGTTTCCGCTCATCTCTCTCGACGGCGCTCTCTCATGCTTCTCATGATTCTCAGTGTTCTCGCGTACAACAACAACAACGAAATAGCATAGCAGCAACAATCAAAGCAATAAAACCCTTATCCCAAATGAAACCCTAAACCCCCGATCTTTTACCATCATTTGCGATTTACATGATTTACATGGAGATAATTAAATGAAGAAATTGAACAATAACATAAGAAGAAACAATAACATAAGAAGAAACAAGAAAAAAACTAGGTATGCCTTCGATTCCGTGTTTTCTCTTCGTATCAGTCTTCCCTTTTGCTGAACTTTAAAAGTCTTCTTCTTCTGATTTGCTTCATCTCGGTTCTGTGCTACACTTGAATGTTGTGTTGCTATTTGGGTTTGAATGTTCTGCTGAGTGATACGGTTTTTGTTGTGAGTGTTGTTTTCTTGGCAAACGGTTGAGGTGAGTTGAGGGAAGATGTTGGTTGAAGGGTGTATGAAGGTGAAGTAGGTTTTAAAGCAGAGTTTTTTTGTATTTTCGGTGGTGGCCCTTGTGAGTGTGATAGCGAAATTTACGGTTTCTGGGCAGAGGGTTATGCGTGATTGTTGGTGGTTTCGTAAAGTTGTTGTTATGTTTACGGTTTTGGCTGTCTCTACGAGTGAGGTTGAAGATTCGAGGGTTTGTATGGTTGCTGTTTGTGGATAAACGAGGGTGTGAAGGGAGTGAGGCTCGGTTTGGATAAGGTTGAGTGTATGAGTGGCTGAAAGATGAAGGTGTTTTTTTTGTATGGAGTGTATGGTTTTGTGAGAGTATTTTACAGAGATTTTCTTCTGTGTTAGGGTTTCTTGTGGCTGCTGCCTCTAGGGTTTTTCGCCTCTCCTTGTTCAGTGTTAATGCCCCCTTTTTATAGTGTGGAGGCTTGTAACGATTCTAGGGTTGGATGGAGAGGAACTTGAGGTTTGGAATTATAAATGGAAATGCTGCAGGCTGCTTTTTGTATAACAGTCATGGTGATGAGAGATGATGAATGGATGGTTGGAAGCTTGAAGATTAAAAGAATGTTCATCGTGACAATCCTTGAAAAGGGAATTCGACATGAAACTTTGACGATATTTGTAACTTTGCTAGTTTTAGAATACACTTCTTTATGATTCAAATTGAATCCAATTGTAAACTTGAAACTTTGAAGGAATGACACACTTTTAGCATTCTTACAATTCTTGGATTTATTCTTGTATCAAGTGGCATTTGTAACTTAAACTTTGGATGAAACTTGAATCCAATTTGTTCCAAGTAGGCCATGTAACTTTAGAATCTTGGATGTATGCCATATTATTTCAAATTGTG
>Vv_1-10k_transcript/37258 full_length_coverage=2;length=1447;num_subreads=60
GGTGACGCATCAGATTACCTCTGAATAATTCACCTCTCTCTCCCACGCGAAAGCGTAGACGGCGGCCGGAATCGCCGTCCCGTCTCCGATTTCCCACTCCGACTCCCTCTTTCGATCTCCAATTCCATCTTCGATTGGTTCTCCCGCTAATCTTCGTCAAATCACCGGCTCTTCGATATGATGATGATGAAGCTCGGTGAATTGGTGCTGATGGAGATGCGATAATAATGATGAAGAATCGTGAAAAAAACTTCTGGAGACTTAGGTGTGAAGATGATGAACGCCGATGAATATTGATGATAAAGGTTGTTACAATTGCACTGATGAAGATGATGAATTCGATTCAAAGAGGGAAGATGGATGAAGATTGGAGAGAGTTTGTTACCGGTTAGAGTTTGTTACGTTTCTCTCTTTTTTCGATTCTGAGTTTCTTTTCTCTCTTCTGTTAATTTTGGTTCTGGAATTTTCTATTGAAGATTGATGAATGATGTTACGGTGAATCATTGAAGAATCATGACGCTGAACGAGAGAGAAGCTTCAATTCGTTACAGTTTAGTACCATTCGATAATTGCTTTTTCTTGTAGTTTTCTTCAAATTGAAATGAATTTCTCAGAGTGAATGAAGATTCAAGATCCAGTTCTGAGATTGGTGAGTTCTTGAAGATTGCTGAATTCAGTGATGTGAGGTCGATGGACAAAGAGAGAAGATGAATTCAGTATATTGATTCTGTTTGAAATTCGGTTATATGAAAGTGAAGAAGCTTGAATTTGTGGTGATGGCTGAGAATTCCCGATTGGGAGAAGAAGGTTCAAGAATATGGAGAAGGTAGATTGAAGATTTTTGAGAAGAAGATCCCAGAGAGAGCCAGAGTTTGTTACAGGTTCGGTTAGCGTTTTTTCTTCTTTTTTTTCTGATCTTCATTCTGTTATCAACTTCCTCTGCTCTGTATCTTTTTCTGAATTTTTATGCTGAGCCTTTTCCGTTTGAACCGGTTTTTTCGTAAGCTAAAGTTTTGTTCGGTTTAAATACTGCAATATCGATTCGGTTCGATTGTGACCAAGGAGTTTATGCTGCCGGTTTTATTTGTATTTGCTTGAAGCTGGTATTGATTTTGCAGGGTCGGTTCTAGCTTAATTGTGTGGCGGTTTTGTTTTGAGGCTTGGATAAGGTGCAGGCTGCGGTTTTGTGGTTCACCGCTTAAGACATGTCATGGTATTCTCGCACATGGGGCAAATTTGAAGGTCGAAGAATTTGAAGATTAGCATAGTAAAATGGATTTTAGGATGACCACTTACTTATCTTTTGCAACTTATCCTTTGTAACTCAATTTTTGTAACAAGCTGTATGCATTTTCCTTGAATTTGAACGGATTTGGATGTATGTATTTTTCTTGAATTTGAATGGATACTTGGATGAATGTGAATGATATTTGTATTTAAGTCTTCG
>Vv_1-10k_transcript/37511 full_length_coverage=5;length=1426;num_subreads=60
GATCTCACTCACTACCACTCTTAATTTCTCTTTTTATTCTTCATTCACACACCCTTCACCTTTTATTCAATCCCTCTCACCTTTCCAAATGGCCAGTGTTGAGGTAAAATAACTCAATAACATACATAGTTTCTTTTTTTCTTTTTAGCCAAGATACATAGCTACTTTGTGACATCTAATAGATCATAGTCACATACAAGGCAATATCATAGATCAAACATATACTATATAATGCTAAATAATATAATATACTGCTGCTAAGCATTCTATATAGACCTTTTTATTCTTGTACCCTAAGCAAAGATCTTTGAACAATTTATTACTCAAATTTTTCTATTTGTACAAAATCTTAAGTTTGTTCTATAATTAAGCAGTCTATTTTGTGTTGTCTTCAGATCAGCAAACCTACCATTCCCCATCGTATCTAGCAAATCTCTTCCACTTTTTTTTAGTTTAAGTTCTATTAATGTCATACTAATTAACACTGTATTTTAGTAACACATTAGAGGATATGTAGTTTTTTATTTATTTGATGTTTCATTTGTGTATACTACTAGACTACAAGATTTTGTTAAATGAAGATGGTACTTAATTGCAGGTTGCACACCAAGCACCACCAACAACAGTGCAAGAAAATGAAACAAAGCCTGAGATAATCAAGACAGCGGAAACAACTCCAGAACAACCAGCCACTGAAGTTCCTGCTACAGAACAACCAGAATCCGAAGTTCTGGCCACTGAAGTACCAACAGCAGAAACAACCGAAGAACCAACAGAAACACCTGCAGCAGAACAAACTGTAGATGCTCCAGAAACCCAAGATCCACTTGAAGTTGAAAACAAGGAAGTGGTAACAGAGGAAGCAAAGGAAGAGAACTCGGAAGCACCTAAGGAAACTGAGGAATCGGTTGAAGAAGTGAAGGAAGAGGCGGAAGCAGTAGTGGAGGAGCCAGTAGCAACTACTGAAAATGAGTCAGCAGCCCCACCAGCAGCAACTGCAGAGGATGTGGTTGAGAACAAACCAGTTGAATCAGTGGAAGCTCCAGCAGCAGAGGAAGTTCCAGCTGAGAATCCCGAAGCTTAAACCAATGGAAGCGGTATGAATGGAACTGGTAAAAAAAGGAAGTTTAAATTAATGGTTCTAGTTGTTGGGATCGGGTCTACCATTTTGCATGTCATCAAGGTTGAAAAGCTTTTCTATTAATTATTTCTTTAGTTTCCTTTCCTTTATTAAAGTTTATTATTGTTATTATGGTAAGGCTTTTGGATATGGTTATTTATATGGCACTTGGCTCCACATCTGCATATATATACATGCTGAGTGGTGGACATGTGAAACTCTATTAAGGGGCTATAGTTCTTAAGAAGGTTTGTCATGGTGTGTTACTGTGTTTCTCTCTAGATTTGAATAAATAATATTTATTTT
>Vv_1-10k_transcript/37882 full_length_coverage=2;length=1413;num_subreads=60
GATTCCTTCATCTTTTCTCTCACGTAAAACACTCTTCTCTCTGCTGCTTTCTTTCATTTCTTTTTATTTGCAAAGAGATAATGAAAACAAATTAAGTTTTGATAAGAGTTGAAAGGAAATCATAAACCTTCACTTATAGAAATATTCAAGTAAGAATCTCAAGAAAAGTGGTGAATTAAAGTTGATCCATGAGTTATGGTGGAGCTTCATATCTAGTTTTTATGGTCCAGAGTGTGAACCGGACAAGAGACTTCGTCTAGAGTGGCAAATCGTTTTCATATAGCGTAAGTTGAATATGTTGGAAGCTTACTAAGGTAAGGGCACTTTCTAACGATATTATATATGATTGAATGCATATGTGCTGGTATGAATGATTGTGTGCCCGGTTGGGGATGTGTGTTTCTGTTGTGATGCTAAACTTGATGAATGTGTTTTCATATGATTTGTTGAAAATATATGAATTGACTTGTGGTTATGATTACATATGTGAAGATTATGTAAGTTCATATGATTTGTTGAATATATGAATTGACTCTTGAGAAATATTATGATGCATTTGCATATATGTGCTCATGCATATCATAGTTGCGTGTATGTCGAGAGGACTGCACCGGGTGAGGACTCTAGAGGACGAGCCCACCTAATCCTACGGGATTTTATTGAGTTGGTTTCTGTTGAGATCACTTCTAGTGAGGCAGTACCTCGGTGTCTGTTGGGATCACTTTAGTGAGGCAGTACCTCGGTGTCTGTTGGGATCACTTTTAGTGAGGCAGAACCTTTTAGTAGGATGTGCCTACGACTCTCTGCGGAGAGGTTAAATTCCGGAATTCATGCATGTGAGGAACCCGGTTAGGGGGATCACACCCATGTAGAGTCTGCATTTGGATTTTTGTGCATTACTTTATTTGTTGAAATAAATATTGTGACTGTTGTATATCATGTATTACTTGCATGTGTGTATTCTTTCGTATATGCTATTTTTAGATCGTGACCCTCTACTATTATTTTGTTGTGGCTAACGACCACCCAGGCTGTTAGCAATTGGGGATAGTTAAGGTATCCTGGTGTCGTGAAGACTTGCAAGATGTGAATGTCTTTGGCTAGGAGTTCAAAATCAGCTTAGGGTTTTGTTTCAGAGTGTTGTCTGTGTTTGTTTGGGAAGTTTGTTGTTAAAGCTGAATGCTTAATTTGTGTGTGTGGTTTTGACCTTTACTTGTTGTCAAATACTCTGTACGCAATTATATTCAAGTGGTCAAAAATTTTATGACCTAGGGCATTGCGCTGGGCCTATTTATGGAAAAGACTTAGACCGAACAGCTCGTACTCTGATTTATCATTTTTATTATTCCTAAAAGGACAGTGGTCCATATTTTGTAAGGCATTAATTTTGAAAAAAAATACACTCGCGCTGTT
>Vv_1-10k_transcript/37994 full_length_coverage=2;length=1408;num_subreads=60
GAAGCCTAATTAATCCAGTTTCTAATCAAAACAAAATGAAAGGGGAATTAGGGTTGAAAATTTACATGTGACTCTCAGACTTCACGTTCTCTTCTCCTCCGTTCTCAATACGAGCGGCGCGGCGGAGACTTCGTACGGGACGGCGGCTGGACTCTCATCAGAGAGATTCTCCGACGAAGCTCGCACTCTCTTCCTCTTGTCTCATCTCAGATTATTGGCGTGATTCAGCCTCCATCTCCGGCGAGATTCTTCCGGATTCACTCTCTATACTCGGCTCTTGATCTCTCTAGATCTCGAATCACATCTCAAACTCTTCGCACCTCTCTGTTTCTCGTTCGCGGCGGCCGGTGAATCTTCTCTCACTCTCCGATTTCACAACTCCGCCGTGGACGCCTTCCGGCCACCACAAACTCTCGCTCTCTGTTCTCTCGATCTCCTCTCCAACTCCGTTCTCAGATCTCAATCTCTCGTCACTCTTGACGATTTAGCCGCGATGCTGTTATTCGTGATGTGAATATTGATGACGAATATAGTGCGGTGCTTGCGATGATTCACGTATGAAGGTGATGATGGAATCTACTCAGTGATGATGAAGATGTGCGTTGAATAGTGAATTGAAGGAGAAGGATTTTCTGTTGCAAATCGAAGACTGATGACGCGCTAGAGATTGTTGTTCGATTCGAAATTGCAGATAGAGTGAGATAATGATGATGATGATGAAGAACGGTTCAGAGAGCGTTTCTTCGATACGTTCCGATGGAATCGAAGGGGATCAAGGTTGATGATTGATGCGATGATGAAGAGGAAAAGACGTGAAGATTCAAGAGATTGAAGGAAGATGAAGATGATAAGATTGAGAGAGAGTTCTGAGTTTTTTGTTAGCGCATTTTTCTGTTGTTTGTTTGAAGGTGATAGAACGAAGATGAGAAAGATGATTCCAGAAAACGATTATGGTGATGGTTGAATTTTCTGAGTTTTGTTCTTATGCGTTGAAGATGATGATATTGAAGGTTTTCTGTAAAATTGATGGAGATTGAATCGAGAGGATAAAGATGAGGTCTCAAGGTCCTGTGTAATTTTCTCAGATGTGAAGAAGGTGAATTCCCCCAAATTTGTTACAGATGCAGATGGAAGAAAATAGAGAGTTTTCGGTTAGGAGTTTGTTACAATTTCTCAGTCTCTGCTACGCGGCTGGTTCTGTTTATTTGTTAGATGCAGGATGCCGGGCCGAACCGGTTCTCTTGTTTCAGAATATTGGCTTGAATGCAGCAGGTGCTTCTTTGATGAAGCATGAAGGAAAATCCATTTTTTTGTATATTTTTTGTAATTTGTTTAGTGGGCTCTTTGTAATGGACATTGGATTACATTTGTAATTGGAAATAACATGAATTGCTATGATTTAGAAATC
>Vv_1-10k_transcript/38009 full_length_coverage=2;length=1407;num_subreads=60
GGGGGGACTTTTGGAGGAGAAACCGAAACATTCTGCAAATTTTACAGCACAACAATATTCCTCCAAAACCAAACTCATACTATTAACCTCCAATCCAAACAAATCCCAAACATCCTGTCCTCAATCAAATTACGACAACATACAACATCTTCAAACTAGTAACTTGAAGCATAACATCAACATAAACCAAATACGAACCATAATCATTAAAAAGAGGAGGAAGTTTGAAGCCGAGACTCGAATCAAAACTGCGGCACTCCTCCCCGCCGTCAGAAACCATACCTCGTGGCTGAGCTCACACGCGCGGCCACCGCATCTGGCCGGCTCTTCGACGTCCACCGTTCATGAGTCCCGTCGCGGAAGTGCCCCCGCCGCATCGCATCTTCGGGTGCGTTCAAGCCATGGTCGTTCTTCCGGTTCCGGTAAGTACTGTTCTGTATTGTATCTCCTTGTTCATTTTTTGATGGGGTAACATAAATCGATGAAAGTATGAATGTTGTGTGATTGAGATATTTTTTGGATCTAATTTGAAACACGTGAGAGAGGAGACCGTAAAATTTGAAGAAGAAATAGATCTTTTTTTTTACTGAACGTAAATATTCGGGATTAGTAATGTGTGGTTCTGATTTCATTTTTTTATATTATCTAAATTCCACATGGCGTCACTCTATAGGACCTTAACTTTGGTTTGAAAAAGTCAATAATTTATTTATTAATCATTCATGGTTATTGTAATTATTAGATATTAATTAAAAAAAGTTTGTTTAAAATCTAACCTAAAAAATTTTGTAACACGTGACACTGGAAATTAGTAGGACTAGTTTTCTAGTTCATTATTTATTAAATTAAATCATCATATTTTATTTTATTATTTGTTTGATATTTAAATCTAATTAGGTTTGATTAATTAATTTATTTATTTTAAGAGTTAAAAGGTAGTGCACTGACAGTGTAAAATAATTTTACACTGTCATCCAATAGAAAATCATAAATGTGCCATGTCATTAAATTTTTTTTAAATAAAAGAATTGTTTAATTAGATACATGGGTGGTGATTGGTTGACAGTGTAAAAATATTTTACACTGTCAGTGCATCACCCCTTTTTTCTTATTTTAATTAAAATTATTCAAAACATGAAAACAACAAATAAATACAATATATTAAAATACAAATAATATACTTTTAATCTCCGCGGGTAAATCTCAAACATGTTCAATCAAACATTATCTTAAAATCAATTAACTCAATATTTTAGGAATAACTCGATGAATGAGTGGCAATCTCACTGCATCTTCGAATTGGTCGACTCTCGATGTCGCACCAATCAAATATCTAAAACACAATTAAAAATTCAAAATACAACTATTCTAATTCAATTAAAATTCTTAATCAATTATCTAAGTATT
>Vv_1-10k_transcript/38770 full_length_coverage=2;length=1373;num_subreads=60
GAGGGTTAATACTTGTGACCATTAAGCTTCATCTGAGGAAGCTCTCTTCCCTCTCGCCCTCACGAAATCGCGGCGACGGCGCGACGTCAAAATTGATCTCTCCTCCGAGCGAAACTCTCCCTCTCCATCTCTCCTCTCCGACGATTCCCTCTCGGCTCTGCTTTCAGCCTCTCTCGCGATTCTCTTCATCTCAATCTCTTTCGTCTCTGATTTCATCTTCTTCTGCTTCTACTTATGATTTTCTGAAAACATTCTCTGGACGTAGTTGTTGTTGCAGGTGAAGGCGAGTTCAAGTGTTTATCCGAAATTGATAGCGGATGCGAGTTTGAAGATTGATGAATCGTGTGAAGTTGTTGGAGTAGTATGAAGGAGAAAATGGAGATTCGTAATTTGTTGAATGAAGAAGATTGAAGCAGGTTGTGATGGAGATCGGAATCGCTGCGGATCCGAAGACGTTGATGCCGAGCAATTAAGATTGTTGAAGGTGAAAGTGATGATACCGAGTGAAGATTCTGGAAAATTGCTGCGTGAATGAAGGTTTTGTCAGTGATGAATCGCGCTCAAGATCGTTGCAAAATTGTTATCGTGTAATGAAGGTGTTGCAATGCTTGTTGTTATTCGACACTGATGAAGATGTGTGTAAAGTGAATTCCGAGTGTTTTCTTGTTGATTTTCTGAGAGATGATTGGAGTGATTTTCTACAGATTGAAGAACAGATGAATTTATCTGGTGAATCGAGAATGATTGAAGAAGGTTCAGTGATGGTGAAGATGATGAAGGTTCGTATCAGAGGAAGGTTGAGATTTTGAAGATTCGGGAAGAAGATTCAGAGATAATGAAGGAGATTGAATCGTATCCAGAAGTTTGTTACAGTTTTCCTCAAGGTGAGTTATCTCTTCTGTTACATTTTTTCGTTCTGAATTTTCTTTTCGATTCTGTTATCTAGATGATGATGATGTTATGGTGATTGAATGGAAGAGGATAAAGTTTTGTCGAAGATGATTCTGTTTTTTTCGAAGAAGGTTGAAGTGTGACGATGAGTTTGTGAAGATGGAAGAAGGTTTCGGTTGAAGAACGATTCTGGATTGAAGAAAACTTTATTGTCGAGAGTGATCTCCGACTCGTTTCTTGTTACAACTGTTATGGAACTGACTTTTTGTACACATGATGGCAATGGGAACATGACCTTGGATTGGAAAACTAGGATTGGATTTACATAATAGCTTTGGGATATAGAATTCTTTGTCTAATTGTAAAGAGATTTACTTGTATTGGACTTTTGAATCTTGAATCATTGTTTGAAATTGTTTGTAATTCTATTTGTATTTTCTTTTTGTAAACCAATAACACAAGGAATGAATGAAGCTTGAATC
>Vv_1-10k_transcript/38791 full_length_coverage=2;length=1372;num_subreads=60
GACGTTCAGTTGCTCTTTCTCCTCTCAACACAGCAAATCGGCGGCGAAATCCCCTTCTTCTCCGACTTCACTTCGATGATCTCTCTCGTTGCGGATCTTCCATCATCTCCAAGCTATCGTCTCTGTCTCAAGCTCTCTCGATCTTTCTCCGGCGGAAACGGCGGTGGCTCCTCCGTGCGATGATGACGATGGTGATGCGATGAGTAACAATGGCTTTTGAACGGTTGTTTGCGCCGTTGTGTTGGATCGGTGACGATTTCGGTTGCTTTGTTGATGATGATATTGAACGGTGATGATGACGTTGTTGCAGCTTCGGTCTTAGCGAAGATGATGATGTTGCGATCTGAAGCGCAACGAAGATGGAAACGGGTTCACACGATCTCAGAAACGGGTGAGATCTTTCTTTGTTTTATTCACTCTTTGAGTTTGACCTCTCTTCTTCTCTCTTACGATCTCTGAAGGGTTATGAGTTTAAGAAAATGATGATGAAGTTATTTTGGGTTTGATTATTTGAGGTTTCTGTGTGGCTATGGCCGTGGTTATTGTTGGATGAATATGAACAATGTATTTACATTTTCTGGAAAGGTTTTTCGAAGATGATGAATAGATATTTTTTAGGGTTTTTGGTTGAAGAACTAGGGTTTTTGTTCTTTGTGTCTGCGGCTGATTTTCTTGCCGAGAATGAACAGTGGTTCTCCCTTGATTTCTGTGCATTGAATCTTTATATACTGCTGGGAATTAGGGTTTGGTGACTTTGCTTAACAGGCTTAACGTGAATTCTGTATTGGGCTTTGCAATTGATATCTGATTTTCTACTCTTGTGCTGAACCGTGTTCTTTTGGTACTGAACTGTGATGTTATTTTACTGAGTTATTGTGAAGTAACGTCTGTGATGAATTTTGATTTACTGCAGTAACTTTCCCCTTTGTCTCTACTGTGAACCAAAAACTTGATTTTTGTGATTTGTAGTAGAGATTGTGATTTGGGCCTATGACTAATCTTTGAGCGCATGAGGCCTTGCAAACATGATTGAACCAATTCCCTAATTTCTGATTCCTTACACAAAACCCTAATGATGAATTGTGAACTTTCTTGAGAATTATTGTTCATGTTCATCTTTTGATTGCAATGTGCTAACTAATCCTCCTCTTGTTTTCATGTACACAACAACATTGATGGCATCGGCGAGGCGACGCTTTTGGAAGCTTCAAGAGAGAATTTGGAGACCAAATAGAACTTCAGCTTTATTTTGTAATTTGTGAATGTAATTTGAACATGAATTTGGACATTTGAATCTTCTTGTAATGGACTTGAGATTGAACGACAATGTTTGAAACTTGCAATGAAATAAAATATGCGCCACTTGAATTCC
>Vv_1-10k_transcript/39333 full_length_coverage=4;length=1356;num_subreads=60
GACGTTCAGACTCTATCCCTCTTGCTCTCTCAGAAACGGTGACGGCATCACCAATCTCTCCGACGAGATTGCGGCGAGCGCCACCATCTTGGTGCTCATATCACCGTAGGGATTAAACTCCCCTCCTCTAAATCCCTCTCAAATCTCCGACGAAATTTCAACGAACACCAACACAATCGGATGAACAAATCGGTGCCTCTTAGAATTAGATGATGATTAGGAACAGAATTCCGTGAAAGGCCTCAAGAATCCAGGTAGTTTCGTTCCATTCTCTTCATCTCTTCTTCTTGCTCTTCTCCGATTGACGTTTTCAGTGGCGAGCATGTTGTGATGTTGCGGTGTTGTTGATTACAGGTTGAGGAAGATTCAAATGCGTCGCAAAATCGTTGATGAACCGATGATGATGGAGTTTAGAGTTTATGCGTGATGCGTTGTAGTGTTGTCGCTGTTGTTGAAGTTGAAGGCGTTGAAGATGAAGCGCGAAGGTTTGCGAGGTAGTGCGGTGACGAACTTGCAGAGCAATTGAGGATTGAATATGTGAAGATGAAGATTGGTTGGATATTGATTATTCAGAGATGATGAAGAACGATGGATGTTGGTGATTGAAGAAGATGATTCCCAAAGAGAGAGCTTCAATATTTTCTGTTACATTTTTCTTCCGTTCTGAATTTCTGGTGAAGATTGAACTAATTTTGTGAATCTCTCTGCAGGTTTGAAAATCGAAGGATGATTATGGTATGGTGATGAATTCGGAGAGGAGGATTGAAGAAATTCAGTGTGAAGATGAAGAAGATTCTGGATTCAGATTTGCGATGAAGAATTATACAGTATGAAGGTTGAAGGTTTTAGAAGTAATGGAGAATGAGTAGAAGAGTTTTGTTACGTTTTTTACGTTTTCTCTTATTTTGGAATGATGAAGAAGATTTGCGGTGGATTCAGTGAAGGTTTGTTGATGAAGATTCAATGGTGAATCTTTGGTGATGGTGATCGATTCTGATGCGGAAGCGTGAATGGAGGAGAATAGAGTTGAGGATGATTTTCTGAGTTTGCCCTGTTAGCATTTCCTTGCAGGATTCAGGAATTGGTGATACTATGGCTGCGGATTTGCGGTTTGGCAGCGGTTTATTTGTGCAAAATGGATTTCTGATTTTTTTTTGATGCCGGTACAGGATTTGTCAAGGGTTCGGTTTAGGCTCTGTGCCATATTGGTTCTATTTATCTGAGTCTGACTGTATTGGAACTTTGTAATGGATTGGACTTTTGAATCTTGAATCAATGTTTGAAATTATTTGTAATTCCATTTGCATTTCTTTTTGTAATGAATGTTTATTGAATGATTGCGGACGTTTGTAACTG
>Vv_1-10k_transcript/39572 full_length_coverage=2;length=1337;num_subreads=60
GATAGTATTCCTCAAACGTCCTTGTCTCTCGGAAAAAGTTGTTCTCTCCATTTTTCTCAAACCCTTTTTCTCTATCTATTATATGCATCGGCTCCCCATTCATAGACTTCTCATTTTTCAAACCTTGAATAAGGTATTCTGGTCTTGCGTTTTCGGTTTGACGTGCATTTTTTGAGCTTGTTAAAGTTTTCGATGCTAAAATATTTTATAGATTTTGCAGGTCACACCTTGAATCCGTTGGAGGAGGGATGTTGAAGTCCAGATCTGTATGAATCGTTAGTGTATCTTAACGAGGAAGGGGTGGGGTTTGAAGTCATGCCTGGGGTTCCATAGTGAAGAAATACCGGGTGATCGTTTAAATTTTTTTAATTCTTATATCATCTTACACCGCCTGGATCTGAATTGTTCTTTTATTTTATTCTTATTATCATGTTATCTGGATCTGAATATTTGGTATTTCTTGTCAGATCTTACTCATGTATACAGATCTACTCGGCAAAAAAAACAGTAAAAGTTGTTGTACCATAGTGAAGAAATACTGGGTGATCGTTTAAATTTTATTTATTCTTATATCATCTTACACCGCCTGGATCTGAATATTACTTTTAATGATTGTTCTTTTATTTTATTCTTATTATCATGTTATCTGGATCTGAATATTTGGTATTTCTTGTCAGATCTTACTCATGTATACAGATCTACTCGGCAAAAAAAACAGTAAAAGTTGTTGTACCATAGTGAAGAAATACTGGGTGATCGTTTAAATTTTATTTATTCTTATATCATCTTACACCGCCTGGATCTGAATATTACATTTAATGATTGTTCTTTTATTTTATTCTTATTATCATGTTATCTGGATCTGAATATTTGGTATTTCTTGTCAGATTTTACTCATGTATACAGATCTACCCGGCAAAAAAAACAGTAAAAGTTGTTGTACCATTGTGAAGAAATACTGGGTGATCGTTTAAATTTTATTTATTCTTATTTCATCTTACACCGCCTGGATCTGAATATTACTTTTAATGATTGTTCTTTTATTTTATTCTTATTATCATGTTATCTGGATCTGAATATTTGGTATTTCTTGTCAGATCTTACTCATGTATACAGATCTACTCGGCAAAAAAAACAGTAAAAGTTGTTGTACCATAGTGAAGAAATACTGGGTGATCGTTTAAATTTTATTTATTCTTATATCATCTTACACCGCCTGGATCTGAATATTACTTTTAATGATTGTTCTTTTATTTTATTCTTATTATCATGTTATCTGGATCTGAATATTTGGCATTTCTTGTCAGATCCTACTCATGTATACAGATCTACTCGGC
>Vv_1-10k_transcript/39649 full_length_coverage=2;length=1338;num_subreads=31
GAACCACAACCTTGAGAAGAAGATCCTTCTAAATTTAGTATCTTTTTTTCATATTCTCCAACCCCATCACCTAGATCTGTCAATAGACTCATAAAAAAACTTCCCCAAGTTAATGCTTCTTGAAGTCTCTTATATCATCAATCAACCTTTGGCCTAACCATGGTGTTTCACACACACACTATTCACTAACACCAAAGAAAAAAGCCCATCATTGGAATATGGGCTTTTCCATCATCATCATCATAGGCCCCCCATAGGGGCCCAAAGGTTTTCTCTCCATACAATTTGGAGAGTCATACTCATCAATCATCATCATGCATTACTCCCTTCCTCTTTTTTTTTGTTCATGAAAAAAAAGTTGCATTGGTTCTTGAAGAGAATCAAAAAGATGTTTAATCACCAACAAAAGCTATAGGAAATAGCTCAAGTTGGAAAAAGAATGGAAACTTAGCCCTTGGAAAAGCTAAGCCCAAACAAAAGCCCATCTTGTTAATTAACTTAAGCCCATGAAGGGAAAAAGTGAAAGTAATAAAGATTGGTTTTTCAAAAATTGTAAATTCAAACAAATAGATAGCTAGTTTTGCAGAAATAGGTATTCCCTTTAATCACTTGCTAATCACACCTCTCTTGATGATGAGGTGAATTTAGCAATCATGGACATTTGGATGTCCCATCTTTTTTGTATGGTAACATCTAGATATATATATAGTCTTAGTTTTTAGGGTTAATTAGGATAAGTCATGTTTATCAAATTATTTTTATTATAAAAGGGTTTAACCAACCAACAAATTGACCATCTTCTCTTTGGGTAAGAGGAGAAAGTAACTAACTATGTTTTTGTTTACTTAATGTAAATTCATTGTGGCTAAACTATGGGAGTTTAAGCCCAATTTAGGAGGGATAGCATATGTAGTACATTTCATCATCATTTTGAGTGCTACATCAATGGAATGTGTAGAACTCAAAAACACTTGCATGTAACCTTGGGAGATATTTGGGTTCCTTAGGCTACTTCACTTTGCTCACCAACCATGGTTAGGACATAGGTGAATTAATGAGAATCTCATCATCACTCTTTCTTTGTTTCTCTCTCTCTCACTCTCTCAATGTCTTTCAATTTATCAATCTCATCCTTTTATATCTCTCTCTATGGCAACTTTTAAATTGAGATGAACCCTAGTACTTGTTAATTTTATGTGTAAGCCTATATGGTATTTGGATTGTAATTAGGAAATCTAAAGTAGGAAGATTATTTCATTCTTTATCCATATGCTGGATGAGAATGGAATTGCTACTTATTCTACCATGTCTTTAATTTCTTATATTATGTTTGTGTCT
>Vv_1-10k_transcript/39694 full_length_coverage=2;length=1334;num_subreads=60
AACCGAATCTTCCTCCATAAGATCTAGACTGCCGAGGTATGGTGGTAGATCGATGAGCAAATCGCAGATCCAGTGTTGAATTTTTCTGGTTTTGCCTTTGATGATAGATCGTAGATCCAGTGTTGAATTTTGCTGGTTTTGCCATCGATGACAGATCGTAGATGCACCGGCGTTTGATTTCATGAAGCCGCTACGAGGCATGATTCAAGATTGACGTCTTCCAGATAATCAGATCTCGGTTCTTGTAATTATGTATTTGATTGTGAGCTTTACCGGTGCGAGTTTCATGGATGTATGTAGGTTGTTTCAGGATATCTTAATTCGCTAAGCGATTTGAGAATTGGATCCTGATTGATCTTGTCATCCGACCTTTGCCATGTCAGGTGCGCTTGCTTGGCAGGTCAAAAAAATAATAAAAAAAGATTTATTGGTTTTGGGGAAGATCGCACGGGTTTTTGCCCGGGGTCTTCTCTCGTGTGTGGTGTTTTGCTTTGCTCTTTTTTCTTATCTCTATTGCTTCGTTATCGTATAACCTCTAGACGGGATGGATTCATAGGAGGATTTCTCACGCTCCATAACAAAGTGCACATCAAGGTATTATCCTAATTTCAGTCAAATCATATCAAATTCAATCATACTCTAGTAATTTCAATTAATGAAAACAGTGAGTTATATTTAAAATTGGACAGGAAGTTAATATCAACAAATTCTCTTGTACAGTAAGATTTATCATCCAAAATCAACAAATTCAAAGTCGTTTATATTTTATTTTTAAAATTCTTAATATCTTTGATTGAAAATAATTTTGAATAGATTGTGTCGTTACTCCTTGCTATGTTTTTACCATAGTTATAGTATAATTCTGTAAACGTGTTATTTCTACCATAGTTATAGTATACTCCGGTAAATCGTTATCTTATGTATATTGTATTTACCGTGTCACATAAACTATTTAGTTATAGTTCCTTTGCTAGGAATTTAATGTATATGTTTTCCGGCAAATATCTTTGTAAGGAACTCCCATTGCAAACTTTGATGAAGGCAGTTAAAACTTCATATGAACTTGTAGCAATATCAAATTTTGAAATCCAACGAAGAGGAAAGCTTCGGGTGAATTTTTGGCATTAACAATTCATGGATTCGTTAAAGCACACTGAGCGCATACTCGTCTGTAAGAAAGGTGAAGATGCCTTTAGCCATCGTTGTTATGTTATTAGATCTTTATATTCAATCCATAATTCATATATTTATATTTATCCTTTGAATGTGTTATGGTGTGCCTAACATCGGCAGCAGCTTTAAGTCAAGTTATTTAATCACATTTCACAGCAGCG
>Vv_1-10k_transcript/39947 full_length_coverage=2;length=1320;num_subreads=60
AATGGTTCAGACTAAAGCAAAGTAGAGAAAGTGGTGAGTGGCCCGGTATTGGGAACTGTTCACCACTCATCTACCCTAAAAGACACAAACCAATCTCTTTCTTCTTCTTAAGGGCATCGTTATCTCCGTTCCATTGCATCCTAGGCTGTCCCCTTGTGCAAGAACGCGAGCGTTGACTCCGCCCCAATTAAAAAACACAAAAACAAACAGAAAATCGTGAGCCGAGCTACGGTAACTCTGATTCCTGAAAAGGATACGTAGGCAGCGGGGTAGGGCCCGTGCGAGTACAATTCTTTCTTTTCCCTACATTTTGCATTCATTTCGCATTTAGACATAGATATAGTATACACCCATTAGATAGAAACAGACATAGGTGGATACCATCGAGTACGATGGGCGTGAGGGGTGCTAATACCTTCCCCTCGCGTAACCGACTCCCGTACCTTGATTCTCTGGTCGCAAGACCCTGTTCCTTGCTTTTTTAGGTTTTCTGATATTCCTTTCCCTTATGGGATAAATATATTAGTGGCGACTCTGTTCATTTTTCGCGAGCGTGCGACAGCTGGCGACTCTGCTGGGGATGTTGCTAGACCTGTTGCTGGTCCATCCTTAGTGAGTCGATCCTAGCCTATCCGTTTGTTTGTTTATTTACTGGGTGTGCTATGATTTGTCTATACGTGCATTTATTTATTTTATGTATTTATTTTATGTTTCGCATATCCTGTTTACTTTCCCGCTTGCATATCATGTTTATTTCTGCTTGCACATCATGCATATGGATTATATTTTGTGTTCCTTGGGGTCTTCTGTTCTGTTTTGCAGGTTGGGTGGGATGTTCTATGAGGTAAAAGGCCCAATACCCAGGCCAGAGTGACACATAGGATACCTAGGATAGAGTGGATAGTCATGACGCCAACAGAATGTCAGGTTCTGTTGATTGCGATCATGAGACCCACGACCAGTCGAGGTTCAAATGAGATACCGTTGTTGGCATGTATTTGCGACAATGATGGTGTTTCAGGAGAACTGATAACGCTGGAAGCCATTGACCTACCTTGACCTAGATTCACCTGTGAGTGGGGTGGGATATACATGACAGGTACCGTTGGTGACTATTCTGTTCTGTTGGTGACTATTGGTTTTCCTGGTATTCAAAAAGGTGTCGGACCTTTGATCCTGTGACATTTGACCTGTATCAGTTATTCAGAGGATTGTACAGTGGTTACTAAGATTATATGGACCGAGGATCCCATGCTTTTGCATTGCATAACATCATTGCTTTGTCCACTCCATTTATGAAAGATCCTAAAGTCTATTTCC
>Vv_1-10k_transcript/40148 full_length_coverage=3;length=1309;num_subreads=60
GATCGTTCAACAAGCTATAGGGTTTCATCATTCTCTCGGCCCTCTCCTATTCTTCAATTCCAGATCTCGTTCGTAACTTTTGTCAAACTTTGATCGATACCAGATCTGTGAAGTTCCGATGGAGATCTTCAAGCCGATGGTGGTTTTGATCAGAACCGAATCTTCCTCCATAAGATCTAGACTGCCGAGGTGCGATATTCACGTTTGTATTCGTGTTTGGAGTCTATGGTCCTTTGTTCATCCCTAAATCAAGGATCTCGAGATTTTTTTTTGCAGGTATGGTGGTAGATCGATGAGCAAATCGCAGATCCAGTGTTGAATTTTTCTGGTTTTGCCTTTGATGATAGATCGTAGATCCAGTGTTGAATTTTGCTGGTTTTGCCATCGATGACAGATCGTAGATGCACCGGCGTTTGATTTCATGAAGCCGCTACGAGACATGATTCAAGATTGACGTCTTCCAGATAATCAGATCTCGGTTCTTGTAATTATGTATTTGATTGTGAGCTTTACCGGTGCGAGTTTCATGGATGTATGTAGGTTGTTTCAGGATATCTTAATTCGCTAAGCGATTTGAGAATTGGATCCTGATTGATCTTGTCATCCGACCTTTGCCATGTCAGGTGCGCTTGCTTGGCAGGTCAAAAAAATAATAAAAAAAGATTTATTGGTTTTGGGGAAGATCGCACGGGTTTTTGCCCGGGGTCTTCTCTCGTGTGTGGTGTTTTGCTTTGCTCTTTTTTCTTATCTCTATTGCTTCGTTATCGTATAACCTCTAGACGGGATGGATTCATAGGAGGATTTCTCACGCTCCATAACAAAGTGCACATCAAGGTATTATCCTAATTTCAGTCAAATCATATCAAATTCAATCATACTCTAGTAATTTCAATTAATGAAAACAGTGAGTTATATTTAAAATTGGACAGGAAGTTAATATCAACAAATTCTCTTGTACAGTAAGATTTATCATCCAAAATCAACAAATTCAAAGTCGTTTATATTTTATTTTTAAAATTCTTAATATCTTTGATTGAAAATAATTTTGAATAGATTGTGTCGTTACTCCTTGCTATGTTTTTACCATAGTTATAGTATAATGCTGTAAACGTGTTATTTCTACCATAGTTATAGTATACTCCGGTAAATCGTTATCTTATGTATATTGTATTTACCGTGTCACATAAACTATTTAGTTATAGTTCCTTTGCTAGGAATTTAATGTATATTTTTCCGGCAAATATCTTTGTAAGGAACTCCCATTGCAAACTTTGATGAAGGCAGTTAAAACTTCATATGAACTTGTAGC
>Vv_1-10k_transcript/40269 full_length_coverage=2;length=1300;num_subreads=46
GGGGTTGAGTCTTGTGACGTTCCTCCTTCTTCATTCATCCCCGACCTTCACTCTCTCTCTCTCGCGAATCTCTCACATGGCGCCCTGCGGCGGCCTCTCCGGAGAGCATTTTGAACGCCGCCGTGAGTCATTATCATCTCTTCCCTCGAACTCACCCTCTATGCCTTTCGGACTCAACCTAGTTCCGCTCGATTAAGCCTAAATTCAGCGGAATGCCAAAAAGGGGGAAGCCAAACCCTAATTCGAAATCAAGCGTAATCAGAGGTCCACACATTCGAGCGAATACAAAGAGATGAAGATGGAACATCGATGCAAACGCGGAGTTAAAAGTTTGAAGACTTACTTGAAATGGCGGTCGATTGTTTCAGTGTGAACACGCAAAGAGTAGAGCTCTTCTATATCGAGTGGCGAAATAAACGCAGATGAACGTGAGTTGAAGGATTAAAATGATGAACGTGATGATGAATTTGCAGAGAGTTGATGAGTTGTTGATTGAAGGTTCGTGGATGAAGATGAAGCTACAAAGATCCAGAAATTAATGAAATTAGGATGCGGATTAAAGTGAAGAGAGATATGAAGATGATGCCGCTCTTCCTGATTCTGCAGACTGAATATTGCTGATGATTATTATGCGAAGGTTCAGAGAGATTCTGGATTCCTCGATTGAGAGCAAGTTCATTGAGGTCAGTTATCACTTTCTCTCCTTCTTGTATGAATTATTGTTGAGTGATGTATGAATGGAGATGAAGGTGAGGTTCTGTGTGGAGGTGGAATATGAATGGGGATGGAGGAGTGGAAGTGATGATAAGAATGGAGAATGGGAAGAGTGAAGAGATTGAAGAAAATGGTTGAGCTTGAATGAAGGTGGAGCAGGGAATATATAGGTTTCAGGACTGTTATGGATAAGTTTGGAAGCCGGTTTCGATACACACAGTGCTGCTGCAACATATCATAATATCGTGGAGACTTGTGTTCAAATGGAGGTCGCAATTTTTCACCATTTTTTGAGGCAGCAGTACAGCAGCATATCAAGACTAGGACAGTGATGGTTTAGCTTAGATCTCTTGATGTAATATGCCTTGTAATGGATGACTTTTGTCATATGATCTTGGACACTTATAAATAATGGAGAATGACCTTTGTTTTCTTGTAGAAGGATCAAAGCCTTGACTTCGAGATACCCTTAGAATAATAATAGGATTCGTAGTATCTTGTAATGGTTCTTGAAATTGTCTTGTAGTGATTTTGTAATGAAGTTTGGAAGATTGTAATGAATGGACTTTGTGGAGTTGGATATTTG
>Vv_1-10k_transcript/40360 full_length_coverage=3;length=1301;num_subreads=60
GGGACGTTCAGACTCCCAGACTAACTCTCTTTCTCGTTCTCGTCTTCACTCTTTCTCGTTCTCGTCTTCACTCTTTCTCATACGTTACCGGAAATCGCTCCGCCGCGCCGGAGCTCACTCAAACTCAAAATTGAACATACCAAAACGCTCTTCTCCACTCCATCTCTTCCTAATTCAACCTAGTTTCAACCAATTCTAACGCAACCTATCTTAATCGACGCGAGAGATAAACCTTAGGTCTAGGAAAAAACGAAATTAGACGCCAATAATTGCAAATCATGGAGCTAGATCAAGGGAGAAGTAATCAGAGGACAATGATCTTCGGTATGGCATCAACAACAGCGTAAAAGAGATGAAGAAAGTTGGAGGAGTTCGCGTTTACCTACCGGAGTCAGTCCGGCGCTCCTTTGACGGCGTCGACTTGGAGAGATAAACGCGAGGAAATCTTCACTTCAGATGTATGTTGAAGACGAAGATGGATTTTGAAGCTTGAAGGTTGAGTAGAGGTTGAAGATGAAGCAGGGTGAAGGGCGTGGTTCAGCTCAGCTTCATTCAGAGCCTGATGATTGCTCTGAGGAAGCTTAGCGAGGAGCTCTTTGTGTGGGGAATAGGAATGAAGATGATGGTGATGAGAGGAAAAGCATAATGGTTCTGTTGAGAAGTGGGATCGAAGAGATAGAAGAAAAGTTTCAGAAATGATGAATGGTTGAGAGAGAGTCCAGAGAATGGTAAAGATGGAAGTCAATTGTGTAGGAGAATGATGAAGAGAGTCTCATATATATAGAACCGGCGTGAACTTGTGCAGGCGACTTGGAAGTAAATGGTCCTTTTTTACAGCGAGTGGCAGAATTTATGCAGGTTTACGGTACCATGGTGTGTCAAGGCATATGAAGCAATTCTGGAGTGCTTTGAAGTTTGAAGTGCAAGACATGGAAGTGCACCAACAAAGATGATAATGAGAATATCTTGGAGAATAAGTTTAGGGGAGAGAAGTTTAGAGATAGGTGACATGTAGTGTTAATGTCTTTAGGAATACGCGAAGACGGATCTGTTTGGACACTTGATAATTCACTGATGGTGTACAAGTTTGAAGGTCCGTTTTAAATACGACATATAGATAGCAAGCAGAAAGATGAAGTGAAAACAACATGGTGAAGATGTATCACTTAAAATAGCTTTGACACGATCTTTTCCTCATTTCTGTTCTGTGTAATCGCCCCAATGTGTAATGGAATCCCTGATGCGGATGTAATTTATTTGAAATTTGAATGGCAATTTATAAAAATAGAATGAAGTTATGG
>Vv_1-10k_transcript/40596 full_length_coverage=2;length=1299;num_subreads=60
GGTTTTAACGAAAAAAAACTTGAATTAGGAAAAGGGATAGGGTTACATGTTATGGCCATTGGAATTCATCTAAAGAAGCTCTCTCTCTCTCTCTCGGACCTCGACGAACTAGCGGCGGCGGCCGGAACCTCATCTCCTCGCATCAATTTCTCCGATCAAATCGTCTCTCTCAGAGCCTCATCTCTTGGCCTTGCTTTCACTCTCAGATTCAACTCACCGCGCCGGTGAATACTTCACGGCGGCGGCGTCTCAGTTCACTCGTTGCACAAATCTCTCGTCTCAAGACGCTAATCAAACTCTTCTGATTTCACTCTCGATCTTTATGCTTCTCACATCTCTCTGTCATCGATCTCATCTCTCCATCCGGCGATTCTTTGAGTATGACGATAGTGATAAGAAAACCAGAGAGGATATTCTTCATGAACTGCGTTGTTGCGTTGATGATGATGTTTACGGTGAGTTCTTAAGGATGAGATAGAATTGATGGAGAATCGAGAGACTTTTTCTTCAGAGTTTGTTACAAGGTGTTCAATTCTGTTACAGAGATTTTCTCCTTCTTTTTTGTTGAATTTTCTTTGGTGATTTTAATCGGAGAGGTGAAGAAGATCAAGAAGTTTGAATGATGGTGGTCAAGAGGTTCTTGAAGTAGGTGAGGGAAGGAGATGATTGAAAGTGGTGATTGTGGAGAGTTGAAGGTGAATTGGTGTTGATGATTTTCTGGTTTCTTTTGAATCGATAATGAAGAAGAGAGAAAGATGAAGGTATGTGAGAGAGATGAAGGATAATGATGAATTCAGAGAATATGCAAAGATTGAGGTGAAGGAAGCTGATTTCTGTTACAGAATCGGTTGGATCCAATGGTGAGCATGGTTCGGTCCTTATTATGTAGGTTGCGGTTTAGTTATGGTCCATTGGTTTGTATTGATGCAGATTGTGGATCTGTTGTTCTGAATATGCAGGGTCCTTGTGTCAGCATTTTTGGTTAAGGCATTGGCAATTTCTCTTGCTTGGGATCATTTTTACATGATGATGACATCCATGGTGGCATAAAGTTTACAGCAGATTCCAAGCCATGATTTGATGGAGGTCATGAAGAATAAAATGGATGAAGATGATTTCCGAGAATTGATCAAGGATAACAATAGGATTAGTAACCGAACTTTGTATTTTTCAATAACAATTGTATGTCATGTGAGTGTTGTAATGATGTAATTGCATCTTGGGTTTGAAATGTATGGACGTTTGATTTTTGGATATGTACAATGTAATGAATGATGATATTGAAATGCCTTGAATTAG
>Vv_1-10k_transcript/40752 full_length_coverage=2;length=1288;num_subreads=60
GGCGGTGCGTTTTGGAGTCTTGAGTCATGACCATGTGAGCTTCTCCTCCGCAGACTTCTGTTTAACCGCCTTGGATCACCGATTCCCAAACACGAACTCACTCTAAGAACATGCCCTGAGTCTAATTCCCTCATCAGATTGCACTGAAACTCCCTCATTTGGCCGAATCGAGGAACTCAATTATTAAACCCTAAGTTCTAGTTATCATGGATTCAAGCAAAATAGCGCCGATTCAAGAAAAATGTCACTCGTGAACATCAGAACAAGCTATAACGTGTACGATTCAGCAAAAAAAACGTGTTGATTTGCGAACATGGTTTATACCAACTCTGGATCAGTAGCTTTGTTAATTACCTTTCGCTACTAGCACAAAGGTCTAAGCATGATTTACATGAAATCTTGAAGCTCAAGGTGGTACTTTGGTCTGAATGGCATTGAATGTTTTGTTGTTTCAACTCTCGCTTCGAAGTCAGCTTAATATGATTTGTCTGGCTCATGCTTTTCAGGATGAACTGTACTCGTATTTGAATTAACATTGTGAATTGGTGAACTATTTTTCGAATCTGCATAGCGTAATTATTACAACTTGAATTCGCTCCGTATCCTTGGCTACATGAACTGTTTGGATATTATGTACATGTATATGTTTGTATAGTCATGGATTTTGCAAGTTGTATGTGTACGTGTACAGGGCTGTTTTGGTATAGCTTGTATGTACAGGTCTGTTACCTCTGTCAGTGCTTGGTTAAATGCTAGAATCGGTTCCTGAAATTGCTAGAAACCAGGGGTATTAGCTTGACGTTCTGTTGGTGGTTTGCATATGGTTTGTGAATGAATGGAACATATGTATGTTGAATTGAATTTGGGCAGTGGTTAATTGTGACTTTCAGCTTTGGACAAATCATGATGCACGCCTATGTATGTATGAATGGGTGATGCTCTGAATATTGCAGGTTTGGTACATGACAGCAAAACAACAAATTGTGAAAACATGACATGAGATCACTTTGGTATTCATGGATATTCTTGCAAGATGAAGTCAAATTATGAAAACACGAAGAAGCTTAAGATTCGTGAAGCAAACTTGGGGGAATTTGAGGTGGGATAGGTCAGAGAGTAGTGTGTTGACTTGGGTCAACTGTTTGACCAGAAAGTCAACAGTTGACTAAAGTAAAGTATAGGTCAAAAATGTAAATTCTTGTAATGATGTATTGTATTTGGATTTTGTGACGGAGATTGGACTTTTGTAATATCTTGTAATGGAATTCGAAATGTATTTTTTCTTTAC
>Vv_1-10k_transcript/41089 full_length_coverage=2;length=1269;num_subreads=60
GATCGTTCAACAAGCTATAGGGTTTCATCATTCTCTCGGCCCTCTCCTATTCTTCAATTCCAGATCTCGTTCGTAACTTCTTTGTCAAACTTTGATCGATACCAGATCTGTGAAGTTCCGATGGAGATCTTCAAGCCGATGGTGGTTTTGATCAGAACCGAATCTTCCTCCATAAGATCTAGACTGCCGAGGTATGGTGGTAGATCGATGAGCAAATCGCAGATCCGGTGTTGAATTTTTCTGGTTTTGCCTTTGATGATAGATCGTAGATCCAGTGTTGAATTTTGCTGGTTTTGCCATCGATGACAGATCGTAGATGCACCGGCGTTTGATTTCATGAAGCCGCTACGAGGCATGATTCAAGATTGACGTCTTCCAGATAATCAGATCTCGGTTCTTGTAATTATGTATTTGATTGTGAGCTTTACCGGTGCGAGTTTCATGGATGTATGTAGGTTGTTTCAGGATATCTTAATTCGCTAAGCGATTTGAGAATTGGATCCTGATTGATCTTGTCATCCGACCTTTGCCATGTCAGGTGCGCTTGCTTGGCAGGTCAAAAAAATAATAAAAAAAGATTTATTGGTTTTGGGGAAGATCGCACGGGTTTTTGCCCGGGGTCTTCTCTCGTGTGTGGTGTTTTGCTTTGCTCTTTTTTCTTATCTCTATTGCTTCGTTATCGTATAACCTCTAGACGGGATGGATTCATAGGAGGATTTCTCACGCTCCATAACAAAGTGCACATCAAGGTATTATCCTAATTTCAGTCAAATCATATCAAATTCAATCATACTCTAGTAATTTCAATTAATGAAAACAGTGAGTTATATTTAAAATTGGACAGGAAGTTAATATCAACAAATTCTCTTGTACAGTAAGATTTATCATCCAAAATCAACAAATTCAAAGTCGTTTATATTTTATTTTTAAAATTCTTAATATCTTTGATTGAAAATAATTTTGAATAGATTGTGTCGTTACTCCTTGCTATGTTTTTACCATAGTTATAGTATAATTCTGTAAACGTGTTATTTCTACCATAGTTATAGTATACTCCGGTAAATCGTTATCTTATGTATATTGTATTTACCGTGTCACATAAACTATTTAGTTATAGTTCCTTTGCTAGGAATTTAATGTATATGTTTTCCGGCAAATATCTTTGTAAGGAACTCCCATTGCAAACTTTGATGAAGGCAGTTAAAACTTCATATGAACTTGTAGCAATATCAAATTTTGAAATCCAACGAAGAGGAAAGCTTCGGGTGG
>Vv_1-10k_transcript/41350 full_length_coverage=2;length=1257;num_subreads=60
GACATCTGTGACTATTGGATTTGAATGTCATTTCTCCCTCTCACGAGAACGAAACGGCGCCGGTGCTCTTTGCAAATCATCATCTCCGACGAAGAACCCGACCGCCGTCATTAGCGACCGTCTCTCAGCGCTCGTTCCTATCTCGCGTTCATCTGGAGCTCCATCGTCTCTTATCTCAATCTCTCGTTTTCTCCGACGTCCCAATCTCTCTCGGCTCCCTCTCCCGATTCAAATTGAAATCGATTCTCCCTCTTCTTTTTCGTTTTTTGATTTCATCTTCTTATTATTCTTTGTCTAATTTTCTGTGTTACAGTGTTGTCGTAGATTGTGCGATGATGATCGATTTGGTGTTCTTGTACACAAATATGACGTGGAGGCGAATGGTTGAATGATTGAAGATGCTGAGATGTGATATGAAGATGTTGTTGTTGAAAACGATGAAGATGATGATGAACGCTATTGTGATGATGAACATTGTTGAAGTTGTAATGTTACGTTGCAGAGTTTGTGAACGAACTGAGGTTGAAGAGGTTGAATCTTCAGCAGAATTGGGGAAGGTCGATGTTGAATTTGTTATTGTTGATTTCAGTGATGAAGATTGTTGGTGTTGGGAATAGTGGTATCGTGAAAAAGATGGAAGAACGATGATGATGAGAAGATTCAGAGAGAGTCTGAAGTTTGTTTTTGTGAAAATGGTGAAGATTGAAGGGAGAGATTAGAGATTGATTTTTCTGGAGATTTTTGGTGAATGATTGATGAAGAAGATCAAAAGAGAATGAAGATTGGAAGGTTGATGAACGAAGAGTTTGTTATAGGTTGTTACTCTCTTTTTTTTGTTTATGTTATGAGATTTTTCTTCTTTTATTTTCTGTTAGGGATTTTTCTGCTGCTCCAATCTTGGTTGATCCGGTTATTTGATCTTGGTTTCGTTCTTGGAATTGTATGCAGGTTGGTTTCGGTTTATTTTGTATTGGACTTTTCTGGTGTAGAACTATGCAGGCGGTGGTTCTTGACTTGAAGCAAGCAAGTTGGCTTTTTGATATGTAATTGGGAATTATTGAATACAGAAGCATGCATCGGATTAGAGAATTAAGAACAAGTTTATGGCTTTTTGTTGTTGTAATTTTGTAATGGGCTTGAATGAGTGGGCTTTATAATAAGTTTGGACTTGAACTTGTAATGGATGGACAACTGATTTTGTAATGAATTTTGTAGTGACATTTGAATGTTTTTTTGAATTCATCTTTGTTTCCTTCC
>Vv_1-10k_transcript/41425 full_length_coverage=2;length=1252;num_subreads=60
GAGTTTGGATGCAAAACACGGTGTTATCAGAAGAAAACCAAAACAACAATATTAGTTCATCTCTTTTCCCATATTCAAACAATTAACAAAAGAAACAAAGCAAATATTTACCAAATCAATCACCCAGAAACTCATGAGATCAAATAAAAGGAAAGACAGGTGAAAACTCACATGGATCTAAGGGCGGTTCCGACGTAACGTTAGAGAGGAGGTTGTCGGGATACTTCCGATCGTCCTTGCAGCTGTCTTTGGTTGTCGGCGCGGAGCGGCTGTTCGAAGGATCTACTGAACAGGTTGGCTGAAGTTGAATCGTAGTCGTCGGTGCTTTGTGTTGCGTTGCGGTTGTTGGCACTCTGTGTTGCGTTGCGGTTGTTGGCGAGGTGCTCGTGGGAGATTTGTGAGCACGAATTCCTCGCGCGGTGGTTCTGCGCGTGGTGCAGCGACCGTGGGCCTGACGGCGAGGAGGTGGACGAAGCGATTATGCGTGGAACAATCGTCGGCAATTTATTTACCATGTGCGCTTCAGATTGACAGAGATGAGACCCTCCTCATGCTCAGGCACGTGCTCTGAGCGGTTGTTGGTGGTTCAAGAGAAGTGACGTAGCAAATCGGTGATGATTTCAAGCTATTGTGTTTTGTCTGACGAGTCGATTTCTTAAGTCGATAAAGATGCGTTGAATTAAAGCTTCTTGTACGATTTGTGAAGGTGATTGTTGAGCGTCAAGTTGTTGTTGTATTGACTAACCGCTGGATTATTGTTGCTTTTTTGGCAGGTTTTATGATGATGGAACTGTGAATATGTTTAATTGATGGATTAGTGGTTTTACGCTAATGGATGAAGGTTCTGCAGAAGGATTGGGAAGAAGTAACGTTACAGCTTGTGATGGAGAATTGGTTGATGAAAAGGTTGAAAATATGGATCAATTTTCTGGAATTCTGGTGAACATGGTTCAGGTTTTAAGGAAGATTGCAATTAACGGTTTGGAGGAAGTTTGAGATTAATTTTGGTGGAGTGACAACACTATTTTCTTCCTTTCTTGTGTGAAATTGTTCGCGATGAAAAGTGTATATAAAAAAAGGATGGTGTGAACTCCTTTTGTACGTGAGGGATTGAGAGTGTATGAAAGTGAATAAGGGTTGTATGAGTTACCAATCGTGGGAATAGGTTAGGTTTTTTCCCTTTTGTGAATTATGGCTCCTCTTTTTATAGCATAGCTTTTAGGGTTTTTTAATGTGTAACTTGGGCCTTACT
>Vv_1-10k_transcript/41624 full_length_coverage=2;length=1243;num_subreads=60
GGCCTTCAGCTATTCCGTTGAAGGTCGAATCGAAAAGGGCGATGATTATAACGAGAGAGGCCTTTAGTAGGAAATACCCATTTCCATCTCAAAATCAAGAAAAGAAGAAAAAAACAAATATAGGTCAGAATTTGAAGGTGCCGCCATCCCTTTTCATCGAAGGGATTTGGCTTTGGTATCACAGATTCTGCCGTCTTCTTCTTTCTCCTCTTCGTATTTCCGTCCCTTCGAATTGAATTGGGTTTTTTCCTACTGTGATAGATCTTTCAAAATTTACACTTGATATGAGCCCTGAAACTTTTCATATTCTTTACGAATTCTTGATTTTTATCAACTTCGTTTTTTCTTTTAAGATTTGTTGTCGGTTTTTTGCACTCCGTTACATTTACTTCAATTTTCTGTAGTTTTTTTTAAACCTAAATTTTTGGGGTTTTATAATAAGTAGAAAACATTCGTTTGCACATGTATACCGAGTTTGAATCTATGTTCAAACAGTTCTTTTGGACTGGGAGAAAAATCAACTCGGTGAAGTGGGATAGGATTTACATTCCTACAGATAATTGACTCAAGTGAGGCTTGAGAAATTTTTTCGAGGGTTTTTAAGAAAGCCCTCTTGGTGGGCTATCGATCTTGATTCAAAACTATGAGTTGGCGGATTCGAATGCGTTGGCAGATAAATGTGTATACCTAGTATTGGTATTAGCGGGCTATCGATCTTGATTCGAAACTATGCGTTGGCGGATAAATGTGTGTACCTAGTATTGGTATTGGTGAGCTATCGGTCTTGATTCGAAACTTTGCGTTGGCGGATAAATGTTGGCGGATAAATGTGTGTACCCAGTAGTGGTATTGGTGGGCTATCGTTCTTGATTCTAAAGTATGCGTTGGCGGATAAATGTGTACCTAGTATTGGTATTTGTGGGCTATCGGTCTTGTTCGAAACTATGCGTTGGCGGATAAATTTGTGTACCTAGTATTGGTATTGGTGGGCTATCGGTCTTGATTCAAAACTTTGCGTAGGCGGATAAATGTGTGTACCCAGTAGTGGTATTGGTGGGCTATCGGTCTTGATTCGAAACTTTGCGTTGGCGGATAAATGTTGGCGGATAAATGTGTGTACCTAGTAGTGGTATTGGTGGGCTATCGTTCTTGATTCTAAAGTATGCGTTGGCGGATAAATGTGTACCTGGTATAGGTGGGCTATTGGTCTTGATTCGAAACCGCTGAGTACAAAGAGAAATGT
>Vv_1-10k_transcript/41631 full_length_coverage=6;length=1179;num_subreads=60
GGTGGCTATCAGAGTTCTTTTGAAAACAGACTTATCTCCCTCTTCTCTCATTCGCGGCGGCCGGTGAATCTTCTCTCACTCTCCGATTTCACAACTCCGCCGTGGACGCCTTCCGGCCACCACAAACTCTCGCTCTCTGTTCTCTCGATCTCCTCTCCAATTCCGTTCTCAGATCTCAATTTCTCGTCACTCTTGACGATTTAGCCGCGATGCTGTTATTCGTGATGTGAATATTGATGACGAATATAGTGCGGTGCTTGCGATGATTCATGTATGAAGGTGATGATGGAATCTACTCAGTGATGATGAAGATGTGCGTTGAATAGTGAATTGAAGGAGAAGGAATTTCTGTTGCAAATCGAAGACTGATGACGCGCTAGAGATTGTTGTTCGATTCGAAATTGCAGATAGAGTGAGATGATGATGATGATGAAGAACGGTTCAGAGAGCGTTTCTTCGATACGTTCCGGTATTCTCCTCTTTCAATTTCTGTTATGTTTGTTGTTAGGCTTTTTGAGTTTTGTTTCCTTGTGCGATTGAAGATGGAATCGAAGGGGATCAAGGTTGATGATTGATGCGATGATGAAGAGGAAAAGACGTGAAGATTCAAGAGATTGAAGGAAGATGAAGATGATAAGATTGAGAGAGAGTTCTGAGTTTTTTTGTTAGCGCATTTTTCTGTTGTTTGTTTGAAGGTGATAGAACGAAGATGAGAAAGATGATTCCAGAAAACGATTATGGTGATGGTTGAATTTTCTGAGTTTTTGTTCTTATGCGATGAAGATGATGATATTGAAGGTTTTCGGTAAAATTCATGGAGATGGTGAAGAAGATGATTGAAGTATTGAAGATTTCAGTTGAACCATGGAAATGAATTTTCTTCTGTAACTGTTTTCTGTTTCTCCTGAGCTGTGAAATCGTCTTGCGGTTTATCTTTCGAACTGATTTATTCTTCTTTTTTTTGGTTAATAGTTGCAAGTCGGTGAAGTGAAGCTTGTATTAGGCACGGTTCAAATTGTAAAAAAATAATTGTTGAGTCAAATGTTCCAGTAAATTTCTTTGTATGATTTCTTGTAATGGGCCTCAATTTGTTCTGTAATGAATATTTGGATCTTGGTATGTATGGACATTTGAGTATTTTTGTAATGGCTTTTGAATGAGAACTTGAATTTTTGGATG
>Vv_1-10k_transcript/41638 full_length_coverage=2;length=1259;num_subreads=60
AGGGTTGAGAAGTGTAACCATTAGCATCTTCACGTTCCTCTCTCTTACGGCCGCGACGGCTCACTCTCCGATTTCACACTCCGCCGTGGATGCCTTCCGGCCACCACGAGCTCTCCCTCTCTGTTCTCTCGATCTCGTTCTCATGTTGTTCGTCTCCGATTCTGTCATGAAAAACCATAACAACGCCGCGATAATCACAACACCGGCGGCTCTCATTCCACACCCCGATCGGAATCACCGTAAGTACCACCGTGACGACGCTCCGTTCATCACCACAAACGTCATCCTCTCAATTCAACCTCTGTTATCTCTCTTGCAATCGATTATGAATCCGCTGCGTTTGTAAACCGTTGAATGTGCCGGTAACGTTGACGTGTGGTTGCAGCGCTACAGGTTGAAGGTTATTGCGCGTTGAAGACGAAGATGTTGTATTCTTGCGATGCGTTACATCCCAAACGCTGATGATGCGTTGATGAGAGCACGGGGAGAAGACTCGGTGATTGAGGATTTGCGATTCTGAATGTTCTTGAGGTCGTGCGATGATGATTGATGTGCGTTGATGCGAAGCAATTCAGAGAGAGCCGAGAGAGATTTTCTGGAGTTCTTGAGAGTGAAGATTCAAGGTTGTTGAGTGGTGATTGATGAATCGATAGTGAATTGAGTCGCGGTTTGGTGGATGAAGATTCAATGGTGATGATTTTGGCGTGTTCTTGATATGGAGGAATGGTTGAAGATGAAGGAGGTTGAGGCTCTTTGCTGCAGAATTCTGATCGAAGATTCAAAGATGATGAGATTGAAACGTGAAGATGAATGTGATGAGATGCGAAGAAGATGGAGAAGTTTGTTACGATTCTTTTTGTTATTCTGTGAATTTTTCTGGTGTCCAGATTGGAGAAAGGTTTTCGAGGTCGAAGAAAAAGGAGAGTGATGAAGGTTCCAATTCCAAAGCTGCAGGGAGTTTTGTTTGTGATTAGGTGTTGCTCGGTTCATTCATGTGCAAGTGCAGTACTGTTTTTGAGTTTTATTTTTCACGGATGACCTATGAATGCAGGACGTTCACGCCTCTCATCTCTTGTTGACACAAATGATACACTGTTGTAAACTTGGTATTAATGAATTGTGTAACGGATATGTATTGAACATTGACATATTTGAATGAACTTGAGCTTTGGATCAATGTAATGGCTTGAATGATGAAGGACTCATAATGACTTTTGAACTTGAATTTTTACAGTGAATTTTGAAAGGGCTTTTGTATG
>Vv_1-10k_transcript/41855 full_length_coverage=2;length=1248;num_subreads=51
AGAGTTTGTGACCTTTCGCGTTTCACGCTCTTCCCTCTTCGCACTCAAGAGCAAACGGCCGAAGAACTTTGGCATCGACGGTGACGGCCAGGTGCGGTGGTGACTCCTTCGTCTTCTCCGATTGTGGTTTCATCCATCAACCTCTTTGATTCTGATCTTAATCGTGGCCTTCTCCACTCATCTTCGTCCTCAATCGATTGCTTAGCACGATCACGCTCCGACCATTCGAACCTCTTCTTCTTCTTCTTCTACTATGCGCTTGAGATCATGGTTGTGGCGTGGTGGCAGATGACTGAAGTTTTCAGAGGAAGAATAGAGGCGAAGGAACTGGCGTATCGGACTTGAGGCAGATCGAATGCGTTGGTGTTGCGATTTTGTGGATTCACCGATTTGTTTGTGCTGAACTTCTTTTTGTAGGTTTGCGATGGTGTGCGAGATTCACGGTGAGACTCACAGGGTAGCAACAGTGTTGAGATATGATGCTTGTTATTTGCGGCAGAGATGTGATGATGTGGTTGGATTTTCGTTCTTGAAGATTATTGAAGATGTGATGTCGAAGGTGATTGAAGAGGATGAAAGAATGTGAAGATGGTGTGGATTGACGATGGCGAAGAGCCGTGGTGTTCTTGAAGGTTCTTCTGATTTTGTGTGGATTGAAGATGAAGATATGGTGAATGGTTGAAGGAATGAAGAAGATGAATTGAGGTGTGAAGTGATGAAGATGATGGAGAATCCAGGGATTGAATGAGAATGGAGGTTATAAGAAAATGGTGGAGGAATTTAAGGGAGCAGCTGGAATGAATCGAGAGAGCTCAAGTGATGGAGCAAGCTCTGACTTTATAGAAGTTGAAGTTCTGGATATAAATCGGTATGCGGAGGACATGGCTTCACTTCTGTTTGCATAGCTATGCTATTTGAGTGTTACAGGAAGCTGCAAGTTATGATCCAAGTGGCATGGCATGGTTAGAAAGATGAAGATGCGGAAACCTTGAAGAACTTGGAGAATGGAGGGATCTTGAAGCTGCAGTAGAGACTTAGTTTTCTTTTAATTTTTAATGGATAGAAACTTGAATTAAGTGTAGAATGGGGTTTGGAAATGAACTTTGTCTTGAAGTTATTCATTAGAAATCTGTATGAATTGATGTCATGGCAGGAGAGTGATTACTTTCTTCAAACAAAAATTCAAACTCTTTTTCCCTTAAATCAATGTCATGAACACCGTTTGAAGTATGAATAAATTGAATTTCC
>Vv_1-10k_transcript/42102 full_length_coverage=2;length=1220;num_subreads=60
GGGGATTAGGTTAAATGTATTGTGACCTTTGGGCTTATCTGAATGAATCCTCTTCTTCGCGTGCGACGGCCGGAACTCCCTCATCTCCGTTCAAACTCGCGGCGCCGACCGGCCACTCTCCTCCGCTCTCTCGCTCTGACTACTTCTCTCCGATCTCAATCTCTCTTCCTTATGTGAGCGACGGCGTCGCAAGCTATCTCCGGCGAGACTCGACGGAGCAACTCTCTTCCCATCGCTATCGTAGACCGCTCTCAACATCTTGTTCTTGTTCATCTCCGATTCAAACTCCGTTCCATTTTAATCTCGCTCTCCTTCTCGATTTCTTTTTCTTCCGATTGTCGTTGTTGATGAAAGATGGATTCTGCGGAGCGTTGATTGAAGATTTGTTCAACGGAAGAAAGTGCGATTGTTGATGATGATGAGGACTAGATGAACGGTTCAAGATCGAGAAGTTTCTGATGGATATATAGAGAGAGATGAAGGTTGTGATGATTGTGGATTGAAGAAGGTGCTAAAGATTTGAAGATCGATCAGGTGTTGTTGTTGGATGTTGCAAAAATGGAGGATGTGCCATTTGGTGAAGGTGATTGAAGGTTATGGTTCAAATGCTAAAGATGATGAATCGATGATGGTTTCTGCAGATGAAGTTGTGAAGAGTTTTCGGTTCAGAGAGAGAGAGAGTCTTCTGAATTATGATTGAAGGTGGTGATGAATCAAGAGGAGAAGAATTGGATTGAAACGTGATTGAGGGGGTTCCGAGATGATGAAGATTGATGAGAGTTATGGCGGTGATGAATCTTGAAGATGGACAAAGGTTGAGAGACTCCAAGATCGATTGAAGAGTGTGATTGAAGGTCATTGAAGTTGAAGATGGTGAAGATTCAAGAGTGTGGAGAAGGTTCCATCAGAAGTTTGTTACCCTTCTGCTATGAGATGCGGTCCAGATTTTTTTGGCGGTGATTTGCAACTTGGTTTTGTCGAGTGAGTTTATGTTGGCTGCAACGAGAATTGGTTCGGTCCTTCTTGGTGTTTGATGGCAAAGCTTGTAGTAAATATGCAACTGTGTTTTGGTGGGTTTTTTTTTCTTACAAGCTTGACTTGAAGTAATGTAAATTTCTGATATGAATGAATTGGATCGGACTCTTATAATGGAGGAGACCTTTGAATATTTTTGTAGTCTTGTATGAGTTTGTAATTTGAAAAGGAACTTGGACATTTCT
>Vv_1-10k_transcript/42276 full_length_coverage=2;length=1211;num_subreads=60
GGGGCAGCTACACGAAAAATACAAAAGAACTCTGTAACTTAGAACTTCCTCCAAACCCTCACTCACAAACACTCCTTCCAACAACCTTCACTTCATACCTTCATACACAGCAACCACCATTCTTCACCTAAACCAAACCTTCAGCAACGCACAACAACACCATACGTGATAACGAGCTCGTATTGGTTTCAGCACCACAAATCCTGCAAACGTATCAACCTCACCCTAAAGCTTACCTTTCAAACACCCTTCACCTTAAGACCTTACTCTGCGAAACCAATTCCTCATAACCTCATCCTCATCCTACTGCATAAATCGATCCCTTCCAAACCATCACCTCTCACCATACTTCATCCATCCACAAATATCATCAACAAAACCAAACTCACCGACATCCCTGTCACTCACTCAAGTCGCGGCCATACTATAATACACTCATAAACCGCACAACATTCATCAGCATAGCTCAAACACAGATTCACAACAACACGCTCACTCTCAGAAACCACACACACACGGAAGAAGACGAAAGAGATCGAGATTAGGAATCGAAGAAAAGGACAAAGCAACGGAAGCAGATCGGAGATTAGAGAGAAAAGTTGAAGAAGGTTACCTGAAGTGCCACTGCTGAGCTTTCAATTTCGTTTTACTGGTATCATTCCATTTCTTCATTTGTATGTTTAATTTGTAATCTGTGACTCTGAAACTTGATGAGATTTGGGGTTGAATGGGGGTTAGGGTTTTCTTGATCTTTTGATTGTATGCTTGCAACGTGACTTTGTTTGTTGTTTGATTCATATTGATTGAGAGTGTTACCGAGAGAGATTCGAGATCGAGAGCGAGAGAGATCATGAGGAAGGTTAGGTTGGAGACGAATTAAACGTGAGAGAGCCGTTAGAGAGAAGACTGAGAGTCGTTAGAACAGAGAATGAGAGTACCGAAAACGTTGAAACAGGGGATCTTTGGTCATGTGTGTGATGATTGTTTGGGTCGGGTCCTATCAAAGCCCAATCTCGTCCTTCTGTGTGCATCACACCCTTTTTCAACGTGCACCCCCGCCTGACAGACTCTTTGGAGATTTTGGGCCAGTTTAGTAAGGCCCAGCGCCTCATCCTTTCAGCACACCTTCTTTCTTTTTTTTATTTCTTTTAGCCCATGTATATTGTTTGTTTGTTTTAATTGTTTTTTTTATACTATGATTTTGTTTGTTT
>Vv_1-10k_transcript/42466 full_length_coverage=2;length=1221;num_subreads=60
CTCCACTCGGAGTGGGTTAGGTATTTGGAAAGGTCCGAAACGAAGCTTGACTTTGTGGAGGGCTGGACTGGATACTTAGCTGATCTCTCCGGGAACCTACCCCAAAAATTCGAACCTCATGGATAAAATGAGTTGTTCTAAAATCCGAAGAGACAAAAAGTCTCGGAGGCTACGAACGACCCCATGAGACCTTCTAGAACACTCCCATAAAAAGGTAGGCTCCCTAGAGCCCGCTACGTCGAACCTATGAACCTAGTACTTTTGTGCTGTTGTGCTCATTATATGTTTGCAATTTATATACTTCGAATGTCTATACGTTTCGATTTTGCAGGTATCCCTACGTGTTCCCTAGCCTGTAGGGACTCTAACTTCTAAAGACAACGTCTTTCCCACGAAGGACGTCATCATCTATGTACTCCCTAGCCTGTAGGGGATTTTCCTTTTCATACCTTTGTATTCTTTACAACTACGTGTCCTTCCCACGAAGGAGATTTCTATTAACGCACGTCGATTGGCCTCTCGATGGCCATGAGATATAGGGACTGTCTCGAACGGTCACCTCGGTGCCTTGACTCTACGAACCCCCTAGCCTATAGGGACCTTTCTCTTACGTTCATGTGTTTCTACAACGACGCGTCCTTCTCCTGAAGGACATCCTCATTAACGCAGCGTCGATTGGCTTCACGATGGCCTATGAGATCTAGTGACTTGTCCTGAACGGTCAACCCGTGCTTTGTTCCCACGCACCCTCTAACTTGTAGGGTTCGGATCTCCATTTATACATCTTCATCCCTAGCCTATAGGGATTTCTCTTCGTCCACATCGTCCTTAGATAGGTTGTGTTTCGCATAGAGAACCTTCCCACGAGGGACAACTTCGTAGGTACACGTCGATGCGCCTCTCGATGGCCATGAGACTTTAGTGGTCTGTCTTGAACGGTCATTAGCCGTTATCTTCTGCATACTCTCGAATCCAAGGGATTTCCATCAGCGTGTCATAACATTCTATCCTGCAAAGATTCCAAGAGGGTCTAATGTCGCCTCTAAGGCTATCCCTAGGATCATATGTTCACACGTCTGCATTGCATACACGGAGTTACAATACAAGGAGTCTCTCGCTTACGCGTGCATTCGCATTTTCATGCATTCATACATTCACATTTGCATTTCCATCTTCACCCGCATCCATACCAACCGTGTTAGCCGGTTTCCCGAAACTTCC
>Vv_1-10k_transcript/42506 full_length_coverage=5;length=1188;num_subreads=60
GGAAATAGGGTTAACTTACTCGTGTCTATTGAACTTTCAGACGTTCCTCTCTTCTTCTTTCACGAGCAAGGGCGGCGCCGATGAATGAATCCTTCCCCGGCTTATCTTGCAATCGCCGCCATGAAACACTCACCTCCTTCCGCCATTGCTCATCTCTCGATTCCAGCTTTATTTCGTCTCCGCTTCGACTCAGATCTCACCCTCCCGAATGAAATTGATGGCTAGCAACACAAACTCAAGGCTTGAACCACGATTGGAGTGCGTACGATGCTTGTTCGATTTGTGCTTCTTCTTTGTTTTCGTCTCTGACTCGGCGCTGCGATACGATTATTGCGATTGTGATGTGATGATGATTGATGTAGGTTGTTGTTGGTCACGTCACGGATAGAAGCTGATGATGAACATGATGGATGAAGTTGTGGAGATTCAGTTACAAGTTTGTTGTGATTTTGTCAGAGGTGAAGAACGTGGACGATTGAACAACGGTGATGATGATGATGAAGTTGTTGAAGATGAAGAAGTTATGGTGATGATGAAAGAGTAATGAAGAAGATGAATCGAGAGAAATCGAGGAGCTCAAGAATTCTATCACGGGCTTTATTGGTGTTCGCGTTGGTTTTTATGCGAGCGCGACGCGTACGAATAGTGATTTTTCTGGAGTGTATTGTGCAGGCCGGTTAGGAACTAGCATGATGAATCGCCACACACATCTTATTTGTGGTTCTGAATGTTGCAGAGAGTTCGAAAGCTTATTCTTTTCTGTTGACTACCCATAGTGCAGCAGGGTATGTTAGCGAGACTGGCTGAAGGGATCGATTTCGGTAATGTGTTGCTGCAAGGTTCAGTTGGTTTTTTTCTGTTGGTTATTCGGATAGGTTTAATGCTGCAAGGTTCAGTTGGTTTTTTTCTGTTAGTTATCTCTTTCTGATATTCTTAGAGGGTGCAGGCCATGTCGTGGCTATTCGAGTGAGAAGTTTGGCCAAAGAATTTAGAAACATGGAGATAAGGACGAAGATTGGTTATGAAGACTTTGAAGGTGCAGGAGGCATGAAAGCTTGAGACATTGTTTCTTCTATTTTTTAGACATTAGGATGAGTTTTGCTGCAAGTTTCATGTAATGACAATGATGCACTTGAATTATAATGTGTCTTTGACTTGGAGTGTAATGAAAATATAGGATCCCTCTTT
>Vv_1-10k_transcript/42659 full_length_coverage=2;length=1199;num_subreads=60
GAACTTCACTTCATCTCATCGTTCCCTCACTCTCGCGCTCGTATCCTCACCGGCGATGGTCTCCACCTCCAACCGCTGCCGTTTCACTTCGAATCAACGCGCTCTAAACACAAACTCACCCTAAAATCATGCCCTGAGCCTAAATCTACGATCAATTTAACATGAGAATAGCGCAAATATTCGGATCGAAAAAAGGAAAAAGCAAACCCTAGGTTTGAAATACTGCACGAATTCAAGTTATTGCAGCTCCGAGAGGACAGATAGATGTATTACGCCTATGAATGGAGGATAGCAAGTGTTAAACAAACCTGATTGAAGATCGAAGATGGAGAAACGGAAAGCCAGAGGTGAGATTCCGAGCTGGTGCGAAATAAACGCGATTGGAGGCGACTAATCTTCAGATATGCTGTGAGCTTGATGATGATTGTTGCAATCTTGAGAAGACGATGATGCTGCAGTTGATAGAAGAAACAAACTGTGATTGAAGATTGTTGCAGAACCTTGATAGTCAAATTTGGTGATATTGAATGAAGAGGTGAAGGATTCTGAAGGTGAAGAACAATGGATTGGTGATGATGATTGTTGAATTGGGAGAGAAAGATTGAAGATGATGAAGATTCTATGTGAAGAAGGTGAAGGAGAGTGGTGTGAAGATGATGGGAAAAATGGTGTTTTGGGAAGAATGAAGAGAAATGGTGGAGAGGTTGAAGAAGCAGAGTGAAGGCTGAGAAGTGAAGAATGGTGGAGAGTTAGAACTTAAGAAGTGAAGGTGAAAAATGATGGAGAGCCCTGAAGATTGGAGGGAATTGAATTATATAGGTGAGGGTTTGAATTCAGTTAGAGCTTGAAGTTAGTTACAAAAGGGAGAAGCTTGAGCCAATGGATCAAAAAGTTGGTTGAAGATTGAAGGTCCAAATTCAATGTAGCTAAAGAATGATGCAATCTGATTTTTATGTGGAGCAATGGACTTGAAGCAAGGTTAATCCCAACAATGAGGCAAGGACTAAAGCATACTCATGGAGGTTGAAGAATTGAAGTGTTTAGGATGTGTTTACGAATATATTAGAATGAAGTAACTTGTGCAATTTTTATGTGTGATGGGGTTGGATTGGAATTTGTATGGATTTTGTAAATTTTGTAATGGATATTTGTAGTTTGAAATTTGTTTTGAAATAAACTATTTCTCTTCCCTTTTTTTT
>Vv_1-10k_transcript/42823 full_length_coverage=2;length=1186;num_subreads=60
GACCGTCCCACACAATCAAAATTCGTTCGCCTCTCATCTTCCTTTTTTTTATGCTTTCCTCTTTCACAATCTGTTCCAATCTTTCCTCTTTTGTTCTATTTCTCTTCTTCAACATACCAACAAATCTTCATTTCTTTTTGGATAAAGCTGTTGCGCGTTATTGACGGTGGATGTCGAATTCGGTGACGACTTCGTTTGCGATGATGCTGAGGGTTGTTGTTGATGTGATTCCATAGCGTTTGTGTGGATGCATGATGAAGTTCGAAGTTGAAGCTTCATTGAAGGAGAGTGAATCGTTTGTTGAGCGTTTGATTACAAGCTGATGCGAATCATTGTTGATGAGCGGCGGTGCTTGCGATGCGATAGTTTCTGAGTGTTGTGCTCAAAGTTGTTGAAATCGGACGATGGTGGTGATGAGCGGTTGGTGTTCGTCGATGATGAATTATTGTGAGCTGAAGGTGCCGGTATGATTTGATGGTGATGAAGTTGCGAATCGGTTTGGCTGTGTATGAATGTGTGCTAATCGATTTCGGTGAATCGAAGCTGATGATGTAAATTTGTAGGTAAGTTCGGTTTTGAATTTCTGTTTCTTTTGTTTTCTGGAATTTGCAGGTGAAGGTGAGTTGAAGGTGATTTATGAAGTGTTTAATGATGAAGATGATGATTCGGTGATGTTTGGATCTGTTGTGGTGAATGATTGATGGTTTTGATTTGGTGAATATTTGAAGGAAGGATATGCAGTGTTTTTGGTTCCTTTTGTGATTTGCAGCTGAGCAGATCGGTTCATTTTCAAGTTCTATTAAGTGGTTTGTAAAAAATATGGAGAAAGAAAATCTGAGATCATTTTGGCAGCATTACATTACAATTTTTCCTCCCCTTTTCTGTTGAATCATGAGCTGTATTTATAGGCAGAAGTTTGTGAAATATGGGTGAAGAAAGCGTGACTGATTTTGGAGGGAATTTGCTTGGTGTGAAGCGTGACTCGCATTTGGCTGGAAAGCTGGAAAACGTGAACTCCCTTGCTGAAAATATTGGAAATTCTGGTATGACAGACTCAGATGTCAATCCTGATGTCAAGACATCTGATCTGTTATTAATGTAACCAGATTATAATTTTTACATGGTTTTGTACAGGAACAGCTAATACTTCTGAACCTGATGTTATAGAAAAAGTCATAACATTCAT
>Vv_1-10k_transcript/42883 full_length_coverage=2;length=1176;num_subreads=60
GGCTCTCACGTTGAAACATTGCTCGTTCTCCTCCTCTCATGAACAGGCGGCGGAGCTACTCTTCTCTCTGTCAACGAACGTAAGGCGGCCGGTGATCTTCTTCTCTCCGATGATCCTTCAGGCGGCAGTGATGCACAGTTCCGATTTACGCCGTTGTATCAATTCGGTCCTCGCTTGTTTCTATCTTCTTCTCCTATTTCTCCGAACACTCAACGGCGGCGGTCATCCCTTCTAACTCCGATCCAACTTTCTCCGTCGTCGTAACACTGAAACCATACAACATCACCTCTCTCTGCTTTTAATCTCGAACTCTTTTGTTCGCCTCTCACTCTCGCGGTCTCTCTTCTCCGTTGAACATTGTTTGCAGATTATTGATGATGCAATGAAGACGAAGCGTGAAGATGATTGATGATGTTGAAGTTTTGAAGAGATGTTGAAGATTGTTGTCGTCATTTCTGCAAGTGGATGCAAAGTTGTTGACGAACAGATGCGGTGGTGAAGATGATGCGTTGCAAGAAATACGGTGATTCAACGTGAGATAAAGATGACGATGATCTTATTTACCGATTGAAGATTATCGGAAGTTGATGATGAACATGATGCTGTTATAAAATTCCTGAAGATGCAGCGTTGCTGAAGATGATGAACACGGTTCAGAGGTGAATTGCGGATTGGAATTGAAGATGATCCAGAATTTCTACAGAAACTTTGGTGAGTTCTTGAAGATTGAAGGTGATGGATCGAGGGAGAAATTGGAGAGAGTTTGTTATAGGTTTTCTGAAGGTTGATGAAGAGGAAGTTTTGTTCAAAGTTTGTTACGATTTTCGATTCTGAGTTTTTTCATTTTCTGTTAGAAACTTTCTGTTATCATTGATGCAGTTCCCCAAAGTTCTTCTTCTTGTGAACCCGTTTTTGAAGTGCAGCCGGTTCTTGTTATGTGCAGGGCTTTGGATGGCTGTAGGGTCGGTTTTTGACTTTTGTGTTAGGTGCTGCCAGTTCAAGCTTGGGCATGAAGACTATTTTTGTGCAGGGCTCGAATTTTGTTGGAAATATAATTTTCTTTTTGTAATGATTTCATGTAATTTGTTTTAATTTTATGGACATTTGAATTTTGAATGTTGTACTGATAATTGGAATCGAATGAATGTGTTGATTGAATGAACTTGAACTTTGGTT
>Vv_1-10k_transcript/43062 full_length_coverage=2;length=1001;num_subreads=25
GGAAAAAAAAAACACAATAAAAAAAACCCAATCTCTCTCTTGGGCTTCACGGTTTCACTCTCAGCTTCTTCCCTTCCCTTTCATTCCTCCATCCTCAAATCAATCAACTTCTTCTTTCTCAACTTTCTAAAGTTCACACAAAAATTTCTCCATCTACTCAAATATTTCTCTCAGTATCAAATCAAAACAAAATAAACAACACAATATGCTATCAACAAAATCATATGTTAACCACACATTTGAACAGAGAAATTCAATCATCAACATACGATATCACCAAGCGACATCAATTAAAATCGAAGGAACATAGCGGTTACCGTTGGTTGATGCAAATCTTTGAGTTTTTTATAGCTTGCGGTTTGAAGCGATGCGTCGGTGTTGTTGTTGACGCGATTCGTTCGGAGAGTGGTGGATCGGAGAGGAGATCGTCATTGATGGTGAGCGATTGATGCTGTCCGGCGCTACCGCGATTGTTGAATGGAGGATCTAAGCCATGAGTTGGATGTCCGTCGGAGGGCTCGCGTACAGAAGGGTGGTTCTTCGGTGGTGGTGGGTGGAGCGGCGGTGCTCGGATCTGCCGGTGTTTGGTGCAGCGGAGACGGAGCTGAGCGGCTGTTGTTCACCCAAGCTGTATCGAAGGAGGTTCACCATCTCGTTGAAAGTTTCAAACTCGATCGGCGTCAAGATGGATTTTGGACCTGAAACAAGGTATCGAAACAACAAAATAACACCACCTTAAAAGTGAATCAAAGTTAAATAAGTAATAATGGAATGATATTGTCATGGATAAGAAACGAAAGTCGGGTTGTCATTGTTGGAAAACCGTGAGCCTTTCATCTAAAATTTAGATGTGTTTAGTGATAAGTGAAAGGAGTTACTGGTTTATTTATGAACAAGTTGAATTCATGGAATAGTATTTGTGTTAGTTTAAAACATGGCCACATGACTTATTTGCAAATCATTTTACAGAATGAATAAAATAGTTAGCCCTTATTTTTTGT
>Vv_1-10k_transcript/43305 full_length_coverage=2;length=1157;num_subreads=60
GAGAAACGGCTGCCCCCCATTTTCTTTCCATCGTTTTTTCTGTCATCGTGAAAAACTCACCAATTCTCAAATCACCATTTTTTTTATATTGAAGCAAGAACAACAATAACATTTGAATTAATACAATGCAATCAATAGAAGAGATAAGATGCTAACCTTCATGGCCTTGACTATGACAACAACCGGATTTTCATGGTGGCGGAGAGTGGTGGTTCCGATTGCCGGGCGATTGAGGTGATGATGAAGATCGAACCGTGTTGCTTTGTGTCTCGGTGATGGTTGTGCGAAGATTGAATCGGAGTTGGTGCGAGTCGATGCGTTGTCGCTGAGGGTGTCACGGCGGAGATCGGCGTGGAGGAGTCGAGAGAAGGCGTGAGTGCCGTTCCGGCGGTGCTTAGACTTCGGAATTGGTTGTGTCGGCTTCGATTTAGAATCTTCTTCTTCTTTCTATCGCTGTGTTTTTGTTGTGCAATTTGTTTGTTGTAGTGGCTGCAAAAGAAACAAAAAACGAATGTTGTGTTGTTAATTCGATGAATTTGAAAGAAATTGATGTTATCACTGTTGTTTCTTCAAATTCTGCATCGCCATTGTTTATGCTTGCAGGTATGTTGTTAATGGAGCTGTTGATGATGAGATAAATCGGCATTCGTATGTTGACGCTGATGAAGAGTTGAGTTGATGTTGTACATCGGAGAGAGGAGGTTGTTTTCGTCGAATCGCTACTGAATCTGTGTTTACGAATCGATGCGGTGTTCTGAGTTGTAACGATTTGACCGTTTTGTTGCAGGTTGTGATTTGAGTTCTGTTGGCCATGGATATTTGCCGTGACACCATATCAGACTGGAGCTTGCGGCGATGGGCTTGAGGCTGTGAGCAGGGATTGATTCCGATTGTGAGTGTTGCTGTGCATAGAAGACTTTCCAGAGGCTGCCGCCACTTGAAGCTAGTCAGAGATGTCGGCCACGACGACTTGTGATTTGTCTTTACGTTATTTCTCCCATTTCTGTTGTTTTTCAGTCTGATTTTTCCTGCAAAAGACTTGAAATACATTGTTACTGATATTTCAATAATTTGGAGTTATGTTTTTGTTCATTGTATTTGAATAATTGGAACTGCTCTGTTTGGATTTAATTTTGAATTAAAATTTCTGTGTCGCT
>Vv_1-10k_transcript/43895 full_length_coverage=2;length=1135;num_subreads=60
GAATTAATGTAAACACAGAATCAAAAGGGGATTAGGGTAGAAATTACTTGTGACTCTCAAAGTTCTTCTCCCTCGCTCACGAACTCACCCACGGTGGTGGCGGTGATATCTTCAGATCTCCGGCGAAGGCACTCCATCATCTCCGATCGATCTCCACCGTGAAACACGTAAGCGCAACATCATCGCCTCTCAGCTTTCGTCTCTCTCTCAAATCACGGCTAAAACGGTGCTCACCTCTCTCTTTCTCCGATCACATTCCTACACCGCCGCCATAGACCACGACAGAACGAAATCGACCTCCATCCTCGCCTCGATTCCCACTCGACTCCACTCTCGGTTCACTCTCCCTCTCGTCTCCGATTCAAATCAACTCTCACTCTCTGGAACAAAATCGAAGCCGATAGGAAATCCGGAGAAACTCTTCAGAACTCAGGTCAAAGAGCGTTGGTTGAAGATAACGCGTGGAGTTTTAAGCTTATTGATCGATGAAGATGTTGTTGTTGCGGTTACGTTGTTGTTGCGGTTTGAAGAGGATTAAGGTATTGAAGCGTGGATGAAGATTATCTGTTTTAACAGGCTGCGTGATGAAGATGAAGATCGTGCAGAGTTTTTAGAGGATCTTGTTTTTCTGTGAATTCAAAGATACCGTCAATTGAAAGATTGATTCATTATGCAGATTCTCAATGAAGGTTATGAAGATGGTGAAGATTCTTGGAGAAGGTTGAAGAAGCGATGAAGAAGATGTAGAAGAAGATGAATCAATCGAGAGAGAAAGATGAAGATGAGGATTCGTGAATGAAGATTGAAGATAGCGTTTGGTGGTGGATGATGAACGATGAAGATGGAGAATGGATTCCAGAGTTTGTTACCTTTCGGTTTCGTTTTTTCTCCTCTTTTATGTCCGTTTTCTTTGCTCATGACCAGGTGAAGCTATCTTCTTGCAGCAAGTTTGTAGTGGCTTGATAAAGATGGATCAAGACTCAAGATTACTTTTGGTTTTCATGTAATTTGTGAAGAATTTTTGGTGTAATTTTGTAATGAAACTTGAGTGGATTCGCAAATGTAATTTGAAAATGGACTGGATTTTATGATGATATTGTAATGATAATTGAATGAATGTTTGACTTTTGGACAT
>Vv_1-10k_transcript/44314 full_length_coverage=6;length=1095;num_subreads=60
GGAGAGACAAAGAAGTGTCTTGTTTGGCCACTTCTTTGTAAGCCTCATGGTTTCTGACACTTAAATGTTCTGAACCCATATGGTGAGATTTCTCAAATAAAACCATGACCAACCCTCCCGAACACCAATCACAACACCGCCACAACAAACACTTCAACCAACTGCACCCAAACAAATTCCCTTAACCCTTCCCATCACTAAACACAACCACCACCCCCGCCACCACCACCATAACCACTACCATCCTCACCAACACCGGCAATCTTAACAAAAATGAAAAATGCAACTAGAAAGACCCCCAAACAACTGGGAGAAGCGTTGAACTATGAGAGACCGTTGGCATGCAACGACACATTGGAATCTATAAGCATATGCACACACATATGTATTTTGCTCTCCAAATACACAAATTATAACTGTGTGTACATATGCATATGTGTGTGTACATGTAGGTATATATATAAATGTTTGTGTAAATCTACAGAATTGTATATGGACTAACATATTTATAAATAAGTATATCTGTTGACTCTCACGTAAGTGACGATTTGTGTACAAATAATCACCTGCTCGTCTATCTAATTGTAGGTTTATTCATCAAGTTGTCCACTTATTTGATTAGATATCAATCAAAACCCCTCAGATGTCCATCATGATGATTATGAGACTTTATTTTGACTTACATGTACTTTTTCAATAATATACACTCCTGACCAGTTGAAATCTCAACATGTGCTGGCATGCTAATACATACGCTGGGATAAAGATTGTATGGATCATTATATTATTTGACTATTCACACATCCTAGTTTTACTCCTTCTGTCTTGTTATTCTGCCAGTCCTAAGGACTAAATATTTGAATGTGAAGCTTAGAAAATTTGTATGTAACAAAAGAACAAAATAAAGTTCCCTCTCAGACATACCAATATACATAACACAAAAAACAGAAAACCAAAATAATAAACTAAAAGACATATCAAAAACACACACACTAATCATTTAATAACAGAAGATATTCAAGTTCTGTTTCTCATAATGCAAACATACAGTACAGAGATCCATTGTGCGTGCATAAGTGAAGCATAACAACATTC
>Vv_1-10k_transcript/44412 full_length_coverage=2;length=1107;num_subreads=60
ACGCGTCGCTCTCGTTTTTCCAATTTTTACAAACTCTCTCATCTTTCTCCTCTCTCTCTCTCTCATCAATTCTCAACAGCCTCTAACCAACTTCAACCACCACCATAACCGAATTCTCAACCACCTATAACCACCATCACCACACCTTTAACCTTCATCTTCTTCACACAACCTCCAATCTTCATCTTCCTCTAACCACCATCACCACCATAGATTCTTCAACCTGCACTGGCCCTCGGTCATCACTATCAACCACTCTCTCCACTAATTCAGCACCTTCATCATCATTTGTTACCTCAAAGATTTGTGGATCTTCAACATTGCTACAAGGTCCAATAGCTTCAAACCAATATGAGTTTATTTCTCACTTGAAGATTTACATTGAAGATTCACAACAAATGTAAGCATCATCATTATTAAAAGCTCAGATTCGAGAAGTTTTCCTTTGCTTTTGCTTCAAGATTTCAAACAAGTAAGTATTATGAACTTCCTGAGCATATTAGTACTATTAGGTGAGATGGATGATTGTTGCTTTGCATAATTTTGGATTCTTGAATGTTGATTTAGATTTGCTTAAATCTGTTATTGTCTGGATGTTTGAACCATCTATTTGAGTTCTATGAACGAATATGAACGCATTGGTATGCTTAGGTTTAGTTTTGGCGAAGGTTGTTCATGTTAGGATTTTGTGTACGTGATTCAATTAGGGGTTTAGAGGAGGAATTAATGGAAATGGAGGTCAGATTTGGATCCAGGAGCGAATTTCGAGTGGAACAGTGATGATTTTGTTTGTTTCTGGGCTCAAGCATGCAACGGCCGCCGTGAGACTCGCTGGAAGAGACGACCGGAGGCGGAGCTCCGACGTCTGGTTTTAGTTTCTTGTTTAAGTCCGTTTGGCTACGTGGAGCGCTCCTATTGGTGTTTCTTTTCTATTTTATTCCATTTTGTCCATATCCAAAGGCTTGGAAAGGCGTGTTGGCAAGCTGTGATTGGTTCATATTGTATGTTTGTCTTTTATGACTTAAATGAACCATGACCAGTTGATATATTAGGTTCACATAAAATCTACGTTCATGTTAATAGAGACCCTTGGTTAAATAAATGCTG
>Vv_1-10k_transcript/44438 full_length_coverage=3;length=1096;num_subreads=60
GGGGTCGTCGTTCTCTGTTAGCGTTGATTTCAGATTCAGTCATCGCTATGGCGGAGCGTTCTTCTTACGAATTGGGTCCTCGATTAGGTCATTCTTTCAATTCATTTTTTATTTTTGTAATTTGTTACTTGTTTTCTTCGTTAATCGGTGTTAATTTGACTAATTGCTTGGATCTTGTTACTATTTTTGTTTTTTTGTTTTTGGATAATTTTCTTTTTATGAGCTTTGTTGAACTTCAATTTCAGCTATGTTAGGGCTAAGTGTTAGTCAGTGATGATAATGGTTTCGCTAATGGAACTCTGTTTCAGCTCAGTAGATTGAATTGAAGCTTAATCGATTTGGGGTTTTGGTTGTTTTATGTGATTTCTATTTTGATTTTTAGGGTTTTCGATCGACTTGGATAGGTTGTAGTGAACTAGGCTCTGTTTGTTGAGTATTATTTCACTTCTAATATGATGCATGTTCCTAATTTGTTTTCAACTTGAGTTCATAAGCTCTCTGAGATAGTTTATAGTTTATTTTATCTTTTGTTATGTAAATTGGTTATACTTATGTGCTTTATCATGATAAGTGATTATGATATAAGCTAAAAATTAAATTATTTGTTATTCAAGTATGACCTTAGTTAGACTTGAAAGCACTTGCATTTGAGCTGTGTCAAGTTCTTCTGTAATACCACAGGGAAGAAAACTTCAGATTGGTTGTGAGAAACAAGGAACAGAAGATGGTGTTTGGTTGATAGAGATGGGAGCCTTAGGAAAGTGGATTTTTTTAGTATCTCAATCTCAACTACAGTTTCTTATTACCCAACCATAAGAAACAATTAAGTTTTCCAAAATGGGTTAGGAATACTGGACGCAGTTATGAATCGATATGACAGGACACGATAAGTGGAGATGTCTCTGAAGAAATATAGGATATAACACGGCAAGTTAACAAGATACCAAATGAAAATATAAAACCTGACAGGAGTATAAGCGTCATTATAAAGTCCTATGAGAAAATTTTAAGTGTAATGGTAGTGGCATCAACTTTTCAAAAGTCGTAAATGTTAATATGGACAAAATAAAGCACCATAATTTACCCTTATTTGTAC
>Vv_1-10k_transcript/44476 full_length_coverage=2;length=1109;num_subreads=60
GGGCCTTGATTAAACATATAAGGAGAAGTGTGTATGGCACACACTAGATGATGAGCTGGTTGAGATTAATTTTAGGAAAAGACCATGAGTACGACTTTCAGACATGTTTACGCGTGCTAGGCTTGGATATGAAGAAAGAGGGATCAAGCCTCCATGGATGGACGAAAATGTGTTTAAAGAAATGCTTGTTTATCGGAAATTAGACGAGTTTAAAAAAAATCTGAAAAAGCAAAGCAGCATAAAGCATCCGAAAGGCAAGCTGCTAATCATAGAGCTGAAAGCATTAGTATTGCTGATCATGCTGATCGGATGATTGTGGCTAAGATAAGAACTCCATTAATGCAAGAGCTTCACGAGAGGACTTATCGGAAAAGAGATGAAGAGTATTGCGACGACCATGCTAGTGATACTCAAGCGGAGTACCAAAGCTTGAAGGTGGAGTTTTCATCTAACTATCCTGAGGTAGGTGGTCCACGGGGCGACATCCTCTTGATCCAGCTATTGATCAATATTTGTGGTTGAAAGCAAGTAAGGGAAGGAGTAGAAATGAGACAAATTATGCTACTGGACCTTTAGCTGGCAACTACAAAAAAGGAGATATGTGTTCTTTAATTAGGAGAATTGCAGACGGTGAAGGGTCTTCACGTCCTCCGACATTAACCCCTGAAATAACTGAAACAAGTAGACAACTGCTCAGAGTGAAGCAGCACGTGAAAACGAAACATTGAGAATAAACAAATGGAGTTGGAGGAAGCATTGAGACTTTCACAAGAGCAAGTAATGCTTACACAACAACAAATTCAACAACAAGTGAAACAACAAATACAACAACAAATGCATCAAAAAAAGCAACAAATGCAACAATTATTTCAACAACAATATGGTGGTGGTGGATTTGGAGCGGTTGATAACCAAGGAGTGGTAGACGAGAATGATGAAGAAAACAAAAATAATGCGGACGTCTCAAATTCCGAATGAATATTATTTTGAATTTAAATATTTTAGATTAATTATGAATTTCTTTATATTAATTATGGATTTCTTTATATTAATTAGTATGAATTTAAATATTTAGAATTAATTATAAATTTAGTATTTTAATTTTTTTT
>Vv_1-10k_transcript/44488 full_length_coverage=6;length=1100;num_subreads=60
GGAGGCCAATTCACACTCTGGAGAACCATATTCACGCTCAGCCTCTCACGTACACATTCCATCCAGTTTGCAGTAAATATATTCAATTCTTCATCAAACCACCCGATAATGACACAATAATTTCCCATTCATATTAATCTTCAACCTTATCATTATCACAATCATCAATCTGTACAAATCAATATCCATTAAAAACTCACATCCACCAAAAAAACCTCAATTTCCGCACCACCGTCAAACAATAAACCTCCCTCCAACAATCTTATCTAAGCTAAAAATCAAAACTTGGCTCTGTGATTAAAATCATAACAATATATGTATAGTTGTTTCATTCTTTTGCAGATATAAAGAAAGGGAAGAAGGTTCATAATAACCGCAAGCTTCGACAGTGACGTCGCCTCCTCACAGTTCCGAGGATCTCCGCCGAAAAACGGACGCCGGCATCTCGCTTCAACGCTGCCGGAAACAACCACACATCCTAGTCTTCAGCCGCCGTCATCGGTTATCCGAATTTCGCACAACAATCAAACACCCGGATCCGCCGCAGCAGCGAACATCGCAACCTGCGAGTAGCACCGACACGCATCAACGGATCAGAAGAAGGAGGAAGAACTCACCTCGGGGTATTCATCGAGGACTGTCAAACTCGGTAAATCTCCAGATCTCTCATCTATGTAATCTTTTCGTACCGTTCTGTTTTGTTGAGATTATCAAGCTTGCTTTGATTTCTATGCTCAGTTTGTGTATTGATTAAATTGTCTTAGTTCCACCATTTGCTTTCACATGTTTGATTTCACCAAAAGAGAGAGTGTATGTGCTATCTTGTCTATCTGCAATGAAGTAGAGATTGGGAGGTGTGAGTTTAATATTGTTGTTTCACTGAGTTGGAAGAGAGGTCCGAGAGAAGAGGAAAAGAATGGGTTGTTCCACAATTTCTCTTTACTGGCTGATTATAACTATTGTTGTTCTTGTTACAATATTTTTTTCTTTTAATCTTTATTAATCCCATGTGTTGGGATTCCATTGGCTGTAAATTTGGTTGGAAAAGTCAAATAAAACTCCCAGGAGAGCATCATCAGCGCCGCTAAGCCATTACTCAC
>Vv_1-10k_transcript/44529 full_length_coverage=3;length=1102;num_subreads=60
GAGGGTTACCAAAATGTGACGATTGGCATCCTTTCTGAAGCTTCTTCCTCCTCTCTCACCGAACGAAACCACGGACGACGGCTCCCTCTCTTTCTCACAGGTGCGACGACGACGGCGGGGTTCTCCTTCTCTGTTTCACTCTCATCTCTCAGCCTCTCGTCTTACCTCTCGTATCGGTTCTCAAACTCACTCGATTGCATCTCTCAATTCATCTCTGATTCGATTAATACTCTCTAATTCGATGACGGAGACGGGAAAGAATCTAAGGGATAAGAACGTTTACCAACTCGAGATGATGTTCGGTAGCCCTTTGGTGTTCGTCGGCGCCGATGCCAAGTCCAGAAGATGTGTTTTGAGACCTTCACGTATTTTGTAACCTTTGTGTTATACTTCTTCGTCTTTCCTCTGAGTTGGTACTCGTAACAACGCCGTTGTTGGTTAATTGCAGAGAAGGGAAGTTTGAAGTGATGATCCCTGTTGTATGAGGTTGACGAAGGAGATTATGATTGATGAAGTTTGCGATGGAGAATGAGGTTCTGAATTCGTGAAGAGAGAAAGATGAAGATTATGAACAATTTGTGGCACATGAAGATTGGTGATTTTCTGTGAATTGAAGATTGAAGCTTGGAGAAGATGAAGGTGGTGGAGAGTGAAGAATGGTGGAGAGTGGAAGTGTGAATCTGAAAATGAATGGTGAAGATGATGGAGTAGAGTGTGTGAAATGGTGTGAAAAAGTGGAGAATGAATCTAGAGAGGCTTCTCAATTGGAGGGGAGTCAGATTTATAGAGGTTGAAGGTTGGCTTGAGCAGTGGTGTTTGATTCAATCATTCCTTCAACGAGAACCTTGAAGCCGGCATTCATTTGGACCACATCTTCACGGAGAAACCATCATTGCTTGGTCATAGAGAACACTTGAAATAAGGAGCAATTAGGATGGGATTTGGGATAATAACAATAGGCTCCTCACGTTTTCTCTTATTGTAATTTTCCATATACAGTAGTATTGGTGATGTAACAGGATGATGAGATGTAATGGGTCTCGAAATGTATCATATAATATGGCTCTTGTGGAAGCCTTAAATGAAATTCGAATTCATCTGC
>Vv_1-10k_transcript/44684 full_length_coverage=2;length=1041;num_subreads=60
GGACGCCGTTCCCAATTCTCAGACTCTCTCCCTCCTCATTAGAACAATGGCGCGGCGGCGCACTCCTTCTCTCCGATCAAGTCACCGACCACCGCGTATCTCTGATTCAATCTCCGATTCAACTCCGATTTCCCTTGCGGTTCATCGTCTCATTCTCACGCTTCGTTATGCTCTCAATCTTTAACTATTATCGATACCTCTTTCACCCTCTCCGATTCGCTTTATCTTCGTCTTCTGCGTTTTTGTGTTGTACGTGATGTTGCGTGGTTGTTGTCATCATTTCTGCAGGTCGTCGATGATGATGAGGATGCGCGATGAAGATGAAGCTGAGCGATGATGATGAAGAGAAATCGGTGAGTGAGAAACGGTTACGGTTGAGTTTTCTTTCTGTGTGATCCTTTTCTTCTTCCTTTTCTTTCAGAGTTTTGTTTAGGGCGGTTGAAGAGTATTCGTAGTGGATGAACAAGGTTCTGTTATGATGAGTCGAAGGTGATGAAGATGAGTTCAGAGAGAGAAGGTTGAAGATTGAGAGAGAGTGAGAGATGGTGGAGTGAACGTGTGATGTAGAGAGTGAGGTGAAGATGATGATGAATGGTGAAGACTGAATCTGAATGTGATGGATCAGTTATATAGAGATGGAGGTTTGAGAATCTGAGCTTCAAGGGCTGTTCGGTATATGCAGTTAGTTTAGATACCGATCTTGGTGAGTTTTCCTATGTTTTGAAGCATGACTCAGAGGTAGGACCATGGAAGGCGAGACTCAAAGATAGGCGAGCAAAGTGAAACCGAAGGAGACTTGGTAAAGGAAGATGAAGAAAATTTAATGTGTATTTTGCACTGTATAATTTTGTACAGAATGTAACATGGCCCCTTTTTTATGTACATGGCAATCATAGTTGAAATTTGAATGAGTGTATGGTTGTACCAAAATACGGATCTGCATATGTTTGTAATTTCCTTTGTAATCTCCCTGGCTTGTATCATAAACTTGGACCAAATTTGAATGAAATAAAATTTCCTCCTTGTCAATTTTGACCTTTG
>Vv_1-10k_transcript/44722 full_length_coverage=3;length=1094;num_subreads=60
GGTGGCTATTGAACTTTTCTGAACGAAACTTTCTCTTCTCTCAAACGAGCTATCGGCGGCGCAACCTCCCTCAGTCTCTCCGATTCGGTGCCACCACCAAAGAACACCGCCACATCCGCTGCCAGTCTCTCTTCGCCGTAGCTCTCTCTCTCTCTGTTCACCTCAATTGCATCTCTTTCGCTCGAACTCCCTTCTCAAGCTTCCTCTTCTCAATTGATTTTAATACACAAGCAAGAAATCGAAGACGGAGGCTATGGCTTACCAACCGGAGCAATTCCGGTGATTCTTCGAACTGACGAACGGCGAGAAGTCCGACGAGCAGTCTCTAAAAGCTCAGATACACGGAGTTGTCGATGAGGCGTGATGAAGATGATGACTCACGGTTGCTGTGAAGCTGAGATGAAGAACAGATGATGATGAAGGTTGTTGTTACATGATGATGATGATAAACGTTATTTGAGGGAGGTTCTGCAAGTCGTTAACGTGAAGAACGTTGATGAATTTTCTGGTGATTGATTTTGCGTTTGAAGAACGATTGAGAGTTCTTTGTGAATTGAAGATTGAAGAATGTTTGGAGGAGAAGGTTTAGAGATTGAAGAAGATGAAAGTGAGAGATTGATGAGGATGGATAATGGTGGATGGGAGAGTGTGAATCCAGAGAGTATGAAGGTGAAGTGAAGATTGAAAATGTGATCAAGTGGTGGAAAATGGAAGTGAAGTGAGAAGTGAAGAGCTATGTTTATATAGAGTTCTCAGGTTTTGCAATGGAACAGTTGCCTTGCTTTGGCTTGAACCATGAAGGGATTTGACTCAATATAAACGCGGCTGACCTTGTACAAAGTAAGCAACATGGTGCCCCGAGTCATGGTGAGCGAAGCGAAGATGAAGACAAAATGGGCTGGCAATCAAAGGAGATAGGTTCAGAAGTCAGCAATTCCAGTCTTAGGGTCAACGGTCAACTGTTGACCAAAAAGTCAACTATGCCAACTTTTGTAGATTTTTCTGTACTCTCCTTTTTGTGACATGTAACTTGTATTTGAAATAATGCATTTGAATGAGCTTGTGACTTGGAATAATCATGAATGAATGTTTTG
>Vv_1-10k_transcript/44920 full_length_coverage=2;length=1093;num_subreads=21
GGAGTCATGTATCGTCTCTTTAACGACAAATCTCGATAATCCTCTCCAGCCTTATCATCTCCGTTTTCGCTCACCGCGCTCCAGTCTCAACCTTCCGCAATCCAACACCCACGTTGCTCGATTTACGTGACATTGGATGTGCTAAAGGAAGACACTATTGAATGAAAGGGATGAAACCTTCTTCATTCCTCATTCTCGTGGAAGATTTGTGACCTAGCTTCCACCTGTTCATCTCATTGTTCTCACATGCGCTCTCCCTTGTTCATATCAGATTTTGAAAGTTTTTTTTTTTTTTTACAGTTTATCATGATTTATGAAGTGCTCGAGACTCATCCGTTTTTATTTCTAATTGCTTTAAATGAGTTTATTACCTACATGGTACAGGGACTTCTCAAAATATCGAGAATTTGGTAGGGAGGTGAGCAATGTTAGGGATATTTCTTTGATAAAATCTAAAATAGTATGTGCTTTCTATTCTTTTAATTTCCATCTATCTCTATAGAGTTTGAGGTGCTTTTTAATTTTTGTGGGGTTTCTATCCAAAGTTTGGCCGGTAACCCCAAGGATGCAAAATAAGGTTTTTATGGATTTGGATTCACCTTCTTGTGAACATTTGAGTCATGGTCTTTATATTCATGGAGTTGTTTTGATGTGTGACTTGACGTGGCTGATATTAGTGACTTTGTTGCTACTAAGGTACTCTTTCAACTCTCTTATTTTTGTTTTTATGAAAGGATGTAAAAATACACCATGATTTGATTGAGGAATGGTAAATAATTGAACCATCATCCACTATTTCTCTATAAACTTTCACTTTTTATTTCATTGCCTCACACATGAACACTAATTCAATTGGAAATCTTGTGAACAGTGCTCAAGGCTATGCAAATGGACGATGATAAATATAAAGATCAAGTTGTATTACGATGAAGATTTACTAGCTTTCTTAGTTTTCTGTTGATTAATTTATATTGTATTATTGTGTTTTTTTAATGTGAGTACTAGTATGAGGGAGTGATGTGTGATATGTGTGATACACAGTGATTATGCATCTGTCATATATATTTTATCTCCTTTTGAACCTCTTGCACTC
>Vv_1-10k_transcript/45105 full_length_coverage=2;length=1088;num_subreads=47
GGAACACAAAACCAATTTGAGAGAACATGGGGTCTCAAATGGCCTCTATTGCTCTCACTATTGCATTGACAATACTCTCTCTCACCTTGCCATCTCACGCAAACAATTACATCTATTCTTCTCCACCACCACCGCCTAAGCCTTACTATTACCATTCTCCACCACCACCAGTGCACTCACCTCCTCCACCTTATCATTACAGTTCACCACCACCACCACCACCAGAGAAGCCATACAAGTATCCTTCTCCCCCTCCACCAGTATAAGTATTCATCTCCACCACCTCCTCCTCACATATATCCATCATCACCACCACCAGTCTACAAGTATCAACTCACCTCCTCCTCCTTACAAATATATCTCCACTCCATCACCGATTTATAAATACAAATCTCCTCCTCCACCTGTCTACTCACCACCACCAATTTATAAATACAAATCTCCTCCTCCACCTGTCTACTCACCACCACCAATTTATAAATACAAATCTCCTCCTCCACCTGTCTACTCACCACCACCAATTTATAAATACAAATCTCCTCCTCCACCTGTTTACTCACCACCACCGAATTTATAAATACAAATCTCCTCCTCCACCTGTTTACTCACCACCTCCGATTTACAAATACAAATCTCCTCCTCCACCTGTGTACTCACCACCACCACCAGTTTACAAATATAAATCTCCTCCTCCACCGGTTTACTCACCACCTCCACCACACTATGTCTACTCTTCACCTCCTCCACCAGTATACTCACCTCCTTCACCACACTACAGTCTACTGCATCACCTCCTCCACCTTACCACTACTAGATAGTGGCTTACAGTAGATTCCTTGGATTTTAGGTCTATATTGGAAATAAGCAGGAAGATGCATTGGAAATAAATAATACAAGGAAGAAAACAACGGAAGCAAAGTTTGTTTAAAGAAAAGCCACTCCTTTTATCTTATGTGTTTTGTTATTCTCATTGTTAGTGTGTTTGGTTTTTGAACTTAGACAGTTCTAAGGCATGTGTGTAATGTATTTTGCAAGTTACTCTTTTGAAGGGGTCACCAAAATAAAAATAAGTACTATGTTATACTATT
>Vv_1-10k_transcript/45117 full_length_coverage=2;length=1079;num_subreads=60
GGTCATTTTCCATTTTTCATATCTCTCTTCCAGTAACCTTTCCCTTCTCCCTCACTGTTTTCTCTTTTCTCTTTTCCATTTTCCATTCAAACCCTAGCCAATCCAATCTTTTCCCTTCAAACCCTCTCTCTTTTCGCCGCAAACGCAGAAACAACCATGTCAATCTTCATGTACATTCTATGGGATTTTGATTTCAGAAGAAAGAAGCAAGTAAACAACAAATCTTTTTGAAGGATTTACATGTGGTGACCATTGTTTATGACTTTGGTGCTTTTATCATGGTGTTTTTTTGGGTGTTTTTTTCTTTTATGTTTTTATCATATTTATTTTGCATTTGTGGTTTTCTGTTATGTTCATCACCATTATATGTATTTTCAGGAACTCCAATCACTTCAGGGACAGTTGTGGCTCAGAGATGAAGATTCTTTATCCTAGAGGTTGTCACGATTGTAATACATTTGTAATAATTGTACAAGATATCAAGTTCTTTACATCTGAACCTCTTCCTTGTGATGCATCAAGTTTACCAAAATATCGTACTAGCAATGAATAAAAATTATATCCAGAGACCTACCAGATTTGCTCACTATAATTGAAACGTATGTCTTTTGGATCTAATTGTATTGTCATAAACTTGTGGAGCACGGTGCTTCAGATGGAGAAACGCCAGCAGCTGTAGTCAAGAAATCTATTTATTTTCTCATATTATTGTGTTTGATAAGGATGGTGTTTTGAAGCAAATTAAAGGAAACGATTATATCGACATGTTGACCGTTGATGCCAAGACTTCTATTAAGGAACTTGCCTTTGCAAAACCATGAGCGTTTGAGGATACTGAGGAGTATGGCCATTTAGACTTCTTCTGATATGTTACTAATGGAGTAAAATAGAGTTAATTTGAGTTGCAATATCATGTGATGTAGGGAGTTGACAGAATATTATGTTGGGCAGATTGTGGATACAGTGATTGCTCCTTTTTCAAGTGGACACAATTTTTTGCTAAAATAGAGTAAACTTAGCTAAATTTAAAGTTTGATAATAAAGTGAATCAATGTGACAGATTTTTTACTTATGTGATT
>Vv_1-10k_transcript/45208 full_length_coverage=2;length=1072;num_subreads=12
GAGATTAGGGTTTCTGCAGCCAGACTCCATTATTTACCGAATGAGATTCTTTTCTCATTGATGCTTCTGCAGTTTTCCCAATCTCATTCGTCCCCAAATATAATATAATAATAATAATAATAATAAATAATGAAATTGCTTTTTCTCTTTCCACCCCTTCCTTGTTTCACAGATTCTCTTTCCCTCTCTATCATTCTCATGAGGCAGTGACGATCGTTTTGGAGTGTGGATCTCGATGGATCCATCATCGGGGAGAAAGTATGCTCGCCGGTGGCGTGGTATCCGGTGAAATTGACTATTTTGTCCTTTTCCCCGACTAATTGCAGCCATGCATGGCGGCGCTTCTCTCCGATGGCCGATCTCATTTCGTACCAAAACTGAGCCTCAAATTAGATGAAATCTCCCTAACATGAACTGAATTCATGATTTGATTATTGGATTTATCTTAACGTGGAGTTAGGTAGAGTTGTATGGAGTGAAAGATGTGAATTCATGTTTTGATTTGTTCTTTGAATTTTCACTCTTTCATTCCATATATCATCTAACCAACTTAGTGTTAAACTATTTTTTTCTTTATTCATTTGCATATTAACAGAAATAATTTGGGTTTTTAAACACCATGTTTTGATTTTATGTATGCTGATGTATGTATACAATTTTTTTAAATTTATTTTCTGACTCAGAATTTTATATACTCAGGTTATGACATTACCGTGTATAGTTGTTATATGTGCTTTGTATAGTTGTTATATGTGCTTTCAGGTTCATTTGACTATGAAGGAGTTGCATGAGTGCAGATTCAAGTTTTCATGCTGCGAGCAATTTCAACAAGGATATGGCTATTTGCTCTGTTTCCTGGATTGTTGTCTAATGTCTATTTTTAATCTATAAGTTGATGTCAATATCAGATTATGCTGTTGAGTGTTGAATTGTTTATGCACAATGTTTTTTAGTACTAGTTTTTATCCTGTACATTCTACTATTAGGCATAGTAATTGGAAAGGTTTGTTTAATCTGCAAAATAACGGGATAAGGTTACACAATTAAGTATTTTGTTGGGTTCACTTGAATT
>Vv_1-10k_transcript/45390 full_length_coverage=2;length=1065;num_subreads=60
GATTCCTCATTCAAAACAATCCCTGTTCTTCTTCACATAGAAATGACGTCGGAGCTCACGTCTCAACCTTCTCCGATCGAAACGGCGCCGGAGAAATTGACCTCTGTGCAGCACCTCCACGCGACGCTATCTCCTCTCTCGCTCATCTCTTCTCTGCTCAGATTCAACTCCCTTCCGATTCAACTCTTCCTCTTGCTCGCCTCAAATTCTCAACCTCCTCTCCATCATCTTCGAACTCAACTCTCTCCTATTAGCTCTCTCCTTTTTAGATTCATTTTGTGACGCGGTTACCGTTGTTAAAGATCAGAGATCGCGATTTCGTTGTAGATCGATGAAGTTGCATTGTGATTGAGTGTCGAGCCTCGAAGAAGTGAAGGAGAGGAGTTATAGTTACAGGACATGGTGACGTTGATTGCTGCGATGTGATAATGAAGCTCGTGGTGAAGATGAAGATGATGTGATGAGGATCGTTGTCAGTAACGAGAAATTCAAATGATTGAAGTTGATGAACGTGATGTGATTCGTGATACGATGCGATTCTGATTGAAGATGATGAATGTGATGATTGAACGTGATGATGATGTACGAAGACGAATTGGAGAATTCGATTTCCCTTTGCGTTACAGTGGTGATGAAGATGGAAGAAGATGGAATTTGAGAGAGTGAAGATTGAAAGCAGATTGAAGATTGCTGGAGCAGATCGAAGAGTGTCATTGGAGAATAAGAAGAAGAGTTTGTTACGTTTCTGTTACAGATTTTTCTTTGATTTTTTTCGTTCTGAAAACTCTCCTCTCTGGGTTCTGAACCGGCCTGGCTTTCTTTGTTAAGGCAGGGTTTTATTTTGGATATGGTGTTTGAATTCCTGCCAGTTTATTTGTTGGAATACGGATTTTCGATGAAGCCTGGGATTTCTAGTTTTGAGTGCAAGTCGGTTGACTTCCAATGGCAAGTAGCAGAATTGGGCCTAGAGTTTTGGCATTTGTAATTCGATTGTATTATACATTTTTCTTTGAAATATTGGATAAGAGATATGACTTTGTAATGGAAAATTTTGAACTTGTAATG
>Vv_1-10k_transcript/45923 full_length_coverage=4;length=1023;num_subreads=60
GACATTCAATTTTCTCTCTTCTTTCCATTCCACGCTCTTCTCTCTCTGCAAAAACCGAAAACAGAAGCGCTCCTCCCCCTCTCTCCAAACCTAGCCGCCACCCATCTCCGACCACCACAACCCCAAACACAAAAGCTAATACCACTACTGTATCCTCTCCTTTTCCTCTTCTATATAGTGTAATTTAATTTAAGATCGGAAGAATTTGAAATTTTACATCTCCACCTTCTCTCTTATTTTCCGGCCACCATGGACTCTCCATAAGAAAAATAAACTGATAAATCTCTTCCTCTCAATAATATCTATGAAACTCACAAATAAAATTCATGATCAGACCACATCGGACAACCGCGCCGGAAACATCACCACCGTGCCGGAAAGTGTAATGACAATTGTTGGACTGATATTGGACTGTTTCTATTTTACCCTAAATAACCTATCCCTTTCTGTTTGCCTTGATCACCATCTCCGGCCAGTAACTGCGTCGCTGCGACCGCTGTTAAGGGTTGAAAGTGTGAACTAGATAGAAACCTCGTCGAGAGAGACAAATCGTTCTCATGTAGCGTAAGTGGAATGTGTTTGAAGCTTGCTAAGGCTGTTAGCAATTGGGGATAGTTAAGGTATCCAGGTGTGGTGAAGACTTGCAAGATGTGAATGACTTTGACGATAGAAAACATCAAGACTCAATGTCCTAGTGAGTCATTTGTACTAAGTCATCCTTGGCTTGGAATTCAAGATCAGCTTAGGGTTATGTTTCAGAGTGTTGTGCAGGTCTGTTATTAGGAAGTTTGTTGTTGAAGCTCAATGCTTAAATGTGTTAGTGGTATTGACCTTCACTTGTTGTCAAATAATTTGTAAGAAAATATATTCAAGTGGTCTAATATTTTATAACCTTGGGCATTTCTTTGGTCCTAGTTATGGAAAATATTTAGACAGGTTGTCATTATGTTCATTTAGACAGTATGTTTAATTGTGTTCTTAAACCTTTAATTGAGAAAACAATTTATAAAAGAGGTCTTGTAT
>Vv_1-10k_transcript/45932 full_length_coverage=2;length=1051;num_subreads=60
GGGCCTCTGTTTATTTTTCGTCCACCTTCTTCTCTCTGCATCTCCACGACCTCTACTTCAACTTTCCTTATCCTTCTCATTCAAACCAACAAGACAAGAACTCGTCTCTGCTCTCTCTTCGATTCAGCCATGATTTGTTATTGTTGAGTGTTGTGAGGATATCGTGTAGTTGATGCAAACTGATGTTGATGATGACGCAGAGATTGTTATTGCCATGCAAGCCGATGTTGATGATGGCGCAAAGGTTGTTGTTGCAAATCGGTTTGAAGTTGAAGTGTGAGAGCTGATGACGATGTTGTTTCCTGTGTTGCATTGTGATTGTTGCGAGATGTGAGAGGATTGCGTGATGGAGGTTATGTGATGATGAAGGGCTGAAATTTGTCAATCATGAAGGTTAATATGATGATGGTATTGTGTTTGTGACGTGATTTGATGAAATTCGTGTTGATACTGAGTCAGAGAATCAATTTATGATGCTTTTTTTAAGTGACAGTTTGTGTAACGAAAGGTGAGTTGCGGTTTTTAGGTATGGCGCGATGGTGATGATTCTGAGTCGCGATGATGATGATATATGTTGCGTGAAACTAAAGGACGCGTGTTGTATAGTTGAAGGATTTTTGTGGGTTTGAAGAATCGGTGATGATTTGTGATGACTGAAAGATTGATCGGTGAATTGAAGTAGGTCAGTGTGCGAAGGATCTGATAACAAAAATATGGGCTAAAGGTTATTTGGAGATGATTCGATTAACAAGATTTGGAGGAAGGTTGGGTTTCAAATTCAGCAGAGTAACACTACATTTTCTTCCCCTTTTCAGTGTAATGAGCATGTGGTTTTATAGGTGAAAGAGAGTGAGGGTAGAAGAGGAAAATTGGTGAGGATTATGTAATCAATTCTGTTAGAGTATAGCTGAACGCGTGAGGCATTTTCATGAGCAAGGAGAAATTTTTTAATTTTTTTTTAGTGAGTTTCTAGAAGATGATGATGTAATCAATTTGATGATGTAAATATGAAACTTTGGAATGAAAATTATTTGCATTTTATTATGCCGAT
>Vv_1-10k_transcript/46004 full_length_coverage=3;length=1025;num_subreads=60
GGGGGACGCCGAAAAAAAAGCACACCTAGACCTTATTTTTTCATCAAACCAATACACCAATTTTAACACGATTGGAGATCCAAAGCATAAAAACAAGAACAAGCCTCCGTACGATCTCCGACCCCGCCGTCACCAGAAGAGGAAGTCGTGAGAACACACAACACCGCGCCTCCCAGCTTGTCCGATGAGCAACCATTCCGCTGCAGCAAAGAAGTTCATAGCCGTCGGCCGCCGATCTCCACGCGCATAGATCCACCACAAAGACTGAACAGCTCCGTCGACCCCGCCAACAACAATTTCAACCATGCATCCCCAACTATTTTCAGCTTGCGGTTCAGATCACAAACAGTAGCACCTTCACCGAGCTTCATCGTCGATTCAACTTGCAACAACCTGCAAGATCCATCAACATCCGTTAACAGCGATTTGTTTCGATACGGTAACTGTTCTCGTACTTTCTCTTCCGGTTACTATCATTCGATACTTGTTGGACCCGTTAGATATTTTTATTCCCTTTGGATTGCTGTTGTTCATGAGTTGCTGTTAGAACATATGATGTGAAATTCGATGCTCCCTTTTTTATTTTATCTCCATGAATGCTTATGATGCTTGTTGTATATTGTTTTGGTGTTGGTCTAGTTGAAGATAGATTAGAGAGAGTCAGTTCCTGAGAGAAAGAATATGGGGAAAGAAAGTGGGGTCGCTGTTTTGTTTCTTTTTTCAATTTGCTGTTAGTACGTAATCATATTTTGATTTCCTTTATAATACAAAAAAACAACAATATAATGTGAATAAAAATGGGGTCCTTCCCATGTTGTTTCAATTAGTCACACGATACTAATTTAGTTATTAGGAATTTAGAGTTTATTTTTAAAATATAAAAATATAAAATAATAATAATTCTATTAATTTTAAGTTAAGCAATTAGTACTTAGTTAATTTGACTCTAACTATGTTTATTTAGTTTAATTTAGTTACTAAGTCATAAGTAAAAAAATTCTCTTCTTTTAACTCAGGTTTTCGAT
>Vv_1-10k_transcript/46009 full_length_coverage=2;length=1025;num_subreads=60
TCACTCTGAAAAAACCCTAGCAGAAGAAAAATTTGTCTTGCAGCCACCTCCATTACCTTTACGTCCCCTCTTCATCCTCCATTCAACATTGTTACTTCTCATTCCCACCACAGAAATCATCACCAACAATCAACTCACTTTCTTTGTTTTTCTTTCTCCTGTTCACTTCACCCTCACCATTCTCCTTATCTTTCTGACTCCTCCATTCAACATTTTTATTTTTGGTTTTTCATCTTCTCTGTTAAGATTTACTTGTTTTCTATTATTATTTTGACGTGATTTGATATCATATATTCATACGCTGGTTTCAGATCTAGAAGTATACTTGCTTTCAGACCAAAAAGTATGTGCTTCTTTTCAGATCTATAAGTAGGCTTGTTTCCAGATCTAGAAGAAGGTATTTTTATCGGATTAATTTTTATATTTTCTATTTATTAGTGTTCTCTAACATTTATGTTTGTTTTTTTAATGATTTTTATTGTATTTAGGAATGAATGTTCTTTCCAGATCTAAAAGTAGGTTTGTTTCTAGATTTAGAAGAAGATATTTTATTGGATTAATTTTGTATTTAATCTTTTCTTAACATTTTTGTTTGTTTTTTTTAATGACTTTTATTGTCTTTAGAAATGAAAGTTCTTTCCAGATCTAGAAGAAGGTATTTTTATTGGATTACTTTTCTATTTATTTGTTTTTTCTAACATTTTTGTTTGTTTTTTTAATGACTTTCATTGTCTTTAGGAATGAATGTTCTTTCGGATTTAGAAGTATATGCTCGTTTCTAGATCTAGAATAAGATATGTTGCTGTTGCATATGATCAATGATATGTTGAAGAGTTGTTAAAATTCCAGATATGTTGCTGCTGCGTATGATATATGATATGTTGAAGAATTGATAGAACATTTATAATGTAATTGTAAATATTTTGATTCATATCCAGATATGTTGCTGCTGTATATGGTATATTTCACTCTAGAAAAAGATCTGGTTTATTTATAAGTATGAAATTAACTAAGTATCATTTGTG
>Vv_1-10k_transcript/46121 full_length_coverage=2;length=1019;num_subreads=60
GGCCGGATCCGGCGTCGGCGCTGCGGGAAGGAGGTTGCCGGGGGTTGCGATTTGGCGGGTGTTGACCGGTAGCATTTGGCCTTCGCGACGAGGTGATTGCCGGCGGAGGAGAGGTGGTGACTGGGTTCGCGGTTTACTCTGATTCGTGGCGGAAGCTCCGTGTGGTTTGCGGCACCGGCCATCAAAAAAGATATCGCAACGGGGTGGACGTCGAGCTTCGATGGGGTTGTCGTCGTGCTTGGAAGCTGAACGGTTGCGATCGAGAGGGTCCAGTTCCTTTGTTCTGTATGCGTATCATCGGAGGTAGGGATGCGGCGGCCTAATGATGCCGTGCGGGCGGGCATGATCATGTTGTTCATGGAGAATCCAAGAGTTGTCTCCATCGGGTTTCATCGGTGTACGGCGAAAGATCCAGCGACCCTGTTTCTTTTCTCAGTTGTTTCTCCAACCTATTGTTACAGTTATCAACAAAAAGAATTTTGTTGAATTGGGAAGTTAGCATAAATTGAAAATTATTGGGTTAGATAAGTAACAAATCATAGATATCAAAAGATTAACATGGTCAGTAAATCAAAAAAGTTATCACTGTTAGAACCAATTGTTGATTATTGGATGAATAATATTAGTATGGTTAGTGATGGAACTGGTTTATGAGAAGTAACGCGGAATATGCAAAGGTGAGTATGGATCGGTTTGCTTAAAAACAATTAAGGTAGGAGTCAATAGGTGTTTTCCGGCGTGCTAGAATGTGTGTTTTTTGAAGTACTGTGATGATGGTGATGAATGTTTTTTTTAATGGTTGTCAAAGGTTAGCATAAACAGAGGAAGTGTTATCGTGAGGAAACACAGGTTTTCTACATGTAAGTTAGGTTGGAACAAGGTATATGGGTTGAAATTGTTTTCGTACGTAGGCGCAAGTGTCTGGAGAAAACATGGGTTCTATGTACGTGTAAAGAAATTGTCCATCGGTTGAATTGTGTCCTCCCATAATTATTAGAATTGGTCCTATTTATATTAGT
>Vv_1-10k_transcript/46164 full_length_coverage=2;length=1016;num_subreads=27
GAACGACCAAACGCTTTCGCCGCTCATCTCACTCTCGCGATCTCTCGTTATGAACAAAATAACAGCAACAACAAAATGCTCTCGATCTCACCTCTCTCTTTCTCTCGATTCTCGTTTCGATTCAAACAATAAACAAAATCGTGCAAGCAAATAATCAAGCAATCAAGAAACTCTAAGCTCCATTCATCCCACAATAACCCCAATCTCACTATAATGATTCGGTTACAAATTACATGGGTTTTTCTATGGAAGTGAAAAAGAACGAGATAAACAAGAGATACTCCTATTTTGTGCGTGTGGTTGAGCGTGTGAGGTCTGACTCTGAGTGTTGTGTATTTGCCGAGTGTTGGTGAGGATGAGTGCGTTTCCGTTGTGGTTTCAGTGATTTGGATAGGTTTTCTGTTGGTGAATGATACAGTCTGAGTGAGGCCGAGTTGTGGAGGGTTGGTTGTTATGCTGAGAGTGAAGGACTGCGAAGGTTTATGGTGCTTGAGTGAGGTTGAAAGGTTGGTTTGAGGGGATGGTTTTGAGAGGTGCAGGGTGTTGGGTGAGGAGATTTATGTGTGTGAAGGTTAAGAGGTTTAGCAGAGGTTCAAAGAGAGTTTTTTCGTTTCTTTTCTGAATTTTGTGGCTTCTTTCTTTTGCGTTTTCCTCTCGTTCCTTTGTAGCTGTCCCCTTTCGGTTCCTCCCCTCTTCTGTTTTATAGATGGAGCCAAATTGATTTAGGGGGAAATTTTGTGTTAATTTGAAAAAATCTGGTAAGCTGTTTTGTTGCTTTTTGTGTGCAGGTTTATTTAACCAATTTTGTGAAAAATTTGGACCATTGTGGACGGGTTTTGGAGCAACAAGGTGCAGGGTCAGCAGTATCAGTTTTGCAGAGGCATGGGATAAAGCAAGTGAAGACAGAGCTTTTGTACTATTTTTTGTTTGACTTATACTAAAGTTAATAAAATAAAAAATGAAATGGGGCTTTTGTAGATTGGGCCTAAACTATATACAAAAAGAATTTAAGCTTC
>Vv_1-10k_transcript/46370 full_length_coverage=2;length=1014;num_subreads=30
GGATATGAACCCAATTGAATTTAGAGAAACAATGTTTAGAGAGAGAAGCTCTCTCTTCTCTCTAAAAGTAGGGTTTTTCCTCTCTTGGTGAGAGCCGCCGCCTCCTCTCTTGTAGAGGCTTCTCCTCCGTCATCGGAGCTTTTCCCCGCCGGCATGGTGGCATTCTCCTCCTCAATGGTGGTTCCCCCCTCTCCACTGTAAGTTTTCGTCCATCCTTTCCCATCCCTTCGAAACACTTATCCATATTAGATCCACCATGTTCTCTTCCTCCATCCTCCATCAAGTTTTCCCCTCCTCTCTGCCACTAACCATCAATTGTTTGAAACCCCAAAATCATTTCCACCAACTGATGGGTCAAGCTGGTTCGGTCATGAAAACCGGCCTCCACCAGAGCCTCCACCACTAACAGATTTGGATCTCCTGAGTTTATGTGTGTGTGTTTCTGCATTAGATACTATTATTAGGTTTGTTTTGTTTTGGTTGTTGGTGTTTCTTGTTTGCTTTTCTATATTGTGTGTTTTGTTCTTAAGATTAGTTTGTTGTAAGCTTGTCCTTAAGGTGTTTGTAGAAATGTCTCAAAGAAGCTTGGATGAAGGAGATGTGTTGAGGAATGAGACTCTCTTTAGGGTTGCTGCAAATCAAACTCTTCCTTCCGATCAACAATGGATTCCTCTACAAAGTGTGAGTTTATTCAATCATCTGAACCCGTATAATCGAAATGCGCGTGAATAAAGCTAAACAAATGATCCGTAACTGGATAGACTTAAAGATTGTGGTTCTAAAACTCGCTCGGATCTTGTGGAAGAATGTTGTTTGTTTGCTTGGCTTGAGGATTTGGATTGGTACCTCCCCATTGGTTTTGAATTTCTCAAATGCTTTTTATTTCCATAGCTTATTTGGCTTAATTATTAATGTTGATGTTAAATTGTGGTTGGGGAATGTCCTAACACAATATATCTATGTCCATGTTTGTACTCTCTTTTCTTCATCTAATGAAAGAGATTGTTTATTAGC
>Vv_1-10k_transcript/46413 full_length_coverage=2;length=1023;num_subreads=52
GAAATAAACCCTAGAGGGACCAAAAACAGTCCGCCCTCTAACCTTCTTGAATCCACTCGGATCCCTCTCTCACTCCATTTCCCAAAACTCTTTTTCTCACTCAAACTCAAAAGAACAAACACTCTGTTCCCTTTCTGCAAATCTCTCATCTCTCTTCTTCGATTCAACTCTCTCAAACTCAGTGAAGTCTTTTCAATTTTCAATTCAACACTCACATAGGTGCAAGATATTAAGCTACACAAATAGTTAAAGAAAAGAGTGTACCGATTCGAAGCTTCTGGAGATGATTTGGGCTCCTGCTGTGTTGTTTGTAGTCGATGATTGTTGCGATTTTGTGTTGTAGCTTGTGAGGTTGCTTGCGTGGCGGCCGGAAGAGCGGAGGGAGGTGGTCGGAGATGCTTCCGATCGAAGGATTAATGAAGCGGTGGTGTAATGAAGCTGTGCGGCTGGATGACTTCGACGGTGACGCGGTGATGGTGTCGTTCTCGAATCTGCAAGTGTAATTGCGATGTTGTGACAATGAGTTCTGTTGGCCATGTAAATTGACGCATACGGTTTTCTGCGATGGCGCTGAAGTATTGTTGTTCTTCAAACTGCGGGTTTGTGTTTGTTGTTTTGGTGAAACGATGATGATGATGATGCAGGAGGATCTCCAAGCTTTATGGATTTGGAGATTAATGATGGTGAACGTTGTTTATGGTTGTGTCGGAGATGGTAGCCGCGGCGTTTTGCGCAGTCGATGATGGTCGGATGCTGCATCGGGAAGGCTTCCTCGTAGCTGCAGCGTGCGGAATCAAAGGAGATCGAGATCTGGAAGTTTAAACTGCAAGGTTCTTCTTCTGAAAAAAACAAATGTGAATTGAAAATGCTTCAAATAGATCTTTGTTTTTCTTTGGTGATTTGGTATATTGTTTATAGTTTTAAAAGATTTTAATTCTGTTAGGTTTGTGATTGTTTCATGTTTTATGGAGAATATTAATGAAACATGGTTTTTGAAAATTATTGATGGATGGATGTTGTTGT
>Vv_1-10k_transcript/46518 full_length_coverage=2;length=964;num_subreads=22
GGAACAACAACAACAACAAAAAAATGGATCGCAAAAACGTTCTCTCCATCGCATTGATCTGCATTGTCCTTCGCCGGCGTCGGAGGTCAAATCTCCGGCCTCAGCTCCGACAACATCTCCAGTAAACAGTCCGCAACTCCCGCCGTCCTCTCCCGTCCGCAGCACCTACCAAACCAAAAATCACCAGCTCCAGTTGCTGCTCCAAAAAGCATCAGCATCAAACGCCAGCTTCAGTCTCCCGTTTGCTGTAAACCGTCACTCCGGCTAAAATCTCCGGCTGCTCCAGTTCCGGTGGCTAAATCTCCAGCAGCTAACACCTCCAGCGGTTGCTCCAGTCAGTTCTCCACCACCGACACCAGTTTCCGGTATCTTCACCACCGACACCAGTTTCCAGTATCTTTCACCACCAGCACCTGTTTCCAGTAAAGCTCTCCACCTACTCCCGCACCTACAACCGCACCTGCCCGTAACACCGGACGGCTGAAGTTTCCCGCTCAAGCTCCAACCAAAACCAAAAGAAGAAGGGAAAGAAAGGTAAGAAAACACAGTGCACCAGCACCTTCACCGTCATTGTTAGGTCCTCCCGCACCTCCGGTCGGTGCTCCCGGGACCTAGTCTCGATGCGTCGTCTCCCAGGTCCAGCCTTCTGCTGATGATGAGAGTGGAGCAGAGAGCTTGAAGAAGATGATGGGAAGCTTGGCATTGGGCTTGGCTGCTATTGTGTTTTCTGTTTCTAGAGAAGAGGCTTCTTTTGCTATTGTGTTGTTACACTGTTACTGTTTACTATTACTAGTACATTCATTCTTGTATCATTTATTTTTTCCTTTTTTTTTTTAAGCCTTTTTCATGGGCTAAACAATAAACATTAAATTTTATTTACTATTGTTTTTTTTTTTTTCCTTCTTTGAAAGCTCTTATTATTCTAGTTTTTATTATTATATTGATATGATGTTTTTTGGCATGC
>Vv_1-10k_transcript/46775 full_length_coverage=2;length=989;num_subreads=21
GACGATTGGAATCTCACGAGTCTTCTTCTCATCCGCGAACGGCGCCGGCGAATTCACTCCTTCCGACGGGATCGCAGCGAGCACCACCGTGAATCAATGTACTCCGTCTCACCTTGTTCACCCTCGCGCATCATCTCTCACGATCTCATCATTGCGTTTCAGCCGGAGAATGCACAGTGCTTCGGATAGAGACTCAGAAGCTTTATAGTGATGAGGATATCGAGTCAAAGAAGCCAGAGACTCTCGGTTGAATCTCGATGCGTGGCTAATGCTTCGGTTGCGAACAGATGAAGACGATTGGCGAGCTGTGATCGATGAAGAATCCTGATGAATATTCCATCGTGAGTTTTTTCGTTACAACCTTTTCTTTCTTATCTTTTTCTATCGATCTCTTCTCCGTTTTGATCTTTTCTAAAGTTGTTGTTGTGCGTGATTGTACCAATTACTGGTGATGCGTGAGGTTGCCGAGAAGAGCTGAGGATGATTGAAGTATGTGGATTGGTGAAGATGATGGGTGACTGAAGGTGGAAATGGTGGTGGTTCTGCGATGAAATGATGATTGAAGAGTGAAGAAGTGGAGAAAATGGAGAGAGGTTGAAGAATTGTGGAGAATTGAAGATGAATTGTGAACGTTTTGAGAGTGATTCGGTTCAGAGAAAATGCAGACAGTGAGAGTCCCGCCTGTGACGAATGATGAAGATGATATTATATAGAGTAGGCTCGAAGCAGTGTGGCATAGGATTAGCAAGCTGCAGACCTTGTGGTGCAGGCTTGATACACATCGAAGTTTGAAGAAAAATGAAAGCTCAAAGAGAAATTCGGAAACTAAGTCAAAGGGCTGTAGAATAGATCTAAGAAGCAGGAACCCAATATATTTTTATATAACTTTTCCCTTGATGTAACCATGGATTTGGATCTTGTAATAAACGAAATTATGGATATGGCTCCTTTTGTAACAACTTATTGTATGTATAGAAAAATTATTCTCG
>Vv_1-10k_transcript/46832 full_length_coverage=3;length=980;num_subreads=60
ATCCTAACATATGAAACACTTAGTTTTTAGAATTTTCCTTATACAGTAATTTGGCCTGCAGTTGAATTTATTCTTACGCAAGCGCCAAATACTGTTTATTACTTCACACATGCTATTTATTTATTTACAGATAAATAGTACTGACACAATTGGTACAGAGTTAAATCTTTTTGCAGGCGCAGAATCAGGAAACTCAGACTGTACTGGTAACAAGTAGATTATTATTATCTTTTGTTTCCCACTAATTTTTGTACTATATTCCATTATTTGCAAAAATCTTTTCAAATCTCTTTTTCAAAAATCAAATCTCTCTTTTTCCAACACTATCATACACTTTCTTTCAAATCTTACTTCCACTCAAATTTTCCTTTTGTACGGAATCACATCATTCCCCAACGTCTCTTTCCTTCTTTCCATTCTATAAATACCTCTCATTTTCTTCCATAAAATCTCACATCAAATTCTAATTCATCTCTCAAATTTCCACTTCATAATCCATTTTCTCCTCTTCCCTGACAAGAATGGCAAAATGGATAGAGACACTGTTTCTTACAGTCATCACCATTGCTACGGTGATCATGACTTTCTTCTGCCTGCATAGTCCTGAGGAGTGTGGACCTGCAATGGTTGCACTCCCAATCATCTACATGTTATTGTTCATAGCATGGGTTATCAATCGTCATTCTTAAAATTTGCCGTATTTCTTATTTCTTAAATGTACCGTTTATTCGTCGTACTGTTCAATATAGTATGTAATATTTGTACTGTCAGTATTAAATGTTGTACTATTTGTCATAATATTGCTTAATTACTAAGATAATATTTTGTGTGTTTTCTGCCAGTCAAATATTCCTATTTCTGTGCATTAAATGATTTTCAGGGTTATTATCGGTAATTTTGCCCGCATACCGTAAATATAGTTATTTATTATGTCTATGTTTTTTTAACAAGTCATGTAAATAAACTTTCATTTTTCACAT
>Vv_1-10k_transcript/46881 full_length_coverage=4;length=969;num_subreads=60
GACACACCACACAATTTTCACTCTCTCTGTGTGCAGAACAGCAACATTAAACACTATTTCACATCCTCTCTTCTCTTCTATACCATTTAAAGCACTTTGAATGCTCACAAACAAGACTTTGGTATAATTTCTTTCTTTTCATTTAATGAATAACTTTATCTCACCCATTGATTCTCTACTTTTGTTTTAAGTGAACCTGATTCTAAGTTTATCTAATCTATAAATTTAGAGCATACTAGTTTAAAGAAATAATATGGACTGTTGTATATTAATCTAAATTTTTTTAATATTTATATTATGATTAATAATAATATCATTTTCCTTTATATGATATAAGACTCAAGTTAACAGATAAATTCAGAAACAAATTCCTCCGAATTTTTAAAAATCTAAAACGGGTAGATTCAAAGTTATATGATATCTCGTGTTTATCAATACTATAACTATTGTTCAAAATTAAAAGAAAATGACTTTAGTTCTATATAATTTCAAATAAATATTATAGTTGGTATGGATTCAATTTAAATATAGGAAATAATAATATTTAAGAACTTTTAAAGGTAGAATAAATTTTTCTGAACTAAAATATGAAATACCAATTGTTATTATAATTTCTAGCCATTCACTAAAGTTTTAAATTTGGTTAGAATTAATTAGGTAAATCCAAAAGAATGTAGTAATCAAATAAATGGAATTCAATTTAAAAGTTAATATTAGGTTATGAGTTAATTTTAAAATTCAAAATATTTATTCTCATCGTGTATTATATCTTACTATGTTACAAAAATAATTTTATGGTTATAATTGAAATAATATTGGCACGATTGAATCATCAAAATAACAAAATAATATTGTTGTTGTTACTCATAAGTATAATTTTATTTTTAAACTACATTAGTTCTCAAGATTCTCTTATGTATCCTATTTTAATAATAATAAATAAAAATAAAAAGCCACATGGCCATCCAC
>Vv_1-10k_transcript/47089 full_length_coverage=2;length=965;num_subreads=60
GGGCCCCCTCTTGTTTCTTCGTTCTCGGTAAAACTCTGTTTCCACATGGTATCCTTCTTGCTCTGCTTACCATTCTGCTTCCATCACCAAACAAACAACAACGAAAAAACCTCCACCAAACTCTTCATCTCTCGGTTCTCTCTCAAAGAACTCTCTCTCTTGCTCGGTATCTTAGGTTCAAAGTTCACACGGTTTTAAATCAGAAAAACAAACAACACAATATAACAACAACAAGCAGAGGTACCTAAAAGTAACATTTAACAGCATCAACAAACAAACACAATATGATATCATCCAGATTTGAAGAGAAATGGATTACCGACGGCGACGAGGTTTTCGCCGGAGATTGTTGAATATGAATAAATGAAGAATCGAAAGAAGAGAAATCCAGAGATATATGCAGCAATCCAGGTTATGTTGCAATCTGATTCTGATAAAGTTATGGATTGGTGATGAAGATGCTAATCAGAACTGTTGCTGTTGAATTGAATCTGAAGCCGAGGCAAGTAATTGTCGTGACAAGGTGAATCCGATGCGATCTCTTCAGCGTTAACACGTTGCTGATGTGCAATCTGGTGATGGTTATTTGTGAGAGTAAATCGATTTCGACAAACTGCTTGAGTTATGACTGAAGGAAGGTGTTTGGAAATGTGATGGAAGTTGCATTTGTATGGTGAAATTATGAAGGTTAAAGGAAGTGATTCAGTGTTTGAATGAAGTTTGGAGGAGAGTTTATGATCTAAATTTGGTAGCATTACAGTACTTTTTCTCCTCCTCTTTCAGTGTGAATGAACAATGTATATATAGGAGAGTGGAGGTGAGGATTGTGTGTGATAGAATAGAATATTTTGTTGTAATTAGTCATAATTAGTTTCCTATAATTATGCTGTATCATAATTATATAGTTGACCAATTGTTGTATATATATTCTATTCAGATCAATGAGAAAGGCACCCATTCCATTG
>Vv_1-10k_transcript/47185 full_length_coverage=3;length=951;num_subreads=60
GGGTTGTTCGTCAATTCCACTTCTCAATTGATTCGATAGAATAAATTGTTGCTAGAATTTTGATATGCATCGATATCGAATTAAACTAAATTGATTGATCATTCCATAGAATTCAATTAAGATATTGTATGAATATTGAATTTATTCTCTTTTTGATTTAAGAATGAAACTATTTTGAACTTATTCAGTTCAAATCAAAAAGGGATTGGGGGTCTGATCTTAGTTGATTCATCTTTTTTTTTCGTTTTATTACTGATTTAGTAATATTTATAGATATTAATATTAATTCAATATTTGAATTATATTCTATTTTTATCCTTTTTTATTTTCAAATTATTCATTTTCTTTCTTTTCGATTTTCTAATTCTTCATTTTCTATTCTATCTCTATAGATATCTATTTTTCTCTATAGATATCTATTTTTATATAAATGAAATCAAAATTTATTTTTTTCTTTTAATTGTGAGTCTAAATTGTGAATAAAAGGATAATACAAAAAATAGAGAATAATAAGAATAATATATATATAATAAATATATATATAATAAATATATATAATAATACGATAAAAAAAAATACAATAAAAATTAGAATTCAAAAAAAAAAATAAAAAATACAATTCATTTTCTTAAACAACAACATTTTTGTTATGCATAACTTTTTTAGCTCGCTCGGTTTTCGTATTCATTCGATCCTTTACGAAGGTAGGTTCATATTGGGGAAATGCCCTGAAGTCAGAATTTATTTTTTTCTTTTAATTCTGAGTCTAAATTGGGAAGAATCCATTCGGTCCTTTGTTTCTTATTGCGGAAATTACCTTTCTTATTGGGGAAATTACCTGAAGTCAAAAATTTTTTTTTATTTTAATTCTGAGTCTAAATTGTGAAAAAAATAGAGAATAATAAGAATAATATATATATAATAAATAAATCATATATATAATAATACGAT
>Vv_1-10k_transcript/47412 full_length_coverage=2;length=944;num_subreads=60
GCCTCAAGAGCAAAGTTCAAAACAAAAACCCTACACTGAACGAGACAAAAACCGCCCCACTTATCTTCTTCTCTTCCACGATTCTGCTTCCCAAATTCTTTCCTCTTACTATCAGTTCACAATGAATCCGAAAGAACAACAACCAAACATCATCAAACCGAAATCAAGCATAACAAACTGATTAAAACAGCAACAAATTCATGTATAGAAACAAATTCTGCGGTCCCCTCCTTCTACGCGTCTGTTCTTTATCGAGGCTTGCTGTGTGTGAATCCGGCGACGAAGGCGATGAATTGTTGGGTTGGATCTGGGTGTGAAGGAGTTGAGCTTCGGAGGATGAACTAGTGTGGCATGACGTCGGGGATCCGTGCGGTGTTGGATTCAAATCGGAATAGAGGGTGGACGGCTGAGGTCGTCGTAGAGTTTCATCCGCGGCGGTGGTTGCTCGTCGTCGGAGCTTCACGGTGGAGGCCCGCGGTCTGCAGTGGGGCGGTTATGCGGCGCTGTGTATGGCCACCGTGGAGGGATTACGATTCGAGCAACAGCGGCCGGCTATTTGCAAGCGAGTGGTGATCTGAGTGTTTGTCGGCGATGACTATATTTCACGGTTCTGTTTCCACCTCTTTTTTTCTACAAAAACAAAACACAAGGACCAAATACAAACAACACAATATGATGATGAATACTTTTGCAGGTTGTATCATTGCTGTTAATGGTTTGAGATTTGATCTGTTACAGATTAATGATTGGCCATGGTCTGGAAAAAATATACAGATATGTACAACAACTTGATACTGAAATAGAGATTAGAAAACAGGTGTTGATGTGGTTACGATAGTGTTGGAATTTTGGTGAAAATTGTTAGTTTTTTATGTGAATATAAATTTAAGGATTGCTAGTGTATATATGCAATATGAAAGAGTATTATTTTTTACAGACGCGTG
>Vv_1-10k_transcript/47415 full_length_coverage=2;length=944;num_subreads=60
GAGGTCCATATCATTTTTCCTACCCAGTCCATCTCAATTGAATGCTATAGCAGAAACCCTAAAACCTGCCGCCGCATTCTTCTTCCTCTAGCTTCTTAACTTCATCTTCTTCTTCCTTCTAAGAGTGTCTCTTTCCATCCTACATCTCTTTTCTTTCTTCTCTGGGGCATAGAATATCTATGTTTTTTAATATGCTATTATATTTTTCTACTTATAATTTCTCTTGTTTAAGTTTTTGATATTTATTTATGAAATCAAATGACTTGGTGAAATAAGTTTGAAATTAAATATTGTATGGCCCTTGTTTTGATTTTGCAGACAAAGATGTGTGAAAGATCTGTGGTTCAATGGAAGAGTGAAAAGTGAAGAAGAATTAGTGTGGATAGTTATAGGGAGTATTGGAACAGAAGGATTTTCCATAACCGAAAAATTCCAGTATCTTATCCGTTTCAAACCGAACCCGAATTAATCGAAGCTGGAATTGGTCGGGAATTGGATCTATAGTGTTCATTCGACGCGTAGCTCGGTTTGGAAGCTTGGGCCCGAACCCGAACCGGCTCGAACCGATGTCCAAAGAAAAAAGAGTTACAATGGAAATGAAAAAAATTTTACAATTGATGGTGCTGTTTGTTGCTATTGCAACTATCCATGTTGAATTTGTACATGGAACACGAATTCTTGAAGATGATGATTGTCTTCCCAAAGAGACAGCTTGCATAATTAATCCCAAAAAATGTTGTCCTTCAAATCCTCCCTTTCTTCCTATTCCTCCACCACCATCAGTTTGAATTCTCTGACCTTCAATTTTAGTACTTTCTTCCTATTCCTCCACCACCATCAGTTTGAATTCTCTGAACTTCAATTTTAGTACTACAATAATTTTGCGATTTATGTAATAGATTCAAATTATATGATTGGAGAATGAAGTTTTATAATTATTTTCG
>Vv_1-10k_transcript/47462 full_length_coverage=5;length=940;num_subreads=60
GACTCTGAAAAAACCCTAGCAGAAGAAAAATTTGTCTTGCAGCCACCTCCATTACCTTTACGTCCCCTCTTCATCCTCCATTCAACATTGTTACTTCTCATTCCCACCACAGAAATCATCACCAACAATCAACTCACTTTCTTTGTTTTTCTTTCTCCTGTTCACTTCACCCTCACCATTCTCCTTATCTTTCTGACTCCTCCATTCAACATTTTTATTTTTGGTTTTTCATCTTCTCTGTTAAGATTTACTTGTTTTCTATTATTATTTTGACGTGATTTGATATCATATATTCATACGCTGGTTTCAGATCTAGAAGTATACTTGCTTTCAGACCAAAAAGTATGTGCTTCTTTTCAGATCTATAAGTAGGCTTGTTTCCAGATCTAGAAGAAGGTATTTTTATCGGATTAATTTTTATATTTTCTATTTATTAGTGTTCTCTAACATTTATGTTTGTTTTTTTAATGATTTTTATTGTATTTAGGAATGAATGTTCTTTCCAGATCTAAAAGTAGGTTTGTTTCTAGATTTAGAAGAAGATATTTTATTGGATTAATTTTGTATTTAATCTTTTCTTAACATTTTTGTTTGTTTTTTTAATGACTTTTATTGTCTTTAGAAATGAAAGTTCTTTCCAGATCTAGAAGAAGGAATGAATGTTCTTTCGGATTTAGAAGTATATGCTCGTTTCTAGATCTAGAATAAGATATGTTGCTGTTGCATATGATCAATGATATGTTGAAGAGTTGTTAAAATTCCAGATATGTTGCTGCTGCGTATGATATATGATATGTTGAAGAATTGATAGAACATTTATAATGTAATTGTAAATATTTTGATTCATATCCAGATATGTTGCTGCTGTATATGGTATATTTCACTCTAGAAAAAGATCTGGTTTATTTATAAGTATGAAATTAACTAAGTATCATTTGTG
>Vv_1-10k_transcript/47529 full_length_coverage=2;length=937;num_subreads=60
GATCGACAAGAGAATCAAAAAAGTTTCTTCCGTTTTGTTGATACAGAAACTTTGTATTTTTCCATGTGGGAGCAAGTGTAGGTACAGAGTTCTTGAGACTTGTATGATTCAAAATTCTACGCATCGCTAGATTTTTTATCTAAAATGCTTTAAATCTTTGCGTCTCGGATTCAAATTAATTAAAGTAGTGAAATGAAAAGGAATAGATCAATCTTGAAATAAAAGTCTTTTCACTCTACTACTGCTGTAGTGTCCTTGGGTCTTGAATTAGATTGGATAGATAGGACGGGGAAGAGAATTCCATTTTTAGTTGGCGAAGGGATTGAAGAAAAACCTTCTATACAAACTTCTGTAAAATAAAATATATGAACGTTTCTGCATTTTTTCCATATTTCTTTTTTTTGAATAGTTCTAATTTGATATTCATATTATTCTTTTTTTTACTATGAATTTCATTTTCATTTAATCCAATTCAAAAAAAAAAATTTCTATTCGATTTGCATTCTAATAAAAATAAAACTCTTTCTTTTTGTGTAATCTATAGTAAACGAATTAAATAGGCTGTTTTCCAATTGTTTTACAGAACGAATCGGGATACAATAAGGATTAGATCAAATCGAACTAACAGATGCAAATACGAATATGCAAAGGAATTTCTCTTGATTCTTTATTTTTTACTTAATGAAATGGGGGCAAAATAAAACATAGGTCTTTTTTTTTTTATTCATACCTATTAGTATGATTCATTACCTTCCTACTTCTAAGGATATTTGTTATTTATGCTTAAAATTTTTCAATTCTACTCCTAATCTGATAAGAACTTGCTAGATGTTCTAATTGGATGTTTCGTCAATGGTGTTATGACGGAATGGAATCCTTTTTTGACTCTGTACCAGCGATTCCACTATTATTATAAGATATTATCAAATTTTTAGTG
>Vv_1-10k_transcript/47650 full_length_coverage=2;length=930;num_subreads=60
CCGTCGAGCCATGCGACGTTAAACGAAGCGCTTCGTGGGAGGCAACCCACGGTTTTAATAATTAATTTTTCTGTTTGTTTTGTTTTTTTCAGGAAATAAAAGAGAGCATCTCTAGTGGAAGCTAGGAAGTGATCGTTGGAATGCAGTACCCTCTGAAAGCAACCTCTCCAAGGCTGGTTCTAAAACATTGAGGACAATGTTTAGTTCAAGTGTGGGGGAGGTTCTTATTTTATTTGCTTTATTGCGCTGCTTTCCTTTTTGAATTCATAGTTTAGTTTGTTTAATTTGAACCATTTTCTTTTGTCTTTCTGTTATTGTGTTTATTTCAAGTTTGTAGTGCTGCCATGGTGTTACCAGGTTAAAGGATACAAGTCGGAAGGGAGCGAACTAACAGCTAGTGGTTGAACAACACATTCCACACTTAATCTCTGCAGGCACCACGGAAGTTGACACAATCATAGGAAAGAAGGTTGGACGCAATGAGTAAACACTGAACCAAGAGAGAGTATGGTGAACTTTGGAGGAAAGGAAATTGCAGAACACTTAGAGCACTGTGAAGCATGCAAGCTTAACCTACCCGGTGAGATGTCAGAGCCAAATTTATAACATCCTTATGAGAGCTCAGTCAGGTATGGCACTATTCACTTTGATTTTGCGTATTTTCTCATAACACAAGCACACTATGAAAGCACACACTGAGGCAAGTTCTTTCTCCGTAACCCCGAGCCTTTCTAACCATCCCGTATTCATGTTATCCATCGTTAACCCCCTTTGAGCCATAATAGTTGTTTTGTTTATTGTGTTAGTATCGTTATCACCCCGTTATCTCATTGTGCATGTCATCGCTCGGTATTCATGATTAATCACTGGTAAGACACTAAATGATCTAAGTGTGGGGTTGTGAACCATTGAAAAGGGAGGCAAGAATGT
>Vv_1-10k_transcript/47753 full_length_coverage=2;length=930;num_subreads=60
GGATCCAAACACACAAACCTCATCTTCTTCTCTTCTTCATCTATTCACCCATTTTCCAATCCAATAAAACTCAAATTTCATACAAACAACAACCAAATCTCAAACAAAAAACAAACAACCAAATGAGTTAATCAAAAGCAAGAAGTGGAAGACGAATCGAAAGAGCATTACCGCTGGAATTGATACGTTGCGATTAACCGGCGGTCGGCATCTTCGTCCCTTCTCCAATGAAATCTACGGCGCACCTTCCTCTTCCCTTCTCTTTCTCTAATCGATCTCCCTTCCTCCCTACCATGGCTTTCTCTGCAAAATCCACTCAAATCGAGCATTGAATCACAAACGAAATCGACAAGTAGGAAATTATTACCGATCGTCCTTAGAAGCTTGCGAATATTGTGTCGGTATTGTTGATGTCCGGCAAGGATTCCGACGAGGCCTGATCCGACGGCGGCAGCGACGAACATCAGTCAGTGTGGTTCCGGCGTGGGCTGATTGTTGTGGTAATCTCGCGGTTGCGCGCACACGGCAGTCCCGTCGGTCTTGTTGTGGGTTGCTGTTGAGCAGCGCAGCGACGGTTTGTGGGACTGATATTGTGTTAGGTGAAAGAGATTTGTGAGCATCTGTTGCATTATGATGATGATTCCGTATCGGTGTTGCGCAACAGCATTGAGGATAGGCCTTTGGTTCTGCGTGAGGCTGGATGGCGATTGTGTTGCCGGATCGGAGGAAGGCGGCGCGTCGACTCTTCGTTGTTAGAGGCAGACTCGCGGGTTGCTGAATCGAGCGGTTTCGTGGAGGCGGCACGGTGTTGGTTGGCTGCTTCAATGTTGATCCTCTTCCCGTTCTTCCTCTTTAATCTCTCCCTGTATTCAAAATAAATAACCAAACAGATTGTTTCAATTCATATGTCAGTGGTTCAATAATTTGTAT
>Vv_1-10k_transcript/47773 full_length_coverage=2;length=922;num_subreads=60
GGGGTATTAGGAATCAAAGTTTGGATATTTCTAAACAACGACTAATAAACTTTTCTTTATAACGTTCCATCTTTTGATAAAACAAAAAATGACGAATTCTTACTACATTCTGATTCTGAAAGAATAAATGAAACATTTTATAAGATTGAATCAAAAAAAAAATTAATAAATCATTTTATAAATAAGGAGTTGCTATGCTTAGTGTGTGACTCGTTGGTTTTTTTAGAGTAGTTAAATTTCTACAAAAATTCGTAGAATTCATTACTAAAGAATAAATAACCTACTCATCGCTTCCCATTATCTAGATATAAGGAACCGCCAAAAATCGAAAATCAAAATAAGGATCGATGCGGTGCTTTAATTATAGCAACTGAAATAAAAAAAATCAGATTATTAGTTGTAAAGCAATAAGAATATACAGATAAATGAAGGGGTGAAAGAAAGATAGAAAAAGGATATCAATGATATAGAATTCTACTATGTAAAGGTCTATGGGTCATCTCATAAAAAGTAGTGTAATAAAGCATCAATATTCAAAATTGATAGAATAAACGAATCAAGAGCCACGAATCAAGAAAACTGAGAAGGTTGATTCAACAAAAAAGAATAAAATAAGATTCAAATTTCAAAAAAAAAATGAATATTATTAAAAGAGGCTCCATTGTAGAATTTAGACCTAACCATAAATTGAAAAGCGATGGGAACGACGGAACCTGTGAATACAAAAGATTATATGAAAATTAGAAATCTTACTGATTCATTAGATGGGATGGCGGAAGGAACTAAGAATTCATTGTTTTTTCAGGAGTTGTGGACTAACCCAACATTACATCTTGAATTTATAATGAGAGAGAAAATATTCGCCCGCGAAAATGTGTATTTTTTTTTTTGAATTTAGAAAATTTTCCCAATCCAATATGAT
>Vv_1-10k_transcript/47829 full_length_coverage=2;length=919;num_subreads=60
AACCTTGTCCACCAAAGGTTGAACATCCAATTCTACCACCAGTTCCAATCTACAAACCTCATCCTTCTCCAGTTCCAAAGCCACTTCCACCACCTGTTCCGGTCAAGAAACCATGCCCGCCAAAGGTTGAGCATCCAATTCTACCACCTGTTCCAATATACAAACCTCCAGTAGTAATTCCAAAGCCACCTGTGGTTCCAATCATCAAGCCCCATCCTCCTATTGTTCCAATTTATAAACCACCAGTTGTTATCAAACCTCTTCCTCCTTTCCCAAAGTTCCCTCCATTCCATAAACCTCCACTTCCACCTCTTCCCAAGTTCCCTCCAGTGCACGATTTTTTCCATCACCCCAAGTATGGAAAATTGCCTCCATTGCCTCCAAAGAGCTTTTTCCATCACCCCAAGTTTGGAAAGTGGCCACCAATCCACCCAAAAAGCTTCTTCCACCACCCCAAGTATGGCAAATGGCCACCAATCCATAAGAGCTTCTTCCATCACCCCAAGTTTGGAAAATGGCCAAAGGATCCAAAAAGCTTCTTCCATTACCCCAAGTTTGGGAAGTGGCCACCATTAAGTCCTCACCATTAGGAGCCATGTCTGAGCTTACAGAATACTTCCATTGTTTTTCGTCTTCTTCGTTTATTTAAAAACTATCATCAATCAATTTGCAAATAAAACCTGCAAGGGATATAGAGTGTGTGGACAGAAAAACAGACATAGTACGATGTTGTTTGAAGAAGTTTGATGAAACTGAGTGTAATCACTAGTTGTGCTTGAGTGAAGATCACCAGAATTATTTTTTCTTAAAGTTACTTTCATGTGTATATAGTTGTGTTATTTGTGATGTTTTTTTTTCACTTTGTGTCTTTGTATTATTAGTTCTTACTTTATGTTTAATTAATAAATCCATTTGTAGC
>Vv_1-10k_transcript/47957 full_length_coverage=4;length=905;num_subreads=60
GATCTCACTCACTACCACTCTTAATTTCTCTTTTTATTCTTCATTCACACACCCTTCACCTTTTATTCAATCCCTCTCACCTTTCCAAATGGCCAGTGTTGAGGTTGCACACCAAGCACCACCAACAACAGTGCAAGAAAATGAAACAACGCCTGAGATAATCAAGACAGCGGAAACAACTCCAGAACAACCAGCCACTGAAGTTCCTGCTACAGAACAACCAGAATCCGAAGTTCCTGCCACTGAAGTACCAACAGCAGAAACAACCTGAAGAAGCCAACAGAAACCCAAGATCCACTTGAAGTTGAAAACAAGGAAGTGGTAACAGAGGAAGCAAAGGAAGAGAACTCGGAAGCACCTAAGGAAACTGAGGAATCGGTTGAAGAAGTGAAGGAAGAGGCGGAAGCAGTAGTGGAGGAGCCAGTAGCAACTACTGAAAATGAGTCAGCAGCCCCACCAGCAGCAACTGCAGAGGATGTGATTGAGAACAAACCAGTTGAATCAGTGGAAGCTCCAGCAGCAGAGGAAGTTCCAGCTGAGAATCCCGAAGCTTAAACCAATGGAAGCAGTGTGAATGGAACTGGTAAAAAAAGGAAGTTTAAATTAATGGTTCTAGTTGTTGGGATTGGGTCTACCATTTTGCATGTCATCAAGGTTGAAAAGCTTTTCTATTAATTATTTCTTTAGTTTCCTTTCCTTTATTAAAGTTTATTATTGTTATTATGGTAAGGCTTTTGGATATGGTTATTTATATGGCACTTGGCTCCACATCTGCATATATATATACATGCTGAGTGGTGGACATGTGAAACTCTATTAAGGGGCTATAGTTCTTAAGAAGGTTTGTCATGGTGTGTTACTGTGTTTCTCTCTAGATTTGAATAAATAATATTTATTTTATATTC
>Vv_1-10k_transcript/48023 full_length_coverage=2;length=906;num_subreads=60
ATGCTCAATCCATCGTTTTCTTTCTATCTCTCATTATTGCTCAACCTCTGCTTTGCAACAAATACAAACCATGTGCCTGCTTCAACTTTTCTCAAATCAAACTTCCATAACCAAATCCCATACCAACAGAAGCAATATGTCTGTAACACAACCAAACATAAAGAACAACAACCAACAGAACGTCCAATCTTGACAATCTCGTCAGCTGATATGATTACATACACGCATATATGGTCCAGTACCGAATAACAATAAGAGTAAAAGGGTTACCGAGTTTGAAGAGTTTGAACAAGTACCTCGAGGATTGGATCGAAATCGTTGATAATGCGTTCACGGAGAGGTCGGTGATGATGGATCGGTGCTGATGTTGACACGTGATCTGTGATGGTAAATACGCGGTGACAGTGATGTTGTTCGGTAATGGGTTGAGGCGGTGTTGTCGTTGTTGCGAGATACGCTTGTGCTTTGAACAAGCTTCCGCGTTTTTGAATCTTGCAGTGTTTGCAATTCGTGATGGTGTGAGTGTTGCCATGTTGATGTCGAAGCGGATGCGTTCATCTTTCCTGATTCTTCTTTGATTCTCTGTCTATTTCCTGCAAAAAGATTGACACAAATTGTATTAGTATTGTGTGAATGTCTTGAGTTAATATTTGAATTAGAGTTACAAATTGGAATTAGATTTAGGATCGGAGGAGGGAGCAGTCGCGGTGGTTTGATTGAAGGATTATCGTCCCGGTGGCGGCGTGTCAGCTGGAGATTGCGGTTTCACGGTTATACTGTTGCTGTTGTTTTTTTTATTTCCTGCAAAAGAACAAAGACAAGTCATGTGATGAATTTTAATTTCTTGTTATGATTGTAACATTATAGATTCATACATGTGAATAAAGATTTTGATAAAACGTTGCT
>Vv_1-10k_transcript/48063 full_length_coverage=2;length=901;num_subreads=6
GACATCAAAATCAAAAACAAAACAAACCAGAAACCCAAACAAATAGAAAATGGCAGGACTCATGAACAAGATTGGTGATGCCCTTCATATAGGAGGAGACAAAGAAAGAAGGGGAACAACACAAAGGAGATCAACATGGTGTTGTAGGAGGACATGGACATGGCACCCAGTACCAAGGAGAACAACAACATGGTGTTGTAGGAGGACATGGACATGGCACTGAGTACCAAGGAGAACAACAACATGGTTTTGCAGGAGGACAAGGACATGGTACTGAGTACCAAGGAGGTCAACACGGTGTTGTAGGAGGACATGGACATGGTAGTGAGTACCAAGGAGAACAACATGCTTTTGGTCATGGAGAGAACAAACCAGGTCAATACCAAGGGGGAGAGCACAAGGAAGGAATTGTTGACAAGATCAAGGGCAAGATCCATGGTGAAGGTGGAGCAGGTGAGAAGAAAAAGAAGGAGAGGAAGAAACGTGAAGATGGTCATGGACATGGCCATGATAGCAGCAGCAGTGATAGTGATTAGATCTTACTAATTCTCATGCTTCATCATCTTGAGAGGTAATTAATTCAACTTTTGTTTTTGCTTTACAATCCTTTTATCAATACGGGTTCAGATCCGCGTCGATGCATCTGATGTCCCTGCGCACTTACCAACTGAGTTGATATTTCTAACATTTTTTGTCTTTCTATCTACTATTGCAGGTGTATGGAACCATATGTGACGACTATGTTCTATGTTTTTAATTTCTATCTATGTATGTGAGTGAGATTGTAGTTGATAATTCTCGTTGTAAAAATAATTTGCGGTTAGATTGGTTTGTGAAACCCATACTGCTTTGTTAATGTTTGGTGGTATACATGAAGATTATAAAGATTTCTATTATTATT
>Vv_1-10k_transcript/48094 full_length_coverage=2;length=902;num_subreads=44
GGTGAGGGTCCCTCCTTTTTGTTACTGAACCCTAACGCTCTCTTCTCTCTCTTCTTCTAAGAAAAGCCAACCGCCGCCTGCATCTTTCCTCTCCCAAAAATCCAAAATTTTCTGATTCACCATGTAGCTTTGTGGCTTTGTGGTGTGATGAGGTCTCTACTCCGCACCACCTCGTTTTTGTTGGGGCTGTTCTTCCTCCGCTTCGTCGACGTGGTTATGTTCTTCTGCATTTTTCGAAGACGGTTGGTTTGAGTTTGCCGACGGGGGGTTACTGAACTTGGAGTCCATCTTCTTCCTTTCCGGGTTGCTTTGATGATCCATAGATTCTTTGCTCTATTCTGACGGTTTGGTCCCTCTGGTTCCGTTGGTTTGGTTCCGGTAACTACTGTTCCGGAGTTGTGCAGGTTTTTTCGGTTTTATCATTTGGATTTTTGGTTGTCTTTTTCGATATGAATCGATTTCGGTTCTATTTTCGTGGTTGGTGGTGGCATGCCTTGCTTTTGATTTCTGATTCGTCTCAGATTTGTTGAGATCTGCAGTTATCATCGTGTTCGAGGATTTGTTGAAAGAGCTTTTATACTTGTTGTGATAAAAGAGCTTTTATACTTGTTGTGATTTATTGCAAGGATTTGTTGGTACTTGAATTGATTCGTGTTGGCGGTTGATTCATTCACCATTTTCTAAAGATTATGAAGACTCACACAACATCTTTTATTTTGCTATTTGATTTCGTTCTTGTACGCAAGTTCGTTGGGTAGTGTTCGTGTTGTGAGTGTTTTTATTTCTTCTTTGTATTAGTGTTTTTCTATTTAGATTGATGGCTATTTAATCTGGTGTAAATGAGTCAGGTTTTGCCCCCTCAGTATTTTGTTCTTTTCTATTTTTATTTAATATATTCTGGC
>Vv_1-10k_transcript/48258 full_length_coverage=2;length=887;num_subreads=60
GAAAGAAACGGATAAATCCTAACCTATCACAGACCACCAGCTTGGATCTGTATAGAAGTTCCACCGACTCTTACAATCCTAGTCTTCGTTCACTAACCATACAAACAAAAGTTTCAGCCACATCCAATTCGGTTCAAAATACATCTCGACATCGATCTGGATCCGAAGATTTCAATAAGGTTTCTGATCATACTACGGATCTCATTCGATACAACTTTGATGAATGCCAACAGTCACAAAGGATCGAGCCCCTAGTCGGATCTCTCACGCACAGCCAGCATCCGACGCCGATGATACTGGACGCTCCGCCCTAACACCCACAGTTCCGACGAAACGTCCAAGCACTAACGGATCGAAGCCATCTCCGGACACCATGCGGAGTTCCGACGAGGAGGATATCAGAATGTAATCGTCAAAGCTTTTTTTGTTAAATCGCCCGGGTAATTTCGATTCACGCCTGTTTCCTTTAGCTTCATGTCATTAGAATATGTTTATTTTTCGACTTGAATGGATTAATGCCTGTGCTTGTGTCCGTCTGATGGATTATTGTTGACCATGTTATGTTTAAGTTGAATGGGTAAATTGATATGTTGTTGGTTTAGAAACAGTAATGTTTATTGTTGTTGTCATTTGAAATAGAGGAATGGTTAATGGGTGAGAGTATGAAACAATAATGGAGAAGAGAGAATTTGAGGAATAGAGAGGACAAAATCATGCAAAGAAGAAGGGCTTGTGTTGTCGTTGTTGTTTCGGTTCACAGGGATAACAGTAGAGAGAAGTTGGGTTTGACTTGTTCTATTTGCCTTTTTCTATACAATGTGATTGCTAGTTTTTTTTTTTGTAAAATTTTTATGGCCATGTGTCTCTTATAGATTGGTTGTTAGTGT
>Vv_1-10k_transcript/48374 full_length_coverage=5;length=844;num_subreads=60
ACATAATAAAAAAGAATTATTTTAATCTCTCCCTCTGCGCTCTCTCTTCCAAAACCCCACCGCCCTAATCCCTCTCATCCAAATTTGTTTTTTTTTCAAGATGTAATTTTTCGGCGATGGTGACGCGACGAGTGGTGTTTTGCCCTCCGCATCACCTTTCTTCCTCTTCCCTGCAGCACTGATTTGGTATGGTGAGGTTGGCAGCGGTTTGGGATGATTAGAAGCTCTGGATCTGGAAGTTTATTTCAGATCTGTTGCTGCTTTTCTCCGGTTTGGTTCTGGCGTGTTCTTTACGGGCGGAGCTTCAGATCTGAAGCTTCTTCTCCGATGGATCCTTTGTAGGTTTGTGGTTTTGGTATTGAGTTTTCTTTCATATTTTTTGATTCTCTGATTATTCCAGATCTGTTGAGATCTGCAGGTTTCAAAATTTTATGTTGGTCTCTCTATGCCAACACAATCTTTTATCTTTGTGGTGGATTTGGTTTCATATCCGTTTCATTCATTTTGAAGTGGATTGTAAGACTTGAAAGAGTCTTTTGCTTGCTGGTTTTTTACCAGGGGTTGTTGGTTCGTGAATCAGGACGTGTTGGCGGTTGGTTCATACACCATGTTGAAAAGTGAATATTCACACTCGACTCTTTATTTTGCTATTCGGTTTCGCGTCCGTAAGCGGGTTCGCTGGATAGTGTTTGGTCGTTTGTGCATTTTTACTTTAGCTTTCTTTGATATTTTTGTTTACCCTTTTGGGTTGTTTTTGTTGTTTGACTGAGTTTTGAGTTTTGGTCTATGTCCCCTCAGTCTCTTGTAATCTCTTTATTTTTATATATATATATTAGCCTTTATT
>Vv_1-10k_transcript/48496 full_length_coverage=2;length=879;num_subreads=49
GTGAAGAAGACTATTTGGTTCTTGGTTTTTTTTCAACTGCACAATTAATTAGAATCATATGATTATGTCGCTGTTTTCACATTTTAATGTCCTACAATAGAAATCTTATAATTTCTATTATAAGTGTAAGAGAATTCAATTCGACTCGATACTCAACCTAAAAAAATAGGTAGGGCGAGAATATTAAGCAAAGTAGAAATACAAAAGGTGAAAACCGGATTCTAGGATGGATAATTTGTCTTTTCCTAGAGTCCGATTCCTTATTGTTTATGTTGAAATAGATACGTAGTGAAGGAATGGACAAACAAAAAAGAGCGGGAATTGAATTCACCAAATACAACTTTCTTAATTCACTTAAAAAAAAATTAATCATGAGTCTATATTATCAATATATTTCTAGTAAGATTCCCTTAGTATCAAAAAGGTTTGGTTCTACAGAATTTTTAACCAATTTTATTTAAATAGAGTATTTAATTCCGAATTCTTACACAATATAATTCTTATATATTAATTCTTATATATTATTGGGCTACCCAGAAGAAGTAAATCAACTGATTGCTTCTTTCTTTTATTTTTCTTTCAAGTTGAGTTGAAAGAAAAAGTCTCGACAGATAGTACCCAGAAAAAATGTTTTGAACCAATTAATGAAGTTCATTTTTCATTCAGATCCTAAAAAAAGGAAATAGAATTTTTTGAAACATACAATAAAGTTATCTATTGACTCACTTACAAAAATATTCTGATTATGAAGAACTCAACGGGACCCCCTCAAATTCATCAAAGAAAGAGTGGATCCCTGTTGAGTTCTTATGCTTTCATTTCAAAAAGGAAATTCATCCAATTATTACAGGGATGATCCCAATCCCGAATATGAACCAT
>Vv_1-10k_transcript/48563 full_length_coverage=2;length=854;num_subreads=60
GATTTACTATTTTTCTTCTCTCTCCTCGTCTTCCATCTCTTCTTTTCCTTGTTCACATTCAAACCCTAGCCACCCATCTCATCTATCGCCGCCTTCCATCATACCCATCTCAAAATTTCCTTACCTCTGTACAGGCATCTTGTGTTCATCTTTCCCATATTTACTAAGTCTTCATGAAGAATAGAAGGCACCTATTCTATCTGCCATATTGTATTTCATTTTGAATCATTAAGTTTTGTTTGTCTTGTTTCAGTTAGGTCTGAAGACTTAGAGACATCAGATGGCATGTTGTTTTCATTTTGAGGCTATTGATAGACATTGAATGTTGAAACTTAGAGACTTGAGAGGTAAATGGAGCAAAAGGGTCTTTGTGTTGGGGTATACATGCCTCAGATTTCAAGATTTTGTGTGCAGCAGTAGTTCAGGAGCGGCTGTTTCTTCATCAGATGTGAATCCTGGAATCCTCCGCCGTCAAGTTATTGGGTTTTTAGATCTTTAATTGGACCATTGCTATACTTCATCAAGGGCTCCTCATTTATTGCATGGTCTCTGTTATCGCACTAAAGTAATGCAAATGCTGATAGAAAGCTCTTTTGCTGGTTGAATATATTAGAAAAGAGTCAAATGCAGAAGGCCATTACCATTGCACTAAAGTAATGCAAATGCTGATAGAAGCTCGTGTGCTGGTTGAATATATAGGAAAGGAGTCAAATGCAGAAGGTCGACCATTACCATTGACAGTAGTTTATTATTTAAGTTTTAGTAATTTGTTATAAGTTGGATTATGTTATGCTGGATTTATGTTGTATAAACGATGAAATTATGTTCAATTTATGTTAAGGTCATTTATAGAC
>Vv_1-10k_transcript/48624 full_length_coverage=7;length=816;num_subreads=60
TATATATGATTATGTCAAGTTATCTAAGTATCGAATTAATTGGTCTTGACATTGGTTTAGAATATGTTCTATATATGATTATATATGATTATGTCAAGTTATCTAAGTATCGAATTAATTGGTCTTGACATTGGTTTAGAATATGTTCTATATATGATTATATATGATTATGTCAAGTTATCTAAGTATCGAATTAATTGGTCTTGACATTGGTTTAGAATATGTTCTATATATGATTATATATGATTATGTCAAGTTATCTAAGTATCGAATGAATAGGTCTTGACATTCGAATATGTTCTATATATGATTATATATGATTATGTCAAGTTATCTAAGTATCGAATGAATAGGTCTTGACATTCGAATATGTTCTATATATGATTATATATGATTATGTCAAGTTATCTAAGTATCGAATTAATTCTAGAAAAGATATATGATTATGTCAAGTTATCTAAGTATCGAATTCATTCTAGAAAAGATATATAACATAGATGAATTATATAACATAATTGTTTCTGACACTCAACTAGAAAAAGAAGAAAAACAGATATCAGGTCCCTTGAAATGTTCTTCTGAAGGCTAAGTGAAAGTTCAGATTTAAATTTTATGTGATTCTATTCTATTCTATTTAATCTCTTAGATTCTCTGTTATTCTATTCCACCTCTTAGATTTTTTTTAAAAAAAAAACATTAAAAACTGAATGAAGAATATTCAAAACTGGGTAAGCCAATTAATAAAAGGAATCGGTAAACTAATTTCGGACTTTAGGGGGGGGGGCGTTCTTTTGAAATTATGCCTTCTCGAAGCGC
>Vv_1-10k_transcript/48703 full_length_coverage=2;length=870;num_subreads=60
GTCCAATGTAATGCTGATCCAGAATTTGGTAATGTTAGCAGCATAGGTTTTGTTGTTTAGTGTGTCTTTGAAGGGCAATGAATAACTGTGAAATAGGCCCTTCTATTATATAATAGCAGCGTGCATAATGCAAGATGAACTTTTTTCTGGTAAGTGCATGACATGTATTTTGGGGAGAGGTGGGTAAAGTTAGATTTCTTCATCTTCTATGAGTAATCAGGCTCACTCAGGTTATCTATTTTAATAGTTCTAGGCCTAGTTTCTTTCTAACAAATTTTAAAGGGGGAGTGCAAGCATGGAACTACTGATAATGGCTGCATTTGTACTTTTGCATCTGAAATGCTTTCCTCCATCCCTTTGATGTTCTGAGTTTTTTGTTGCTGTGTTTATGCCCACTATTTCACTTCTACGGTTGTATCATGTTTGAATCATATGAAAAAAAGTGTTCACAGTACATTACATGAATCTGAAGCATGCTCTTTGAAAAAGGATCAATATACTATGTGGCTGAATCCTGATGCTTTTTTATGTAGGTGCTTAAACTTGACTTTTTTTTTTTAATTAAGGCTGTAGCTTCTAATTTCTATTACCTTTGCTGTTATTTTAAAGATAAGTGAACGCTTTGAAGTTTTATATCTGAAGTTGCCAACATAGAAAATTGTATATCTGTAGTGCTGGATGTGGAGAAAACTCTGTAATTTTTTGTTGTTGCTGAAATAGTAACTTGTAATCTATTTCGTATGGACCAAAGCTTGGAGAATATAGTATTCTGTTTCTGGGGTTGACATTTCTTTCTTGGCTGTACAAATGAATGGAAGGACCATTATTTCATACAATACATTATGTGTTAGGAAAATTATCAATTGATCC
>Vv_1-10k_transcript/48723 full_length_coverage=2;length=861;num_subreads=53
GATAGTCTTTGCTTGTTATCTTGCATACATACCCAACCAACCTTGTTCCCCAGATCTCACTCTCTTGGCTTCATCCGCTAAGAGAAAATGGCGGTGATCTCTACTCACCAATTCGCACAATGCATCACTTGCCACGCTTGGAGCCCCGATCAATCTAGTAACCACTCTTCTCTTTTCCATTCAATTTTTTTTCATTTTGATTCCAAGTTTTTTCCTTCTCATCATTCACGTTTTCTAGAGGTTTGATCTACTTTTGTAGACGCGATTATGATTGGATCTAAGTGTTGTTTTTTTTTTTTTTGTGTGTCTGATTTGAATCAATTTATTACGGTATTTAAAGTGATTGTTGTATAAGCCATTTTTACACGCAAAGAGCTTATAGGTAAACTATGTATAAGCTTAGTGTAAGCTGTGTCTATAAGCTATTTTGGATTGTTTTTGAAAATTATGCTAAAATAGCTCATGGATATAGCTTAAGCTATCTGGAACAGTTTTTTTGAACGTTTAAGTGAGTGTTGATGTTAGATAAGTTCATATAAGCTCTTCTAAATGTTGCTTAGATTATTGTTCACGGGAATCTTATCTAGGATGTATTTGAGAACTTGAGTGTGAGAGAAAGGGGCTAGAAATTGTGGTCCTGAATTGAAGCAATTTGTAGGCTGATAAGTGATAATGCATAAATGTAATGTGCATTTGGAAATAACCCCCTTGGGTTGGCTTAGTGGCGAAGGCTTGAGTCATGAAAGTTTGCTCCTCTCAAGGTCTCAGGTTTGAATCCTGCTTTAAATGGTCCCCCGAAGTGGACGGTGGGATTGATCCCTTTGAATTAGTCGGTCACACGGCTGATAACAAAATTTTAGG
>Vv_1-10k_transcript/48725 full_length_coverage=2;length=862;num_subreads=60
GAAGGAAGATATAGAAATATTCTTGATATTTGTAAGAAGTTTCTGTTTGTAATAAAATAAAAAAACTAAGGAATAGTGGAATTTCATTAAAAAATCGAATTTAGAATTTCAATTCTATGTAAGTTGTTGTTATCATTCGAATAGAGTAAACTCATTCTAGTTAGAAAGGGAAATGGTATTCTTTTCTATATATATATCTTTCTTTTTTTAGAATGTGATATTTCCTTGAATTGTCAGATACTGCTATTTTCAATTCTTCCAATCAAAAAAGGGAAAGATTCTCAAAAAAGTAAGTGGACCTAACCTATTGAATCATAACTATATACACTATTCTGATATTCAAATTGGATAGAAAGGAAATTTGAACAGTGGATCTTTCTTTTTTTCTTTTGAATACCTTTTTGGTTCTAACTCTGCAAGAATCTCTCGATATTTTGGATAAAATCTTATTGTTCCTAGGAATCAATTGTACGGTACTCCTCTCCTCCAGTGGAAGGGCTTATTCTATTCTAAGTTCCAACATAGAAGTCATTTGACTTAAAAATATCTTTTTTCCGAATACAAGAAAAGATCAAATTTGATTTCTATTATTTCTTTCAGATATGTCTATAAAAATAATAGAAAAATCCATCAAATCATTACTTCGAGTATCAAACATTTGGTTTTCATATCTATGCATACGAGATTTTGAAGGCAATTAATGGACGAAACTTTCACTTAGAATCTCTTATTTTATTAATAAAATTCCCTAGAATATTCAAAAGATGACAGATATATAAAAAAATAAATAGAGAAAAATATTCAAATTTCTTACCTCGATCCGGAAGAAAGGGTATACGTGAGAATTTGATTCATCTTAATG
>Vv_1-10k_transcript/48830 full_length_coverage=2;length=874;num_subreads=60
GATCGTTCAACAAGCTATAGGGTTTCACCTATCTCTCTGCCCTTCTCCTATGCTCCAATTCCAGATCTCGTTCGTAACTTCTTTGTCAAACTTTGTCAAACTTCGATCGATACCAGATCTGTGAAGTTACGATGGAGATCTTCAAGCCGATTGTGGTTTTGATTAGAACCGAATCTTCCTCCATAAGATCTAGACTGCCGAGGTATGGTGGTAGGTCGATGAGCAAATCGCAGATCCAGTGTTGAATTTTTCTGGTTTTGCCTTCGATGAGAGATCGTAGATCCAGTGTTGAATTTTGCTGGTTTTGCCATCGATGACAGATCGTAGATGCACCGGGCGTTTGATTTCATGGAAGCGCTACGAGGCGTGGTTCAAGATTGACGGCTTCCAGATTATCAGATCTCAGATCTTGTAATTATGTATTCGATTGTGAGCTTTACCGGTGCGAGCTTCATGGATGTATGTAGGTTGTTTCAGGATTATACATCTCGATACGTTAAGCGATTTGAGTATTGGATCCTGATTGATCTTGTCATCCGACCTTTGCCATGTCAGGTGCGCTTGCTTGGCAGGTCAAAAAAATAATAAAAAAAGATTTATTGGTTTTGGGGAAGATCGCACGGGTTTTTGCCCGGGGTCTTCTCTCGTGTGTGGTGTTTTGCATTGCTCTTTTTCCTTATCTCTATTGCTTCGTTATCGTATAACTCTCTAGACGGGATGGATTCATAGGAGGATTTCTCACGCTCCATAACAAAGCGCACATCAAGGTATTATCCTAATTTCAGTCAAATCATATCAAATTCAATCATACTCTAGTAATTTCAATTAATGAAAACAGTGAGTTATATTTAAAATTGGACAGGAAGTTAATATC
>Vv_1-10k_transcript/48862 full_length_coverage=2;length=856;num_subreads=54
GGCGTTTGTAGGAGCACAACAACCTCCAACCACCTCTCCAGCACCACCAACTCCTCCGGCTAATACTCCACCAACCTACTCCGCAAGCTTCTCCTCCACCAACCACTCCTCAAGCTTCTCCTCCACCAGTTCAGTCTTCTCCTCCACCTGTTCAGTCTTCTTCTCCTCCACCTGCTCAATCTTCTCCGCCTCCAGGTTCAATCCTCACCTCCACCAGCTCAGTCTCCTCCACCGGTTCAATCTTCTCCTCCACCTGTATCCACTCCACCACCTGTTCCTGCTTCCCCTCCTCCAGCTCCAGGTTACTCCTCCACCAGCTTCACCGCCACCTGCCTCTCCTCCTCCATTCTCTCCTCCACCTGCCACTCCACCTCCCGCAACTCCTCCACCTGCCACTCCTCCTCCAGCACTCACTCCAACTCCCCTCTCATCTCCTCCAGCAACTACTCCAGCTCCTGCTCCTGCCAAGCTTAAGAGTAAAGCTCCTACAGTGGCACCCGTATCCACTCCATCAGAAGCTCCCGCTCCTGGTCCTGGTCTCTCCTCCCTCTCTCCCGCTGTCTCTCCCGCCGGTAACGATGATAGTGGGGCAGAAGGCTTGTTGTCACAGAAGATGATTGGCTTAGTATTTGGATGTGCTTTCCTATCCTTGATGTTCTAGATATACCTCTCTCTTCAGACTGCAGATTGCTACTTTCACCTCTATATATAGTATTTTGTGATGTAATATGGGAGTTTGTTACATTGTTTGTATTCTTGGGACATTCATTTCAGGGGAGGTTTTGTATTAATTGAGGACACTTATTTTGTATCTCACTACTATTACTATTAGTCTGTCCATTCGTTGTTTTCTATG
>Vv_1-10k_transcript/48909 full_length_coverage=2;length=849;num_subreads=60
GGTAAGACTTGTGACCTTTCAACTCTCACGTGAAGTTCAGGGTATCTCTTCGTCCTTCTTCACTCGCGGCGGCTCACCATTCCCTCTCCGACGGAGCTCAGACCACCGTCGTGGACACACATCTCTCCAATGCCTCTCGTCCCTCTCTAGCTCTTTCTCTTTTCGCCCCTGTGATTCAAGATCGGGACACCTCCGTTCTTCGCCTCAACCTTCTTCGTGTCAAATCGATGCTTCCTTCAGCTCGTCTTCGGTTACTGATGAAGATTGACACAGAGAAGAAGTGATTCCGCACTAGATGAAGATGATGTTGAAAGTAAGACTATGAATTGAAGACGCGGTGATTGACGCGCATACTTTGTCGTTCTTGCGATGCATCTCAGGCGAGGATGACGGTGAGGATTGAAGAGGTGAAATGAAGATTGTTGTAGAATCTGGAGATTCAAGGTTGATGCGAAGATGAAGCTGGAGTTGTGATGATGATCGAAGCCATGGTTAGAGAAGATTCTGGTGATTTGAGGTGTGAAGAAGAGGGATTGAAGATTGATGAAGGCCGAGAGAGGGTCTGAAGATTGATGAATTGATGAAGGTTCAAAGAGAGAGAGGTTAACAATGGAGAAGATTGAGAGTGTGGAGTGAAATTGAAGATGATGAAGAATGGTGTAGTAGATGATGAGGAGTATGATGATTGAAGGTGAGGAAAAGTGGTGGAGGAGATGGAGAAGAAAATGGAGTGAAGAGTTCAGAAGATGGAGATGAGAGTGAAGTGAAGGTGATGATGAATGAAGAATCGAGAGAGTTCAGAGAGATTGGCTAGAGATTGAAGGAGGTGGAAGATGAAGTTTTAAGAGT
>Vv_1-10k_transcript/49008 full_length_coverage=2;length=847;num_subreads=60
TCTCAGGGAAGCTATTGAGATCATTCATACAAGCCCAGGAGTTCTCCAAGAGCCTCACGACCTCCATTTTCAGAGGTAAGTTTCTCAGCTCCATCTCTGTAATTCAGGTGCTCTTTTTTTTTAAAACTCGATACCATTCTATTCAGCATCATAAGAGGATTAAAAACCCTCTATCATTAGTCATTTATACTTCAGCATAGCCATTTAATTTAATTTTCATAATTTAGGGTTCCTCACGTAGCTTGATTAATTTAGTAGATATAGTTAATATAAATTCATGTTAGTTTGATATCTGGAATCGTGAGTGAATTTAGAACAAGTTTGCTGTTTACACTTTGGTCATTGGTTGAGAATTGAGAGATCTGGAAATTCAAAAATCCAAAAGCTAGAGGTTGAAGACGAAGATGGAGGTTGGCGCGCCATTTTCAAACATCCATGACCAGTTTTCAAATATATTTAGTGTAAAGAATTCCTATAACGAATACATCGTTATAACCTAGTGGCTAAAGAGAGTTTGTGTGTTGCATGTGCCCAAGGTCTGGGGTTCGAATCCCCCTCGCCCCAGACCTTTTGATTTTTATTTATTTATTTGTGCTATACACTGAATAACCTATACGTTACCTTGGAGCCATTCTTTTGTCACCAAGCGCGCGTTGGCTCATTGGTGTTGTTTTGAGCCAGTGATTTAAGGGGCGTGTGTTCAAGCCTTGGTGGAGACAAACCCATCTTTTTATCACTAATTTTCTTTTATTTTCTTCACAAACTTCACACAATTGATTCACTTATCAAATTAATTCATTTTAACTTCATTTTTCACACACTTGTCAATTAATATATCTATTTTGTG
>Vv_1-10k_transcript/49212 full_length_coverage=2;length=834;num_subreads=42
GGGAAAGAACAAGTTGCTCAAACTTTCAGAGGAGGAAATCTTGATCCAAAGTTGTCAAAGATTTGAAAAAACTACCAGCATGCGTTCGGATAAAAACAAAACCCCCGAAAAATCTACCTTCCATGAATTCTGGACACAAAGAAAAACATTGAATACTGAAGAACCTTTGGGACCAAAAAATACCGGATTGCGTGAGACGGGCTTATCTTATTTAAAAAGTGCCACATCACTATTACCCCATTCAGTACAAACTTCCCTTCCATCCTTTGCTACAAGATCAAATTACGGAGTAAACACGACGGGCTCGTCTTCTGGGACAAGCCAATCTTACATCCCTTCCTTTAAGAGAAATACTGGATAGAGCAAAGAAGACAACAGCTTATTTGACAGGCTCATCATCTGTCCCATCCTTTGATGAAAGACCTGAAAACGCAATGAACACAACATCTTCAGGGACAGACCAATATTCTTCCCTAATGTCCTTTAAAGAAAGACAGGATAAAGCAATGAAGACAACAACTTCTACGAAGGGCTCATCTTCTGGGACATGAGCTGTTAAGCCAAAACAAGGCAAAGGGTCAAAGAAGAAACCAAATAAGGATCACTTTTTCAAAGAAACTGTTGTCGTGTTTATTAAACTATTGAGTTAATCAAAATAATGTCTAGCAACCATTGCTAAGATAAAGTACTATTTCTTTACTAGAGCTCGTTGTATCTTCTATTTATCTTTGTTTTACTTTTTGCTCCCTGGATTTTTCTCTCATTTTAATCCTCGAAATCTGATTTGAATGCTATCCATCTATTATTCAAATAATATAAGCTTTTACTTGTGTT
>Vv_1-10k_transcript/49253 full_length_coverage=2;length=833;num_subreads=46
GAGCTCGATCCCTTTTCAATCCATGTATACTCACTCTTCTTCATCTCCCTTATCTCAGATCTCAAACAAAATAAATAAACTCCAAAGCCAACAATGTCTAATCCAAACAGTAACATTCAAATCTCAAATCACATAAATAAACTGCATCATATAAATAAGAACGAAAGATTACCGATGATGTTGGAGTTGCTTCAGTTTCTTTCTATAGCACTGATGGTGGTCGAGCAGAGCTTCTGCCGGAACGAGGTCGATTCGTCAACGGCGTGCGGTTGTTGTGTTGCCGTTGTGGTTCCCAATCGGAGGTGAGGTGCGACGTGAGGGAAAAGAGGCGATCGGAGGAGCTTTTGTGCGTTGTTGATGCGATCGATGGTTGTCGGAAGGAGTTTCGCCAGTGGTTGGTACTGCGCGATCGTGTGGCGATTATACGGCCGTACGACTATCCGTGTTGTCGGCCAAAGCTTCAAATCTGAGTCGTTTTGTTGCAGCAAGCTGGCTTATGTTGATGTCTCTTTTTAATTCTGCCTTTGATTGTCGTCACCTTGTTATGTTGATTTCGTTGTCGGTATTACATCCAACTCACCACCTATTTGACAAAAGCTCAAGCCAATTTCTCTATTGTTGTCGTAAACAATGAGCATGGTTTACTTGGAAATTTGTTATGTTTAGGCGGTGATGACATAGTTCACATATGGTTTAAAAATTTTATGAGGGTCTGCAATTTTTGTTATATGGTTTTTTGTTGGTATGAGTGGAGTAATGGTTTTGGGGTGATAATCAATTGGTTAGAAACTATGTACAGAAGTGTATGAAATATAAACCGTGAGAGTGATTAG
>Vv_1-10k_transcript/49432 full_length_coverage=2;length=823;num_subreads=22
GGCGCGTTCTTCTCATCATTTCAAACAACCCAAAATTTCAAATATCAGCCAAACACAAACAATGGCTAACATATCATGAGCACCAACACAAATCAATTAATGTCAATCATCATTTCAAGGAATTATCAGGCAACAACAACGAAATCGCACAAACAGAGGTAACTCGAAGCTAGAGGGTTTAGGATTACCGAATTGGAAATTTGAAGGAGACATTGCGTTGTTGCTGACGGTTGTGATTTTAGATTCTTGCTAATCGATTTACCTGTGGTGGCTGTCGGCGTGGAGGGAGGTCGCGCAGGGTGTTGATCGTGGCGGTCGGTGATGGCGAGTTTGGATGATTCGCGGTGGATTCGGAGATCGGAGCTTGAATCGGATGGTGACCGTGTCATGAAGCTCGTCGGAGGGAGATCGATGATGAGGATGGTGTGATTCCTTCCGGATAACGTTCGTCGGCAGTTCCAACACGGTGTTGGAGGAAGTGTGTGTTATGATTCAAATTAAAGAAAAGTCATGTCATCAAAGTGAGTCATTAAAATGGTTAGAGAAAAGGACATGTGTCACTTGATCCATGAATTAAGGAAATATTCTCCTAACCTTCTATAAAATGGAGCATTGATTGGAAAGAAGGGAAGGAAGAAAATTGATGAAGTCTCTCCTCTCTCTCTTTGGTACTCTCTTGTATAGTAATGATTAAGTCTTAGACTTAATCTTTTTCTATCTTTCTATTAGTTTCATAGTTTATCATTTATCATTGATTTCACTTAATTTCTCTTGTATTGTTTGTTAATGAATTCTATGCCAAGAGATATTTCATTCATTGTCC
>Vv_1-10k_transcript/49507 full_length_coverage=8;length=777;num_subreads=60
GAAAAGGAATAGATCAATCTTGAAATAAAAGTCTTTTCACTCTACTACTGCTGTAGTGTCCTTGGGTCTTGAATTAGATTGGATAGATAGGACGGGGAAGAGAATTCCATTTTTAGTTGGCGAAGGGATTGAAGAAAAACCTTCTATACAAACTTCTGTAAAATAAAATATATGAACGTTTCTGCATTTTTTCCATATTTCTTAGATTAATGAAATTGAATATCTAATTCGATTTCTTTTTTTTGAATAGTTCTAATTTGATATTCATATTATTCTTTTTTTTACTATGAATTTCATTTTCATTTAATCCAATTCAAAAAAAAAATTTCTATTCGATTTGCATTCTAATAAAAATAAAACTCTTTCTTTTTGTGTAATCTATAGTAAACGAATTAAATAGGCTGTTTTCCAATTGTTTTACAGAACGAATCGGGATACAATAAGGATTAGATCAAATCGAACTAACAGATGCAAATACGAATATGCAAAGGAATTTCTCTTGATTCTTTATTTTTTACTTAATGAAATGGGGGCAAAATAAAACATAGGTCTTTTTTTTTTTATTCATACCTATTAGTATGATTCATTACCTTCCTACTTCTAAGGATATTTGTTATTTATGCTTAAAATTTTTCAATTCTACTCCTAATCTGATAAGAACTTGCTAGATGTTCTAATTGGATGTTTCGTCAATGGTGTTATGACGGAATGGAATCCTTTTTTGACTCTGTACCAGCGATTCCACTATTATTATAAGATATTATCAAATTTTTAGTG
>Vv_1-10k_transcript/49587 full_length_coverage=7;length=787;num_subreads=60
ATATTCCTTTTTGGGTGGTCTACGAGCTGCTGCTCAATCGATTAGTTATGAAATACCATTAACTCTATGTGTCTTATCAATATCTCTACGTGCGATTCGTTGAAACCCAAAAAGCTATTTGATGCTATTGATATGCTCCTCTCTTTATAGTACTATATAGGAAAGGAGGCGAATAAATTGAATAGAAAACTTCATTATCTTTATTTTCTTTTTCACAATTCCGATTGAAGAACTAAATTAGATAGTTATATGAGTGAAATAAAACAGCTTATATTGAATCGAATTTCAGAATACCATATTTACTTGTAGTTAATAGATAGTATGATGATTTGAAATGGCAGTAAAAATATTGAGTCTCATTTTCTATGTATAAGAATGAAATAAAATTATAAACAGAAGAGGCCATTTAACCCAAGATTGGATAAATTGTCATCCTGTTTTGAAGCGGGCTCAAAAGACCAACCTTATTTAGTTTTAGTTACCATTTTTATGAATTATCATACATATATTAAAATAAAGAAGGGGGATTAATAAAAAAGAGTGGATGGTTAGAAACACCAAGATACACAAAGGATTAGTAACACATATTTTGTAAATTATCCAAAAGACAATTTACTTTACGCAGAATATAAAAAGAATACTAATTGGGGCTTTAAGTTGGTAGAAAAAAGAAAGCAGTACTCCCCACAACTCCGATCCAGAGTATGCTTCCATCCACTCATTCAATAAATGACTATCAGGAACGAAAAAATCCTTTCAAATTTTTTAAGTCCCTTTTTCATAGCAC
>Vv_1-10k_transcript/49633 full_length_coverage=2;length=802;num_subreads=60
GTTCCTAGGAATCAATTGTACGGTACTCCTCTCCTCCAGTGGAAGGGCTTATTCTATTCTAAGTTCCAACATAGAAGTCATTTGACTTAAAAATATCTTTTTTCCGAATACAAGAAAAGATCAAATTTGATTTCTATTATTTCTTTCAGATATGTCTATAAAAATAATAGAAAAATCCATCAAATCATTACTTCGAGTATCAAACATTTGGTTTTCATATCTATGCATACGAGATTTTGAAGGCAATTAATGGACGAAACTTTCACTTAGAATCTCTTATTTTATTAATAAAATTCCCTAGAATATTCAAAAAGATGACAGATATATAAAAAAATAAATAGAGAAGAATATTCAAATTTCTTACCTCGATCCGGAAGAAAGGGTATACGTGAGAATTTGATTCATCTTAATGAAATAAAAAGAGAACAAAGAAGACAATAAAAGAACGAAATGTAAAATAGAAAGGAAAAATAGGATCAGGATCCTCTAGTAGTTTTCTAGACATACAAATTCGAAGAATCTCGAAAACTATTTTTTTTATTTCACGAACAAGATTCAAGAATAATCTTATTTGATATTTGATAAAAGCAGAGTAGTATGTCTGGGGATCTGCTGATAACGAGAGTAATAAAAGCGATCGATCATTTGTTTATGGAATAGTTCTAGTTCTTTAAAAAATTTATTTATATTATTTATGAGTCATAAGACAATTTTTGAGTAATGACTTAGGGAATTTTTTTAGAATAGAAAGGAATAACCCAATTAAGTTAATGGATTTGACCTAGATTAGATATAAATCGAC
>Vv_1-10k_transcript/49674 full_length_coverage=2;length=800;num_subreads=60
GGGTGATTGGGTTTTATACTGTTTCACACCGCTGAAGCGAACAAAGTGCTTGATCTAGTCAAGGTTGAACAGAATCGAAATCTTCTTTCGCTTCTTGAGCTCGAGGGCGAAGTGAAGTGAGGACTGTAAATCCTCTTTCGCTTCTTGAGCTCGAGGGCGAAGTGAAGTGAGGACTGTAAATCCTCTTTCGCTTCTTGAGCTCGAGGGCGAAGTGAAGTGAGGACTGTAAATCCTCTTTCGCTTCTTGAGCTCGAGGGCGAAGTGAAGTGAGGACTGTAAATCCTCTTTCGCTTCTTGAGCTCGAGGGCGAAGTGAAGTGAGGACTGTAAATCCTCTTTCGCTTCTTGAGCTCGAGGGCGAAGTGAAGTGAGGACTGTAAATCCTCTTTCGCTTCTTGAGCTCGAGGGCGAAGTGAAGTGAGGACTGTAAATCCTCTTTCGCTTCTTGAGCTCGAGGGCGAAGTGAAGTGAGGACTGTAAATCCTCTTTCGCTTCTTGAGCTCGAGGGCGAAGTGAAGTGAGGACTGTAAATCCTCTTTCGCTTCTTGAGCTCGAGGGCGAAGTGAAGTGAGGACTGTAAATCCTCTTTCGCTTCTCGAACTCGAGGGCGAAGTGATGACAGTGAGCCGAAGCCGAGGAGCTAGCTTATTATCCTAGGTCGGAACAACTTGATAGGATCTCCTCTTTTTTGCCCCATGTCGCCCCGTGGGGCAACATGAGGCAAAAAGGGGGAAAGAGAGAGATGGGGTTTCTCTCACTTTATGACATAGTGGGCCCCTCCGGGGGGCCCACACAACGGGG
>Vv_1-10k_transcript/49783 full_length_coverage=2;length=793;num_subreads=60
GGAAAACCCAATAGAGGAATACAAACACTCGCTATTATCAGTACAGAGAAAAAAAAAAGACAAAATTCCTTACCTTCCTCTTCCTCCATATCTTCATGTTCTTCTTCTTTACTCCATAAATCAATTACTAGCCCAAAACACCTTGCAAGTATACAACACAACATAGTATTCAACAAAAGAAACAAACTTTACCGGATTTGATTGGTGATGGCGTCGATTCCGATGTTGTTGCGGCGGCGATGGTGTTGAGGGGTGGAGCTGCTCGGTGCGGCTTCAATGATCAGAGGAGAAGGAGGGTCGTCGCGTTGGGGCTGCTGTTGCCTGAGCTGTTGTGCGTTCGGAGTCTTGACGGCGTGGGTATGGGCTTCGTGGATTCGCGGCGCTGCCAGCGGCCGGTGGTCGTTGATGGTAGTGATTAAATCAATGGTGATGTCGCAATCTTCTGCTGCTTTTGGATGGTTGCCGTCATTGGATTTTGAATGGATGCTATTGTTGCTCCAATGCGGCGTTTGCGATCGACGGCTTCTATATTTTCTTCTGCAAAAAAAACAAGAAAAGAAATAACCTGTACAATTTATAAGTTATATTGTGTTGTTGTTAGTAATGATGGTCTGTAAGTTGTTATTTGTTAGTGTGAAAAAGAATGGTTTGCAGGTTGCTATGAGGTGGATTGAACTTGGTTATAAATTGATGTTGTATGGTTTGTGTTTAGAGGTGCAAAATAGGCACATGAACCTTGTATCAATCCCTGTGTGGTTCGCAGGTTTTCTTTTTAATAAAGAAAATTGTATAC
>Vv_1-10k_transcript/49886 full_length_coverage=2;length=787;num_subreads=60
GACGCTTGCCTTCCTCTTTTCTCTCACAGAGCCAAAAAAAATCCTCTTCTTTCAATTCCCAAAGCCTCAATCTAAATCAAACAAACAAACAAAATCATAGAAAACAAGAAATCAACAGTGATTAGAAGAGATTAATCGACCGTATGTTCGTGGCACTGCGTCGGTGGAGGGTTGTTGGTGCGATGCTGATGATGAGGCGCCGGAATCTGTAGGTGGTTCTGGTTTGGATGCGGCGGCTGGGCGATGAGCGTATCGGCCGGAGGTTGTCGGTGCTGTCAGATTCACGGTTGTTGCGATTCCGGCTGTTGGTGCGTAGGCGTGAATTCTTGACCTCTCCTTCCTCAATTTCTTTTTCACCAAAATCAATTTCTCTTACTACAAAGGGCAGAACCATAATGATCTTCCCTCCATATCTGTCTATCTATCTTCAACAAGAACCCGAAATAGATATCAGTCAAAAAACAAATCGACATCGAAAGACGACATACCGTGTTTCCATCGTAGATGCGTGGCGGTGGTGTAGTCGTCGGCGTTGACTGGGCCGGAAACGGCGGAGCTGAATGGTGGATCCACGGCGGAGATCTTTTGTCCGTGCTGAGCCTTCGATGTACGAGGGGCGATCGGGACAACTCCACGCGGTGGTGATATGGATTCTCCTTCTTCTTGTTTCCTGTAACTCAGAACAACAACCAAAGAAAGAAAAAAACAAAATTTTGCACAAATTATGTTATATGGTGTTGCAACCTTTGTATTGTGCTGTGATGGTTTATAATAAAGGCTTATTCTG
>Vv_1-10k_transcript/49984 full_length_coverage=2;length=781;num_subreads=60
GATCTTTACAAACTTCTCTCTCATTTTGAAATGCTTTTCCTCTCTCGTCTCTCTCTCTCTCCTTCCCTCTTCTCTCTCCTCAAACCCTAAAAACTCTCATACCCGCCGTCGCACACCCAGATCCCGTCAGAACTCCTCTCCCCGCTATTGCATACTCACCCGTCGTCACACAATTCCGGGCGATTCTGCAAAGGTATAAGAAGAAGAAGGAAGAGAGTAGACTCACATGGTGATTAGATGTAACAAAGTCTGCCTTGCTAGATCTTGAACGGCGTAGGTTTTCTTTTGGCATTGACAGCTTATATCACTGCTGAAGGAACTTTTTTCCCTCTTCTATGATCTGTAAGTCTTTTCTTCTTGTATTCTACAGATTTTGTTGTGTTCTTTGCTCTCTATAGTGTTCCGGCGAAAGGAGTGGCTGAGGAGGCATGGTTACACGATGGTGGAATTTGTTAGATGACGTGAGTGTTTGAAGTGGTTTTCGACGGTTTGTGGTTGTAGATCGGGAAAAAGCAGTGTGGTTGGTGTTTGTTTGGATAGAGAAGGAGGAATAAAGGGTCAAAATATGATTCCTATGCAAGGCCTAGAGAGGTAACAAGCCAATTGACCTTTTTTTCAAGGGTTGCTCAATGCTGGTAGAGTTTTACAAGCTGCTCTCGGCGTAATTTGAGTGTATTTTATGTTAAGTTATACACACATCAGACACATTTTGAGTGAGCATTTAAATGGGATTTGAATCTATTTGATGAATACAAGTATCACTGATTTCTAAGTGAGATGC
>Vv_1-10k_transcript/50030 full_length_coverage=2;length=783;num_subreads=60
GACAAAAATCACAACACAACACCCCTTCTCTCGTGAGTTCCATAATTCACCATTCTCTCTTTTTGCTCCATTTCTCTCTTTTCCCACTCCTCTGCTTCTCTCACCCTAACTTTCCCAACCCTAGCCCCTTTTTACTCCAACGGAAATTCCTTCAATTCTCCGTAACGGTTTCTCGATCCGCTTATCCGTTACCAGAAATCAATTCAGATTTTCCGTTGCTTCAACACTAGAAGAACAAGGAGGAGATGCTCGCGACTCTCATCTGAAGCTCCGTCGTCGCCGTTCAACGAGGTTTCCATCTGAATCAGAATCAGAACAACCGCTCACTGTCTCGTCGTGTTTGATTGTGTTGGATTGGATTACCGAAGGAACAGACAAATCTTGTTTGTTGTTATTCCTCTTCGGTTCAATTCGATTCCACAACAAACCCTAGTTACTGTTGATATGGCTTCTCGAAGTTTCTGATTTCATAGGGCTTTGCTTCACCGGATTTGGATTTGGATTCGGATTCGTCTGTTTCAAAGGAGATTTTTTTGGTTGTACAAGGAATTTGATTTCTCTAGATTCGGAGTTTCTTAAGGAAGACGAAGCTGCAGAACACTGTTGAAGAATTCTAGAAGTGAATCTCATCGTTGTGGCTATTGGTTCGATTTGTTCGATCTTTACCTTAGTATAATTTGAAGTGTAGGAAAAAAAAAGAGAAGAAAAAAATAAGTTTGAGTTTATTGTACTTTTGATTTGTTTTGAGTTTCAATAACAGGGCTTTCTATTATTATTATTTGT
>Vv_1-10k_transcript/50148 full_length_coverage=2;length=772;num_subreads=60
GATCAAACCTCAAACCATCTTCTCATCTCAATACATTCCATCAAGCTATCATCAACAATGGCTTTCTCCAAATCAGTCATGATTGCTCTACTTGTTGTTGCAACAATGTCAAGCATGAACGTCGAAGCGCGCCGTCTTCTTCACACAACCACATCAAAACCATCCTATGCCAGAGGTAATTCCATCATTGCCTAAGGGAAGTCTTCCACCATTGTACACTTCCATTCCATCTCTTCCAAAGCACACCAGGCCATTTCCCAGCTTTCCTTTCACTGATCCAACAATTGATATTCCACCAGTGTCAGCTCCAGCTCCTGCTCCAGTATCCAATACTCCCATTCCCAAATCAAGCCTTTCCTTTTACAACTTCTTCCCATTTTTCTCACGAACTCCTTCAACCATTAATCCATAAACAGTTCTATAAGTTGTGATAATTTAAATTTAGTAGAAAAAAACTTGTTAAGTTGCTTAAAAACATATTTTTAGAACATGAGTTGGATATATTTGAGTCCCAACTCTATCACCTTCATTCTTTGATATTTTGACACTTTGACAACAACAATGGTTGATGCAACTTGATGATTTGGGGTTGATGATTCTTAGATTGTGATTGACTCTGAGAGAGATTTTAATTCTTCTCGTTTCTTTCTTATGTATTTCCCATTTTTTGAGGTTTGTATGTAAGTTACTATAATATTATGTGTATGTACTAACTATGATAATATATTATATCTATTGCTCAAATAAATATATATATGTTATCCTTATTTGT
>Vv_1-10k_transcript/50171 full_length_coverage=2;length=773;num_subreads=21
GGAGTGGCAATTGGAACGATTTATTTTCATTTTTGTTATTCGTTCCTCTCCCTCTCTCCCTTGTCTCTATCCTTCATTCTCTCACTCTCTGCAAATGAAGAACGCAGAAACCAAGAATTTCAGATGAAGATCTTCCATGATCTTCATCTTCTTCCCCTCTCATCTTCATAAACAAAAAAACCCAGAACTCAATCGGAACCCAGAAACAACATGAACAACAAACCTTAGACCCCCAAATCGAAGCTATAACATGCAAGAACTACACATATGCGGATATCAACAGATCCTAAAAGCTAAGTTTAGATTTATTTACCTCTCCGATTTATCGAATTCTCTCTCTTTAAGCCTTTCCGTTTTCTGTATGTAGGTGCGAGGACGATGAAGCTAGAACGTTGCGGCTCCGAGATCCCAGGAACTCGATGCCTTCCGTCTTCTTCTGCGCTAATCTTCTTCTTCCGTCTCCTTCTTATTTCTCAAAATCTTTTTCGGCCCTTTTCTTCTGTAAATTACGTTTTAATTTATAGAATTTTAGAGTCAGATGAATTAGGAAATAGCTTTTAAGTTTTTGATTCAGAAATTGATGAAGGATTCGATTTTGTAATTACTGTGTTCCAATCTGATTTTAATTTGCTTTCAAATTGTTTCTGTATTTGAAGATTTGGTTATAATTTTCAGATTCGTTTTTGTAAGTCTTGATTTGGACATTGATTGAATATTGATTGTAAAAATAATTTCCTTTGATTCAAATAAATTTTCTGTTTAATTTTTTTTGC
>Vv_1-10k_transcript/50248 full_length_coverage=2;length=761;num_subreads=60
GACTTCCCCCCTGACTTTCCCTTTTACTTTAACTATCAGCCACCAAGCAACACAATAAAAAAACAAAAGCTGCATACAAGTATTCTCTTCCCTCACCGATAAGCTTTCTCTTCTTCTCGGATTTTCAAGTTCACTTTCAGCAAATTGAAACAGTGCAAATTAAAATATTATCAACAAGCAAGCTAATAGCTAACAGAGAAAGAGGAACGAAGAACCTGATACTGGTTGTTCCGAGAGCGTTTGGTGGTGGTCGATGTGTGACGACGTTCACGGACAGATCTGAAGGATCAGATCGATGGTGGATCGGCGGTGCACCGCGGTGGCACCCGTCACCGGATCTTGTTCCCGCGCGGTAGCGGTGGGTCGACGCAGGCGGTGTTTCGTCGATGGTTTCGCGATTGCGTGAAGTTCCGATCGGAATAGTGATTTTGTTTGGTGCTCCGCCGACTGTTGTTGAGTCTGTTCGAGTGGAAGAGTTCTGCGGGGTCATGTGCGGTTTGCAGCGAACTTGCTTCGGTTTTGATTTTTTTTCAGAATTTTGTTTTCACAGATTTATTGTTCTATATGGTGACTGTGTTAGTGTGTCAATGGTTGTGTTTGAATGGAAGATTGAGGGATGGTGACTACATGTTAGAATTGTGGGAGAATGCTTAAGGTGCTATTCTGTTTGTTAATGGTGTTGAGTATTGAAGATGTTGGATTTTTTTTTTGAATTTGTGGGGGTTTGTTTTGTAGCTTATGAGAATGGTGATGACAAATCG
>Vv_1-10k_transcript/50304 full_length_coverage=2;length=766;num_subreads=60
GTCTCGCTTCCTCATTGAACCCTAGCCGTATTCGTCTTCCTCTTCCTCGAGCGCCTCCATCATTCCAGCCATTTTCTACTCAGTACCCACTTCATCTACTCCGCCCCTTTCGTGTACGACAACAATCTCATCACCATCCCTTTCATTTTCTGGATTCGATCTCTTTCCTGTTCTTGCCTCCATCATTGAGTGGATGCCTCACAATCACAATAAACTCATATCTTCTCTCCGTCTTCACCAGAACTAAAATCGATATCATTAAAGCTTGATTCGTCACTGTTCAAGAACAAAAATTGATATCACTTAAGCTTGATTCACCAATTTTCAAGTTTGTTCAGGATGGAGAAAAGACTTGTCCTCTATGTGAATGGATTTGAGAGATAAGAAATTGAAATCTTGTAGATGTGGTTATGAGTTTTGATTCTATCTGTGTGGAGTTATGAGGTTATGAATAAAGACTTCGAATTACTGAAGGCATCTGTACTTAGTTTAAAAAACCGGAGATGAACAAGGCTCTCACTATCAGAACCAAGAACTCATGACAAACAAGCTCCTCAAGAATTTTTTTTTGGGCTATATTGTAGTCTTGTAGCTTTCTAGTTGTCTTTTGTAAAAGTTTTATATGTAGAAATTAGCTTATCATTTTATAGGGTAAAAAGAATTAATGTTTTATTTAATACTAGAGATTCTATTACATTTATATTATTAATTAATGTTTTAGAATGATATATTTGTACATAATAAAAAGTAAATTGCACTTCATATT
>Vv_1-10k_transcript/50353 full_length_coverage=3;length=746;num_subreads=54
GATTCTCATTTTGCTTCTGCGCCGCTCTCAGTCTCAAACAACACATACCCTCCTTTAGCTTCTCCCCACTCTCTGCAACCCTCACCTTCTATCAACCACCATCTTCTTCGAACCTCACCACAGACCACCACTACAAACCTTTCCCTCTCTTCTAACCTTACCACGAACCACCACCACCACCTCTTTGTGTTTTAACAGAAAATGTTTATCATTGTGAAGTTTATGATTTTATGGACTTTTGTTGTTAAAACAATTTTCTTTTAATTTTGTTTAATAGGTTTTATTTAGGACTTATATTGTTTTAGGGTTTAGACTTCATTTTCAAATTGTTTATCTATATATTTTTGCCTTAACTGCTATCTTATGTGTTTCTAATTTTTTTTTGATGTTTTGAGTTCTTAAAATGTTTTGTCAGGTTAACCTATGAGCCAGTTGAAAGAGGAAGCAGCAAAAATGTTTTTTCTTACTTTTTGTTATTTGACTGTTGTATTTATGTTCTTATATTTATTACTCTATATTGTATTTATGTTCTAAATATTAATATGTATTTTTTAATTTTGAAGGTCTTGCTGATGGATAATCCTTCTCGTGGATTAGATCTAAGATCTCTATAGAAAACACAAGGACAAAACAGTGTCTATCTTGTAAACATTGTTGGACTTTTAATTGTAAGCTGTGTGTATATCTTGTAAAGGAATTGTTGGTTGTCTGTGTGTTTTTTGGATGACAAGTTGTCTGGTTCTTTG
>Vv_1-10k_transcript/50503 full_length_coverage=2;length=744;num_subreads=60
CGAAGCGCAAAAAAAAATCTTTCGCACCTTGAAAATAAGGGAAAGGAAGGAAAAAATAAAAATATTGTTGGAAGAACTTCTATTTCTTCTAGATGAACTTATAGAAGTTCTTCTTTTTGATATACTGATTTTTACGGTCTTAAAATGTCTATTTGAGATTATAAAGATTTCCTATACGATACTGGACAGTGTTTTTACTGTTTTACAGGGATGGTATAGTTTTCTTGATAATTTCAATCTCAGCATGTTTTGTCACCAAAACAAGATAACACTGTATTGGTCAATACAACTCGGGAATAGTATTTCTATTGGTTTGAGGATACTTTATACGTTGATTATAATTTTAACGGATGTGACTAACGTACTGAATAATTTGACCTTGTTTATAGTAATGCTTTCCGAAAATCAGCACACAACTTATGCCTTACAACGTCTAGCTTTGAAGGTAGCTATATTGTATCCGTATTTCTACTATTTGCTAAACCTACTGTACGTTTGGATTGAATCGTATGTGAATATTTATGACTATTTTGTATTCCATTTGCAAAGTGCGGGGTATCCGCTTATACTTATAGATCAAATTTTTTTCACACATCTGGCGTTTTCTTTTTATGTTCTTTTTTGGTTCCACCTGAAGATTGCGTCACGCTTGATGGATATGATCGATAGGGATATAGATATTAAGATTCTAAATCAATTATATATCTTCTATAAATCCATCGCTAGAAAATTTCGAGATCTAGG
>Vv_1-10k_transcript/50727 full_length_coverage=2;length=726;num_subreads=44
GTAATAAAATAAAAAAACTAAGGAATAGTGGAATTTCATTAAAAAATCGAATTTAGAATTTCAATTCTATGTAAGTTGTTGTTATCATTCGAATAGAGTAAACTCATTCTAGTTAGAAAGGGAAATGGTATTCTTTTCTATATATATATCTTTCTTTTTTTAGAATGTGATATTTCCTTGAATTGTCAGATACTGCTATTTTCAATTCTTCCAATCAAAAAAGGGAAAGATTCTCAAAAAAGTAAGTGGACCTAACCTATTGAATCATAACTATATACACTATTCTGATATTCAAATTGGATAGAAAGGAAATTTGAACAGTGGATCTTTCTTTTTTTCTTTTGAATACCTTTTTGGTTCTAACTCTGCAAGAATCTCTCGATATTTTGGATAAAATCTTATTGTTCCTAGGAATCAATTGTACGGTACTCCTCTCCTCCAGTGGAAGGGCTTATTCTATTCTAAGTTCCAACATAGAAGTCATTTGACTTAAAAATATCTTTTTTCCGAATACAAGAAAAGATCAAATTTGATTTCTATTATTTCTTTCAGATATGTCTATAAAAATAATAGAAAAATCCATCAAATCATTACTTCGAGTATCAAACATTTGGTTTTCATATCTATGCATACGAGATTTTGAAGGCAATTAATGGACGAAACTTTCACTTAGAATCTCTTATTTTATTAATAAAATTCCCTAGAATATTCAAAAAGATGACAGAT
>Vv_1-10k_transcript/50747 full_length_coverage=2;length=725;num_subreads=60
GATTTATTTTCATTTTTGTTATTCGTTCCTCTCCCTCTCTCCCTTGTCTCTATCCTTCATTCTCTCACTCTCTGCAAATGAAGAACGCAGAAACCAAGAATTTCAGATGAAGATCTTCCATGATCTTCATCTTCTTCCCCTCTCATCTTCATAAACAAAAAAAACCCAGAACTCAATCGGAACCCAGAAACAACATGAACAACAAACCTTGGACCCCCAAATCGAAGCTATAACATGCAAGAACTACACATATGCAGATATCAACAGATCCTAAAAGCTAAGTTTAGATTTATTTACCTCTCCGATTTATCGAATTCTCTCTCTTAAGCCTTTCCGTTTTCTGTATGTAGGTGCGAGGACGATGAAGCTAGAACGTTGCGGCTCCGAGATTCCAGGAACTCGATGCCTTCCGTCTTCTTCTGCGCTAATCTTCTTCTCCGTCTCCTTCTTATTTCTCAAAATCTTTTTCGGCCCCCTTCTGATTATTTTTCGGTCTCGATTTATAGCCATTAGGATTAGATAAATTAGGAAATTTGATTTTAAGAGTTTTGATTCGAATTAATTGGAGATTTGATTTGTATCATGAAACTTTCGGATTTGCAATTTATGATTTGATTAAGTTCTGATCTTGATTTGATTTTAGCCTTAAGTTTAGAAACAGAACAAATCCGGAACAAATTTTGTATGATAACTATCCGTTTAATTGAATATCTATTTTCCTTTCC
>Vv_1-10k_transcript/50754 full_length_coverage=3;length=720;num_subreads=60
GTGTGACTCGTTGGTTTTTTTTAGAGTAGTTAAATTTCTACAAAAATTCGTAGAATTCATTACTAAAGAATAAATAACCTACTCATCGCTTCCCATTATCTAGATATAAGGAACCGCCAAAAATCGAAAATCAAAATAAGGATCGATGCGGTGCTTTAATTATAGCAACTGAAATAAAAAAAATCAGATTATTAGTTGTAAAGCAATAAGAATATACAGATAAATGAAGGGGTGAAAGAAAGATAGAAAAAGGATATCAATGATATAGAATTCTACTATGTAAAGGTCTATGGGTCATCTCATAAAAAGTAGTGTAATAAAGCATCAATATTCAAAATTGATAGAATAAACGAATCAAGAGCCACGAATCAAGAAAACTGAGAAGGTTGATTCAACAAAAAAGAATAAAATAAGATTCAAATTTCAAAAAAAAAATGAATATTATTAAAAGAGGCTCCATTGTAGAATTTAGACCTAACCATAAATTGAAAAGCGATGGGAACGACGGAACCTGTGAATACAAAAGATTATATGAAAATTAGAAATCTTACTGATTCATTAGATGGGATGGCGGAAGGAACTAAGAATTCATTGTTTTTTCAGGAGTTGTGGACTAACCCAACATTACATCTTGAATTTATAATGAGAGAGAAAATATTCGCCCGCGAAAATGTGTATTTTTTTTTTTGAATTTAGAAAATTTTCCCAATCCAATATGAT
>Vv_1-10k_transcript/50798 full_length_coverage=3;length=712;num_subreads=60
GATCGCTCAGCAGTTTCAAGGGGTTCACCGTTTTCTGAACCTTCTCCGCCTCTTCTTAAATTTCAGATCTATTGCGAAACTCCTCCGACTGCCTTCAGTTGATACCAGATTTTGACAGATCTGATGGACATCTTTACTCTGATGGTCCAATTGATACCGGAGATCCACAGATCCGATCTAAACACAGATTGGTCGATTGATGCTCGTTCTTCACAGATCTGATGGTGATCTACACATCGATGGTTCAATTGACACCAGTTCTTCACAGATCTGATGGAGATCTATACTCGGATAATGGTTTTGTGGAGATCTGAATTTTCGTCCGTCAGATCCACGGTGCAGAGGTGCGATCTTATCGTCCGTTTTGGTTCCGGATAATTCATTGAGATGTCCTATTTTCATTCGTAATTCAAGGCTCTGGAGGTACTTTTTGCAGGTGTGGTGCTAGATCGATGAATTATATCGGTTCAACCTTCTAGTTGCTTTCATGATTTATACCTCCAGATTCAACGGCTTTCAGATACATGTTGCAGATCTCAATTTTTGTAATTATATGAATGACCGAGAGCTTAATGGTGGGGTGGGGGAGTTTAAAGGATGTAGGTTGTTTCAGGATTTACATATCTTGATTCGCTGAGCGTTTTGAGAATTGAATCTTGATTGATCTTGTCATCCGACCTTTGCCATGTCAGGTGCGCTTGCTTGGCAGGTC
>Vv_1-10k_transcript/50820 full_length_coverage=3;length=719;num_subreads=60
GGGATCAGAGAGGTTATAGAACTGGTGGGGATGACTGGTCAAGTGGTGTTAGACGATCAAGTGGGGATGACTGGTCAAGTGGTGGTAGACGATCAGGTGGGGATGACTGGTCAAGTGGAGGTAGGCGATCAGGTGGAGATGACTGGTCAAGTGGAGGTAGGCGATCAGGTGGGAATGACTTTTTAAGTGGAGGTAGACGGTCAAGCGGATATTCGTTATCAAACAGAACTTCATCGCCAAACAGATATTCATCGCCAAACGGAGGGGCTTGTTTTAATTGCGGAGAATCAGGGCATCGGGCGTCAGAGTGTCCCAGTAAACGAGACTTATTTTAGTTGGAACACGTTCAACTTTGGTATCACCTTGTCCTAGAATTGAGCTGCCATTGGTGATGGCCTAAAAGGTTCAAGAAATTGAATGCGCTGTCTGAAAGATTTACAGAATCAAAGCTGCATTTACAACATCTTTCCTATTTGGTTATATCCACTCCCCATAGAAGTTCCCGCTTTTGATCTCAGCTTTTTTTTTTCTGTCCTTTTTTTTCTCATTGTTGTAAAATCGATTGATCGGTTGTGTTGCGGCAGTGATATTCTGCCAGAATGATAACTGTATGATGCTAACTTATCTGTACGTCCGCCATGTTTATCACTGGCTTGAACCTCCACATTTCAAAAAAGACAGGAGTAGTTATATAGAAATGCCTTCTTATTACTATCCCC
>Vv_1-10k_transcript/50874 full_length_coverage=2;length=717;num_subreads=60
GACACCACTCTTTTCTTCTAGTGAACATAACAGACCTTCATCTTTCTTCTTTTTTCAAACCAAAACAAATGGTTAAAAATCCAATCAAAATAGATGCCAAGAACTTAGATCAAAGAGAAAATAAACAAATAGGATAACGGAGGATCAATCGAAACAAACCGTGACGCCTGAGAGTGGCCGTAGTTGCGCTGATGGCTCTCGTCAGAGGGCGGCGTCGGTTCAGATCGACGGATATCGGAGCTGCAGCGACGGTCGACCATGCTGCTTGTTGTTGCGGCTGTGCTTGCAGCTTCACGGCAGAAGGTTCACGCGGTTCTCGGCACCGGCGATCGGAGGTGATGGTTCGTCGGATCCATGATTCAGATTCGAAGCTTTTTCTCCTCCTTTTTGTTCGGCTTTTTCTACAGCTGTTCTCCGCGGAAAAAGAAAAAACTTAAGCTTTTGATTATAGGTTAGCACATGATTAAATTGTTAGAGCATGATTATAGGTTAGAACATGATTTTAATTTTGTTGGAGAGTTGTTAATTTCACAGGTTTTTTTTGTATTTGGTTTTGGAATGGAGGAAATTTGTGTTTGTCGGATGATGGTTGTGGATGAAAGTGTATTTAGTTTTGGACTATGTTAGAAAGAACATTTTTTTTCTATGAGAAGCAATGGTTTTTATTTGATTAAAAAGAATGGAAGCAATGATTTTATTTGGTTAAGGTTATGTACG
>Vv_1-10k_transcript/50901 full_length_coverage=8;length=706;num_subreads=60
GGCACCAAACACATTAACATGGCTTCCTTAACCTTCTAGTGTTACTCCTTCTTGCTCTTGTCATTCCGCAAGGGTTTGCCAACTATGAGTCACCTCCAATTTATCAACCACCGGTGAAAACACCACCAATCTACAAGCCACCTGTAGAGAAACCTCCAGTTTACAAACCACCTGTTGAGAAGCCTCCAGTTTACAAACCACCAGTAGAGAAACCACCTGTGTATAAACCACCAGTTGAAAAACCTCCTGTTTACAAACCTCCTGTTGAGAAGCCTCCCGTTTACAAGCCACCTACAGAAAAGCCACCAGTCTACAAACCACCAGTTTACAAGCCACCAGTAGAGAAGCCTCCAGTCTACAAACCACCCGTTTACAAGCCACCAGTAGAAAAGCCTCCTGTGTACAAGCCTCCTGTTGAAAACCTCCAGTCTACAAGCCACCAGTTGAGAAACCTCCAGTTTATAAGCCACCGGTTGGATATCAGCCACCAGTTTACACTCCTCCTTATTAGAAAATGCTTTTAAGGAAGTATGCTAAATAAGAAATATATAAGGTTTACAAAGCATGCAATCTATATTCTTGTAATCTTTATTTCAATCCTTTGTTTACAATGTCATTGCGAAAAGAAGAATGTGTGTGTAAAACAGAAAGAAAATTGTGCTTTTGTTCTCCATATATTATAAATAAAAGCATCATGATAGATTAC
>Vv_1-10k_transcript/50938 full_length_coverage=4;length=688;num_subreads=60
CAACGAAGAAACAACCGAAGAACCAACAGAAACACCTGCAGCAGAACAAACTGTAGATGCTCCAGAAACCCAAGATCCACTTGAAGTTGAAAACAAGGAAGTGGTAACAGAGGAAGCAAAGGAAGAGAACTCGGAAGCACCTAAGGAAACTGAGGAATCGGTTGAAGAAGTGAAGGAAGAGGCGGAAGCAGTAGTGGAGGAGCCAGTAGCAACTACTGAAAATGAGTCAGCAGCCCCACCAGCAGCAACTGCAGAGGATGTGATTGAGAACAAACCAGTTGAATCAGTGGAAGCTCCAGCAGCAGAGGAAGTTCCAGCTGAGAATCCCGAAGCTTAAACCAATGGAAGCAGTGTGAATGGAACTGGTAAAAAAAGGAAGTTTAAATTAATGGTTCTAGTTGTTGGGATTGGGTCTACCATTTTGCATGTCATCAAGGTTGAAAAGCTTTTCTATTAATTATTTCTTTAGTTTCCTTTCCTTTATTAAAGTTTATTATTGTTATTATGGTAAGGCTTTTGGATATGGTTATTTATATGGCACTTGGCTCCACATCTGCATATATATATATATACATGCTGAGTGGTGGACATGTGAAACTCTATTAAGGGGCTATAGTTCTTAAGAAGGTTTGTCATGGTGTGTTACTGTGTTTCTCTCTAGATTTGAATAAATAATATTTATTTTATA
>Vv_1-10k_transcript/50970 full_length_coverage=2;length=708;num_subreads=60
GGCAACAACCTCACTCTCATCTCTCTCAAATCTTAAGAGCAACGGCGCTAATTTTTTGAAGAAAATTTTCTTCTGAATTTTCTCTGAGTTTTCGTCTCTCACAGTCCACCCTTCTTCATCTTCACCGTCGTCTGTCCTTCATTCATTGTTTTATTTTTATTTATTGAATCTGTTTAATGTTACAAGATGTTGTTCTAGCATTTTGAAGACATGAAAATCTACAAAGGTTTCTAGATCTGAAAACGTTGCAAGTTGAAGATGGAAATGATTTAGAAAGGAGGTTTAGTGGAGATGTAATTCATTTTAGATGGATGTGGTTTAGAGTTTCACTGCAGTTGGCTTCCTCCCCTTTTACGTTCTGTTTTGATATGTTTAAATAGATAGATGCAGTGAAAAGTTTATTGAGTTTTTGTTTGTTTGTAAGGGTATGTTTTGTTTGTAAATAACTTAAGTAAAATAGTTTTAAAACCATTATAATATTTTAGGGAAGCTAGAAACAATTTATTCAAAATTGTATTTATAAGTGAGTAACCATTGATCTTTTGTTTTATGTTTCTGTCTTTCAGGTCAGCTGTTGTAATTGTTTTGTTTTATGTTTCAGGTGTTGCAAGTATATCAGATGAGGATTGGTTATCAATATTCTTGGACAAACCATAAATTTATGTTGGGCTGTATTTACATATGAATTTTATTTGAATTAATCTTCTG
>Vv_1-10k_transcript/51058 full_length_coverage=2;length=703;num_subreads=60
GGAAAGACCAAATCATGAATCCACTTTCTCCTCTTCTTTCTTTCTCCTCTTCTTTCTTCACACAGTAAATCGATTTCTTGCACAAAACCCATAAACTCAAACTCATCAATCCATCCAAACAACAATATGAAGCAAACAAATAGTTAATAAAATCATAGTTCTACACAATCAACAACAAGTTAACGTTAAATTGATACCGTGCAGTCATTATTTCGGTGATGGCGGTGGTTGCGTGGCTGATGCGGTGGTACGAACGGTGGTTGCGTGGTTGGTGTCGGTGATTTGCGTTTTCCGGAGGGACTTTGACAGAGAGCGGTAGCGTGAAGGGTTCGGTCCATGGCTGTGCGATTTCTGCGGCATACTCTGAGTTGTGCTGGCTTGTTGTTGTTCGATCTGTTCTTCCCTTTTTCTTATTTTCAATGTGTGGCCGGGTTTGGCGAAGGTTCGGAGGCTTCAATTCCGACTTCCTTTTTTCTTCTCCCTGATTTCCCTGTATCTGCAGAAACTTACATTGCATTGATGATATGTTATCAGTTTTGATTTGAAAATTGAATCTGTATTGTTGAAGTTAAAGTGTTAGTAATAGATTATTACAAATTAAAAAAAGTTTGTTGTTAGAGGTAAGGTTTTTACAGATTTGTGATTCTTTTCTGATGGAATTGTAATGTTTATGTTTCTATGAACAAAGAGCTTTGATTCTTGG
>Vv_1-10k_transcript/51069 full_length_coverage=2;length=701;num_subreads=60
GAACGATCCTTTCTCTTTCTATTTCCCATTCTCTCTCTCGTTTTTTTCTCCCATCAACGCACACAATAACAAACTTCAACCAAACCCAGATTTTCAACCATATTCAAACCCTTTAAACCCTGAATCCCCCAGAATCCCCAATCGACCAAACAATCAACATAAATAAACAATCCCTAAAGCTAAGTGTCAATCGGATTACCTTTTGTTATTGTGAATCTTTGAGCGGGTTCTTCTTTTGGTTCTTCCGATCTCTTCTCTGATCTTCCCTTCACTTTCTTCCGTTTCAGGGGCAAGATTGAAAACGGCAACGGCGGAGCAAGATAGTGAATCGGTGGCGATTTGGAGTTTCAGAAGTGAAACCCAAATCGAGAACGACGTCGGATCCCTTTGAAGCTTTTGATTTAGGGTATTTTCGCGAGAATCTCCTCTTCTCCTCCTTCAGAAATTTTTTCGGTCTCTTGTTCGTCGGTTCATTTTTCGGTCCCCTGATTGTTGATTTTGGGTTTTATTTATAGTGTTAGCTGTAGATTCAATTAGGGAATTGTGTTAATGTTACAGATTTGATTATGATTTTGATTTAGAGATTTGAATGTTGTTTATGATTTGTTTAATTGATTTGATTCAACCTTCATTATTAGGGATTTGATTCTGTATTCGGACTAATTATATAAATTTAATTATTCGAACGATTTATTCTTTCG
>Vv_1-10k_transcript/51075 full_length_coverage=2;length=701;num_subreads=60
GAGCAGAGAAGTGAAATAACAACACCAGTAAATCCCTTCTTCTCTCTATTTGAAATTCACGATTCTCTTTTCTTAAAATTTTCATAAAAAAACAATTAAATCTTCTCTCCTTCTTTCAATAACACTCAACAAGATCCAAATACAAACTTTATATAAAAAACGGCAAAAGAAGGAGTACCTTATATAACAACGACGGCGAGATCTCACCCACAAAACAGTTGAGCTCTTGCCAATATGATGGGAGCCGTCGACAGTATGGCGCGGTGTGGGATAGCTTTCCGGTGGTGCGGTGCGTCGTCGGAGCAATAGTGGTGGCTTCGTCGGAATCAGAGCGGTTAGACAGCGGTATCTCGCCGGTGGATCACCGTGGCTTCGTTTTCTTGCGTATTTCCGATCCTCCTTCTTCTTTTCCGTTGATATGCTCTGCTTTTATCGATGTTTGGTTTAGGTTGGTAGAGATTTTGTAGGAGGTTGAGGCCCTTCTTTTTTCGGTCCCCCGATTTGTTCATCCCCTTCTTCTGTTTTTGTTCTCAGATTTTATAGGGTTAGGTTTAATTTCTGATTAGGAAACATTAGATGCAAGTTTTGATTGCTGTAATCTAAGATTCAATTTGTTTTTTTTCAGATTTGATTTGCAATATTGATTCTTTTACGTTTTTGTAATATTGGATGAATTAATGGAAATTATATGATTTCATTTT
>Vv_1-10k_transcript/51103 full_length_coverage=4;length=683;num_subreads=60
ATCTCTAATTTTATTTTTTTTATTTTTTTAAACCCTTCTTCTTTCTTTCACCGCCCCTCTCTCTCTTCAAACAACAGCAAGGCCGAAAACGGCCGTCCACCCCCTAGAACCGCCACAAATTCCAGAAACCGGATGAAGATCTCCATGATCTTCATCTTCTCCGCCTCTCTCTTTCACCAATTAAACCCAGAAACCCATAATCAAGCCTTAAGTAAATGAACCTTACCCTAACATTCATACCAAGAACCCTAACCCTAGATAATAAGAACCCTAACCTTAATTTTTTTTAAAACAATCGATACACATAAAAAGTGGAACAAAAATGCAAGCTAAGTGTTGTAGGCTTACCTCTTGTACGAATGTTTCTGTCTTCTCTCCTGATCTTTGCGAATAATCCCTCTTCCTCACTCTCGTAGGTACGCCGGAGAACCAAGGGTGCGGCGGCGATCAGAAGTTCGGAAGGCTCTACGCTTCAGAATCTCTCTCGTTTCTTTGTTTAGATTACGGTTCTTCTTTCAGATTTTCGTCTTAATCTCCCTTTTCTGAGTTTTTTTCTTTTTATTTATAGTATTAGGTTTAGATCTTAGATAGGAATAATTAGATTTAAGTTTTGATTTTGATTCAATTTGTTTTCAGATTTGATTTGTAATATTTGATTGATTCAATAAAGATTAGATCTGTGT
>Vv_1-10k_transcript/51203 full_length_coverage=2;length=691;num_subreads=60
GGGTGGACACAGAGACTCTCAGACTCAAGTTCTTTTCTTCACACGTTTTCTATCTTCCTAAAAAATTCTCAGAAAACCAAATCAAAAATTCACAGCAACACCAAGAATCAAAGAGCAAGAGTACTACTGCGAATCTGCGATGAGATCGATTAATGCCTAGCAAAATCGGAATCGACGACGGGGAGGAATGGTTGACGGTGGCTGCAAATGAGGAGGTCCGCGGTTCGGAGATGTGGCTTCCTCGGAGCCGATGGCTGTAGCGACCTCGTCATAGGCGGAGATCAGCAGTGGTTGGCTACTGACGGCGGATCTGGTGCGGTTGTGTTAGGCCGACAAGGGTGTTGTGTTCACACGGAGGAGAAGTCATTCCGCCGAGGACGTGACCGTCGCGGGTGACCCGATCTGCGGCTATCGGTGTTAGATTATTGTTCTCCTCATAGCTACCTGCAACTGCAAAATCATATCAATAACAAAGAACAAAAATTATATTTATGAATTTTGTCAGAACTTTCTGTATGTTGTTGTTAAATGATTCTTGAATATTGATTGTAATTTTTGTTCTGCTTTTGTTTTTAATCCGAGATCTTTTGGATTTATGATGATGATTGTGATGTTTGAGGTTCAACAATGGTTTTGTTTTGGTTTGGAACTTTTATTTAAAATATGGTAAATAATTTGTCTTTGAATATGT
>Vv_1-10k_transcript/51212 full_length_coverage=2;length=690;num_subreads=44
GATCGCTCAGCAGTTTCAAGGGGTTCACCGTTTTCTAAACCTTCTCCGTCTCTTCTTAAATTTCAGATCTATTGCGAAACTTCTCCGGCTGCCTTCAATTGATCCCAGATTTTGACAGATCTGATGGAGATCTTTACTCTGATCGTCCAATTGATACCGGATATTCACAGATCTGATCTAAACACAGATTGGTCGATTGATGCTAGTTCTTCACAGATCTGATGGTGATCTACGCATCGATGGTTCAATTGACACCAGTTCTTCACAGATCTGATGGAGATCTATACTCGGATAATGGTTTTGTGGAGATCCACGGTGCAGAGGTGCGATCTTATCGTCCGTTTTGGTTCCGGATAATTCATTGAGATGTCCTATTTTCATTCGTAATTCAAGGCTCTGGAGGTACTTTTTGCAGGTGTGGTGCTAGATCGATGAATTACACCGGTTCAACCTTCTAGTTGCTTTCATGATTTATACCTCCAGATCAACGGCTTTCAGATACATGTTGCAGATCTCAATCTTTGTAATTATATGAATGACCGAGAGCTTAATGGTGGGGTGGGGGAGTTTAATGGATGTAGGTTGTTTCAGGATTTACATATCTTGATTCGCTGAGCGTTTTGAGAATTGAATCTTGATTGATCTTGTCATCCGACCTTTGCCATGTCAGGTGCGCTTGCTTGGCAGGTC
>Vv_1-10k_transcript/51225 full_length_coverage=2;length=694;num_subreads=60
GGGAAAGATGCATTTCACGATCTATTTCCTTTTCAATTGATTTTTCTCTCCCTCTCTTCTGTTATCCTAAACCCAGAAATCAAACAATAATCACAACAACAACAACAAAAACTCTCAAACCTAGATTTTTTCCATCTTCTTTCGAAATTTAACGCATCTAACTCAAACCATTACCCTCAAAATCCCCGAATTTGAACCCCAACAACAACATGCAATAACGAAGATCAAAGCTAAGTGTTCATGATCTTACCTCCTCGGCCGTGTGTCTTGCTGCGATTTGTTCCGATTTGTTTCGATCTAATATCCTCTCCTTGTTTCTGATTCTAGTTGTGCGGCAAAATGAAGAGGGAATTAGGGGTTTCAGTTCTGAAACCCTAATTTTTGAAGATGAATGGCAATGGAGTTGCAAATTTCGCGACAGATTTCTCCTTCTACCCCCTCTTCTCCTTTAAATTTTTCGGTCCCCTGTTCATTAGCTTTAGGTTTTATTTATAGTCATAGTTTTTGGATTCAATTAGGAAAAGTTAGATTGATTTGCAATTCGTTAATTGATTGATTCGATTCGTGTAATTGATTACGAGATTTTTCTGTTTTTTGATTTAGGAAAGATTATATATTTTTTGTTATAACTTTCAAAGCTTGTATCTAATTCTAATTCAATGATAATAATAACAATTGATTTCAATTTGCTTCT
>Vv_1-10k_transcript/51247 full_length_coverage=20;length=676;num_subreads=60
AAACACACCAAAACTATCATACTAAGCTTTCTAGTTTCAAAAAAATGGCTTCCATCAATGTTTTGTCATTCATGATACCATTTCTTCTACTCATAACATTTTCATCAATCGACAAATGTTGAAGGAGCACGTAACCTTCAAAGCATGCATGAAGTTTCCAAAGTTGAGTTGCCAACACTACCAGTACCAACTCTACCAACACTACCTACTCTACCTGCATTGCCACCACAACCTCAATTGCCAGCAGTTCCAAACCTAGGTGTTCCAATCCCTGATGTCCCGGTTGTACCAACTGTCCCTAAGATTCCTGAAATTCCTCAGATTCCTAAGCCAGAGTTGCCTACTGTTCCATCTGGCCCTAAACCATAAATAGGGAGTACTTCAAAAGTTTATGAATTATATGTACTATATATTCCAACTATTTAATGAGTGTGTTAAAGTTTGTTTATGTTATTTGAGGTTTTTCATTTGTACTTTATGATTGTGTGTGATATTGAAGCACATGTTGTGTTCAATTTTAAAGTTGTTTGGGTGTGTTTTTATTCCTACAACATATTGTTGACTGTGATTTGTATCATTGATTAATGTGGCCTAAATTAGTTATTGTGTGTAATATATTTAATTTCATGTCTTTTTTTTTTTTTTTTCATTTAATATAAAGACCATGCAGGAGTTT
>Vv_1-10k_transcript/51249 full_length_coverage=2;length=688;num_subreads=60
GGGACCACATCTATTTTCCGAAAACGTAAACGAGAACACCCTTTTACACAGTTTTATAAAACCAACTTATTCTCTTTAAGTGAAAGAAAATTCCACCTTTTCTCTCTCTTTTTCTTACTGATAAGAAAGCAAAGAAGCAGTCTTCCCCTTAATACCAGTTTCAGTTATACTAAAAAGACATGGCAAGATCAAACATCCACACAACGTCAAAATTAAAACTGAAAGATGGAAATCATACCTGAGGGCGGATTCGATTGGTGAGAGTGATATATCGGCGGAAACACGGGACCACGGCGCAGTAAATCTGCGTTGTGCTCGTCGAAGGTTGATGGTCACGCTGTCGATTTGCGGTGGTGTAGGCTGTGGAGTTCAGCGGCGGATCAGTCTTCGTGGTGGATCTGTGTGAGTCCGGCTCTGATTCGGATGGAAGATCCGGCGGTTGCGGCTCGGATCGAAGGGCGGTTGTGGTTGCGTTGCTGTAGTTTTCGGTGATAGAACCTGTGTCCCCCCCTTCTCTTCTTATTTCTTTTTGTTTTATAGTTAGGTTTAGAATTTCTTTTTAGAAAGATTAGATTCAGATTCAATTAGGTTTTTAGATTAAGATTCAATGTTAGTCCGGATTTGATTTCTTGTTGTTTCTTTGTAATGTTCTTCTGAATCAATGAAATAATTCTCTTTAATTTGTTAC
>Vv_1-10k_transcript/51250 full_length_coverage=2;length=699;num_subreads=33
GCAGGTGAACCTGATGTAAATTCCGGAGGATTACCTAAAGCCTTTTCTTACAAACATGCTGCAAGGGAGCCTGATGTAAATTCCTGGAGAATTACCTAATGTCTTTTCTTACAAGCAAGCTGCAAGGGAGCCTTATGTAAATTCTGGAGAATTACCCAATGCCTTTTCATACCAACATGCTGCAAGTGAGTCGATGTAAATTCCGAAGAATTACCCTAATGCCTTTTCTTACAAACATGCGGCGAGTGAGCCTGATGTGAAATCCGAAGAATTACCCAATGCTTTTCATTACAAACATGCTGCAAGTGAGTCTGATGTGAATTCCGGAGAATTATCTAATGTGTTCAAATACCCTCATCGCTACAAGTAAGGCCTGATGTAAGTTATGGAGAATTACCTAATGTGTTCCAATATACACTCATGCTGCAAGTAAGGCTGATGTAAATTCTCAAAGAATTTCTCAATGTGTTTTCAATATCCTCATGCTGCAAGGATTGCCAAGTAGAATCGTTTTCTTCATTTACACATTTAGGTGTGAATGGTTTGCTATGATGCGTTATTACTAGTGTGCTATTTGTTTTACTTTGATGTATTTGCTATGATGTATTATATGTGTGCTAAATAAAGTTGCTTTCCTGTTGCATGGCTTAATGTTATGGCTCACTGCAGCATAAATAAATGTAATGTCTCTATCTGTCT
>Vv_1-10k_transcript/51328 full_length_coverage=2;length=681;num_subreads=43
ATATATGATTATGTCAAGTTATCTAAGTATCGAATTAATTGGTCTTGACATTGGTTTAGAATATGTTCTATATATGATTATATATGATTATGTCAAGTTATCTAAGTATCGAATTAATTGGTCTTGACATTGGTTTAGAATATGTTCTATATATGATTATATATGATTATGTCAAGTTATCTAAGTATCGAATGAATAGGTCTTGACATTCGAATATGTTCTATATATGATTATATATGATTATGTCAAGTTATCTAAGTATCGAATGAATAGGTCTTGACATTCGAATATGTTCTATATATGATTATATATGATTATGTCAAGTTATCTAAGTATCGAATGAATAGGTCTTGACATTCGAATATGTTCTATATATGATTATATATGATTATGTCAAGTTATCTAAGTATCGAATTAATTCTAGAAAAGATATATGATTATGTCAAGTTATCTAAGTATCGAATTCATTCTAGAAAAGATATATAACATAGATGAATTATATAACATAATTGTTTCTGACACTCAACTAGAAAAAGAAGAAAAACAGATATCAGGTCCCTTGAAATGTTCTTCTGAAGGCTAAGTGAAAGTTCAGATTTAAATTTTATGTGATTCTATTCTATTCTATTTAATCTCTTAGATTCTCTGTTATTCTATTCCACCTCTTAGATTTTTTTTTCT
>Vv_1-10k_transcript/51337 full_length_coverage=12;length=677;num_subreads=60
GACACTCTCAAACAATCTAATTCTCAAACACTCTAATCTTTCAATTCTATTCACTCTTGAATTTCTTTCGATCTATTTTCTTCACTTTTCCACTATGGCCTCCTACACAGTCGTTTTGATGCTAATTGCTACATTGTTGGTTGGTTCCACCATTGCTCAATCTCCATCATCATCTCCTACCAAATCTCCTGTTGCCTACTCCACCTAAGTCTTCTTCTCCGTCACAATCTCCAGCTGTTTCTCCTTCCGCTAACTCACCGGCGGCGTCTCCTCCCGTACCTGTGAAGAACGCTCCATCTCCTTCACCATCCACCCCCAGCTCTCCACCATCTCCTCCTTCCCCTTCCCCAGCTACTCCCGCCGTCACTCCTGCCGTCACTCCATCAGCGATCTCTAATCCTCCATCTGAAGCACAATCACCTTCCGCAAACGGTGCCGCTTTGAACAGATTCACCGTTGCCGGATCTGCTGCTGTGATTTTCGCTGCTGCTTTGATGATGTAGAGAGCTACTTGCTTTTTAATTTGATCTATTTTGTTTTCAATCACGAATTTACATGGATCGTGAACTTTTTTTATATTTTTTTGCTTTGTTTCGATCTGTGTGATGACTTATTCATTTGATTAATTTTGTAATTTATTTAATTATTATTATTTTAACGAGTGGTACATTTTATTC
>Vv_1-10k_transcript/51340 full_length_coverage=2;length=680;num_subreads=60
GGTCGATCACAATCCCTTTCTCATCCTCGTTCTATTCTTCCTCAATCGCGAAACGCGACGGCGCCGGAGAAATCCTCTTCTCCGAGCGACCTTGATTCAAACAACAACAGTACCTCATCCCTCCGCCCTGCGTTTCCCTCATCTCGATTCGCGTTCTCATATCAAATTCCAAACGAAAGCAAACGGATATGATAAGCTAAAAGAAGGAGAGGATCGACTTACCTAGTATGAAGATCGAGAGTGAGACGAACGAAAGCGATGGAGCTTCCGGTGCAAACTCGGGCGAAATAAACGCACCGAGCAGAGAGTTCCTTCAGGTGGTACTTTTGTATTGCAGGGCTGCTGTTAACGACGTATCACTGTGTCGGCAAGCAACATGTTCGCCTCTGGTCTGGCAGCAAGTATAAAGCATGAATGGAGGTCCTGTAATGGCTGTATGATGCTGAATTGTGATAGTTGCAGCAAGTTCTATTGTTCTTTTTTTTTGGTTTGAAGTGATGTAATCCTTCCCTTGCAGTTTGCAATACCTTTGTAATAAATAAGGGCTATAGTAATTAGTTTGTAGGCTCGGAACCTTGATGGGTGAATGTTGAATGATGCATACTTTTAGGAGCTTGTAATAAATCTTATCCTGTAATGAATCATGATAGCCATTTGAATGAACTTTGTCTTGAAGTGTT
>Vv_1-10k_transcript/51373 full_length_coverage=2;length=679;num_subreads=60
GGCCAAAACCCATCTTCCCTTCTCTTTCTCATCGCGATTTGCTGTAAACAAACAAAAGCCAGACACAAATGGTACAATAAGGAATTAAGCATGAACAAGGGTACCGAGAGTGATCGGAGGGCGGATCTAGTGAACACGGTCGGTGGTGACGTTGATCGGTGGCTGCGTGGTTGCGTTCCTGTCGGTCGGAGCGGTCTTCACGCGTGGCTTTTTGCGGCGGCTGCTTGTTCTTTGGCGGTGGAGGCGATTGCTATGGTTCCCGATCGAAGGTGAGGCGCGGCGTGAGGGAGGTTCACGGTAATGATCGAATCCGAACGAGGTGATGTGCTTTTGGCTTGTTGTTGTCCGGCGATGGGATTCCTTGCGTGTGGCGGTATAAGTGGAGGTTTGAAGAACTTAGAGGTGATGATTCAATTTCTTCGTGTTCTTCCTCATGGTTTTGTTTTTGGCCCTCCTCCCCGCGGCTTGAAAAACTCTCCTCAATTTATAGTTGGAACTATTAGGTTTTTGGAGATTAAATTCTATGATTCAATTTTTGTGATGAGTTATTTTGTGCATATTTTAGAAGATTCGATCTGGTTTTAGGAAGACTGAATTTAGACTGTTTTTTTTGGATGGATTAATTGAGTGGTATAAATTTGGAAGAGTTTATGGATCTTGTATAAACCATGTTTGCTAC
>Vv_1-10k_transcript/51458 full_length_coverage=2;length=676;num_subreads=60
GGGCTCTCTTTTCCCAACAATACCTTACACTTTCTTTCAAATCTCACTACCACTCAAATTTCCTTTTGTACGGAATCACATCATTCCCCAACGTCTCTATCATCTTTCCATTCTATAAATACCTCTCATTTCTTCCATAAAATCTCACATCAAATTCTAAATCATCTTTCAAATTCCTACCTCATAATCATCATTTCTCTTCTTCCCTAGCAAGAATGGCAAAGTGGATAGAGACACTGCTTCTTACAGTCGTCACCATTGCTACGGTGATCACAGACTTTCTTCTGCCTACACAGTCCTGAGAAGTGTGGACCTGCAATGGTTGCACTCCCACTCCTCTACATGTTATTAATCATAGCATGGTTCGTCAACCGTCATTTTTAAAGTTTGTCGTGTTTCTTATTTTCTTAAACGTACCGTTTATTCGTCGTACTTTTCAATATAGTATGTAATATTTATACTGTCAGTATTAAATGTTGTACTAGTTGTCATAATATTGCTTAATTACTAAGATAATATTTTGTGTATTTTCTGCCAGTCAAATATTTCTATTTCTGTGCATTAAATAATTTTCAGGTTATTATCGGTAATTTTGCCCGCATACCGTAAATATCAGTTATTTATTATGTTTCTGTTTTCTAACAAGTCATGTAAATAAATTTTCATGCTTCACACC
>Vv_1-10k_transcript/51594 full_length_coverage=2;length=663;num_subreads=60
AGGGCTATAGCTCAGTTAGGTAGAGCACCTCGTTTACACATGCGCCAATGTTTTTTCATAGGAGTCCATCATGTAATTAAAAGATTTGATCTTCATTGATATGAGAAATCCATGTCTTACTCCAGGAACAAAATAAGAGAACAATAGCCTGACAACGGAAAGGATTTAGTTAGACGTCAAATGGAATCCATAATGGATTTGAGATAGTGATAAGGTGAATACTTAATCTATTCAATGCTAGGCAATGAGTCTAGGGACCTCAAACAAATTCTCTTTTCTTCCTATCTTATGAACTTGAAGGTGTATGAAGTTTCATTTCCTATTTGATATTTTTCTTTAAGTAGGTTGATAGAGAGTCCATTTAACTTAAGTTGATCCAGGCCAGAAGCAGACCTACGTCAGGATAACCTTCTTCTTTGAAGAACTTTGGTAGTGCTCTTAGATTTTTATCTAAATAATAAATCAGAGCACAGCGAGTCATTTCTTTTTTTTTGTGTAAAGAAAAAAGATGATAGACTAATTGATATTTCTATCAGTTAATGAAAAAGCCCAATGCAAAAAAAATGCACGTTGGGTCTTTAAAACAATTCAAATAATTTTGATAATAATAGTTTGATCTGTTTTACCGAGAAGGTCTACGGTTCGAGTCCGTATAGCCCCTAC
>Vv_1-10k_transcript/51604 full_length_coverage=3;length=662;num_subreads=60
ACGATGAACTCACACATTTACTTTTCATTATTCACTCTCTCTCTCTTTACAAAACCCTAGACCCACCACACCAGCCGCCACCTCCTTCTTTCTAATGAATCTTTACCTTCCCTCAACCCCACACTGAGTTCACCTTCATGAAACTTCATCATCTTTCTTTTCGTTTCTTATTAGATTTTAATTTACATTTCTATTTTTTAGATTTAGGGTTCTAATTCTTTTTCTTCTTTTCTTACTATTCTGTTGTATGATTTTTAGTATCTCATCTCTCTATGATCTATATTAAATTAATTTTGGTTTTTATATTTTGATTTTGATTTTGATTCTTCCATTTTACCTTATTTTGAAACTAACATTTTATCTTCTGTTTTTGCTTTTTTTTTTTTTTTAAATTTCATATTACAGTTGATGTCTCACGGATCTGTTATCTCTATGTCTTAGATCTAAAGATTGATGAAAGAAATTAATGAAGAGACATTCTTCTAGAATTGAAGAAGACTTCAAATGTTAATACTTAATAATCAAATTTTTCTATTTACCATTTGATTTAGTTACAAATGTGTAGCGATTGAATCTCAATCATGGCATGATTCAAATTGAGTGAGAATATTTCTAATATGTATTGATTTTTAACTTAGTAATTAAAATTATTTCATTGATAC
>Vv_1-10k_transcript/51729 full_length_coverage=2;length=653;num_subreads=60
GAACCCACCACTTATTCTTTTTTCACTCTCCATCTTTCTCTCTTGGTTCTTCATATCTCTCTCTCCCAAACAAACCGTAAAACCCAGAAAACATATGAAGATGAAGATCTTCATCCTCTCCGAACTTAACCTTCATGAACACAACCCAAAAAAAAAAAAAAACCTTTACATCCTAAGAACCATAAAACCCAAATTTCGTGATGAATCTTAACCCTCAACAACCCAAATCGAAAACTCAAAACAAAATCAAATTCGAAAAGATAAATGCATGTTCATCAAGCTAAGCTAAGTGGTTTTCGGATCTTACCTCTTCCAGAAATTCTTTACGATTTTTCCTCTCCGATATCGATTTGATTCCGCTTCTTATTTGTTTCATGCACTAATGGTGGCGACGCAGCAAGCTCCAACTTCTCCCTCTCTCCTTCTCCCCCCATTTCGTTTTCAGAAATAGCTTTATATAGTACTTTTAGGATTGAGTAGATTAGGAAATACATTAATTTTAGTTATTACCCATTGATTGTACGATTTGATTTTGTTGTAAATGTAATTGATCCGATTTGATTTAAGCTTCCGGATTTGTTCAGTTATAAATTTTAATTTGAATCCTTGTATTAAACTTTTGATACGATTTAAATTAAGGACATATTCTGACT
>Vv_1-10k_transcript/51732 full_length_coverage=2;length=651;num_subreads=60
GTGAGTTCCATAATTCACCATTCTCTCTTTTTGCTCCATTTCTCTCTTTTCCCACTCCTCTGCTTCTCTCACCCTAACTTTCCCAACCCTAGCCCCTTTTTACTCCAACGGAAATTCCTTCAATTCTCCGTAACGGTTTCTCGATCCGCTTATCCGTTACCAGAAATCAATTCAGATTTTCCGTTGCTTCAACACTAGAAGAACAAGGAGGAGATGCTCGCGACTCTCATCTGAAGCTCCGTCGTCGCCGTTCAACGAGGTTTCCATCTGAATCAGAATCAGAACAACCGCTCACTGTCTCGTCGTGTTTGATTGTGTTGGATTGGATTACCGAAGGAACAGACAAATCTTGTTTGTTGTTATTCCTCTTCGGTTCAATTCGATTCCACAACAAACCCTAGTTACTGTTGATATGGCTTCTCGAAGCTTCTGATTTCATAGGGCTTTGCTTCTCCGGATTTGGATTTGGATTCGTCTGTTCAGAAGGAGATTTTTTAGTTGTACAAGGAATTTGATTTCTCTAGATTCGGAGTTTCTTAAGGAAGACGAAGCTGCAGAAAACTGTTGAAGAATTCTAGAAGTGAATCTCATCTTTGTGGCGATTGGTTCGATTTGTTCGATCTTTACCTTAGTATAATTTGCAAGTGTAGG
>Vv_1-10k_transcript/51735 full_length_coverage=2;length=644;num_subreads=60
GATCGTTCAACAAGCTATAGGGTTTCATCATTCTCTCGGCCCTCTCCTATTCTTCAATTCCAGATCTCGTTCGTAACTTCTTGTCAAACTTTGATCGATACCAGATCTGTGAAGTTCCGATGGAGATCTTCAAGCCGATGGTGGTTTTGATCAGAACCGAATCTTCCTCCATAAGATCTAGACTGCCGAGGTGCGATATTCACGTTTGTATTGGTGTTTGGAGTCTATGGTCCTTTGTTCATCCCTAAATCAAGGATCTCGAGATTTTTTTTTTGCAGGTATGGTGGTAGATCGATGAGCAAATCGCAGATCCAGTGTTGAATTTTTCTGGTTTTGCCTTTGATGATAGATCGTAGATCCAGTGTTGAATTTTGCTGGTTTTGCCATCGATGACAGATCGTAGATGCACCGGCGTTTGATTTCATGAAGCCGCTACGAGGCATGATTCAAGATTGACGTCTTCCAGATTATCAGATCTCGGTTCTTGTAATTATGTATTTGATTGTGAGCTTTACCGGTGCGAGTTTCATGGATGTATGTAGGTTGTTTCAGGATATCTTAATTCGCTAAGCGATTTGAGAATTGGATCTGATTGATCTTGTCATCCGACCTTTGCCATGTCAGGTGCGCTTGCTTGGCAGGTC
>Vv_1-10k_transcript/51739 full_length_coverage=2;length=653;num_subreads=60
GTCTCACCCCATTATTTTCTCTAATAATTTTTCCCTACTCCTTTCCTCGATTCTCTCTTTTGAACAAAAGCAAATGACAAAATTTCTTCTCTCTCACTCGGTTTCTCTTTCTCACTCCACACACAATATTCACATTAACAGCAACCCAGAAACAAAACAAAAAAACCTCAAACCACCATCAAACCTTCAATCCCACAAAAGAACCCAATTAATTCAATAAACAATCACAACATAAAGCAATCCTAAGCGTTTTTTTGACTTACCTCCTCACCGTGAATCTTCGAGTTTCCTCCTTCCCTTTGATCACTCTTTCTCTTATTGTTTGCAGGTGCACGAAGGTGAAGGTGGTGCGGCGGAGAGAAAGACGAAGAGCGACGGCATCGAGTTTGCGCTCGGAGCTTCGCGAGGAAGTTTCTCAGAAAAAACCTCGCCGATTCCTCTCCTCTCTCTCCTATTTCTTTTTCCTCCCCCTTTTCTTTTAGGTTACAGATTTCGTTTTATAGCATTAGGTTTTTGATTCAATTAGGAAATCAGAGATTCGAATTTGTTGTTATTTCGGATTTGTTATAAATTTGATTTGTGTAAATTTTGAGTTGATTTGTTATAGATTTGATTCATTTTATAATTGCAATAAGATTTGATCTTTGTTTCTT
>Vv_1-10k_transcript/51801 full_length_coverage=2;length=649;num_subreads=60
GTAGCGGGTATAGTTTAGTGGTAAAAGTGCGATTCGTTCTATCGATCCCTTAATAGTTAAGGGGTCGCTTGCGTGATTCATATCACGATCAAAAACTTTATTTCTTACTTAACGGGATTTAATCCTTTATACCTCTTAACAAACAATTCGAGGAATAATATACATTATCGTAATTTGTATACATTTTAGAATCAATTCTAAAATTATGAAACATAAGTTTTTGCAATTGGATCAAGAATCCCAATTTTTCAATATAAGTTAAAGGATCCAGGGAAAAAGATAGATAAAATTTGTTTCCAATCGTAACTAAATCTTCCAATTTTTTTATTATTTGTTTTGTATAGGAGAGATTGAAGCAAAATAGCTTTGAAACGATTTTTTTAGTTTACTAGAAACATCAACAGATTTTTTTAGCTCGACGGAAATTTAATTCTTTTCCTAAAGATTCTATGAAATAGAAATAGAGAACGAAGTAACTAGAAAAAAGAGATTGTTCGAATACTCCTTTTCTATAGGGATCATCTAAAAAGCAACGTTAATTGTATTCATACCGAAAGGCTGACATAGATGTTATGGGTCATTTTTTTTAATGTATTCCATCTCTCTCTTAAATTATTCTGTAAAGGAGCTGAATTTAAGAGAGAGAAGG
>Vv_1-10k_transcript/51933 full_length_coverage=2;length=637;num_subreads=60
GACCAAACTCAAAAATCTCTAACATGGCTTCCTTTAAGTTTCTAGTAATGTTACTCCTTGTTGCTCTTATTTCCATCCCTCAGGGGCTTGCAGATTACGAGAACGGGTATGCCTCTCATCATCTTCCTCCTGCTTATGGCTCGATCCCGTATGGACCACCGAGGGAGAAGTTACACGACGTGCACACGCCTTTGGTGGAGAAGCCACTAGGCGAAAATACACCGGCCTACAAGTCACAGGTTGACAAACCTTCAACTTATAAGCCGTAAGTCGAGAAGTAACTGGTTTACAACCTTCCATATGAGAAGCAATCTATCTATATAGTATAGTTTAACTAAGAAAATATGCCTATTAAGAAAATATGCTAATTAAGAAAAGGATTTTAGATTCTTGGTGTCTTAATTTCAATCCTATTCTTAGAATATGCAATATATTGTAATGACAATAATGAGAGTGTAATATAGAACAAAAAAATGGTGCTTTATAGTTCTGCATATTATATGAATTAGAGTTTTATCATTTTGTTGTGTTGGTTGTAAGGGTGTTCGTGGTTCAAGAACTGCACTGAACTGAACCAAATTAGTGGTTCAGTTTAGTTTTTGAAAACCACTTTAATAAAAAACCAATTAATTGTTGC
>Vv_1-10k_transcript/51939 full_length_coverage=3;length=637;num_subreads=60
GCAACAACCTCACTCTCATCTCTCTCAAATCTTAAGAGCAACGGCGCTAATTTTTTGAAGAAAATTTTCTTCTGAATTTTCTTCTGAGTTTTCGTCTCTCACAGCCCACCCTTCTTCATCTTCACCGTCGTCTGTCCTTCATTCATTGTTTTATTTTTATTTATTGAATCTGTTTAATGTTACAAGATGTTGTTCTAGCATTTTGAAGACATGAAAATCTACAAAGGTTTCTAGATCTGAAAACGTTGCAAGTTGAAGATGGAAATGATTTAGAAAGGAGGTTTAGTGGAGATGTAATTCATTTTAGATGGATGTGGTTTAGAGTTTCACTGCAGTTGGCTTCCTCCCCTTTTACGTTCTGTTTTGATATGTTTAAATAGATAGATGCAGTGAAAAGTTTATTGAGTTTTTGTTTGTTTGTAAGGGTCAGCTGTTGCAATTGTTTTGTTTTATGTTTCAGGTGTTGCAAGTATATCAGATGAGGATTGGTTATCAATATTCTTGGACAAACCATAAATTTATGTTGGGCTGTATTTACATATGAATTTTATTTGAATTAATCTTCTATTTTTGTATTATTAATGTATTTTAATTTATGGACTTGAATAGTTGTTTTAATTGCATTTGATGAATTTTG
>Vv_1-10k_transcript/52021 full_length_coverage=2;length=639;num_subreads=60
GCTTCTGAACAAAAGCGAATGACACAATTTCTTCTCTCTCACTCGGTTTCTCTTTCTCACTCCACACACAATATTCACATTAACAGCAATCCAGAAACAAAACAAAAAAACCTCAAACCACCACCAAACCTTCAATCCCACAAAAGAACCCAATCAATGCAATAAACAATCACAACATAAAGCAATCCTAAGCGTTTTTTCGACTTACCTCCTCACCGTGAATCTTCGAGTTTCCTCCTTCCCTTTGATCACTCTTTCTCTTATTGTTTGCAGGTGCACGAAGGTGAAGGTGGTGCGAGGTTGAACGCTCCTCCAATGTCGCCTCTGTGCTTCGGCTCCGATCTCCCCCTTTTTCTTGTTGCAGGTACGAAGTTGGATGAAGGTGGCGCGACGACGGGATGAAGATCGGCGACGAGGAAGATTTTCCAAAAAAATCTCACCGATTCCTCCCTCTCCTTTTTTGGCCCCCGATTTCTTCATCCCCTTCTGATTTCTTTTGGTTTTTATATTTAGGTTTAGATTTCACCTTAGGAAATATTAGATTAGATCTTTGATTTTAGGTTAGATGGATTGTAACGAAAATCTTTGTAATCTTGTTATTGATTCAATCAAAATTATCTGATGTGATTTCGTTTTGTT
>Vv_1-10k_transcript/52045 full_length_coverage=2;length=633;num_subreads=60
GAGAACCAACACGTTCCTTCACCAAACTCCATGGCAATTCCCACCTCTCAAACTCATTCTCAAATAAATCATACAACAACCCATATTTAATGATACACAAACCAACCATGGTCATGGAATTTCAACAAAACACAACAAAAGCAAGACATAGATCTAACCTTGGAAAACTCGTCGATGGAGCCTTAAGACAATTTCGACGCGGCGTCCATGTGTGAGCCGGTCCTGATGTTGCCGTTGATGAGTGGTTGGCAGAGGATCTCGCCGTCGACGGTGCTGAATAGAGATTGACGTCGCGAGATTGCGGAGGAGCACACGTGGTGTCGTTATCGGTTGTACGGTGGTGAATCGAAATCGCGTGGAGGGGTGGCTCGTCCGATTCGGAGTGTCGGAAGCCGCGCTCGCTTTGGCTAAAGAACGGTGGTGAAGGTTCCACTCGGAGGCGGATGACGAGGGGTTTTTCCGTTGGATCCGCAAGCTCCCAGCGGCGGTGGGTCGCGGTGATTTTACAGACTTGATATCTATGTCTCTGCTTTCTGAAATTCTATTTTATTTTTCCTGCAAAACAACAAAACTCACAAAATTTTGATTATGATTGTGTTAATTGTTGTTTACCAAATAACCATTATTGGAACT
>Vv_1-10k_transcript/52047 full_length_coverage=2;length=628;num_subreads=60
GTACTAACACTAAAACCACCATTCAAAATGGCCAATTCTTTTTCTTATCCTTACTAGTGTTCTTCCTTGCTGCTCTTATGCTTGCTCCTCAAGGGCTCACTCGTAGTTTCAAGTGTGTTCCTGGATTATATGGAGGTACAAGTTGTTTATCTAGTCCACAATTTCAAGGTCACCCATGTAAGCAACTTAGTCGGGGACCATGTGTTAAAGCATCTCCCTCCAGCAGAAGATAAAGTCCATTTCTATAGCACGAATGCAACAAGGAATATCAATATCTACTAAATAAGATGTCGTAGTTACCAATGCTTTGTGTTATTTCAGTGCAGAGTGTATGACCAAGTTGTGGTGGTTCTTGAGTAATTCTCATGCTCTTAACTACTTTTATATGTTTACTGTTTAGTTCTTGTCTTTATGGTAGTGGTCCACCTTATGGTAATCACCGCCCACCAGCGGAAGATTAACTCCATTTCTAAAGCATGTCAATATATACTAATGCTAAGACGTCCTACTGTGTAATGTGTGTAAGGCCAAGTTACAAACATCATACATGTTGTTGTATAAATGCAAATAACAAGATTGAATCTTGTTATATGTGATCTAAATTTACAAATAAATAGTTTATGATTCT
>Vv_1-10k_transcript/52115 full_length_coverage=2;length=622;num_subreads=60
GGCTACGTGCAAAAAATAAAATATTATAAGTCCTAAAAAATGTTAGAGTATTGAGTTTATAAATCTCAAATGATAAAACAATATCCGATTTTATAAATACATAGGGTGGAAAAAATGACTAAGATTGTCAAGTTTGTTCATGTCATGATTATATTTTTCTTAATATTTCTTGTTACAACAGAAGTTAACGGTGCGGAGCATTATAAATGTGCTACTTCATCTGATTGTCCAAAAAATTATTGCTACCCTCCTAGGATAATTATGTGTGAAAACCATATATGTGTATGTTTTTGAGTGATTTCAATAAACACAATCTACTAGAATATATTCCCTCTATTTTTTATTATGAATAAAATTCTATTTTTTAATACATTAAATTTTAAATAATTAATGTACTTAGATTACATATCTTAATATATTAATGATTTAATGTATTTAAAAAGTGAAATTTTACTTATAAGAAATGGAGGGAATATATTTCATGGTTGTATTTTATAAGTATGACTTTCAACTTCAATAAATGTTAATGAAATGTAATAAGATAACTCTCTCTGTTTTTTAATATAAGTCTAAAATGTATAATAATTGTTGTATGAAAAAGAAAAATGGTAAAAACTTTTAT
>Vv_1-10k_transcript/52141 full_length_coverage=13;length=547;num_subreads=60
GAATATGTTCTATATATGATTATATATGATTATGTCAAGTTATCTAAGTATCGAATGAATAGGTCTTGACATTCGAATATGTTCTATATATGATTATATATGATTATGTCAAGTTATCTAAGTATCGAATTAATTCTAGAAAAGATATATGATTATGTCAAGTTATCTAAGTATCGAATTCATTCTAGAAAAGATATATAACATAGATGAATTATATAACATAATTGTTTCTGACACTCAACTAGAAAAAGAAGAAAAACAGATATCAGGTCCCTTGAAATGTTCTTCTGAAGGCTAAGTGAAAGTTCAGATTTAAATTTTATGTGATTCTATTCTATTCTATTTAATCTCTTAGATTCTCTGTTATTCTATTCCACCTCTTAGATTTTTTTTAAAAAAAAAACATTAAAAACTGAATGAAGAATATTCAAAACTGGGTAAGCCAATTAATAAAAGGAATCGGTAAACTAATTTCGGACTTTAGGGGGGGGGGCGTTCTTTTGAAATTATGCCTTCTCGAAGCGCAAAAAAAAATCTTTCGCACCTT
>Vv_1-10k_transcript/52163 full_length_coverage=7;length=581;num_subreads=60
GACCTCAAACACAACAAACCTATCATCACATAAACATAATACTAAGCTTTCTAGTTTCAAAACAATGGCTTCCATCAATGTTTTGTCATTCATGATACCACTTCTTCTACTCATAACATTTTCATCAATCACAAATGTTGAAGGGACACGTAACCTTCAAAGCATACATGAAGTCTCCAAAGTAGGGTTGCCAACACTTCCCACTCTTCCAACACTACCTACTTTGCCTACTCTACCAACACTACCTACTCTTCCAACACTTCCTACTCTTCCAACACTACCTACATTGCCAACAATTTCAAACCCATAGTTGCTTACTATTCCAAGTGTGCCTAAGCGATAACTACCTTAAAAAGTGCATGAAATCTATGTATTATAGTCTTATTAATTCTGTTTTTAAATTTTGTTTAAGTTATTTGATGTTGTTTCTGTTGGGGTTTATTTGTACTTTATGATTATGTGTATTGTATTAAAGCACATGTTGTGTTCATAAATAATTTCATGTGTATCTTTTCCTATCATGTAAAAACCATGGAGGAATTATGTGATATAAAATTGTCATCATGACTTGTATTTGTCTA
>Vv_1-10k_transcript/52231 full_length_coverage=6;length=531;num_subreads=60
AAGTAATATCTTAATTAATTAATATGAAATATTACTATTCATTCCTATGTTAGGTTAGGTTAGTCATTTTTTCATTTCTATATTAAGAAAAATGAATAGTAATAAAGAAAAAAAATTGTCAAATAAAAATTTTGATCTCTAGAGCGAGGATGAGGATCAATCAGTACACCAAAACTAACAACATTTGTTTATTTTGATATAAATTATAAAAATAAGATAAAAGAAGACTTTTTTTGTTATTCAGAAACATTCGTTCAAAAAGGAACTAATTGGATTATTTTACATTACAATAAAAAGAGATCCATATATATCTATTATCTATGAAAAATTAGGAAAAGGTTTCTAATATTCAATGTTTTTACTTTAACTTTTGATCAAAAAAAAAAGAAAGAGTGAATTCAGATAGATAAGACATACGGCTAATTACAGAATAATTCGTTTTCATCAAACAAATGTCTTTCACATCAAACTATAGCAACGAAAAAACTATACTAATTGTATGGCAGTTCCAAAAAAACGCACTTCTATATC
>Vv_1-10k_transcript/52262 full_length_coverage=2;length=625;num_subreads=60
GGAAATAAAAATAATTTTTAACACCAAGAGAGAGGAAATTCTATCAGATCTCTTCTTCTTCTCTTTTACAAAAACAGAGTCATAACACACAAACAACATCAAAATAAAATCATCATATTTTAATAAATCAAAAAGCCAGGAAGAACGTTACCGCGACAACCTGAGGGAGTGGGTTAGGCGTTGGTCGGAGATCTCCGCAGCTGGCCGGCGGTGAGTGATGCTGTGTCGATCCCGTCAGAGGTGTTTGAAGAGGCGGCATGGGGAACTCGCGGATCCGGGCCGGTGGTGGTGATAGCGCTCTTCGTATGTCGGCGCGGTGATGGATGCTTAAAGTGGTGGGTGTTCACCGGGGATTCGCTATCGTACCGAATGGCTTCGATCTCGCTTCGACTTCTCTTTCTTTTATTTTCGCTTTTGCTGCAAAATTATCACAACAAAAAACAAGTTCGAGTGTTATAATAACAAAAACAATTTCAATTGTGTCTTTATTATTATTATTTTATAATTGTATGTATGTATTGTTGGATCTGTGAAGATGTTGCTGCAAAATGGTTGTTGTTCTTGTTTTGATTATTGTTGATCTCAAACTCACAAAGAGTACTAAAATTGTAAGATGGCAGATCAC
>Vv_1-10k_transcript/52269 full_length_coverage=3;length=611;num_subreads=60
AAGCCATACAAGTACGCTTCTCCTCCACCACAGTTCCCTCTCCATACGTTCCTCAGCCAGTTTACTCTCCACCTAAGAAGCCATACAAGTACGCTTCTCCTCCACCTCCACCGGTTCACACTTACCCTCCATACATTCCTCACCCAGTTCACCACTCTCCTCCACCAACTCCAACCAAGAAGCCTTACCTCTATGTTTCTCCTCCCCCTCCTTACCACTCTTAGATAGTGGTCCGCCATAGCTCTCTATGATATATGAATGAAGAATATTTGAAAATAAAGAAAGCGAAGGAAGGAAGGCGTAATAACAGAAGAAAAAGAGAAGAAAAGGAAGCAAAGTTTCCGCGTTTTGTCTTCATCAGATCAAAAAAGTGTTATTTATTTTCTGTTTCTATGATAGGATTGCTATTGGGTTATTTTGTAATGTGCTTTTGCTTAGTTTATTTTCATGAAAATCGCTTTTATTATTTGACAGTTGTAAAGCAGCACTGTTCTGCTATAGTACATGCAAATGTAATGATGTGTAGTCTTCAGCCTGCTCTTTTGCAGGGGTTGTAAGACATTATATATATTAATATTTAATATCAATTACTATATATGTTATTTTAAATT
>Vv_1-10k_transcript/52283 full_length_coverage=2;length=609;num_subreads=37
GGGACACAAGAGAGAACCAAAAAAATAGATCTCTTCATCTCTCTCTTGTTCAAAATACAGAGCCACACAAATTACAATTCATCCCTCTCTTGATCTTCATGGAACACCACCAACATCAGCCTTAGAAAAACTAATTCTCATAGAAATGAAATACATCATAGGATTAAATAAACACCAACCACAAATCATAAAAAATCAGCGGAAAGTAGATCGAAACCTTACCGACAACGACGGCGGTTGATCTATACGGCGGAGCTCGTGGTGTAGTCGAGATTCACGTGCGGTGGTCTCGATCGGAGGCGTGTGGGATGTTCGACCGATGGCTGTGCGAATCGCGCCGGGAAGGGTGTTGTCGGAGAGTGGGCAACGGAGTTGTTCGGCGGAGGTATTGTGTTTCGGTTCCGATCTCCTTTTTTTTCTGCAAGCAAACAACTACAACAAGAGTGAAACAGAGCTTATGAAAATTTACGGTTATTATTTTTCGGTAATTTGCACAAGTTGGTGATATTGTATTGAAATGAAGATTTGTGTTATAATATTGTAATGGAAAACTTTAGTTTCAAAACAAAGCAAGTTTTTTTTTATTCTGCTTGTAGGTTTTTTTTTTGT
>Vv_1-10k_transcript/52286 full_length_coverage=4;length=606;num_subreads=60
GAACCTTCTTCACTCTCACTCACTAACACTTTCAAGTATTCCTTCTATACTTTAGCCATTTACATTATCAATCTTAAATTTCTCCCACCACCAAAATAACTATCATGGCCTATAAGAATATGTCTTTGACAGCTTCGGCGGCGGCGAAGGAAGGTAGCTCAGTCGAAGATGGCGGCGGCGATGTATTGTGGAAGTGTAAAAATTGATGATGAAAGAATCAACACAACAACAAAAGCTTTGCAATTACACTCTCCCGAAATTCTAACTCACCAGAATCGGGAGAGTGTGAATATTGCATTGCGGGGAATTGAGGGTAGCGGTCCGAATTACCTTAACTTTTATTTAATTTTGTATCTTGTATTTTCTCTATGTTTGTCACTGATTTTTCTTTTTTTTTAACTATAATTATTTTTATTGTGTTAATGTTATGATGGTATCATGGGATGTAAGAGATGCATACGAGGTTGCTGGTTTGGTGAAATGGGATTAAGGAGGTTAATTAAGTACTTAATTAATGCTGCTGGCATGCATCACTTACACTCATCAATGTACTATGCTTTGTTATGAGCTTTGTTCTATATTAAAAGAAATTATTACTTTCTTCTT
>Vv_1-10k_transcript/52295 full_length_coverage=3;length=609;num_subreads=60
GGTACCAAACTCAAAAATCTCTAACATGGCTTCCTTTAAGTTTCTAGTACTGTTACTCCTTGTTGCTCTTATTTCAATCCCTCAAGGGCTTGCAGATTATAGGTACAGGTACGGGTACGGGCATCCCCCTAGGAATGATCCTCCTATTTATGGCGAGATCCCGTATGGACCACCGAGGGAGAAGTTACAGGCCGTGCACACGCCTTCAGTGAAGAAGCAAGGCGAAAATACACCGGTCTACAAGCCACAGGTTGAGAAACCTTCAACTTATAAGCCGTAAGTGATCGAGAAGTAACTGGTTTACAAGCTTCCATATGAGAAGCAATCTATCTATATAGTATTGTCTAATTAAGAAAATATGCTAATTAAGAAAAGGATTTTAGATTCTTGGGGTCTAAATTTCAATCCTATTCTTAGAATATGCAATATATTGTTATGACAATAATGAGAATGCATGTAATATAGAATAAAAGAAAATGGTGCTTTATAGTACTCCAAATTATTATTATATGAATAAGAGTTTTATGATTTTGATGTGTTGTTTGACTGAATCTTGATACTCTAAATTGCTGTAACAAACTGAACTCAAATAATTCTAGTTCATTTCTC
>Vv_1-10k_transcript/52313 full_length_coverage=2;length=606;num_subreads=60
GAACCAAACACAATATAACAAAACAAATCTGAATCTTTCTCATATAAAATCTCAAATCAAAACTCCACAAAAACAAACAATCTAAAGATTCAAATGTAAGAGTTACCGGTGGTTGTTCTAGCGGCGTCGGCACCGAATGAAAGGACTGAGAGATCTTTAGCGGCGCTTGCGGTGGAGGTGGGTGTGCGATCCAGCCGGGACTGCCGTCAATCGGAGTTGTTCTTCATGCGATGGTGCTCGTTTCATTTTATCACTCCTCTTTTTTTCCTTTACCTGCACAATCAAATCAACAGCAGAGAACCAAACAATTGTGTTTGTGAATTTTGTTAGAACTTTATGTATGTTGTTGAATGATTCTTTCACAAATGAAAATAAAATAAAATTAATCATAGCCATAATTATTAATCGTTTGTGTGAAAGATTGGTGATGTGTTTGAGTTTGAATGATGGTGATTATGGCCATGAAATGATTTTCAGGCTATGGGAGAGTCATACGTGAGAAGAATATTTTTGAGAGTGATCTGTTAGTGTGTCTGTACCGTGTATGTACGTGAGTGTGTTTTTGTGTAATTGGTTTTCCTCCTTCTATGAACTTCTTCTACTTTT
>Vv_1-10k_transcript/52337 full_length_coverage=4;length=603;num_subreads=60
AACACACTATTACAAATTTAAATTGCAAAGTCTTCTATTTAATTATTTATAAGAGAGCATGAACTTCTTTCTCAAACTTCTCTATTTTTTTATTTTATATTGTTCCTTAATTCTTATCGCAACACAAGTGGCTGGAGTTAAAATTGGATGTAAAACTGATGCTGATTGTCCCAAGTCGGATTCTGATGGTGAAATTAATGTATGCAAGTACGGCTATTGTTCGGTTAAAGGGAGACATGGGTGGATCGAAATTCCATGATAACTTTACAAAAATGTAAGAATGAGTTACGGTGTCAGAAAAAAATAATATATCTTATTATTTAATATGTAATAAACTTTTTATATTTTTTTTATAAGTCAAAACTTTGCTTTTATGATTTTCAACTCTAAAATGATGGTAACACAATAAAATATAATATTTAAATTGTCTTATTCCCTCATTTAGAGTTATTATGAATGTAAATGTTTGGTACAGGATTCAATCCTTACCTTAATTTTAATTTATGTTTATGTACTAATGTCAATAAGTTTTTGATATATATAAATCAAGAACATTAACTAAAAATTTATTTAATTTATAATATATTTCCAACATTTTTTTTT
>Vv_1-10k_transcript/52356 full_length_coverage=2;length=604;num_subreads=60
GGATGGCGGGTCAAGAAATGTTTACTTCATTGCTGTGCTTGATTGTGTGGGATAGGGGTTGTGGACATTGATTGTTGGTTTCAGTGTGGAAGTGGCTAATTGGATTGGTATTGGGGCTAAGAGCACCTGCTCCAGGATTTGCGTTGTGAAGTGTGGGAATTGCTAATTGGATTGGGACTAAGAACACCTGCTCCAGGATTTGCTTTGTGAAGTGTGGGAATTGCTAATTGGATTGGGACTAACACCTGCTCCAGTGACAATAATAAATCTCTTATTCAACCCAAGGGTTTGGACAATAATCAAAAGCAGTTGTAGGGCCAGAGAGTAGCAAGTAACATGTGGTGATGATTTTTCAAGTAGGGGAGGATAGGTAGATAGATGCTTAGGAAGAGAAGATAGAATTAGTGCTTTAATATTTGGTTACCTTGTACACATTACAGTAAGTAGATGAATTTTACCCTCCTCGGACTTTGGAGATGGATCTCCAATTCATTTGTTGGGATTGTTAATTTGATGGAATCACCCTTATCCATTAATTTGATGCATTCAACCAGAGAAAATGAAATGGAAAATAAAAGCATCCTCTTTGAAGGATCATTTACGG
>Vv_1-10k_transcript/52361 full_length_coverage=2;length=590;num_subreads=60
AGTAACTGCTGCTGCTGAACTCCTTGTGAAATTGAGTGTTGATCTGAAATCAGATGCAGAAAAGAAAGATGAAGAGAAATCTGAGGACAAAACTAAGGAGCAGGAATCTGCACCAGAAAAAGAAAGCAAAGGAGATTCAGAGAAGGAAGTTAAAGAGTCTGGTTCAACTGCTTGATTATGATCTCTGTTCATATTTCCAGCACAAGGCGATATGACAAGGTTAGGTGGTTGACCCATGTGCCACTCTTATCATTACTCTCTCATAGTCCTAGTCTTTGGATTGTTTTGTTGCTTTGCTACGTTATTGAGTGGTCCATATCCTTTGTTGAGTTATTTTCAGCAAAGTAGGTTTCGAGTCAGGTTTGAATCCCCGAATCTAATGATTCGCGCTTTCGGAGTCTGGAGTTATTTACATTCTATTCATGTATTTGTCATTGAATTTTGAGTGAGTCATGTTGCTGTCGGGGATGGGGGAAGGGTGCAGTCGGGAATTAGTAGTGGTAAATTACTATAAACAAAGGTTTTGAATGCATATTGCTGAGTATAACTTTTTATAGACTCGTATTACTGGTACATAACTTGCTTTTGCT
>Vv_1-10k_transcript/52379 full_length_coverage=2;length=607;num_subreads=60
CGGAACCACATCATTCCCCAACGTCTCTATCCTTCTTTCCATTCTATAAATACCTCTCATTTTCTCATAAAAATCTCACATCAAATTCTAATTCATCTCTCAAATTGCTACTTCATAATCCATCTTCTCTTCTTCCCGACAAGAATGGCGAAAGCGGTAGAGACACGTGTCTCTTATGGTCATCACCATCGCTACGGTGATCATGACTTTCTTCTGCCTGCATAGTCCTGAAGACTGTGGACCTGGCAATGCTTTGCCTCCAAATCATCTACATGTTACTTGTTCATAGCATGGGTCATTAATCGTCATTCTTGAAACTTGCCGTATTTCTTATTTCTTAAATGTACCGTTTATTCGTCGTACTGTTCAATATAGTATGTAATATTTGTACTGTCAGTATTAAATGTTGTACTATTTGTCATAATATTGCTTAATTACTCAGATAATATTTTGTGTGTTTTCTGCCAGTCAAATATTCCTATTTCTGTGCATTAAATGATTTTCAGGGTTATTATCGGTAATTTTGCTCGCGTACAGTAAATATTAGTTATTTATTATGTCTGTGTTTTTTTAACAAGTCATGTAAATAAACTTTCATTTTTCACAT
>Vv_1-10k_transcript/52435 full_length_coverage=12;length=568;num_subreads=60
GATACTTAGATAACTTGACATAATCATATATAATCATATATAGAACATATTCGAATGTCAAGACCTATTCATTCGATACTTAGATAACTTGACATAATCATATATAATCATATATAGAACATATTCGAATGTCAAGACCTATTCATTCGATACTTAGATAACTTGACATAATCATATATAATCATATATAGAACATATTCTAAACCAATGTCAAGACCAATTAATTCGATACTTAGATAACTTGACATAATCATATATAATCATATATAGAACATATTCTAAACCAATGTCAAGACCAATTAATTCGATACTTAGATAACTTGACATAATCATATATAATCATATATAGAACATATTCTAAACCAATGTCAAGACCAATTAATTCGATACTTAGATAACTTGACATAATCATATATAATCATATATAGAACATATTCTAAACCAATGTCAAGACCAATGTCAAGTCAAAATTAGATTCCATAGTTAGAATCATAAAACAAGACCCCCATCAATAATAAAAAATCAAATTATTTTCTCAGTCTAACGTTGAATTATAAAAATAACATCC
>Vv_1-10k_transcript/52447 full_length_coverage=5;length=592;num_subreads=60
TATCTTTATTTTCTTTTTCACAATTCCGATTGAAGAACTAAATTAGATAGTTATATGAGTGAAATAAAACAGCTTATATTGAATCGAATTTCAGAATACCATATTTACTTGTAGTTAATAGATAGTATGATGATTTGAAATGGCAGTAAAAATATTGAGTCTCATTTTCTATGTATAAGAATGAAATAAAATTATAAACAGAAGAGGCCATTTAACCCAAGATTGGATAAATTGTCATCCTGTTTTGAAGCGGGCTCAAAAGACCAACCTTATTTAGTTTTAGTTACCATTTTTATGAATTATCATACATATATTAAAATAAAGAAGGGGGATTAATAAAAAAGAGTGGATGGTTAGAAACACCAAGATACACAAAGGATTAGTAACACATATTTTGTAAATTATCCAAAAGACAATTTACTTTACGCAGAATATAAAAAGAATACTAATTGGGGCTTTAAGTTGGTAGAAAAAAGAAAGCAGTACTCCCCACAACTCCGATCCAGAGTATGCTTCCATCCACTCATTCAATAAATGACTATCAGGAACGAAAAAATCCTTTCAAATTTTTTAAGTCCCTTTTTCATAGCAC
>Vv_1-10k_transcript/52471 full_length_coverage=4;length=545;num_subreads=60
AAAAACAAATCTCTGCTACAACAACCCTCTTCTCTTCTTTTCTCTTCCGCCATCCAAATGAGTTACTACAACCAGCAACAACCGCCCGTCGGCGTTCCTCCACCGCAAGGTTATCCGCCGCAAGAGTCTTACGGCAAAGACGCTTACCCTCCGCCGGGGTATCCACAGCAAGGCTACCCTCCACAACAGGGCTATCCACCACAAGGCTATCCGCAGCAAGGCTATCCACCGCAATATGCTCCTCAGTACGCTCAGCCTCCGCCTCAACAACAGCAAAATTCATCCGGAGCTGGTTGCTTGGAAGGATGCTTGGCTGCTCTCTGTTGCTGCTGTCTCTTGGATGCGTGCTTTTGAGGGGAGATATTACATTGCACAGACTGGATTGATTACAAATGTATTTTGACTTTGAGCACATGATGATTATTGTTCTTATAGCTTCTTTTACTTTTCCTTGTTTATTGTTTGTTTTTATGAATATGAAGTTATGAACTACTGCTTCTATATATCATACTGCTTCGTTAAAGGATTGATTTGTTTTTATTTTC
>Vv_1-10k_transcript/52507 full_length_coverage=2;length=599;num_subreads=60
AGAGAGAGCAGTAACAAAAATCATCAGCCGTATCTTATCCCCTTTTTCCTTCCATGTTTCTTCTTTTTACAAGAGTACAAATTCTTCTCTCCATAAAACTTCTAACAACAACAACATGAAAATCGAAGAAATAAGAACAAATACATGTGAAGAGCTTGCTGTGCTCGGAATTGGTGAAGGCGTGTTGTTGTTACTGAGAAACAATACCACAATGAACTTGCGATGAATCTGCTTCAGCTTTCAACTTCGCGTGCTGCTGTCATTGTCGCGTGCTGTTGAATCGATGATGGTGCTTTTGGATTCGTCAGTGTCGGAGGCGGCCGGAATCGCAGGTGGTGGTGGCGTTGAAAGTGGAAGCGTCGCATGATTGGAGGACGGTCGAAGATTTCGCCGATATCGGAGTCGTGTGGATCCATGATGTACTTGGCTTCTTTTTCGGCACGGACGAAGGCTGTGGCTGAGCGGCGGGTTCTCTTTAGCGTTTGTCCGCTTGGCACTAATATTGTTATTGCAAGCTTTGATGTGTTCCCTTCTTCTTTATGGTGTCATGAGAAAATGAAACATAAATACAATATTGTTGTTGTTTTTTTTTTGCTGAG
>Vv_1-10k_transcript/52537 full_length_coverage=2;length=614;num_subreads=60
TTGAACAGTGGATCTTTCTTTTTTTCTTTTGAATACCTTTTTGGTTCTAACTCTGCAAGAATCTCTCGATATTTTGGATAAAATCTTATTGTTCCTAGGAATCAATTGTACGGTACTCCTCTCCTCCAGTGGAAGGGCTTATTCTATTCTAAGTTCCAACATAGAAGTCATTTGACTTAAAAATATCTTTTTTCCGAATACAAGAAAAGATCAAATTTGATTTCTATTATTTCTTTCAGATATGTCTATAAAAATAATAGAAAAATCCATCAAATCATTACTTCGAGTATCAAACATTTGGTTTTCATATCTATGCATACGAGATTTTGAAGGCAATTAATGGACGAAACTTTCACTTAGAATCTCTTATTTTATTAATAAAATTCCCTAGAATATTCAAAAAGATGACAGATATATAAAAAAATAAATAGAGAAAAATATTCAAATTTCTTACCTCGATCCGGAAGAAAGGGTATACGTGAGAATTTGATTCATCTTAATGAAATAAAAAGAGAACAAAGAAGACAATAAAAGAACGAAATGTAAAATAGAAAGGAAAAATAGGATCAGGATCCTCTAGTAGTTTTCTAGACATACAAATTCGAAGAATCTCG
>Vv_1-10k_transcript/52541 full_length_coverage=2;length=586;num_subreads=60
GAACCCTTCCCCCATTGTTGATTGTCTATCAAATCTATATAAGCTAAAAGCCAAGTTACAGCCATAACATGGAGGAAGAAGAAGGAGATGAAGAGGATGAAAGCAAATGTATTCAGTTCTTGAACATTATGCTTCTCACCTTTTGAAGAGAGAAGCATGAAATCAAAAGGCAATTCATATAGGCTAAGGGAAGGCTAAGCCTTTCTTCCAGGTTCCATTCACAAAGCTGTAACTTCACTGGTGATTCAGATAACCGCATCAATTCAAACACAGTCTGCAATTTCATCTTTAATCAATGTTTATTTAGTGTTGTACTTGTATCTCTTTCCACTCATTCTTTAAACTAGTTTAATTTGAATGGTTAACTCGGAAACCGTGCAATAGATGTATGTGTCTGTTAAGGCAAACAGCATAAACTGTGATAGTAACTGGTAATGTAATGTTTACCTCTGTACTTTTTGCTGCAAGCCATGAATAAAATGGTAAAGAGTTTGTTGTCGCATAGAAAACTTAAGTGTTTTCCACTGTCATCATTTACCTTGTGCAGTAAACATGTTTGTGGTCCATGATTTTTCGAATTTATGTG
>Vv_1-10k_transcript/52571 full_length_coverage=2;length=581;num_subreads=38
GATTTATTTTCATTTTTGTTATTCGTTCCTCTCCCTCTCTCCCTTGTCTCTATCCTTCATTCTCTCACTCTCTGCAAATGAAGAACGCAGAAACCAAGAATTTCAGATGAAGATCTTCCATGATCTTCATCTTCTTCCCCTCTCATCTTCATGAACAAAAAAACCCAGAACTCAATCGGAACCCAGAAACAACATGAACAACAAACCTTAGACCCCCAAATCGAAGCTATAACATGCAAGAACTACACATATGCAGATATCAACAGATCCTAAAAGCTAAGTTTAGATTTATTTACCTCTCCGATTTATCAAATTCTCTCTCTTTAAGCCTTTCCGTTTTCTGTATGTAGGTGCGAGGACGATGAAGCTAGAACGTTGCGGCTCCGAGATCCCAGGAACTCGATGCCTTCCGTCTTCTTCTGCGCTAATCTTCTTCTCCGTCTCCTTCTTATTTCTCAAAATCTTTTTCGGCCCCTTTCTTCTGTAAATTACGTTTTAATTTATAGAATTTTAGAGTCAGATGAATTAGGAAATAACTTTTAAGTTTTTGATTCAGAAATTGATGAAGGATTCGATTTGGT
>Vv_1-10k_transcript/52590 full_length_coverage=2;length=582;num_subreads=60
CTAGCAAGTGGCATACTATCTATAATCTTACTGCCATCTCCACCACCAGATATGGCCAAGTCTGTATCAGCTACTGGAGGAGGCTTTCATTAAAACAGTGTGGAACATTTTCTTCATGTGTCTATCTTTTTTTGTCACCGCTTTTAATATGGAAGAAGAAGAAGGAAAACAAGAATGTTTTTTTTTTTATATAATTTTAATTTGAAGCCGTTGTGTAGAAGGCTTTTTTAGATTCCAACAAAATGCTGCTCTAGAATTGCCATTTTTGTGGCATGAATGACTAATAACCAGTCATTTTTAATTTGTAAAGTTTGATGAGAGGCTGTATACAGATCCTGCTAGAGCAGGACTCAGCCCTTTCTTTATTTATATGTCATCTTTTGGTACATTTTGGATGCTTAGAGGATAATGTAGTGATGAAGTAAACATGCTTAGATGCATGTTTGTTTAATCCATTAATAATACTTATGGGGAGAATGTTCTGAATTGAGCTACTCTTCCTTCTATTGTAATTTGTAACAACAATCTCTCTTTTTTTCCTTCCATCATAGAGAAATAAATGCTTACATTAAGTACTATTTT
>Vv_1-10k_transcript/52601 full_length_coverage=3;length=589;num_subreads=60
GACTCACCCAATTCCTTTCCCAAAAGGAACACACATTCACCTTTATAGTTCACAAAAACTCTTCTTCCTTTCTTCCCTTTGAAGGCTCATCCTTTTTCATAGCCTTAGTACTATTGTTCTCTATTGAAAATTTCTCATGGAAACAAGAGCATGTAGCTGTGAGATCAACGATGGTGGTGATGAGGATGGTGATGATGATGATGAACCAATGACAATTGCAAGTTGATTTAACTTGATTGATCATTTGGGCAACTGAAGATCCTTTGGCAGTAACACTATTACAACATCATTGCTCTATTCTACACCTTTGTTTTTATACGATGTAATACCAAGGTTTTCAATATTATTGGTTTCTATATATGTAAGCAATTCTATGAAACATTATTATGCCAGTTATTGGTTGCTTAGTAGAGATTTCAAGTTTTTTTGTTGTTATTGTTTTTGTTGTGACATGTTTTTGTTGTGACATGTTTTGTTGTAGACCAAGACCATTTCATTTCATGTAATGATTTTGTTCTGTTTTGGCATTTCAAAAGCTACCCAGAATAATGTGATAATTAATTGCGAGATATGATTATGTTATGAGGGT
>Vv_1-10k_transcript/52620 full_length_coverage=3;length=599;num_subreads=60
GGTCCACCACCACTTTTTCTATCCTCTAAACTCTCTCTCTTATTTTATTCTTAATAAATAAATTCAACAACAACAAAACTTCTTCTCATCAAGATAATAAAAGAACAAGTTCAAGAATATTATTCAATTCAACATCCTAGCATGGCTATCACTGTACAGCATAGCAATAAACAAAAGAGCAGAAGGAAATACCTGAAACGGCGGCCTGAGGCGTAAATCACGACAGCCTGAAGTGTGTTTGGAACGCAAACCGCACGGTGGCTTCGACGACGGCGCGAATGTCGTTGATTGTTTCGGTTCCTTTACTTTGTGAAAATGTCGATGCCTCCCTTTTCTTCTTCTGTACTTTCGATCCCCTTCTCTTATGCCTCCCCCATTTTCGTTTTCAGAAATAGCTTTATATAATATTTTTTGGATTGAGTAGATTAGGAAATACATTGAATTTAGTTATTACCCATTGATGGTACGATTTGATTTGTTTAAAGATTGAGATTCGTTGTAGAAATAGGAATTAAGACGGGAGATTTGATTGTAATATGAACATTCATTGCAAAAATGATTTTCTTGATTCGATTTAATATATTGTTTGATTCCTTTTT
>Vv_1-10k_transcript/52640 full_length_coverage=2;length=577;num_subreads=60
ATACACATGATGGAAGCCGTTTCAGTATATTAAGAATACATATGTATCCTCGATTGAAAACTTGATTGAAATTCTAGATTTTTGTTCTATTTATCATTATCATAATATTTTTCATATCTATCTTCCTTATATCTGAACATTTATATATATATATAAATAAATAGAAATATTTATTTATATATATATAATTGCAATAGAAACGCGGACACGCATTGTGGGATTGATACGAATTCAATGATGTCTCCATTAGATAGAAAGAAATCAATAGAAAAATGAATAAATCAAAATTGTCTTCTTTTTATTTTTAAAATACAAGACAATAGAATTTTTTATTTTTTGAATACATAAATATAGTATTTATTCTCTATTTGAATTACATTCCTTAATAATGAATTTGAAAAAAAAAAAAATAAAAGAAATTAAGAATTGTTAAAATTGTTAAATAAATTAAGATAAAATTTTATATAAAAAATTCAAAATGAGTGTCATTACTATTACTGATCAATAAAAATTTCTACCAACAAAGGAGGGGGAAAGAAAAGCTTTCATTTTATGATAAAAAATTCTGTTATTTCGC
>Vv_1-10k_transcript/52659 full_length_coverage=2;length=569;num_subreads=60
GGAAATTGAATATCTAATTCGATTTCTTTTTTTTTTGAATAGTTCTAATTTGATATTCATATTATTCTTTTTTTTACTATGAATTTCATTTTCATTTAATCCAATTCAAAAAAAAAATTTCTATTCGATTTGCATTCTAATAAAAATAAAACTCTTTCTTTTTGTGTAATCTATAGTAAACGAATTAAATAGGCTGTTTTCCAATTGTTTTACAGAACGAATCGGGATACAATAAGGATTAGATCAAATCGAACTAACAGATGCAAATACGAATATGCAAAGGAATTTCTCTTGATTCTTTATTTTTTACTTAATGAAATGGGGGCAAAATAAAACATAGGTCTTTTTTTTTTTATTCATACCTATTAGTATGATTCATTACCTTCCTACTTCTAAGGATATTTGTTATTTATGCTTAAAATTTTTCAATTCTACTCCTAATCTGATAAGAACTTGCTAGATGTTCTAATTGGATGTTTCGTCAATGGTGTTATGACGGAATGGAATCCTTTTTTGACTCTGTACCAGCGATTCCACTATTATTATAAGATATTATCAAATTTTTAGTG
>Vv_1-10k_transcript/52667 full_length_coverage=2;length=574;num_subreads=60
AACAAAAAAGAGCGGGAATTGAATTCACCAAATACAACTTTCTTAATTCACTTAAAAAAAAATTAATCATGAGTCTATATTATCAATATATTTCTAGTAAGATTCCCTTAGTATCAAAAAGGTTTGGTTCTACAGAATTTTTAACCAATTTTATTTAAATAGAGTATTTAATTCCGAATTCTTACACAATATAATTCTTATATATTAATTCTTATATATTATTGGGCTACCCAGAAGAAGTAAATCAACTGATTGCTTCTTTCTTTTATTTTTCTTTCAAGTTGAGTTGAAAGAAAAAGTCTCGACAGATAGTACCCAGAAAAAATGTTTTGAACCAATTAATGAAGTTCATTTTTCATTCAGATCCTAAAAAAAGGAAATAGAATTTTTTGAAACATACAATAAAGTTATCTATTGACTCACTTACAAAAATATTCTGATTATGAAGAACTCAACGGGACCCCCTCAAATTCATCAAAGAAAGAGTGGATCCCTGTTGAGTTCTTATGCTTTCATTTCAAAAAGGAAATTCATCCAATTATTACAGGGATGATCCCAATCCCGAATATGAACC
>Vv_1-10k_transcript/52668 full_length_coverage=2;length=577;num_subreads=60
GGCGTATATAGGTGAATCCATGGAAGGGCATCATTGACTAGTTATCAAAATAGTATTTTAGCCCGCGACAAAGTATGTGTGGCTCGCGATAATCTACTTAAGGAACATAAATCAAAAAATCCAAATAAATTTTCAAAAGTTTTAATAACAATTAAAAAGTAGAAATAAAATGAAAACAATTACCAGGGAATTGTAAAAAAAAAAAAATCGAGATTAAATTCAAAAGGTTAAGGGGGTCAAACTAGGTGTATATAGAATCTAATCGTTATAAGACAGCTGGGGGATTTCCAAGAATGATTCTCGAATACGATTGAATCTAAGATACAACTAATTGGTTTACGGTATGGAACAAACACATGTATATGTCATAGTAGATATTCATTAGTTATCTATGACTATCTATCTAAATTTGTCCTGCTACTACTCTAAATTTAGGTAGGGATTCAAAAAAAGAGCCGTTCCATCTCTTGTAATTGTGAATTGAATATAAAAAATGACTAAAAAAATGAAATCAAAGAAAAAGAAAGGTAAGATAAGACCAAAAATTGTATGTATTCACAAAAAACTACAAGGGTAG
>Vv_1-10k_transcript/52683 full_length_coverage=2;length=581;num_subreads=30
ACCACATAAGAAGCCGTACAAGTACCCATCTCCCCCACCACCACCAGTTCACACCTACCCTCACCCACACCCTGTCTATCACTCCCCACCACCACCACCAACACCACACAAGAAGCCATACAAATACCCATCACCACCACCACCACCCGTTCACACCTACCCTCCCCATGTTCCCCACCCAGTTTACCATTCTCCTCCTCCACCAGTCTCTTCCCCACCTCCACCACACTATTACTACAAATCACCTCCTCCACCTTACCACCACTAGATAGCCCATCATTGGCATCACACTATATGGATCTAAGCAGATAGTGTGAAAGCAAAGAAAGTCGTGCACAAAGAAGACTGAGGGGATTCTTCACATATATATTTCGTCAGTGTTTGATTAATATTGTTTAGAGGGCTGCTTTTATTTATTTAATTTGTGTTTTTGTTGTATAAGCCACAGCTGTAAGGCACTGCCCCAGTATGCATGCGTCTGCAGTTGTTTGCATGAATTGTAATTTTCAAAGTTCGATTTTGTATCAAGCAAGCCAAATAAATATATCCCCATTATAGCCTTGCATCTATGCCTCATTTTT
>Vv_1-10k_transcript/52756 full_length_coverage=4;length=565;num_subreads=60
GAGAATCAGAAATCGCTAGGGTTTTATATCAGTCAAAAACCGCAAACTCAAAGAAGGACAAGATTGCAATGGATTCCTTCTCCGCTCCCTCGAGTCGTCCATCGTCTCAACTATCGCCTCAGGATCTCAAAGATCAGTTGAAAAGCCAACTTGCCATGGAGTATGCTCAACAATTTCTTGAGACTGTTAGAGGAAAGTGTTTTGAAAAGTGTATCACAAAGCCAAGTTCAAGCCTCAGTGGAGGTGAAAGCAGTTGTATCTCTAGGTGTGTAGACCGATATATCGAGGCCACGGGCATTATTAGCAAAGCGTTATTTAGTGGTCAACAATGAAGTGGACAACCTCGTCGGTAAATCATGAAAGTTGCTCAAGTTTTGGGAATCACTTAATGATGTTTTAGATTTTATGTTCTTCTAGAAACAACTATGCATTATATTTCATATGCCTGTGATATTCTCGGTTGTTTTCTGCTCTTTGCTTAATACTTGTACTTTATTATAACTATTTTAAGCTTATGAATTCAGGCCCTGTTAAGGGGAATAATGGTCATTCATCATTTACTTTA
>Vv_1-10k_transcript/52782 full_length_coverage=3;length=558;num_subreads=60
GATCGTTCAACAAGCTATAGGGTTTCATCATTCTCTCGGCCCTCTCCTATTCTTCAATTCCAGATCTCGTTCGTAACTTCTTTGTCAAACTTTGATCGATACCAGATCTGTGAAGTTCCGATGGAGATCTTCAAGCCGATGGTGGTTTTGATCAGAACCGAATCTTCCTCCATAAGATCTAGACTGCCGAGGTATGGTGGTAGATCGATGAGCAAATCGCAGATCCAGTGTTGAATTTTTCTGGTTTTGCCTTTGATGATAGATCGTAGATCCAGTGTTGAATTTTGCTGGTTTTGCCATCGATGACAGATCGTAGATGCACCGGCGTTTGATTTCATGAAGCCGCTACGAGGCATGATTCAAGATTGACGTCTTCCAGATTATCAGATCTCGGTTCTTGTAATTATGTATTTGATTGTGAGCTTTACCGGTGCGAGTTTCATGGATGTATGTAGGTTGTTTCAGGATATCTTAATTCGCTAAGCGATTTGAGAATTGGATCCTGATTGATCTTGTCATCCGACCTTTGCCATGTCAGGTGCGCTTGCTTGGCAGGTC
>Vv_1-10k_transcript/52796 full_length_coverage=2;length=565;num_subreads=60
GACTCTCCACCGATTTCCTTTTTCTCTCTCTTCTCATTTGCTTTCTCTTTCGTTCTTCCTCTTAACCACAACAACCAGAAACCATGAACAACAAACCTCAACCCATAAATATTTTCATGCAATCATCTCCAAAACCTACAAATATTTAAACCCTTATTCCCAAAATCCCCCAATTGCACCCCCCAGAATAACATGCATAAACAAAAATTAAAGCTAAGTGAAGAATTTTTACCCTTTTGCTCGTGTGCTTTCTGTGGTTGTATTAAGATTCACTCCGATTTTTAACCTTCTCCTTGTTTTTGTTATTAGGTGGCGGCGGAACGAAAGGAGATTAGGGATTCAGACTTGAAACCTCTAATCTTCAAAGAATGGGTCGCTATATCTTCTTCTACTCCTTCTTTTTTTGTTTTATGTTTTCCCGGTCCCCCTTTACATTAGTTTAGGTTTGATTTTATAGTGCTAAGTTTCAATTTGATTTAGGAAATATTTTGATTGCATTTTGATTTGTGTTTATGAGTTTGATTGAGATTGATTGTAAATTAATTCCGGATTTGATTTGGTGTTT
>Vv_1-10k_transcript/52806 full_length_coverage=2;length=565;num_subreads=60
GGGACAGACCCACACATATCTCTTTCTCCCAATAGCACCATGTTCTTCTTTCTCAAATTTTATTTAAACAAAGATCTCAAAACCCACAACATTTAAACAACATTAACCAAATAGATAACAACATAAACGCAGAAATGGTTACCGGATCGGTAGCGGCTTCAGGTCTTCGTGCGTGACGGAGCGATTCGGTTTGGAAAAGCGGAGGAGACCGACTTCGGTGGCGGTCGATCTTGATGTGGAACACCGGCGCGCGAGATTGAGTGATTGCGGTGGTCGAACCAAGACGACGGCGCGTCCCTATCTGGAACCGGCGGTGGTTGCTTCAGAGGTGGATCGGTGATTGTCGGCGCGACACTGTCGATTCGGTTGTGTGGTAGTGATGGTTCTGTTGTTTGTTCTCCTCTTCACTTATTTTTTTTCCTTTTTTCCTGCAAAAAGAAACAAAGATTTGTACAAGTTTTATTGTATGATGTTGTTAGATTCAAACTGGAATTTTGTTTGAGATTTTTAAGATTGTTGTTCTCACTGGAAAAAATATTAAAACATGAAAAGATTTTTTGTTAGG
>Vv_1-10k_transcript/52826 full_length_coverage=5;length=556;num_subreads=60
ATTCACACATAGAATATTATTAAGTCCATTGATTCATCCTTATTTCTCTACCTTATATACTCAGCTCTCAGAAATATATCACATCCTTTTCTCTTCTTGTTCTTCTTCTAACTAGTGCAGCAGAAAAACATCATGATGAAGGTCTTAGGGTTGAGGAGAGCAACAAAGCTTTGGTTGAAGATGTTGTTGGATCCATGGCCAGATGATGAAACAAGAAAGTGATGAGATAAGAAATATGCCCTCTAGGCAAGTCTGATGCTTGGCTTTTCATCTATCTTTGTTGGTTTAATTTGATGAGAAAATCAAATAAGGCATGGAATTGGTTTATGTTTATTGTTGTATTGTAGTAGTAGTATATATATCATGTTATATATATAATATGATATTATTATAAGTTATCTATTTCACTATGTCTTTGAAACAGCACTTCTCCCTTTCACTGTTGGGATGATGATTTATATTTTATGTAGCCTTCTCTGTCTGCTATGCCATAGATGCATTTTTATATTACTATTTTGTATAAATAATCAGAAATCAGTTTCTTGTTTCTGTTCTT
>Vv_1-10k_transcript/52828 full_length_coverage=2;length=561;num_subreads=60
GGTGGAATAGAAATACTGTGAGGGAGAGGAGGGAGAATGATGCAGAAGATGGAGTTCTACAGTTATTGTTTTTCGTTTCTATTCAATTTATCGTAGGGGAAAGATGTCAAGGTGAAGTGGAGATTGCCGAAGCTACTATGAGGATTGGTATGTAATTGTTATATCATTTCCATGGTCTCAAAAAGGAGGTACATTGAGAGGAGAAGATTCAGAGGGATCACAAAACAGAATGTATGAAGAGGTGATGTTCCCTAACTTTTCCACTATACCATAATAGTAGAGAAGCAAAATCTATTCAATTTGTAATGAACAATTAGTCTTTATTTGGATTCAAATGATAGTTAGTTTATAAGCTGTAGGTGGAAAGAGTCCAATCGATCCTCAGACTGATACAAACTTAGCTGTCTCCTTAATTTCAATGTTTCTATTTGTTTTCCTTTTCAGATGTGTTGTTGTATCATCTGATTTTAGAATTTATTGTTGTTGTTAACAAATTGTGAGATGGTTAATAAATGCTAGAATATGCATGGACCATGTGGTGTCTATGTCCTTCGTTTTCTG
>Vv_1-10k_transcript/52875 full_length_coverage=10;length=556;num_subreads=60
AGGGCTATAGCTCAGTTAGGTAGAGCACCTCGTTTACACATGCGCCAATGTTTTTTCATAGGAGTCCATCATGTAATTAAAAGATTTGATCTTCATTGATATGAGAAATCCATGTCTTACTCCAGGAACAAAATAAGAGAACAATAGCCTGACAACGGAAAGGATTTAGTTAGACGTCAAATGGAATCCATAATGGATTTGAGATAGTGATAAGGTGAATACTTAATCTATTCAATGCTAGGCAATGAGTCTAGGGACCTCAAACAAATTCTCTTTTCTTCCTATCTTATGAACTTGAAGGTGTATGAAGTTTCATTTCCTATTTGATATTTTTCTTTAAGTAGGTTGATAGAGAGTCCATTTAACTTAAGTTGATCCAGGCCAGAAGCAGACCTACGTCAGGATAACCTTCTTCTTTGAAGAACTTTGGTAGTGCTCTTAGATTTTTATCTAAATAATAAATCAGAGCACAGCGAGTCATTTCTTTTTTTTTGTGTAAAGAAAAAAGATGATAGACTAATTGATATTTCTATCAGTTAATGAAAAAGCCCAATGC
>Vv_1-10k_transcript/52888 full_length_coverage=2;length=557;num_subreads=60
GTGGCTCTTTCCATTGTCCAAGCAAGATTGGTTGGATTAGTCCACTTTTCGGTAGGTTATATATTTACTTATGCAGCTTTCTTGATTGCCTCTACATCAGGTAAATTTGGTTAAATTGATTCTTTATTGTATCTCCAAAAATTTCATCTCTTTGTATGAAGAAGGGGAAACACCTTCTTCTATTTATTTCATCACATCATCTCACATCTAGGATCCCACTTGTATCATTGATACTAATAGGAAATCAATCATCATTGCAATGGGGAAAAGAATCATCCTGGGGAGAGGAAATGAATCATCCTGGCAATAGAAAATGAATCAGCATGGCACTATAAAAAGAATCGAATGATCATGGCACTAGAAAATGAATCAGCATGGCACTAGAAAATCAATCAGCATGGCAATAGCAATACAATCTAAAATAAAAATCAATCATCATGGCAAGAGCAATACAATCTAAAATAAAAATGAATCATAATGGCAACGAAAAGTTTGATTGAGAGAGAGAATAAGAGGCTAAAATTGGAACAAAAATATCATTGGATTCGACGATCTCT
>Vv_1-10k_transcript/52896 full_length_coverage=2;length=556;num_subreads=60
GGCACCAATACTAAAACCACCATTTATAATGGCAAACTCCTTTTTCTTATCCTTACTCGTGTTCTTCCTTACTGCTCTTATGCTTGCTCCTCAAGGTTTCGCTGACATTAAAAAGGAGAAACTTCTAAGTCCCTCATGTAACCTCTCTAGTCGGCTGTATGATCCAAACTGTACACCCTCTCATCAACCAAGCTCACCACAGTTCCAACCCTCATGTGATCCCAAAAATCGGAGGTCTCTATATTGTAAACCACCCAGCCCATAACAACTACGACGTCTTCCATGTAGCCTGAATAATCGGTACTATCCATATTGTAAACCGTATTATCCACCCAGTCCATCTTATGGTAAAGCACCTCCACCAGCAGAAAATAAAATCCATCTCTAAAGCATGAATGCAATAAAGCTTGTCTTTATCTACTATATAAGATCTCCTAGTTATTAGTGTTTTGTTTTATATATTTTCTGTCTTGTGTGTATGTCCAAGTAAAAAACATCATATATATTTGTATAAATGCAAATAAGGAGAATGAATCTTGTTATCTGTGCTCCATAT
>Vv_1-10k_transcript/52901 full_length_coverage=2;length=554;num_subreads=60
GAAACTACGATTTAATTAGTTATAGGAGAACATGAATTTCTTAAGCAATATAGTCCAACTGTATTCTATTTTTGATATGCAAAGTGGAAAAAATATAGCTAGAATTCTCAAAAAAAAAAATATTTTGATTCTATGTTATTTATTAGTTTTTGTTGCAACACAAGTTGCTGGAGAACGTATTAAATGTGAAACTCATGATGATTGCCCCACTTCTAGAATTGAGCATTACTTCCAATTCATATATATGACTGTTATGTGCGTTGACAAATCTTGTTACTATCGTGTAAATTTTGAGTGATTCTATGAGTACCAAACTCATGAACTACTAAAACGTCCCGTGGAGAAGAACAAGTTACTGTGCTAGAATAAAATATCGAATAAATTGTCATTTAATTATTGTACGAATCCTTAAACTTTTTCTATGTTTTTCTTTTCCTAGTTTCATAAACATTGCATTTAAGATTTTCTACAAAAATATTATGATAAGACAACAAAGAATACTACTTCCATTGTCTTATTATTTATTAATTAAATAAATTGTTGTTTTAGTGTTC
>Vv_1-10k_transcript/52945 full_length_coverage=2;length=549;num_subreads=60
GATAAACCCACTTTTCTATCTTCTTTCAATTTCACGTTCCCTTCTGCTCTCTTCTCTTTCTGCAAAATAGAAACTGCTCCTCCTCCCTTTCCGCCGCCCCTTTCCTTGCCGTTCCGACCACCACCAGCCCAAAGAGAAAAACTTCTACCACCACTGTTATCCTCTCTTTTTCCTCTTCTATATAGTGTAATTTAATTTTAGATCGGAAGAATTTTGAAATTTAACATCACCACCTTCTCTCTTATTTTTCCGGCCTCCATGGATTTCAGATGAGAAATATAAACCGATAAATCTTTCCCTCTTGATGACATCTACAAAACCCACAAATTAAATTCATGATCGGACAACCTTTTCCAAAAAAACCACTGGACCAAAAATCGCACCACCGTACCGGAAATCGTAACATGTTCTACCGCCGCCGTTGTGTGTTTGAGGGTGGGTTTCTCAACCTTGACATTTTATTATTTCCATTGAAATTAAATAATATAAGTTTAAATTATTATCAGAAAAATTGAGATTATATGTCTATCTATGTTTTAGTTTCTTACT
>Vv_1-10k_transcript/52957 full_length_coverage=2;length=561;num_subreads=60
GAACTACAAAGTACAAAGTATTAGCGGTGTTTATTTCTTTACTATCTATCTGAGCCCGAAGTGGAAAAAGAAACCCCAAAACTGTAAAACCCTAGAAATTTGAGATTCTCAATTTCAATCTCAAATTCTCAATTTCAGAGTTTGGGATTGAGAGACGAAGCTGCCATGGATTTCGACGAGTACGATTATCTGGAGAAGACTGTGGAGGAGGAGCTAGAAGAGAAAGATTCTTCTAAGAAGGGAGGGAGAGTAGCGACAGGACCGAACGGAGCTACAGAAAGCGCGATGAGATCGAAGATGGCGCTGAATTGAAGAGGAGCAAGAGGTCCAGTGGCGAAGACGATGAACATGTCTCCAGGAAGGATAGGGATCGGGATGACGACCGCGACAAGGAGCGTCGTAGGAGTGGCAGGGATAGGGATAGGGACAGAGACGGTGAGAGGAGTAGCAGAGACAGAGACCGAGGCCGAGACAGGGAGAAGGATGGGACAGGGAGAAAGATAGGAGAGACAAGGGATAGAGATAGGGAAAGGAAGGAGAGGGAGAGGGAGAAGGAGAACG
>Vv_1-10k_transcript/52959 full_length_coverage=2;length=549;num_subreads=60
CAGAGCCTGTTCAGCATGCGCCTCTGGTTGACTGCGTAAGGACACGCTGGCCACGTGCTGTCTGCAACTGGTCGGGTGATCCTCCTAGTATAGTCTGAAAGACACTTAAATGGGTTGAGCTGGGGAAAGGAAACATTGTTCAGCAAAGCCATCATGAAAAGAGGTGATGATGCTCTCATGTTTTACTTTGATATAAGGAGGGGGTAAAATCTCCAGATTCTCTACAAACTGTGCAGCTGATATATGATGTGGATTAATGTATTTTCAATTTTCTTTTCGATTTTGTCACGAGTCACGACATTCAAAGAGTTTGGGAAAGGAGGGGTGTGTGGTGATATTTATATTCAAGCCTACGTGTAAAATCAATTTAAATGTATTATTGTTAATTAGGAAGGGTCTTAGTTGTTGGGATTTATTATTAATAAACGTGGATTCTATTCTTCGTTCTGTTTTAGTTTGTTGTAATATATAGTATATTATGGAGCTTGGCTTCTGAATAGAGGAAATGAGTATTTCATAATATTATTATTTCAGTATCTTGTGGAACTT
>Vv_1-10k_transcript/52973 full_length_coverage=6;length=546;num_subreads=60
GGTACTATCCTTTTCTTAGAAAATTTTTACTATCTTTGAAGTTGTATTTGCAATCATTTGAAACATGGGTGGCAAAGGTGGCGGAGGGAAAGGTGGAGGTGGTAGTGGTGGCGGTGGAAAAGGTGGTGGAACTGGAAGCAAAGGGTCCAGCGGTGGTGGAACTGGAAGCAAAGGGTCCGGCGGAAGCGGTGGTGGTGGCGGTTCAATGAAAGCTCCTGGAGGTGGAGGAGCATATATATCTCGTGGAGCTTTCGAAAGCAATCCTCAGGGCTACTTTAGTGGCCTCCATGCTGGGAACAAATAATAGTGCTACCTATTTCATCTACTTGTTACTATGTTACTACTGCGTTTTGTTTAGTTCCATAAGTAGAATGTAAAATATGTGGTGGTGACTAGTAGTACTATAAGTACTACTAGTAGAATGTAAAATATGTGGTGGTATGTAAAATATGTTGTGGTGATTATGTATCACTCTATAAGTCACTACTATGTTATATGTTTGTGTACTATAATTAAATAAACGCAGTTTGTTTCTCTCATTGTTGC
>Vv_1-10k_transcript/52978 full_length_coverage=2;length=548;num_subreads=60
GATCCTTCACTACTAAATATCACATTTCAACTGATCTTGAGTTGAGTACAATGAGTTCCAAAAACGTTTTCCTCATCCTTAGCCTACTGGCCATGGTGGTGCTTCCGACAATGAGGTTGTTGAAAAGTCAGATGAAGTAAATGATGCCAAGTATGGACACTATGGTGGTGGAGGTAGTCACTATGGAGGTGGTAGTCACTATGGTGGTGGTGGTAGTCACTATGGAGGGCGGTAGTCACTATGGTGGTGGACATGGTGGACACTATGGTGGTGGACATTATGGTGGTGGTGGAGGACATGGTGGACATGGCGGTGCTTCCGACAATGGCAACTGATGATACTATCATGCATGTAGCACGTTCTAAGTAATAAGTTTCATGAGAATGAATAATGTTTGGTGTTAAATAAAAGTGGTATAGTTAGTCATCAATCTCTTGTGGTTATGTATCATATCATCTTTTTAAATGTGGTGACGAGTATGATGTCAAGTCAAAGTGATGAATGTGCTATCATTTGTAATACATCAAATATCATCGTTGTTTGTTGGT
>Vv_1-10k_transcript/52988 full_length_coverage=2;length=562;num_subreads=60
GATGTTTCCACAGACAATCACAGAGTGTTGCAGCAGCAGTTTCTTGAAAAAACAAACTCCCTTTTCAAAACATTCACATTTCTTGCCTTCTTCTCTTACGACATGCACCCCCCTTCTCATCTTTTCATTTTCACACCCCTCCCTTCTTCTCATCAACTTCACCATTAGTTTCTCATGCTACCACCGGCACAAAGAGTTTGGTTCCCTTGGTTCTGTTGGAAGAAGCTGAAGCTGAAGCTGAAGAAAAAGATGATCATGTTTTTGTCTGCAACAGGTTGTGAGATCCAACAGTGTTTCGTTTTTTACTGCGGATTTCTTCTGAAGAAAATGGGTCTCTTTAACTTCTTGGGTACTGAAACAACTACCTTGTACTTTGTCTTCTCCTTCCTCTTCTTAATCTTCCTATGATGTTTTTTTTTTTTTTTTTGATTTTTTTTAAGATTAAGATGTTCTTGTTGTTGGTGGTGGTGGTGATGAAGTGGTGATATTGGCTACACGGCTCAATCTGTTAGCTTACAAATACTGGAATTAATTAATTTATTAAGTAATCGCCATTATTGTT
>Vv_1-10k_transcript/53056 full_length_coverage=2;length=543;num_subreads=48
GACGTATATTCTTTTTTTCTGCAATCTCTCTGTCTCTCGTCTTCTCTCAATCACACAACAACAATGTTCATAAAAAATAACAAACCAAAGAAAAAAAACAGCAATGTTTCTCCAAATGTTTCAAATCTTAAGCGACTCACCAAGAACCCTAACCTTTTGCAAATCTCAGAAAATGAAACAACAAATATCAAAGCTAAGTGATTTATTCAAATTACCTCTTCCAGAAATTCTTTACGATATTTCCTCTCCGATCTCGATTTGATTCTGCTTCTTGTTTGTTTCAAGTCTCAAATCGGCAGCGCGGCGAGCTTCTTATCCGTCCCCTTCTCTCCCATTTTTCGTCTTCCTCCCTCCTTTCAATAGTTTGGGTTTGATTTATAGAGTTTTTTAGGATTGATGAATTAGGAAATAGATTCTTGTTGTTTACCGATTTGATTCAGTTTTAATGTTAGGATTTGATTAGTTTTTAAAAGGTTTGATTGAGATTAATTGTAAGTTATTTCGGATTTGATTTGTATAAGGAAAGATTTAATTTTTGTTGTT
>Vv_1-10k_transcript/53087 full_length_coverage=15;length=509;num_subreads=60
GATCGACAAGAGAATCAAAAAAGTTTCTTCCGTTTTGTTGATACAGAAACTTTGTATTTTTCCATGTGGGAGCAAGTGTAGGTACAGAGTTCTTGAGACTTGTATGATTCAAAATTCTACGCATCGCTAGATTTTTTATCTAAAATGCTTTAAATCTTTGCGTCTCGGATTCAAATTAATTAAAGTAGTGAAATGAAAAGGAATAGATCAATCTTGAAATAAAAGTCTTTTCACTCTACTACTGCTGTAGTGTCCTTGGGTCTTGAATTAGATTGGATAGATAGGACGGGGAAGAGAATTCCATTTTTAGTTGGCGAAGGGATTGAAGAAAAACCTTCTATACAAACTTCTGTAAAATAAAATATATGAACGTTTCTGCATTTTTTCCATATTTCTTAGATTAATGAAATTGAATATCTAATTCGATTTCTTTTTTTTGAATAGTTCTAATTTGATATTCATATTATTCTTTTTTTTACTATGAATTTCATTTTCATTTAATCCAATTC
>Vv_1-10k_transcript/53120 full_length_coverage=2;length=533;num_subreads=60
GTGATTGGGACTTCTGGAGTTGACTGTAAAGGTGCACAACTAATGGAAGTGGCAGTGTGATCATTTTTTCTCCAGAAATGATGCATAAACATATGACAGAACTCATCATAGTTTTAAATTGCGGACCCGACTGCAGTTCTGGCCACAATATAATGGTTTTGAACGGCATCGCAACTGCAATTAAAGATGCATCGGCTGCATTTGGGTGTATTTTACTGTAATATACAGGTTTGCAATATACTGCAATGGCAATTGTGATGATTGTAGAGCTTTGCCATCTTGTCATGCTTTGTTGTAATGTGTTTCAATTTTAGTGTTGGTAGAATGTAATGTAAATAGTAGTTGTAAAGGATATGAGGAAGCTAACTGGTTTTTAACTTTTTTAGTTGCCTTCATATATGTACAGTGTTGAGTGTAATGTAGAAGTATTTGTTTTTGTCCTTTTAGTTGGTTGTTGTAGAAAGTGTTTTTTTTTGTAAGAGACAAACATTGTTGAGTAATTGCACATTTTATATGATGATTAGCACATTTCC
>Vv_1-10k_transcript/53142 full_length_coverage=2;length=525;num_subreads=60
GATGATCAGAAAGCTGCTGATGATAATAGCGGAGTGAGTGGATTAAATCAAGGGTTGAGATTCGTTATGGTAATTTTCAGTTTGATTATTGGAGCTTTGGTTTAATAATTGGTTATAAATTATTTGACCAAAAAAGAAAGTGAAGTGTCGGTGGATGCAAAACTACTACACATGAAAGCTATGGTCAAATTGTGATAGATATTCATTTTTTTTATTTTTGTTTTTATTTTTTTTATTTTGTTTGTGAAGGAAATAAAATAGCACGGTGGCACTAACGTGTTGGGGGCACTGTTGTTATTTTTTTATTTTAAAAAAATACAATTTTCGGGTTCTGTTTTGTATTTATTTATTATAATGGGTTGTTTTATGATTTATTTGATTGGGTTTGTTGTCGGTGTGAAAGTGTGGGTATGGGTGGGTCCAGTTTGTGCTAGATTCCAGCTAAGATGTATGCATGTAATTTATAAACAATTTTCTTTTTCTCAAGCTGGAAATTGTTCATAATAATCAATTTGTTTTTTCTTT
>Vv_1-10k_transcript/53145 full_length_coverage=2;length=533;num_subreads=60
TGTGGGGGACTCACCAAAACTGAAAAACCACTAGTCAAAATGGCTTCTTTTTCCCTATCCTTTCTAGTGTTGTTCATTGTATCTCTCATTCTCATCCCTCAAGGGCTTGCTACTCGTGTTAACCCTACTGAATATAATCGACCTACCCCTGTTTTACCACCGCGAATTTTCAGGCCACCACAAACCCCTACCCCGGTTTTACCTCCAAGAATTTTCAGGCCACCGCATATCCCTCCTGGGTACACTCCACCTAGTGAGAAGCCTTGATTCATGACATCCATATAAGAAATGAGGCTTATGAACTACTATATAGCTATTGAATAAGTGGTTCTACTTGTGGTTTCTAAGATGTTTGTTTTTTATAGTAATGTGTTTTGCTACTTTTCAACTTCAAAACTCAAGAGTATCTGATATATATTTATCATGAATATAAAAAATACTTGAGATGAGGTTTGTAATCCAGTTTATATATAAATAAATATTTATTTTCTGTCACGCCAAATTATAAATAAGTAAATTGTATGATTGTTGAT
>Vv_1-10k_transcript/53161 full_length_coverage=37;length=500;num_subreads=60
GATTTCAGTTTTCAAGTCCTTCAAATCAAAACCCTAGAGAAAGAAAAATCAAAACCTTAACAAAACCACCAATGGCTTCCACCAAAATCACCGTTCTCGCAACATTGGCGACACTCGCCGCCATCATTTCCGCCGCCGCCGCTGCCGAGGCTCCAGCTCCCAGTCCCGCATCACCAGCAACCGCGATTTCACCATCGGTCGTTGCAGGTGTTGTTGCCGCTGTTGTTGCTTTTGCTTTTGGATCTGCTCACCGGATCTGAGCGTATTATACTATATTGCGGATGAATTTACTTTTACTGGTGTGGTTTTTTTAGTAGAGGATGAGATTTGACTAGACTAGTAGTATATAAAACTCTCTCTATCTCTCGTTTTTTGTTTCGTGTAGAGATTACAGATGTTGATTTCTGGATCTTGTTGCTTATTTTTTTTCTATATGATTTGAGGAGTATTATGGTTGTTATCATTGTTTCTGGTACATAATAATGGAGTTCTTCTATATT
>Vv_1-10k_transcript/53216 full_length_coverage=11;length=488;num_subreads=60
AGGTGAATCCATGGAAGGGCATCATTGACTAGTTATCAAAATAGTATTTTAGCCCGCGACAAAGTATGTGTGGCTCGCGATAATCTACTTAAGGAACATAAATCAAAAAATCCAAATAAATTTTCAAAAGTTTTAATAACAATTAAAAAGTAGAAATAAAATGAAAACAATTACCAGGGAATTGTAAAAAAAAAAAATCGAGATTAAATTCAAAAGGTTAAGGGGGTCAAACTAGGTGTATATAGAATCTAATCGTTATAAGACAGCTGGGGGATTTCCAAGAATGATTCTCGAATACGATTGAATCTAAGATACAACTAATTGGTTTACGGTATGGAACAAACACATGTATATGTCATAGTAGATATTCATTAGTTATCTATGACTATCTATCTAAATTTGTCCTGCTACTACTCTAAATTTAGGTAGGGATTCAAAAAAAGAGCCGTTCCATCTCTTGTAATTGTGAATTGAATATAAAAAATGAC
>Vv_1-10k_transcript/53217 full_length_coverage=2;length=524;num_subreads=60
GGGAGGAATGATGAACACATAATACCAAAAACCTCAAATGGTATGCTTTTGAGTAGAACCCTGTTGATGATGTACAGGCATTGTTTCAAATCCCAAACACTGGAGATATAAGGGAGTGAAACCTTTGTTGACCCCTCTGAGCCTTCGAAGTAGGAGTTTCTTTTCTCTATACAAAAACCCTTATTTTTAACCCAGGGGCGGGTAGTGTTCAGTTAACCTGATCGAGTGTTCGTAATTCATCAGGAGCACACATCTAACGATACAACAATGGCTATCTTTCAAAAGGTTGAGGAAAGTCAAATCGCACAATGGTTATCCCTCACCTCAGGGAGGTCGAGACATCAAATTTATCCCTCACATCAGGAGGTCGAGACCAACATCAAAGCCGCTGTGGTTTATCCCTCACATCAGGAGGTCAAAATATGACGATACCACAATGGTAATTCTTCATCAATCAAGGACTCAGGCAGTCACAATCACTACCATTCAACAAGTCAAGAGATTCAGGATCACACGACTTGTTC
>Vv_1-10k_transcript/53235 full_length_coverage=3;length=521;num_subreads=60
GAAGAGAGAGGAAATTCTATCAGATCTCTTCTTCTTCTCTTTTACAAAAACAGAGTCATAACACACAAACAACATCAAAATAAAATCATCATATTTTAATAAATCAAAAAGCCAGGAAGAACGTTACCGCGACAACCTGAGGGAGTGGGTTAGGCGTTGGTCGGAGATCTCCGCAGCTGGCCGGCGGTGAGTGATGCTGTGTCGATCCCGTCAGAGGTGTTTGAAGAGGCGGCATGGGGAACTCGCGGATCCGGGCCGGTGGTGGTGATAGCGCTCTTCGTATGTCGGCGCGGTGATGGATGCTTAAAGTGGTGGGTGTTCACCGGGGATTCGCTATCGTACCGAATGGCTTCGATCTCGCTTCGACTTCTCTTTCTTTTATTTTCGCTTTTGCTGCAAAATTATCACAACAACAAACAAGTTCGAGTGTTATAATAACAAAAACAATTTCAATTGTGTCTTTATTATTATTATTTTATAATTGTATGTATGTATTGTTGGATCTGTGAAGATGTTGCTGC
>Vv_1-10k_transcript/53239 full_length_coverage=2;length=521;num_subreads=60
CCAGTTGAAAAGCCTCCAGTGTATAAGCCACCTGTTGAAAAACCCCCGATTTACAAGCCACCTGTCTACAAACCCCCAGTTTATAAGCCACCTGTAGAGAAATCACCAGTCTACAAACCTCCACTAGAGAAACCCCCTGTTTACAAACCACCAGTGGAGAAACCTCCAACCTACAAGCCACCTGTTGAGAAGCCTCCTGTATACCAACCCCCCGTTTATAAGCCACCAGTTGAGAAGCCACCGATTTACACGCCTCCGTACTAGAAGCGACCTCACAATCCAAGTACCCTTCGCCAGATGATCATGGTACATGTGTCCAAAAATGCTATTAAGAATATATGTTAAATAAGAGATATATATAAAGTTTACAAAGCAAGGAATATATATATTGTTGTTGTAATCTTCATTTCAATCCTTTGTTTACAATGTTATTGCAAAGACAAGAATGTGAGTGTAAAACGGAGAAGGAAATTATGCTTTTGTTCTCCATGTTATGAATAAGAATATTATGATTTAGATGG
>Vv_1-10k_transcript/53245 full_length_coverage=2;length=520;num_subreads=60
GAGATGATGCGGTCAGTTTGTTTAAGCAACCGCGTCTTTTAGCTTCATCCTTGTACAGTGTAGGTTTTGTGTAATACCATGAAGCAGTATATATACTTGTGAGAATGAAGATATGTCTCTGAAGATCAAGTCACATAGTGTGTATTCCTCCAAGGCAGTTGGATTTATGGTTTTTTGGATCCATGCCTTGCTAGTATTAGGGTAATTTTAAGCCCCAAGAAGAGTTATTATTAGTATTAGTAAGGTTTCAAAAAAGGTTTGCGACCACAATTTGATGTTTTGGTGTCGCTGGTCGACGCGTATAACATCAATGGTTTTGATGTCTGTGATCGTCGCATATACATCAATGGTTTTGATGTCTGTTATCGCTGCATATAACTGCGGCGGTTATCAAGAATTGTAAAACCTTGATTATTAGTTACTAGTTGCTGTTATTTTTGTGTGAGGAAGAAAGAATCTCTATCAAATGTTGTAAGATGAATGTCATTTTATTCAGTAATGGATAATCTTGCTTCTGTTC
>Vv_1-10k_transcript/53252 full_length_coverage=2;length=519;num_subreads=60
GAGTACAGAGAAAAAAAAAAAAGACAAAATTCCTTACCTTCATCTTTCTCCATATCTTCATGTTCTTCTTCCTTACTCCATAAATCAATTACTAGCACAAAACACATTGCAAGTATACAACACGACACAGTATTCAACAAAAGAAACAAATTTTACCGGATCTGATGGGTGATGGTGTCGATTCCGATGTTGCAGCGGCGATGGTGTTGAGGGGTGGAGCTGCTCGGTGCGGCTTCAGTGATCAGAGGAGAAGGCGGTCGTCGGAGCGGCGTGTGGATCGCGAGTGGAGGATGTAGCGCGATGGCGGTGCTTGGGTCGACCGCGGAAATTCGGTGAAGACTTGCGGATCTGTTGTAGCGTATGTGATGATGTTGAATCCAATTCAGTCCCTGCGTTTGTTGAATGTTGCTGCTGTTTGAATGTACTGAATTTGCTTTCTTTCTCCTACAAAAAAAAAACAAGCAAACTTTGTACAAATAAAAATTAAATGTTGTGTTGTAGTAGCGTTGTTGTTGTTTC
>Vv_1-10k_transcript/53262 full_length_coverage=2;length=518;num_subreads=60
GACCAAACTCAAAAATCTCTAACATGGCTTCCTTTAAGTTTCTAGTAATGTTACTCCTTGTTGCTCTTATTTCCATCCCTCAGGGGCTTGCAGATTACGAGAACGGGTATGCCTCTCATCATCTTCCTCCTGCTTATGGCTCGATCCCGTATGGACCACCGAGGGAGAAGTTACACGACGTGCACACGCCTTTGGTGGAGAAGCCACTAGGCGAAAATACACCGGCCTACAAGTCACAGGTTGACAAACCTTCAACTTATAAGCCGTAAGTCGAGAAGTAACTGGTTTACAACCTTCCATATGAGAAGCAATCTATCTATATAGTATAGTTTAACTAAGAAAATATGCCTATTAAGAAAATATGCTAATTAAGAAAAGGATTTTAGATTCTTGGTGTCTTAATTTCAATCCTATTCTTAGAATATGCAATATATTGTAATGACAATAATGAGAGTGTAATATAGAACAAAAAAATGGTGCTTTATAGTTCTGCATATTATATGAATTAGAGTTTTATC
>Vv_1-10k_transcript/53315 full_length_coverage=6;length=468;num_subreads=60
GAAAACCTCTATTTCTGTTGCAAGTAACAAATTAGATCAGAATATGGAGATAGAAGAACGAGAGGACGACGACGAAAACGACGACGAAGTGAGCAAAGTATTGTACTCTCTTCTTGTTCCTTGATGAGAATTGAGAAGAGAGATGCATGAAAAGGCAAGTCATGAAGGCAAAGGGAAGGTAACGCCTTTCTTCCAGGATCAGTTTATCGAACTGTAATTCAACTAGTTTATATAGTTATATGTTATGGCACACATGAATTGTACTTTATTTTCAAATAAATACTTGTGTGTGTTTTTCTATTTTTAGTTTTAAGACAGGAAGTGCTTGTGTGTTTTTTGATTTATTTATGGTGATAAAAACTGATAATTTATGTTATGCTTTCATGTAATTTGGAGGAATCACTTATGTTGTGTTTCTTTTTCCACACATGCTTCATCTAATTTGGAATGTTTGATTGGAATTGCCTT
>Vv_1-10k_transcript/53341 full_length_coverage=14;length=436;num_subreads=60
GTCAGATATTGATTCTAGTATCTGGAGCACGGAATATAGAAAATAAATAGATTCTAAAGTGTTCGAACTATGATTCATACTTAATATTTCTATTTAGACCTCGCAACCGGACGAAAAAAATGAAAGAGTTAGAAGAATTGATTTAGAAAAAGAAATGAAATTTTATTCTTTAAAACTGCCCGCCGCTTATCATTTCTTTGTATTTTTTTTTTCATTCTATCTATTCATTGAAGAAGTGATGATCCAGCAGTTCTTACTCAGGGAATTTTTGGACTTCAATGAAAGGTTTTTTTTGAAATCATCGTGGTTATGGTATGAATCTCAGGTTTTTAAATTGATTCTATAGGGTCTTAACAAGAAAATTCTTATCAAGAATAAAATTCTTATCAATAATAATAAAAAAAACAGCAGTAAAATCTTATTACATACACAATAC
>Vv_1-10k_transcript/53346 full_length_coverage=2;length=508;num_subreads=60
GATTTTTCAAGATAAGAAGAAGAGGACACAAAAGCTTAACATTTAGATCTGAGAGCACTTTTTTGGATTGAAGAAAAAAAAATGAAGTTCTTGTTTCAGTGTCCTTGTTGCTCATGCTTTTGCTTCATGAAGCCAAAGGCTGGAAAGGCAAAGGTGAAAGAAGTGAGCAAGGAAGCTAAAGCAACTAAGGAAGTGAAAGAAGTGAAAGAAGCTAAGAAGGAAGAGAAGATTGAAGAAAAGAAAGAGTGACATGCATGTAATGTAATGTAATGTAACTCCATTGCAAACTTTCTTTGGTTGTTTTAATTTTAGTAATTATTTTCCTATGTTTGGTTCTTATTCAACAATTATTATGATTAACCATGCACAGCAATATGTGCAAGATGCTTAGTGCTTCTTTGGTTGTTAAGCATTGATTCACATGCTTTTTTATTATGAGTATGAAAATGCATATTAATTATTTGCCTTTGTAAGCAAATGCTCAAAGTGAAAAATAAATTGCCATTTC
>Vv_1-10k_transcript/53370 full_length_coverage=4;length=461;num_subreads=60
CCAAGCGGCGGTGGAGGTCGTTTTAGTGACAGGGGTCGTGGTAGAGGTCGTGGTCGGAACTCTGGAGGTCGGTTTGACAGGAATGGCTCTGGAGGTCGGTTCCCTGGAAGGGATGGCGGCGGTAGAAGGGGTCGTGGTCGTTGGATTCAATAAACCAAGCCTTGCTTCAGAAGGAAAAAAGACTACTTTTGCCGACGACTAGATTGGCTATTTTGGATTGCTGAAAATTATCTTCCATCGGAGGATACTGAAAAACTTATAACTTATGCTTTTTAATCTATTTCTAGTAGTTTTGTTGCTCAGTTTTGGTCATTATTAATTAGTTTGAATTGTTTAAAGATCATATGTATCCGAAATTTTGTGGTTGTTAGTTACTGTCTTATGGATATTGAAATTCCAGCGGATATGTTGAAACTTACAGATGTTTGGTTAATTATATTGTTATAAATTTTATAAGTATT
>Vv_1-10k_transcript/53375 full_length_coverage=2;length=513;num_subreads=60
GGAAATTGTCCAAATCGTTTCATCTTTTTCTCGCCGCCGTCACCATGCGTTGAAATCTAAACCCTAAACAACTCATCCATCTTTGTCGTTATGACCAACCCCGCCGTTCCTCCCTCATCCTCACATACCCTTTAATAAGAAGCTGAGAAAGGTGGATCTACCCCTTTAAAGCCATGAACTTCTTCAAAAGATCAGATCTAAGTGTCTGGAAGTCATGAGAAGCATAAAATGAACACATTGGATAAAGCATGATGTTTCTTTGGGACCTTACACATATCAATCTAATGTCTGGAAGTAATGAGAAGCTGAAAATAGTGGTAATTTTGGAGTCTCCATTAGAAAGAAGGGAGAAGAATCTATATTTAATATTTAGGGAATATTATTGGAAAATATAATTATATTAGATTTAAATTTCATTGAATGTATATTTTTAATAGGCCCAATTAATATTTAGTGAATATTATTGGAAACTGTAATAATATTAGATTTAAATTTCATTGAATGTGTATTTTT
>Vv_1-10k_transcript/53380 full_length_coverage=2;length=517;num_subreads=60
GGGTGAATACGATGAATCTGGTCCAGCTATTGTTCACAGGAAGTGCTTCTAAGTTGGGCAGTGATCAAATTCTAAATACATCCAGTCTTGTGCCATATTCAGTCAAGTTTGGTTGACTTATTTGATGATGCTTTGGGTTTTTAATAGAAATATATATCTAGTTTATGAATGGATTTGTAAGTTGAGTATGTTATATGTTTCTTCTTTAGGTCCTTGGAAGCCAGACTATTTTATGCAATTGGCGGGATGGTATTCTATTCGAACTTTGTAGGTTCTGTTTGGTTTGATTTTCATTTAATTTGTTTTTCATGCTGGCCATGAAGTTAGGTGCCTCAAGTTAGGAGGAGGATAAGTTTCAGCATATTTTTCACCCAGACAGGGATTTTTGAGTCATTTCTGTTTATATTTATTTTATGCTTAGTTGGTTTTCAGGTTTGCAGTGAAATTTAAGGTTTTTTTGGTGTATTATGATTAATGCTTTATGTTGGTGAAAATCTATTTGGATGAGGTGATGAGC
>Vv_1-10k_transcript/53391 full_length_coverage=2;length=508;num_subreads=60
AATAACAGTGATTGTTCTTTCTGACAGAAGCAACAGTGGCGGTTCATCAAACACTAACCAAACAAGCAATGCTTCTCCACCTTCACCACAATCATCATCATCACCTCCTTCACCATCTCCTTCTAAGCCAGATGATCAAACTCCATCTCCAGATACAAACCAGACACCATCTACTAGTGATCATGGTCATCCTCCTCGCAACGGTGCTGCTTCGGTCTTTGTCAACATAGCTGGTTCTGTTGGAACACTCATGGCTTCTGTTCTTATTTTATCTAAGTATTGATTGATTGATTGATTTTTTTATATTTTGTTTTCTGTTTGATTTTCTATGTTTTGAGTTCAGTGTGAACTTTGTGTTTGTTCAAAGTTGGGATGGTGTTTGATATTTGTTTGTGAAGATTGAAAAATAAGGTGAAAATAATTTATATATACTTTTGCGTGCTTCTTTGTTCAATAATGTAAAAATGTTGTAATGTTAAAAATGAAATGAATTAAACCCATTTTTTAT
>Vv_1-10k_transcript/53398 full_length_coverage=2;length=505;num_subreads=60
GGAAGCAGTAGTGGAGGAGCCAGTAGCAACTACTGAAAATGAGTCAGCAGCCCCACCAGCAGCAACTGCAGAGGATGTGATTGAGAACAAACCAGTTGAATCAGTGGAAGCTCCAGCAGCAGAGGAAGTTCCAGCTGAGAATCCCGAAGCTTAAACCAATGGAAGCGGTGCGAATGGAACTGGTAAAAAAAGGAAGTTTAAATTAATGGTTCTAGTTGTTGGGATCGGGTCTACCATTTTGCATGTCATCAAGGTTGAAAAGCTTTTCTATTAATTATTTCTTTAGTTTCCTTTCCTTTATTAAAGTTTATTATTGTTATTATGGTAAGGCTTTTGGATATGGTTATTTGTATGGCACTTGGCTCCACATCTGCATATATATATACATGCTGAGTGGTGGACATGTGAAACTCTATTAAGGGGCTATAGTTCTTAAGAAGGTTTGTCATGGTGTGTTACTGTGTTTCTCTCTAGATTTGAATAAATAATATTTATTTTATATTCT
[truncated: 272,667 more chars]
