# Supplementary material for: Full-Length Transcriptomes Reconstruction Reveals Intraspecific Diversity in Hairy Vetch (Vicia villosa Roth) and Smooth Vetch (V. villosa Roth var. glabrescens)
Source: Plants (Basel). 2024 Nov 22;13(23):3291. doi: 10.3390/plants13233291 (PMC11644882; doi:10.3390/plants13233291)
Supplement: Supplementary file 1 [file plants-13-03291-s001.zip › Supplementary data S2. 1587 high-confidence lncRNAs of smooth vetch.txt]

>Vvg_1-10k_transcript/703 full_length_coverage=2;length=5118;num_subreads=19
GGTTGATGCATTACACCATACCTTTTCAGGTAGTCTTCTTTAGGACAAATCCTACGACCCTTTCCAGGAACCTTTTCAGGTAATCTTTTTTAAAACAAATCTTACGATCCCTTCTAAGAACCTTTTTAGGTAGGCTTGTTTCAAGACATTCTTTTTCTAAGAACCTTTCTAGGTAGTCTTCTCTAAGACAATCATCGCTATTTCCAAGGGCCTTTTTAGGTAGTCTTCTTCAAGACAAATTGTCATCCTTTTCAGGAACTTCTTCAGGTGGTCTTCTTTAAGACATTCCTTTTCCAAGAACCTCTTTAGGTAGTCTTTTAAGACATCCTTCAACCTTTTCAAATAGTCTTCTCTAAGACGATCACCATCATTTCCAAGAACCTTTTTAGGTAGTCTTCTTCAAGACATTCTTTTTTCAGGTAGTCCTCTTCAAGACATCCTTTTTCAAAAACCCTTCTAGGTAGTCTCTTTAAGACATCTTTCAGCCTTTCCAGGTGGCCTTCTTCAAGACAAATTTCTATCATTTCCGGAAACCTTTTCAGGTGGTCTTCTTTACGACAAATTTTCATATCCATTCCAAAAAAAAACCTTTTCAGGTAGTCTTATAGAAGACATTGCTTCGTTTCACCCATTACATCAACCAACATATGCATAAGCATTATCCACATACATAAACATTACCAATCCGGCATAAGCATAGCCGAGGTATAGGTGCAAATATGGTTTAAACAAAGTTCAATGGGTTTAAGGAGATAAAATCTTGGGATTACATCAGCATACATACATACGCATATACATGGGTCGTACACATTCATTTACAATCATACAACTTAACTTTTGCAACATCAGGTTATTATGTTCTCATATTTCTAATAGTCTGTGGACATGACAAGAAATTTATACAGGTGAGTTTGCTATAAGCATAGCAAATGATCCCATTGGTGCAGGTGAGTTTTGCGATAACCCTCGCAAAGGACCCTATTGGTGCAGGTGAGTTTGCTATAAGCATAGCAAATAATTCTAATGGTGCAGGTGAGTTCGCTATAAGCATAGCAAATTATCCTAAATGGTGCAGGTGAAGTTGCTATAAGCATAGAAAATGATCCTAATGGTGCAGGTGAGTTTGCGATAACCCTCGCAAATGATCCTAATGGTGCAAGTGAGTTTGCTATAACCGTAGCAAATGATCCTATTGGTGCAGGTGAGTTTGCTATAATCATAGCAAATGATCCTATTGGTGCAGGGATTTATTTTCCCATATCAGGATCTTCTACACGGAGTTATCAATACATTTCAACCACACAATGGTCATTCTACAATCAAATGAATATTATCAGTCCTTTTCAGGAACCTTTCCAGGCAGTCTTCTTTAAGACATATTCCATCCTTTTCAGGAGCCTTTCCAGGCAGTCTTCTCTAAGACGTATTCCATCCTTTCTAGGAGCTTTTCCAGGAAAACAGGGTTTTACAAAGAATTTTACAACATGGTTTTACAAAAGGTTCCTCAATGGGATTTATCACGTGAGTCCCTCGGCAGTGATCCTCTCCAAAACATCACCAATAACAATCAAAGGTGTATCTTTCTTTTCAGAGCTACTAACATATTTTTAACTGACAATCATGCATCATTCAACTAACATACCTCATTCATACATAATGCATATACATACCTCGCTCTCATTTATTTTGAGGAGCTCATTGCATCATACATCACATGCATCATAACATTGCACAAGAATAAGGTTGCCTTTTCAGGCCGTGCTACAATTGAAACACAGTGATTCCTTTCGAAAGCATCTGCTTCGCAAGAGAGGGGTATTTACCTTGGGTGGCATATGTAAGCCCATCTCCCATGGAATTTCTCCTCAAGAAAGGCAAATTTCAGGGCATTTCAGTGTTCAATCCTCTTCTACCTTTAGATTACGATAGGCATACGTGCCTATCCGACTCTTCAAGTTTAAGAAGATTGAACAGGGGCAGCTGTCATATCCCAAAATTTGCCCGATCAGATCTATATCTTTTAAATTTATCAAGGGTCGAAATTAAGAGTCATGGGGTTTGACACTCCTATTTTCAAACCCACCCTCTTATAAAATACCCTGACTTAAAATGAGGTGAAATTAACAGGTATCTTGGATCCAAACGTTTGGCCCATCTATCTTATTTTTTGGGGTTTTAATCATCGTAATTTATTTTTATATTTGCTCATTTTATTCAATTTACCATTTAATTTTTTATCATTTATTATTAGAATTATTATTTTTGTAATTTTTTACTAACTATTATACTATTAGGAGTATTAATATTATATTAGTATTAATTACTATTTGTTATTATTATTATTTTGTTAAAATAAAAAATGAATAAAAAAGGGAAGGGCTGTATTGTTAAAATATCCAAAGAAAACGTGATAAAGTTTGAGAAATAGAAGGATCAAAATATGGCAAAATCGGATTGAATATCTTAGCATTGAAAAGAAGATTTTTCATGAAATTTGAAACCTAATTTGGTCATATATATATATATATACACAAGGATAGAAAAGAAGGAAGGGGGTTGCAGCGTAAGAACGGTGGCCGAAATCAAAAATCAAGAAAAAGAACTAAAATTTATTTCAAAGATTCAATTGGTTTTGGTGATTCAAGCGTATCCCTGGAAGTGTTCTGAAGTGAACCGTATCATCATCACTGACCAACACGTTCGGAATTCCGACTATAACGCTCACGATTTGGCGTTATTAAACCTGGATCGATTTGTTGGATTTGCGCATGATAAATAAATTTAGATTATATATTCGTGTTCCTGTTGATGAACTGAAGCTTTCTGTGTGGTTTAATTTCTGTTTAAGTGCATGAATCAATATATGCCATTGTTAGGGTTCTTGAACCTTTAATTGGGGATTTCTGTTTAAAAGTAAAATTAGTTCAAATTAATGATACCATTGAATTCGTGGGTCTGTTTACAATCGAACTGGATTATTTGTTTGTATTTTTTTGTGATAATTTGCAGTTTTAATAGGTGAAGGGTTATAGCCACATACCAAAACCGTGGCTATAAGGCTCTGTAACTTTTTCCAAAAAATGTTGCACGAAGAAGAAGAAGGGGAAACGCGCTGAGTTGTTTTTTTTCAATTTTTTACTTTACTTCGTTTTCTTATTATTGTTATAAGGCGTGTAGCTAACATAAATTGATAACTGGCCTAGTGGAGAAAGGCGTGTGTAAGGACTTTGGTGGTCTCAGACGTCAGTTCGATCCATGAGGTCGACATGGTTTTTTTTCTTATTTTCTTTGCAACAAGCTGATTAATCATGTGCACGCCCCTGTAAATTTCATCATGCGCCCTCACAATCTACATCGCTGGATCTTCGCGTGGGCAGATCTGAAGATATGAAAGAAGAAGCCCACCATGGGCACTCATAGAGCCGCTGTATGGAATTACTACCCAGGTTCTTTATATATATTTTTATTATTTTTATTTTATTTAATTATCTAGATTAAATGTAATTTGGTTTAATTTGGTTAATCTATTTAATTAAGGTTAGGATAAAATTAGGATTAGACTAATATTAGGATTTAGGATTTATCTCCCGATTTACTTTAATTACTCGATTTAATTATTTTAATTAATATTAAATCACAAAAATCCTAGAAAAGGTTAGATGCATTAGGGTTTGCCCGATCCTATTGCCCATTTGGCGAAACTTTAACCTTCGATTAATTCTCTCCTCGACCCGATTAAATCTATTAGTCGCATTGGACGAGAGATAAAAATAATAAAACATTAACCTTTTTTAATTCTCTCCTCGACCCGACTAAATCTATTAGTCGCATTAGACGAGAGATAAAAATATACATAAATTAAAATACACTCAATTTGCTGCCCGCGACGATCAATCTATCGATCCGAGTAACCAGCAATGCCCCGTAATCTGTTAGCTATAATGATCAAATCTATTGATCACCGCATCTAACAGTGACATATCAAATCAGGGTTGTACGTCCAAATCTTAAAACACATTAAACCACAACACTACGGATTTTCATCCTTTTCAATCAGGCAATTCAAAATGCCTTTCAAATCACAAATTCAAAACTACGATAGGCCATTCAAAAAGCCTTCAAATCACTCCATATCAAATTCTAAGGCGTACAACCCTGTGCCCGAACTACGTTGACTCTGATTCTCCATAAGGAGATACGTAGGCACTTGGTAACAAGGCGAGTCTCCCCCCCTAAAATCTCAATTTCCCATATTCATTTCTTTAGCTATTAAACCTCAATATTTTAGCCATAAACCTTTACCTTAGATTCAAAGCCAATAGGAAAGGGTTGAGGGCGCCTAACACCTTCCCTCGACCTGATTATAATAACTTACCCTGAATCTCATAACTGCGTAGGGTTTCCTATTCGCCCTTCAAAATAGGTGGCGACTCTAAAAGCTTAATTTTTAGGGCAGGTTGCTACAGAAACAAAATAGACTTTTTAAAATAAGTAGGGTACTTAGCTTTGATTGATGAAGGTTGATAGGCGAAGGTTTGCCTCGAGCCTTAAGCATTGACCCTGACCATCAGAGAATTGGCAAAGAAAAAGGAAAGGAATGAATGTAGGAGAAATTCTAGATGCAAGGAAATTAAATCCTAATTAAACAAAATAAAAGGTAAAGAATATTAATTTAAAAAAGGTTTAGAACTTAGCTTCGTTCTTTTGGCGTGACGCGTAGTCGGAAGGTACTTGTAGTGTAACCCTGAAAAAATGCACGAAGAAATATTTTTCAGTGTATGACAAATTCTCGCAAACATTAAATCGAACGAAAATTTAATTGAATAACAATCAGATTTAATTCATTATTGGTTTTTCAACCTAATTAATTAAATCGAAGAGAAAATAATTTAATCGGACAAAAAAGCATTCTCCTGATTTTATGAATTTATTAGAAATATTTAAATAGATGAGATAATCGAAATAAGTAAATAAATATAAATATAAATCATATAAATTAAATAAGCTAAATAAAATAAATATTATAAATAATATAAATATTATTATGTAAAGAAAAAGTTTTATTAAAAGAAATTTGTAAAAAAAAAAACTATATATATAAATAAAAGAATTTGTGTT
>Vvg_1-10k_transcript/845 full_length_coverage=2;length=4981;num_subreads=32
CCAAGCACCTTATTCAACCACTTTACTAATGGAGGACAAGAAAATCCACGATGTCTACCTAAAGATCAGATTGAATCAATATTCCTAGGCTTGGCGCTCCCCCTGTTGATAACCTGGCCTATGTAGGTACTTTACCTTTGCTTTGATCTACGCTCTTCCTCGGCGACTCATGCCCTTCCGCTGGTCTTTCGTCTCCGGTAAATAGTCTATGCCCCGCTCTCTTTTCAATTATTACGGACATGTCTATTGAATGAAGTTCTGCCGTAGGTCCCCTAATGCTTTAGAGGAGCGAACAAAGCCCTCTACGAGAGCGATGACGATGAATAAGTTACTAAAAATCTTTATTTCTACCCTCTTTAATGTAGATGCTTTGGACACGCCCTTGGGCTTCTCTACGATTCGTACCTATGAATTCACTTCCACTTTTAGCTGCGGCACGCCATTCCCCACCGAACTACCAGCTTCGCCAATTACTTGCTGTTGGTTAGGTGCTTAGTCTCGGCATTGCTATCGTAGGATGATTGGACTGTCAAGAAGCCACTTCTCCGCTCTCCAAATCAGCTTCTTGACCTACCCACTTTCGCCACCCTCGTTGGCGTTAGGGCAAACGATTTCTCTTTTCTTCCTTGAGTCAGCTCGGCAACTCCTTCAGTTCCATATTTTGATGGTAACAGAACCCACTCTTGATAAAGGGCAATAAAAGGCGCAGCAATGGCAAGAAAGAATAAACCACGGAAAGGCACTTAGAGATCCTTAGCTAAAAAGGGAATTTGTGAACTCCTGTGTCTCAGTGCCATGGCATACAAAGTCATGTCTTGGAGGATTCCATACGTCGACTCATTCAGACGAAAAACACAAAGATACATCATCCCCAGGCGCACAAAAGAGCTCTACTATATCTCGACGAGACGGAACAGAAGACCTTGCCAACGATAAGACTTCAAATAAATGATCTGCACCTAGCTTAGACCAGGCTCATAGTCGGGCCCAGCATCTTCCCAAAGCCCAAGACCATCCCGAAAGACTCTCGCTTTGGACCACTTCTCCCACTAGACGGGACATCCTTGAAGCCAAAAAGGCTTTGAAAACACTTTTGAGATTGAAATCTCAGTTTAGGAAGGTACCTTAGCCTTCATGCCCTCGATCAAACTATCAACTGACCGACTGGATGGACTAACAGAAAAAGAGTAGCCTACGCTGGCTGGACCGCTGGACATACCTACATACGGACTGCAGACAGACAGATACGAATTCTGCTATTACACATGACCTGAGGAAGGAAGAAAGGAAACTCAGTCCTTAAAGGCTGAGCGGCTGATAGGATTGACTCGTGAACTGGATGAGACCATTCACTCACGGAAGACTTGCTAGATATCGCTCCTTCCAAGTGAGCCTCTTTCATAGGAATTCCCCCCATCAGATCAGGGGGTTCCTATAGGGGCCAGGTACACTCTACCATCAAATGAGACAGAAATGAATGCAAGACTTCGAAAGCTTGCAAGGCTTGAAGCTCAGAAATGGATAATTTGAGATCCGTTGAATTCAGACCATAAAGCGTGAAAGTCTTTTTCCTCCCACTTGAATAGAAGAGTGAAGGGAGGAAGTCAATTGCCCCTTCTCCGACTAACCGATAGGGAAATCCTTACACAAGCCCAAAAGCATGAACTCGATCTTCAGCCCTTACCACGATTCTCTCAAAGGAAGGAGATGAATCTGACTAAGTAAGGGGCCGCGGAGGGACTTAGTGTGAGTCACTTCACTCGGGAAAGAACAAAGAAAAGGCAATCAATTGTTTAAGCTGTCAATAAATTATTTAAATAAGTCATTTTACTGCGGAAAAGCGGTCCGCTCGAGGTTATCTTCTTCCAGGTCCGGGACCATCCCATAGTGTCTTTGCCCAAGATCGATCCCTCACAGAAGACTTTAAGGAAGGAATGGACCACTCGCAAGACTCAAAAGATAGTAACGAAAGCCAGGAAGCACATTAGGACTTTACGGAAAAAGAGACATTCTATAGAGGAAAAGGCACTTGCCTCTTAGCCGATTGAACAGAATCCACTACTTCGACTGCTCGACGGGCTGCTGGAAGGGCCGATACGATTATCCTCCAAATGGGCCTACACCTCAAGAAAAAGCAATGCGAAAAGCAAGAAAAAGGCTGGGTTTCGTAGCTCCGTTTGCCAGGCTCATCAACTGAGATTCCCAATTGCCGGTATCATTGAGAACTTGTGATTCCGGTCAAGTCAACTACTTTAATTCAGCAGCTAGCCGGGTGAGAAGTAGGACAAAGATCTCAGTCAGAATCAGATAATTTCTCACTTGGCTAGTGAATTCAAGCTCTTTTTCTTTTGGATCGGATTCAGCCCCAGACCTTGGTACGCTGAGGTTAAGCTTTTCCCGGGTTTCCTCTTAAAGCGGCGCAGCTCCCAAGGTGCATATTCTCATATAGAAACAAGCGAAGCGTAGCGAATCACATAGATAAGCCCCTACCTGCCAGCATCAACTCATATACCACGTGGAATGATAACCGAAGGGCTCAAGCAAAGGCCAATGGTGATAGATATAGATCCGGAACCCCAAGCATGGACACTTAGACATAATGGAAAGCTTGTTAGGAAAGTTCAACTGGAATAGAAGGCCGAAAAGACAAAAAGAAGGGACTTTCACATCGCCCCCGACACACCCACGAAAGGAACTGAAAGAAAGCAAAGAAGATTTCCACGCTCAGAACGAATGCAAGATCCACGGGACTCGATACAGCCGGGGACATCGGAAGTAGGGACCAGCGCAGAGTCGGGATCCCTTTGGTATAATCAACAAAGAGGAAATAATAGTAGGGAATCTCTATCTCATAAGATAGTAGTCGGAAAACTCATTATTGCCTGTCTTACAGTGTGTCTCTTGAGCAGTCTTTCCTACGCCACCGTCAGCGGTACTGAGCTAAGTCAACTATTTTGATAAGGGTAGATTCAATAAAATGAAATAAGACAACTGCTACTAAGAATCTAGTTTTCTAAACAGACAAAGATCCTTAGATTAGATTCCAGACCGAGGTAGCAAAGGCTACGCTTTGAGGGCAATCGAGACTTGCAAGCACAAGACGGCTGTGATTGGGTGATCAGCTCTGTACAGGGCAGATGATCCCGTGAAGAGAGACACGCTACACTAGACCGATAGTGGCTACATACCATACGGATAAGACTTCTCTCATACAATGGCTGTTCCAAAGAAGGAGAAGGATCGTATAGAAGAGCTGGTGGATCCCCAACTCTTGGGGAAAGTAGCCCAGCCTTCAACCATTATAGGATAGGGATGTAACTTCCGGTAATAAATAGCTAGTTCTGATTCACGTGTACCAGCCCTTCCTTATGCGTCCTTATACTATTATTCCTCCCCCTCATAGATTTACTGTTCTGTGCGAAGCTTGCAAAACCTATTAAGGGCATTTAGATTACGGTTGAGAAATTTCATAAGAGAAGAAAGCGTAGAAAGGCAATCCGCAGTCAATGAAACTGACTATTGACTATTTAAGTAAGACCAAGACCTGACATACGGAATACATAATAGAAGGTTCATCCATGCTTTTAACAATCTCTACTGTTACTGGTTAGACCGACTTGCTGGCTTCTTTCATTCCTTCCCCCATTCCGTGTCTCCAACCCGCCATAGGGAACTTAGATGATTCATCCTAGCTTAATTAGGGCTTTCGCCCTTCAAGGTCTTAGGAATCGATTGAATCATCCCTGTACTTCTACTCGATAGAGTGATCGAATCGGACGCTGTGCCATTGATTGAATTTCAATAGGCTCTTAGATGGGCTTGTTGAGATAGGTCAGAATGAAGCAACCCCAGTGGAAGGAATATGCCCATAGGTGGATTAGAGAATAAGTCAATAAGTAAGATCGAAAGGGCAGGGAGATCTCTGGGGTAAAGACAAGGAGCCTAGCTAGGTCCCTAGTCACTAATCCGAATCTGCGGAAGAGGAAGAGGCACCCAACATATAAGAATCGGACTAAGAAAAGATGGATCCGTTTAAATGGTTGATGCTTTACAGGTCCCCCGCCTTCTCCTTGATCAAATAGTGTAAGGATAAATAAAACCCTATTATTTCCCTTTCTTTCTTTTGAAGTTCTTTCTTAGGTTTCTTCCTGTAATTTAAAGAATTTTAAGACTAGTTAGAGCATAAGGATTAGCAGAATCGTCAAAAAAATTGTTATATGATATAAAGAAGAGGAAAAATTCCAATACTTATATATAGTACGAAGCACCCGTAGCACTTGCTAAGAGTTACCTAATTGATTGAATACCAGTAAATTTACCACAAACAATAGTATACTCATTTCCGCAACACAATTTAATTGCTTCGGATGCGGCTCCTTTAACTGCTAATCTTTTTCCACCCGAAGGCTAGTTAAACATATGTCGCAAAGAGTAGTATCTGAATCTGTATCTGATGAGGATACTGCAGCAGCGGCGGAGGCAGTGGTAGTCTTAAGGAATTCCCTCCTCGAGATAGTCGATATATAGAATTGTCCGCCTAAAAGAAAGAATCGCGAGTTTACTCGGAGCAGGCTTCCAAAAAGCCTTACAGTAAAGGTAAGTCATCCTATTCTGAGAATTAGCCTGAAGAGTAGCTAAGACGCCCCCTTCCCATTCATTTTCCCTTGGGATGGTCAAATTCATCTTTCTCCTATTTTAAAGCACTTTGATCTTATCTGACACTCGCAACTAACTACTCCCCTGTACATATAGGGAAGACCACTACTGAGACTGGAACTCAAAGGCCTCCAACGGTAACTTAAACTCCAGGTAAGGCGGAAGCACTTTTAGGGCTTAGGACGAGAAAGACATATTTTACACTAGCTTTTGACCTAGAACCAGCTGACTTAACAGATGGATTGGCCTTGCCTACTTCAATGCCAATGGATAGGGGGCCTGGACCAACATCGAAAGAAAGTGCAACTTCTGGAACAGCTCCCTT
>Vvg_1-10k_transcript/2180 full_length_coverage=3;length=4234;num_subreads=21
GTATAAGAGGAATCGAGAAACAAGAACAGAGGGGGCGAAAAAACGACTGTAAGCTCCCAGCAAATCACCACCCACGTTATATTTTCCAACCCATCAAATTCATCCAACAAACCAACCTCCACCGTTAGTTCAACCATCAACACACGCCGACAAGCTCCGACGGCGGTCACCACCGCGCTGCGCCACCGGCGAGACTCTCTCCGCCCCGATCTCGCACCGACCACACACCAACCGACAGCCACGTCCCCAGCCGTGCTCCACCTCCCAGGTTTTTCTTTCCATCTTAATTTGCTGTTATTTTGGTCTTAATGATTTTGGGTGATAACTATTGATCTTGTTTGAATCGAAAAGAGATCGAAAGTTCATGTAGAAAGAGGGAGAAGTGAGATTTTGATTTGATTTCGGTTTTTCCTTTTACTGACTTTATGCGTTTTCGTAAAAAATTCTCACTGTCTTCGTCGTCGAGGTCCATTCTTCTATTACTCATTGCAAAGATCGAAAAGAGATGCTGCAACAACGAACTATTTTGATAGAAACCATGTGAATTGGAGAAAGAGATTCTTCTGATAAGTTTTATTAGAGTGAATGAGCAATTCTGAGAGATTTGATTCAAGAAAAATCAATTACCTCAACTATTAGGTTTTGAGAAATGCGTGAGCGATTTCGAATGGTAAAGTAACTATTAGAAAGCAGCGATTTCCGAAGAGAAAGTTAAAACAGTGATTTCCAACGAAGAAGGAGAAGTAGAAGCTTCTATCAATGAAGGAGAAGCTGCAATTTCGATCGATGATAAGAAGCAGGGATTTCGATCGATGATAAAGAAGCGTTGATTTTGATTGACCAAGGAGAAACATCGGTTTCAATCACGGAGAAGTAGCGATTTTGATTGGAGAAATTACGGTTCGATAAGAAAAAGTGATTTTAGGAAAAGTGATTTTAAGAAAAGTGGTTTTGATGGAGATTTTCCGTCTGAGAAGGAGAAGTGATTTTGGAGAAAAAGTAATTTGGGGAAAAAGGGTTTTACGTGAGTATTTTATGATAAGTGTTTTTTTAATTAAAAAATGATTTTCTTTAAAAGAATAAGATAAGATGTTTTAAGAAACCACGGTAACATATAAAATAATATTTAAATTTTTTATTTATATAATTTTAGCTAAATAGATGTCTTTTAAATTGAAATTAACTATGGAAATAATTTGTAGTAAAATTTTGGTAGCTAATCTCTTAATTTCTTGTAGTGATATTCAATATTTCGATCATTAACTTCATGTTTCCATTAATATTTAATATTTTGATCAGTAACTCACGTTCTCGTTAATATTGAATATTTTATTGAGTAACTTCATGTTCCCGTTAATAGTCAATATTTTGATCAGTGACTTCATGTTCCCGCTAATATTCATTATTTTGATCAGTAACTCCGTATTCCCGTTAATATTCCAAATTTGTTCCCGTTAATATTTAATATTTTGATCATTAACTTCGTGTTTCCGTTCCCGTTAATATTTAATATTTTGATCATTAACTTCATGTTTCCGTTAATATTCATTATTTTAATCAGTAAGTCAGTGTTCCTTTTAATCTTAATTATTTTGATTAATAACTTCGTGTTCCCGTTAATATTTCAAATTTATTCCCGTTAATATTCAAAAAAAATACCAGTAAAAGATTAAATTTGGGTTAAAATTGAAAAAGTTATACAAAAATACTAATATTGAAAAATTGAATATTGAAAATAAAAAGTAATTAAGAAAATAAAGTTTACATGTTGTTTTATTAGTATGCAATAAAAATTGGAAAGATCAATTATTTGACTTAAATTATTAATGTTTTACCAATAGTAGAACAAAATGTGACCAGCATAAAGAACAAACAACATAATGTCGATTGTCCAATGCAATAAACTTATTCACATTTACTTTTAACTTACTAACATTGATTCCCATTAATATTGAATATTTTAATTAATAACTCCATGTTCCCGTTAATATTCAATAGTTTGATCAATATCTTCATGTTCTGGTTAATATACAATAATTTGATCAGTAACTTCATGTTCCCGTTAATGTTGAATATTTTGATCAATAAACATCATTTTCCCGTTAATAATCAATATTTCGATAAGTAACTTCATGTTCCCGTTAATATTCAATATTTTGATCACTAATTCATATCATCGTTAATATTCAATATTTTATTCAGTAGCTTCATGTTCCCGTTAATATTTAATATTTTGATCAGTAAGTTCATGTTTTCGCTAATATTCATTATTTTGGTTAGTAACTTTGTATTCCCGTTAATATTCCAAATTTGTTGTTGTTAATATTCAATATTTTGATCAGTAACTTCATGTTCCCGTTAATATTTATTATTTTGATCAGTAACTCCGTGTTCCCGTTAATATTCATTTCTACTAATTCTCCCTTAACGTACAACTCTTAATATGTCCATATACTTAATGACATCTTGCCACTTAGTAGCCGTTAGATCTTATTACTTATTCTCATGCTTAGAGAAATATGGATGTTACATAAATCAACAGTATAATTATTCCTATATATAAATATTTTTGTTTTGGAATTATTTATAATTTTTTTAAATCAATAGTAAACTTATTCGCGTTATTATTCAATATTTAATTAAATGTGTTAATATCATTACCATATGCGCGTACCATATCCGTACTCGTGTGTTCACACAAGTGATAATTTTTGTTTTGGAATTGTTTATAAAAATATTTAAATCAATAGTAAACTTGTTCTAGTTACTAATTAATATTTAAACCAATAGCTTAATATCAGTATTATATGCACGTACTATATCAATATCTGTGTGTTCGCATGGATACTGGTATGGTATGTTAAGTTCTCGTGAATTATTTACAAATTTGAAAAAATAAGGCATTGTGATGAAATAAAGAAAAATTAAATAATATATTAATTATTCATAATCAAAATAGTTTATTATTTTTAAAAGAGATAATATTTGAATCAATAAAAAATTTGTTCTCATTTACAAAAAATAAAAGAAGTAAGATTCTCGTATTTGGATCACTCTTATTTTTTCACGCAGATATTTATTCAATTATTATTATAGTTGTATACATAAAATTCAATGATTAGCCTATATTTTTTTTGTATTTAGCTTAAATTTTAATATTTCAATTATTTTATATTATATATAGATAAATATGTATTAATCATTGATGAGGTTGTTCCCGTTAAAATTTTAAATTTTATAAATGACAAAATAATTGTATGATTAATAACAAATATCATACAATCTTGATACTATTTATTAATACATTACTTATGTTTCATTCAATTAGTATTTATATTGAAGTTCATTTCATTCATTTAGATTATATGCTTATTTTGTACCCAAAAAATATGTGATTTTACTATCAATTTATAGATTGAAAACTCTATACACTATTCTATGTATAGTAATAAACTATCTTGTTCCCATTCATAAATATAGAATTTTTTGTTATGCGATTCTCATATTTAATATGTTATTGTCATTTCATTGTGAAAATATCTTTCTTCTTTAATTTAAACCAAGTAATAATCTCATATAAAATTAAAATACAATTATAGGCTATATTAAAACTGGAAATTAATATATTTGATTAAGATTTATTGAATTATTTAATTTACTTGAGTTACAGTTATAAAAAATCTAATTAATATTAAATTACCAAACAATATATGCACTTCTAAAGATAAAAGAGCCAAAAGGCCACAAAAAGAAAAATTATTTCTGTTTCTTCCCCTACTTCTACTTGAGTTACAATTACCATAAAGAAGAGTTACTCTTGAAACATACTTAAAGAAAAGTTTAGTAAAAACTTATCTAGTTGTTCTGAGATCAATGTATGAAACTTTAACTAATATACTAATAAGCCAAAACATCAACACTGATAAAGCTATACTGATAAAAATAATTCAATTTCATTCAAATCATTCCATTCAACACAAAAAAAAATTCAATCCAAACCATTTAATTCACAATAATAGAAACTTGAAAAGATTATTAAATCCTATAAGACTACCAACCTTGCACCATCTTTTAGAGGACTTCCACATAAGAGTTTGGTCACATGTTGGGTGTGAGGATTATCAAACAAAATCGCGGCCCCATTATTGATGGAAAATAAATCCTAAAATAAAGATTTTATATCAGAGAAGGTTTCATAATATTAAGAAATCAATAATACACAACGCAACATTGT
>Vvg_1-10k_transcript/2645 full_length_coverage=2;length=4077;num_subreads=33
TCTTCAAGAATCGTCTACATATCACCGGTGAAGATTAAACTTATATAATCTTTCTAATTTCAACATGTTCAAAAACATTCAGATATAACTTCATCATAAGATCAATATTAGATGTAGTACAATATATGTAAACTAAGTAACTGCAATGGTAGTATGTGATTGGTGAATCTAAAATGTAAAGCGATTTCTATGCACAAATATATCATTTGGACAATTATTTGGGCAGTGTTAAACATGATTTTAAAATTAACATGTAGTAATTCTCTTTAAAAGAAATTATTCTGATTCTAAAAAAATAGCTTTAAATTACCTCTAAATACTATAAATGAAGTTAACTTCTTAAAAATAGCTTTAATTGTGATTCTTCAAGAAAAAGTGAATAAAAGGATGGATCACAATAAGGAAGAAAAAAATACGCATTTTTCGTCGTAGCAAGGATAAAATATAGATACCTTGGTGCCCACAAAAAAATTCACATCCATCTATGTGAAACCAGAAGTTATAGAAATGCCATAGCTCCTTATGCATTTCGTAGTTACCGATTTTCAGCACATGTAAATCAAAAAATAATACAAACTTAAGTGACATTTACATGAAAAATAATTTCTTAATATATAGTAATTAAAGATCGGACAGATCCTTCATCCGTTCTTAAGGCTTCTGCCTCTACTTCTCAAAAAGAGAAGACAGTTGGAGAGTGAATAGGGCATCCAACCACTACGTGATTCGATCGGTATGGTTATCCAACCACTACGTCAAAATTAATGTTTAATAAATGATTTTCTGATCTTTAATTGCGCTCTTAAGCACTATTAAAGTTGCCGCTATATAGCTTTACTACATATAATAGTGCTTTTTCAACTCTATTAAAAGAGAAATTTTTAAGAGGGTTTATCCATAATTGCAATCATATCCTAATTTTTTTTTGTAATACGTTTGATTTGATAGCGCTTTTATTTAAAGCGCTACTAAAGGCCCATTATTTAATAAAAATAATTTTCTTCTGTCACAATTATAATATAAGTACGACTTTTGAATTTCACACAAATCCAACACTAGATCTCTAATCCATTTCTTTGAAAAAACACCAAAATAAAATAGCTTATTTATGCATACATTTTATTTTAAGAATATCAAGTATTTAGTTCCCAGAACATATATAGAACTTCATCAAGAGTTGCCTACACAACATAAAACAAATTCTCAATAAACAAAATAATTAGTTTATTTAAAATAACTTTATATTTATTTTCAACTTTCATATTTAACGATGAAATTATCTTTTCTAACATTACATATAAAACACTATCTTATCTCCTAAATTCAAAACCAAATATCAAGGCTAAACGAATCACATCATTTGCATGAAACAAAATTTCTCTTCAAGAATCGTCTACATATCACCGGTGAAGATTAAACTTATATAATCTTTCTAATTTCAACATGTTCAAAAACATTCAGATATAACTTCATCATAAGATCAATATTAGATGTAGTACAATATATGTAAACTAAGTAACTGCAATGGTAGTATGTGATTGGTGAATCTAAAATGTAAAGCGATTTCTATGCACAAATATATCATTTGGACAATTATTTGGGCAGTGTTAAACATGATTTTAAAATAAACTTGTGATAATTCTCTTTAAAAGAAATTATTCTGAGTCTATAAAAATAGCTTTAAATTACCTCTAAATTCTATAAATGAGGTTAACTTCTTAAAAATAGCTTTAATTGTGATTCTTCAAGAAAAAGCGAATAAAAGGATGGATCACAATAAGGAAGAAAAAATACGCATTTTTCGTCGTAGCAAGGATAAAATATAGATACCTTGGTGCCCACAAAAAAAATTCACATCCATCTATGTGAAACCAGAAGTTATAGAAATGCCATAGCTCCTTATGCATTTCGTAGTTACCGATTTTCAGCACATGTAAATCAAAAAATAATACAAACTTAATTGGCATTTACATGAAAAATAATTTCTTAATATATAGTAATTAAAGATCGGACAAATCCTTCATCCGTTCTTAAGGCTTCTGCCTCTACTTCTCAAAAAGAGAAGACAGTTGGAGAGTGAATAGGGCATCCAACCACTACGTGATTTGATCGGTATGGTCATCCAACCACTACGTCAAATTTAATATTTAATAGATGTTTTTCCGATCTTTAATTGTGCTCTTAAGCACTATTAAAGTTGCCACTATATAGCTTTACTACATATAGTAGTGCTTTTTAAACTCTATTAAAAGAGAAATTTTTAATAGGGTTTATCCATAATTGCTATCATATCCTAATTTTTTTTGTAATAAGTTTGATTTGATAGCGCTTTTATTTAAAGTGCTACTAAAGGCCCATTATTTAATAAAAATAATTTTCTTCTGTCTCAATTATAATATAAGTACGACTTTTTAAATTCACACAAATCCAGCACTAGATCTCTAATCCATTTCTTTGAAAAAAGACCCAAATAAAATAGCTTATTTATGCATACATTTTAATTTAAGAATATCAAGTATTTAGTTCCCAGAACATATATAGAACTTCATCAAGAGTTGCCTACACAACATAAAACAAATTCTCAATAAACACAATAATTAGTTTATTTAAAATAACTTTATATTTATTTTCAACTTTCATATTTAACGATGAAATTATCTTTTCTAACATTACATATAAAACACTATCTTATCTCCTAAATTCAAAACCAAATATCAAGGCTAAACGAATCACATCATTTGCATGAAACAAAATTTCTCTTCAAGAATCGTCTACATATCACCGGTGAAGATTAAACTTATATAATCTATCTAATTTCAACATGTTCAAAAAAATTCAGATATAACTTCATCATAAGATCAATATTAGATGTATAGTACAATATATGTAAACTAAGTAACTGCAATGGTAGTATGTGATTGGTGAATCTAAAATGTAAAGCGATTTCTATGCACAAATATATCATTTGGACAATTATTTGGGCAGTGTTAAACATGATTTTAAAATAAACATGTGCTAATTCTCCTTAAAAGAAATTATTCTGATTCTATAAAAATAGCTTTAAATTACCTCTAAATTCTATAAATGAAGTTAACTTCTTAAAAATAGCTTTAATTGTGATTCTTCAAGAAAAAGCGAATAAAAGGATGGATCACAATAAGGAAGAAAAAAATACGCATGTTTCGTCGTAGCAAGGATAAAATATAGATACCTTGGTGCCCACAAAAAAATTCACATCCATCTATGTGAAACCAGAAGTTATAGAAATGCCATAGCTCCTTATGCATTTCGTAGTTACCGATTTTCAGCACATGTAAATCAAAAAATAATACAAACTTAAGTGACATTTACATGAAAAATAATTTCTTAATATATAGTAATTAAAGATCGGACAGATCCTTCATCCGTTCTTAAGGCTTCTGCCTCTACTTCTCAAAAAGAGAAGACAGTTGGAGAGTGAATAGGGCATCCAACCACTACGTGATTCGATCGGTATGGTTATCCAACCACTACGTCAAAATTAATATTTAATAAATGTTTTTCCGATCTTTTATTGCGCTCTTAAGCACTATTAAAGTTGCCGCTATATAGCTTTACTACATATAATAGTGCTTTTTCAACTCTATTAAAAGAGAAATTTTTAATAGGGTTTATCCATAACTCTATCATATCCTAATTTTTTTTTGTAATAAGTTTGATTTGATAGAGCTTTTATTTAAAGTGCTACTAAAGGCCCATTATTTAATAAAAATAATTTTCTTCTGTCTCAATTATAATATAAGTACGACTTTTGAATATCACACAAATCCAACATTAGATCTCTAATCCATTTCTTTGAAAAAAGACCTAAATAAAATAGCTTATTTATGCATGCATTTTATTTTAAGAATATCAAGTATTTAGTTCCCAGAACATATATAGAACTTCATCAAGAGTTTCCTACAGAACATAAAACGAATACTCAATAAACACAATAATTAGTTTATTTAAAATAAATTTAGATTTATTTTCATCTTTCATATTTAACGATGAAATTATCTTTTCTAACATTACATATAAAACACTATCTTATCTCCT
>Vvg_1-10k_transcript/3250 full_length_coverage=2;length=3921;num_subreads=55
GTCTTAAAGAGAAAATGGTGTAAATGTTATCCTTATTTTTGTTTTGATATCTGCTGGGGAAAGAGGATTTTGTTTTTCTGGTGGAGAAATATACGGTGAATAATGGATTTGAATGGAGATAGCTTGTAACGTAGCCTAGGTGCCAATACAAGGTTCTCAAAGGAAATGATTATTACATGGAGGTGACTGGAAGAGAAACGCGTTTGATAGAAAGGTAAGATAACAAGAATTGAAAAAGGACGAGGATAAGGTCAACGGACCTACGATCCACAGGAATTAAAAAGGATGAGGATAAGGTCAACGGACCTACGATCCACAGGAATTAAAAAGGATGAGGATAAGGTCAACGGACCTACGATCCACAGGAATTGAAAAGGATGAGGATAAGGTCAACGGACCTACGATCCACAAGAATTGAAAAGATGAGGATAAGGTCAACGGACCTACGATCCACAAGGATTGAAAAGGATGAGGATAAGGTCAACGGACCTACGATCCACAAGAATTGAAAAGAATGAGGATAAGGTCAACGGACCTACGATCCACAAGAATTGAAAAGATGAGGATAAGGTCAACGGACCTACGATCCACAGGAATTGAAAAAATGAGGATAAGGTCGACGGACCTACGATCCACAAGAATTGAAAAGATGAGGATAAGGTCAACGGACCTACGATCCACAGGAATTGAAAAAGATGAGGATAAGGTCCACGGACCTACGATCCACAAGAGTTGAAAAGATGAGGATAAGGTCAACGGACCTACGATCCACAAGAGTTGAAGAAGATGAGGATAAGGTCCACGGACCTACGATCCACAAGAGTTGAAAAGATGAGGATAAGGTCAACGGACCTACGATCCACAAGAATTGAAAAAATGAGGATAAGGTCGACGGACCTACGATCCACAAGAGTTGAAAAAGATGAATATCAACACTGAGGATGGAACAGGAGAATATCATTAACAACACTGAGGCTAGGGATTGGGGATTGATTTTGAAATGGTTTTCTAGGACGGAAGGCAAAGGATTCACAACACGGGGGTTGGACCTGAAAATTTTTCCCATACGGGGGAAGGGGCCACGAAGACTAGTGACGACTAGACTCGATCAAGAGACATAATCACGAAGACGTTGATGCTTGCGAAGCATAAGAATTACATTAATCCCTCAGGCCAAAGGCGGGGTGTAACTCTTCAAGAGTGGCAATCGTTCGAATTGCCACACACCAAGTATGGTTTACTCAAACGATTGAAAAATGAGATGGGTTGAATGCCCACCCTCATTCGCACTCTAATTTGCATGTAGCACACGGGAAATAACTACGACAAGACTAGTAACGACTAGACTCGGAAAGAAGATAATAGTAACCACCGGGGATTACAGGAATATCGATGCTTACGAAGCAGAAGAACTACATTAATCCCTCAGGCCAAAAGGCGGGGTGTAACTCTTCAAAAGCGGCAATCGTTCGAATTGCCACACACCAAGTATGGTTATTCAAACGATTGAAAAATGAGATGGGTTGAATGCCCACCCTCATTCACGCTCTAATCTGCGCGCAACATACGGGAAATAACCTCGGAGACAACGATTTTGACGGAGAAAGACATTGTATCTGATCCACATCGGGGAGAGAACATGAGACTTCTTCTGGGGATATATTATTTCGTACCTTCTGGGCACATGCAAACTGGCTTATGCATTGATGTATGTTTGAATTTTTCTATGGCGTAATGCTCCGTTTTGATGGATATGCTACTGTCATACCCCAATTTTTGACCCTAAGATCATACATCAATTGCATTTAATCATTAATCAAGAGCACCATTATGAAGCTTTATCTTTGATACTGTGGTCATCTCTGAGGGGAATCATCAAGCACTTTTAGCTTTTTATTTGTTTAATACTAACCAAAATCCAAAAATATGTGTTTTGTTTCTTTTGTTTACATTTTACAGGTAAAAGATCGGGCAAAAATCAAAACAGTGCAAGAAAACAATTTTTGGAAATTTGAGGGTGGAAATCGATTTACCCCTGTGGGAAATCGATTTCCTGTGCGCAAAATTCAAAAAAATATAAGGATGGAAGCTTGACATCATTTTGGCACCATTTTATTTGATCATTTTACCAATTTTCCACCTCATCAAAATTAACCCCTTCATTAAACCCATTTAAGCTCCATTTTACCAATTAAACACCAATTAAACACAAATTAATTACCAAACACAAAAAGACCAAATTGCCACTACTCTTGCTCCAATTCTATAAATAGAGACCTCTACTCTCTCATTTGACAAGCTTTGAGAGCCAAAAAATCCCTTGCAATTTCTCTCCTCATCCTTACCAAAATTCACCAAAGCTCTTTTTCTTTCATAAAATTTGTGAGTCACATCTTGAACCTCACAAATTTTGAGCTAAGCCACCATCCATTTCACTCTTTGTTCTTCAATTTGTTGAGAGATTAAGATTTGTGTTGGTGATTCTTGAAGTAGATCTAAGTCTTGTGCAAGATTTGGTAATTTTCATCATCCTTTTACATCTATCATAATGTGATTCTTTTGTGCTTGTATGTGATGCATCTTTGATGCTATATTGGTCCTATTTGATGGTGAATTGATGGAAAATTCGTGCTCTAATGGATATGTGATCATAAGGTGTTTGTATGTTTGCCTAAATCAAGTTTCATAGTTCATAATGCTGTTTTTTTGAAAACTGTGCGCAGGAAATCGATTTCCTACAGAGGGAAATCGATTTCCACTCTGTTTTTTGCGCCTGATTTGAGCTCTGCACTCAGGAAATCGATTTCCTACAGAGGTAAATCGATTTCCACTGAGTCAGAATGCTTGTTTTGCCTTTTTTTGACTTGTTTTGGTTATTTTATCCTACTATATTCCCTTGGTTATGTGTTCATGTATTTTTATTGTTTCCCTCTTATTTTCTTTGATCGATGAAAGTCTTGATATCATGAGGATCCTATGGATTCTTGATGGAGACTAGATCAACTTGTTTTCATTCTTATTTTCATCTTATTTTCTTTGATCGATGAAAGTCTTGATATCATGAGGATCCTATGGATTCTTGATGGAGACTAGATCAACTTGTTTTCATTCTTATTTTCATCTTATTTTCTTTGATCGATGAAAGTCTTGATATCATAAGGATCCTATGGATTCTTGATGGAGACTAGATCAACTTGTTTTCATTCTTATTTTCATCTTATTTTCTTTTTGATCGATGAAAGTCTTGATATCATGAGGATCCTATGGATTCTTGATAAAGACTAGATCAATTTATGTTTATATTCTTATCTTTTCATTATTGTTCTTCTTATCTCTTCTTCTTATATTTCTTTTGATCGATGAAAGTCTTAATATCTTGAGAATCCTATGGATTCTTGATAAAGACTAGATCATTTTCTTCTTCTCCCTCTTATTTCTTTGATTGGTGATCTTGATACATGGAGAATCCTCCTACATTTGTCCCGACGCGATAAAAGATCAAATATGGAAGAGAATTGTATGCGGTGATTTAAGACTTGTGGAGGTATTTATCGTGTAGTCGCTATGATTTTATCAAGCTTCTGATAAACCCCATTGAATTTAAATCCGAGTACATCATTCACTCACCATCGATCTTAATTACTAACTTTGATAACATACTTGACAAGTTTCAAGATGGTTATCTTTAACATACTAACAATTGACTTTAATTTCCGCAATTTACTACACCGCACTTTACATTTCCCGCTTTATCGCTTTATTTTATCATTTCATCATATTTACATTCCGCTATTTTCCTTTTGTCCATTTGGACATTTATAATTCCGCAATTTTCCTTTTGTCCATTTGGACATATGTTTATGCTTCCGCTATTTTTCTTTTGTCCACTTGGACCATACTTTACTTTTATGTCAAAACACT
>Vvg_1-10k_transcript/3837 full_length_coverage=2;length=3795;num_subreads=60
GATTCATTTTTCTATATATCTCATCCATTTTCTATTGAGTTCTCTTACACTTCAAGTTCTTCAGTACTTTGTGTTGCCTCTAAATATTTTCTTAATTAAGAGATCTTATATTCTAAGTTTCTTTGTTCCCACAATCACTATCCGTCAAGTTTTCTTTTACAGGAGATCATAACTTCAATTTGTTTACTCACATATTGACTGGTAATAATATATCTTTTTCCCTTTTTAAATATATCTTTTAGTTTTATTTTAGCTGAAAATATTCTACTTTATTTAGATCTACAACCAGATTTAATTTTAGGTTAGTTGATTTTTATTACTTAATTTTCACCATCTTTTTATAATATTGACATAATTTTGTGTTGTTTAATTTTCTAAATTTTACTCTAATTTTAATTTTAGTTTCTTTTTCGTTGAAATCTTCAATTTTGTCTCTAGCTTAAGAGAATCAAAACAACTATTTTTGTCTATTAAAAAATTATTATATTTTTTTAAAGAATGTTTAAATTTAAATTGATTTAGAATAAAATTTCAAATTGGTTTAAAAAATTGAGAAAATCAAACAAACTATTTAAGTCAGATTAGCTTTCAAAATGAAAATTTAAAATCAACTTAAACCGTACAATATTTTGATACTCTTATATTTGTATGATGTATTTTATTAATTTATTATTAGTTGGTTTTTTATTTTTAATCAATTTAATAGTATAATTTAATATTTTGGTTTTTAAATTTTTTATATGCTTTAAGCATAATGGATATATTTTATTTCATAATATCAAAATTTAATGTATTATCTATTATATATATTATATTTTTTTATCGCTTTTTAATAAAATTATTAATTAAATAGTAAATCAAATTTAAAATAAAAAATTTCAAATTAAATCACATTAAATTAAATGTTTGAATTATACTTTTTTAAGTTGTCATCCAAAATCAAATCAAAACACATATATTTACTTTAAAATTGATCCAAATTATTTTTATTTTAAAATTGATGCAAACCATTTTTATTTTAAAATTGATCCAAATCATTTTTTTCCATAGATATTGTCCTTAAGACCTTTTATAGGTACAAGTATACCGGGTTTCAATACTCCAACTTTCAATTAGGAATCTATAATATAAGAAAATTAATTGTTGTAGAAAAGTCTACAATACGCTTATTTGATTTTTTGCCACCACATTAAAACTATGGTTATTTGGCCTTTTGCACAATAAAGTTTTTAATTTTATTATTAAAATAATACAATCCTCATATTTTATCAAACTTACCAAATCTCTCTCCATTCTCTATTTTTTCTTTCATCACTATCTCACTTCTTTCTTTCACAAAAATGTTTTATTATTGATATAAATATTTTTATTTACGAAAAATGATATTTGTGATCGAAATATTTTTTATTAAAAAATGGTATACGGAAAAAATTTGTTCATAATATCTATTATTGATATAAGTATTTTTATATACGAAAATTTAATATTGATCCAAATATTTTTGTTTAGATAAATATTTTTGTAAATGATATCTAAACAAAAATAATATTTACTGGAAAATATTTATTATTTAGAAAAAATGGTATTTATGATCAAAATATTTTTTATTAAAAAATGGTATACGGGAAAAAATCTACCATTTATCTAAATATTTTAATGTACGAAATTTACTATTGATCCAAATTTTTTAGTAAATGATTCCTAAACAAAAATGAAGTCTGTATACGGAAAAAAATATATTATTGATCTAAATATTTTTATATACGAAAAATGTTATTTATGATCCAAATATTTTTTTATTCAACAATGGCATAGGCCAAAAAATCTATTATTGATCTAAATATTTTTATATACGAAAATTTAATATTGATCCAAATATTTTTGTAAATGTCACAAAAAAAATCTATTATTGATATAAATACTTTTATATACGAAAAATTATATTTATGATCGAAATATTTTTTAGTCAAAAATGATATACGGGAAAAATTTATTCAAAAAATCTATTATTGATCAAAATATTTTTATATACAAAATTTAATATTGATCCAAATATTTTTGTAAATGATACCTAAACAAAAATAATATTTGTATACGAAAAAAAACTATTATTTACGAAAAATGGTATTTATGATCCAAATATTTTTTATTTAAAAATGGTATATGAGAAAAAATTTACTATTGATCAAAATATTTTTCTATACGAAAATTACTATTGATCCAATTTTTTATGTTAATGATTTCTAAACAAAAATGAAGTCTGTATACGAGAAAAAAATCATTATTGATCTAAATATTTTTATTCAATAATGGCATATGCCACAAAACCTATTATCGATCTAAATATTTTTATATACGAAAATTTAATATTTATCCAAATATTTTTGTAAAAGATACCTAAACAAAAATAATATTTATAAACGGAAAAAATCTATTATTAACAAAAAATGGTATTTATGATCCAAATATTTTTATTCAAAAATTGTATACGAGAAAAAAATCTACTATTGATGTAAATATTTTTATATACGAAATTTACTATTCATCTAAATATTTTTGTAAATGATACCTAAGAAAAAAATGAAGTCTGTATATGGGGAAAAGATTTATTATTGATCTAAATATTTTTATATACGAGAAATTGTATTTATGATCAAATATTTTTTACCCAAAAATGGTATACGGGAAAAAATCTAATATTAATCTAAATATTTTTATATACGAAAATTTAATATTGATCCAATTTTTTTTGTAAATGATACTTAAACAAAAATAATATTTGTATTAGGAAAAAATATATTATTTACAAAAATTGGTATTTATGATCCAAATATTTTTTATTCAAAAATGGTATACGAGAAAAAATCTACTATTGATCTAAATATCTTTATATACGAAATTTACTATTGATCCAAATACCTTTGTAAATGATACCTAAACAAAAATGAAGTTTGTATACGGGAATTTTTTTTATTATTGATCTAAAGATTTTTATATACTACAAATGATATTTTGATCCAAATATTTTTTATTCGAAAAATGATATACGCGCAAAAATCTATTATTGATCTAAATAATTTTATATACGAAATTTACTATTGATCCAAATATTTTTGTAAATGATACTTAAGCAAAAATGAAGTTTGTATATGAGAAAAAGATTTATTATTGATCTAAATATTTTATAAAAGAGAAATGATATTTATGATCAAATATTTTTTATTCAAAAATGGTATACGGGAAAAAATCTATTATTGATCTAAATATTTTTATATACGAATAATCAATTATTTATCTAAATATTTATTTTTTATTTTTACATTTTATTTAAAATAAATGATGTATCCAAATGTGCGTAACAGAACAGAACACGTGCGTATGCACGAGTTTGTTACTAGTTTGTGAACAAAAAAAGTTCCACTCAAATAAAGTATAAGGTTTGCGTTCGACTTCCCTGTTCAATTTTGATGGATATAATATTTAAATATGAAATTATTTTATTAAAATGAAATATAAAATAATGAAACCAAAAAAGTTATATCATATTAAGGACCAATTTATTATAGTTTTAAAATTTATTTATGTTATCAAAATTGATTTTTTATAATAAAGTTTACATTTTTTTTAAAATTAACTCATTTTTTAATATGTTAAAAAATTAATTTTGACATCAAGTAACATAAATATATATTATTAGAGACTTTTTTTGAATGGTAAAATATATGTATAATAAATAAAGGGAAGAAATCCCAATTACAAATACAAAAATAAAGTCAAATTGGCACAAGAGGTATC
>Vvg_1-10k_transcript/4262 full_length_coverage=2;length=3715;num_subreads=60
GACACTTCAACTTCTTCAGTACTTTGTGTTGCCTCTAAATATTTTCTTAATTAAGAGATCTTATTCTAAACTTTCTTTGTTTCCACAATCACTATCCATCAAGAGATCATAACTTCAATTTGTTTATTCACATATTGACAGGTAATAATATATCTTTCCCCCTTCTTAAATATATGTTTAGTTTTATTTTACCTGAAAGTATACTACTTCATTTAGATTACCAGATTTAATTTTAGGTTAGTTGATTTTTATTACTTAATTTTTACCATCTTTTTATAATATTGACATAATTTTGTGTTGTTTAATTTTCTAAATTTTACTCTAATTTTAATTTTAGTTTCTTTTTCGTTGAAATCTTCAATTTTGTCTCTAGCTTAAGAGAATCAAAACAACTATTTTTGTCTATTAAAAAATTATTATATTTTTTTAAAGAATGTTTAAATTTAAATTGATTTAGAATAAAATTTCAAATTGGTTTAAAAAATTGAAAAAATCAAACAAACTATTTAAGTCAGATTAGCTTTCAAATTGAAAATTTAAAATCAACTTAAACCTTACAATATTTTGATACTCTTATATTTGTATGATGTATTTTATTAATTTATTATTAGTTGGTTTTTTATTTTTAATCAATTTAATAGTATAATTTATTTTTGGTTTTTAAATTTTTTATATGCTTTAAGCATAATGGATATATTTTATTTCATAATATCAAAATTTAATGTAATTATCTATTATATATATTATATTTTTTATCGCTTTTTAATAAAATTATTAATTAAATAGTAAATCAAATTTAAAATAAAAAATTTCAAATTAAACCACATTAAATTAAATGTTTGAATTATACTTTTTTAAAGTGTCATCCAAAACCAAATCAAAACACATATATTTACTTTAAAATTGATCCAAATTACTTTTATTTTAAAATTAATGCAAACCATTTTTACTTTAAAATTGATCCAAATAATTTTTTTCCACAGATATTCTCCTTAACACCTTTTATAGGTACAAGTATACCGGGTTTCAATACTCCAACTTTCAATTAGGAATTTATAATATAAGAAAATTAATTGCGGTAGAAAAGTCTACAATAAATTTATTTGATTTTTTTGCCATTACATTAAAACTCTAGTTATTTGGCTTTTGCACAATAAAGTTTTTAATTTTATTATTAAAATAATACAATCCTCATATTTTATCAAACTTAATAAATCTCTCTCCATTTTCTATTTTTTTCTTTCATCACTGTCTCACTTCTTTCTTCCACAAAAAAAAATCTATTATCGATATAAATAATTTTATATACGAAAAATGATATTTGTGATCGAAATATTTTTTTATTAAAAAATTGTATACGGAAAAATTTTGTTTAAAAAATCTATTATTGATATAAATATTTTTATATACGAAAATTTAATATTTATCCAAATATTTTTGTTTAGATAAATATTTTTGTAAATGATATCTAAGCAAAAATAATATTTACAGAAAAATATTTATTATTTAGAAAAAATGGTATTTATGATCAAAATCTTTTTTATTCAAAAATGGTATACGGGAAAAAAATCTACCTTTTATCTAAATATTTTAATATACGAAATTTACTACTAATCCAAATATTTTTGTAAATGATACCTAAACAAAAATAATATTTGTATACGAAAAAAAACTATTATTTACGAAAAATTGTATTTATGATCCAAATATTTTTTATTTAAAAATGGTTTATGAGAAAAAATCTACTATTGATCAAAATATTTTTATATACGAAAATTACTATTGATCCAATTTTTTTGTTAATGATTTCTAAACAAAAATGAAGTCTGTATAGGGAATTTTGTTTTATTATTGATCTAAATATTTTTATTCAATAATGGCATAGGCCACAAAACCTATTATCGATCTAAATATTTTTATATACGAAAATTTAATATTGATCCAAATATTTTTGTAAAAGATACCTAAACAAAAATAATATTTATAAAGGGAAAAAATCTATTATTTACAAAAAAATATTATTTATGATCCAAATATTTTTATTCAAAAATTGTATACGGGAAAAAAATCTACTATTGATCTAAATATTTTTATATACGAAATTTACTATTCATCTAAATATTTTTGTAAATGATACCTAAGAAAAAAATGAAGTCTGTATATGGGGAAAAGATTTATTATTGATCTAAATATTTTTATATACGAGAAATTGTATTTATGATCAAATATTTTTTACGCAAAAATTGTATACGAGAAAAAATCTAATATTAATCTAAATATTTTTATATACGAAAATTTAATATTGATCCAAATTTTTTTGTAAATGAAACCTAAACAAAAAAGAAGTTTGTATACGGAAAAAAATCTATTATTTATCTAAATATTCTTATATATGAAAATTTAATATCAAATATTTTTGAAAATGATACCTAAACAAAAATAATATTTTTATACGGATAAAATTCTATTATTTACTGAAAAAATGATATTTATGATCGAAATATTTTTTATTCAAAAATGATATACGCGAAAAAATCTACTATTGATCTAAATAATTTTACATACGAAATTTACTATTGATCCAAATATTTTTGTAAATGATACTTAAGCAAAAATGAAGTTTGTATATGGGAAAAATATTTATTATTGATCTAAATATTTTTATATAAGAGAAATTATATTTATGATAAAATATTTTTTATTCAAAAATGGTATACGGGAAAAAAATCTTTGATCTAAATATTTTTATATACGAAATAATCAATTATTTATCTAAATTTTTTTTTTAACGTTTTATTTAAAATAAATGATGTATCCAAATGTGCATAACAGAACAGAACATATGCGTATGCACGGGTTTGTACGCACGGGTTTGTTACTAGTTTGTGAAAAAAAAGTTCCACTTAAATAAAGTATAAGGTTTGCGTTCGACTTCCCTGTTCAATTTTGATGGATATAATATTTAAATATGAAATTATTTTATTAAAATGAAATATAAAATAATGAAACTAAAAAAGTTATATGATATTAAGGACCAATTTATTATAGTTTTAAAATTTATTTATATTATCAAAATTGATTTTTTATAATAAAATTTAGAGTGAAGACCCATTTTAGTCCCTCACAAATATTGAAGAGTCCAATTTAATCCCTAAGAAAAAAAAGTCTCTATTTAATCCCTTACAAAATTTAACCAGGCCATTTTAGTCCTTCTATAAATATTTTTTTTAAACCGGTTTTTTTTCTTACTTTTAAACCGTGACTGTTGTCATGTGTATTATTTATGCCACATGTATTATTTACAAAAGTAAAAGACACCCATTTTGGTCCCTAACAAAAAAAAAGGACTCAATTTAGTCCCTTACAAAATTTAATTGGATAATATTAATCCCTATGTTCAATCATACATTATAGCACCATCACTTTAAATTTAGGGAGCAAAAATTCTACATTACCATCATATATATTATAGATGTACCATCACAAACAATAATTAGCTTCAACTTTACGAAACCATGAAATCCAAAAGATAATTGTGCCATATGCAATTTCGCTACTGTACCACAAGATATTAAAAATCATTTAACTACTGTACCACAATATGAAATTAGTTAGTCATTGTTTTTTTTGTTGTCAAAGTTAAGAATCTATTACTTAGAAATCCTTAACCTACATTTTTTGTAAAAATAGACCAAGAAAAATGTTACCCTTTGAC
>Vvg_1-10k_transcript/4938 full_length_coverage=2;length=3606;num_subreads=20
GGAGGGGGAGACAGCGTTTACCCATTAGAATGGCTGCCCCTTATCTTCATCACTCTCTCTCTCTCTCTCTCTCTCTCTCTCCAAACTTTTCAAAAAAACGTAGAGCCATAGACACCAATTACTAGAAAAGCTTAGTGTTCATTTCATGGTGAGTAAACCTTCACTCACCTCACCATAAACTTTCCACAACAATATCCATTCAACACACCATCATCTTTTCTTCCTCTTCACTGAAACAACCCCCAAACAAACATATTCACACTTCAGCTCCGGATTCGTATACGGAATCGACAACCTCTTGCTCACTCTTCACCCTCCAACTGAAGCAACACAACACACACCTCCTGCAACTCACCCTCCATTACTTCAACAACCACTTAACCAAAGCAGTAGACGAGAGGAGAAGTGGAACAAGACCGTACATCCTCCACGAACAGAGTCTCGGCGACGTAAAGCCAAACGCATTGCCACTGGTTTGAACATCATCCTTTTTACTCTGTTTGCATTTTACATTCTTCTTCTTGTGGTTTCTGTTTGAACTATTGAACTTGTTTTGTTTTGTTTGAAATTTGAAGAAGTGTTGTTAGTTAAGATTTGGTCTTTTACTTGCTTTGTTGAAAATCTAAAGAGTTAAAAAAAAGTACATCTAGTTTGGTTGAAATATTGAAAAGTGGAAAAAGAAAGTGAGGAAGAAGGTTTGGAATGTGAAGAGATGGTAGAAGTGTAGAACTGGTTTTCATTATGAGGGTACACTAAAAAAAATATGTACACCTTATTTACACCCTAACATTTTCAATGCATTTTAACTCCAACACAAATATCTAGGCAAGAAAAATTATTAAAAAATAACAGAAGTACAAGGAATAGTATGTTTATCCGAAGTACAAGGAATAGTATGTTTATCCGGTGTAGGTGTGGCTTTTGGTGTAAGCATACCATTTCTCTTTCATTATTATTAATAATAATAATAATAATAATAATAATAATAATAATAATAATAATAATAATAATGCATGCCACGTGTTGATATTTGACTGGTTGGGCATGTTGATAATTTGTATGTTTTTTTTTTATAAAAAAATTTTGGTATGTGACCTCACGTGAGAAAGAATAGTATTAAAACCGGATACTTGAAATTTTCTCATTTTAGTTATTTGGTTTCTTTTGTATTATTTTTATTTTTTTAATCAACTAATTAAATCACATGTATCTACATTATCATTCAATGTTATTTGTTTTACGTTTATTTTTTAATCAACTAATTAAATCACATGTCACTGCACTATCATTCAATGTTATGGTCATTTGGGACTTTGGTGTTAAAGGTTTTTTCTATTTTTCTTTTATTATTTTTTTTGAGTAAACAAAATATAATAACAAAAAATTTGATATGTTTTTCTTATTTTTAAAGAATGTAAGAGTGGATGAGATTTGGTTTTTGCCTATTTTTTTTAGCCCACTTTATATTTTTATTTTATTTTATTTCTTATTTTAATTATTATTTGTTTGATTTATCTATTTTATTTTGTTTCTCTTTTTTTCCTTCATAAAAATCAATAAAAAAATCAAACACAAAATTTTCTTTAGTTTCGATATTTTTTTATTTAACTAAACTAATTAAATTATTAATTAATTCCTCCGTCCCAAAATAAGTGTCATAGTTGACACTTTCACACAGATTAAGAAAATATAACAAATGAGAGGGTTTATTTGTTAGTGGTGTATTCTTATCATCATTAATGTGGTGTATTCTTCACACAGATTAAGAAAATATATCAAATGAGAGGGTTTATTTGTTAGTGACGTATTCTTATCATCATTAATGTAGTGTGGGAGAAAGAGTAAATGAAGAGTATTAATTAGAGGGTTTAATTGGAAGTTAAAAATTAAAATTATATTGGGAACTAAAAGTGACACTTAGTTTAAGATAAATAATTTTTACAAATGTGATATTTATATTAATACAGTGAGAGTAGTTTTTTTAAATAACCATATCTAATTTAATTAATCCTCTTTTTTTGATATGTTGGTTAAATTTATCTTATGGATTTTCAAGTGCTTATACTTTGATATTCATCTTATTTGCTTGCTTGTTTAAATCGAAGGAAAGTGATTGAATTTTTTTTGTGTGACTATTTTGTCATGTTTTCGTCTTGACTGGTATGTCTATTGTTTTCTTTGCTCATCTTTATTTTATACTTAATTCTTATCTCTCCAATCTTTTTGCAAATAAACATTTTTAAACAAAAATACATGGATATTAAAAGATATCTATAAAGTATTATAGATACACAGAGTGTTAATATATTTCTTTTGTATAATCAACCTTCATATCTTAGATATCTTTATTGCATTACTTTTGCTATACTTTTAGTTTTGCTTCCTACATTTTGGGTTTTTATTCGCTCTTTTCTCATTCCCTTGGAAACAACAAAGCATAGTGGCGACTTTCACTATAGTCAAAGCAAAAACATATTGTTAGGTAATAATTGGAAGTTATGGAGAACTTAGGGTTGATATTTCTCTAATCGACCTTTAAACTCGTGATCCTTCCGTCTTTTCCGCACTAGAACTTGAGGGTTGATCTTCCCTCCTTTAGGTGGTATATCTATGGAAAACAAGTGACCATAATCATCGAGATCCTATTCCATGTACGCAACCCCAAATGCCTAGCCATCTCCCCCTCTAACAATTGAAGAAACTCCAATAAAAACTCTTTGACATATGATTTGACGAATTCATTCAATATTCCTCTTATTCTTGCTTCTATTGCATCTATTCTTTCATTAATATTGAACCTCATTGTAGATGATACTTCATTGACAATTCCATAGGTCGGAGTGGTTTTAGATTATAATTTCGGTCGTTACGATTCTCGTCTAGTGTTGCGATTCAGGGTGTTATAATTGCTACAATGCTCCGGTCGTTTTGGGGTAAATTTTTTTGAGAGGGGTTTTAAATACAATGTTGAAAAACAACTTATTAGTAAGTTGTTGAATCATTATGGTTACGGATAAAATTCATGGATCTAATCAATGATAAAACTTGTGAATCCAAGATAACCAAACAGTATGTTGTTGAATGTAAAAAATGAGCTCACAAGTTCTAAAATGCTAAAAATGCATTCATAACCTAACAAAGTCTATATGATTTGTCTTCAATTATAATATTCTAATTCTTTATTAGAAACAACCTTCCACATTCATCGGCATTGACATGTCATCATCATCAGTATCAACCAAGTCATCACCCTCCTCAATCTCTGCTCTGAAATCGACCTACACATAAACATAATCATCCTCATCAACTGACTAATCATAACCCACAACTGTTTACATTTAAAAATATTTTTTGAAAAATTGGGCTGAAAAGTGAAATTGAAAAAGTTAAATAATATGTTAATTTTAAGTAAAGTAAACCACGTGAGTTGGAAATATAATAATTTTTAGTAAAGTGAATCACATGAGTCGGAAATAAAATAACCGGAAATAACCGTAGATGTTTATCTCTTTCCAAAATTGTCTGCCCTATAAATTTTGAATTGTTTATTATTCAATTATAAATTTGATACAATAAATACAAATATATTTTATCAGAGATACTTCT
>Vvg_1-10k_transcript/5069 full_length_coverage=2;length=3588;num_subreads=60
GGAACTGTTTTCGCAGAGCTTTGGAGCCTTGAACGCAAATCACCATGGCTAGGGCATCAAGTTCCATTGCTTCGTTTTCTAAGCTACAGCGCGATTCAGACAAAACGAACACTGTATTCAGGATCAGGGGATGATTTCATGAAACTCTGTACCGTTTACATTCGCTGATGCATCGTTTTGTGAAGTTTTGATTTGTTGCAGGAAATCGCAAGAGAATTCGCAGCAATTCTCGAAAGAAAATCCGCAGGTAAATTGGGCCAATAACTTGAAGAAGACAATGAATAGTATGGCTGACTCTTTGACCGCTGGCGTGGCGCAACGGAATTCTCTCATTGGCTGGTCAACAGACATGGCTTTTCTCTCTCCGTCTCATTCGTCCTTTCCAACATCCAGAGGCCCCACTTTGACTTTCATCCACTATAGTTGTTATTTTTAATTTATTATTTGTGTGTAGTTTTGATAACAATTAAAACGCGTAGCCTAGTTGGCAGAGCTAGTCTTGGATTAAGGTACATATCCTGGGTTCTAACCCTGTTGGAGACATTTTATTTTTGAATGTTTGATTTACAGGATCCAGTGCAGCGCTCCTACACACCGTCGCCATATAGCTTCAAACGACCACCATCAGATCGCATCCAAGGATCATCTGACGCTCCAGAGGCTGCCAATCCACCGTGAATCATCAAGAATGCAACACACTGGATCACGTACGCTAGGAGTTTTTCTTTGCAATTGGGTTGGGCTCACTGCTATTTACACCCTACTTTCAGATTACACCCAGGTTTATTTATTTATTTTCTCTTATTTTATTTTATTTTTTTTGTTTTTGTTTAATTTATTTTTGATTGAAACCAACCAACCCAAAATCATTAAAAATGTTTTAGAATTAGGATTAACCATTTTATTAATTAGTAAATTTTTAAATTAAGACAATTTTTATTTTTATTTAGTTAATTAATTTAATAATTAGAATTATGTTAAATATATAGGCTAATTATAAATTAGATTTAGGTTATAATTGATTAAGTAATTTTATTAATTTGGTAATTAGGTTTTATCAATTTAAGACTGATTCAATTTTAATTATTAATTAGTTTAGTTAATTTAATAATGACAATTTAGACTTAGGACTATTTTCACATATTTTATAAACTCTAAATTTCTCGCGATCTTCTTTCTCATCTCCACTCTATGATTGTCGCATGCGTGTTTTATTTTTAAACTCATTTAAATTATGCTTTTATTTAATTATACTTTTATTGTAATTATGCTTTTATTAAATTATTTAATTTCCGTCATTTAAATTCTAGAAGGTGTATAGGTTGCTCATTTGATTTTTTTGATGTAATAGTAATTAGGGCCTTTATATTTTCCGCACTTTACTTTCCGCACTCATAAACTATTTTAAATCCCTGTATACTATTATCTGCGTGGTTAGTAAAGTAGGGAGTGACAACTAATAACCAAACGTTAGATCACTAACAATACAAGATTAAATATTCGAACTGAACCACGTGATTGCTACACACACTCACCTCTAAGGTAACACCCTCTTATTGCTGCCTTTCGATCAAAATAGTCATGTCCCTTGAATGTAGGGATACCTTAGCATATGCTGCCTACAAATTCAAATCATCATAGTCCCTCGGAATAAAAGATCATAGTCCCTTCGAGTTACCTACGAATAAAATGATCTCGTCCCTCGATGTTGCCTCGATAAATGATGATAGTCCCTTTCAAATGCTAAGGTCCCTATTGTTGCCTAAATGACTATTATATCCTTCCCCTTAGACTACCTGCCCTCTATATGGTAGGGACAGTCTTATGGCAAACGATACTTCTTTGATGACCCTCACATCCAATTGAAAGACTTCCTACCCTCTCATGGTATGGATAGATCCTTTCACCCGAAAGACTCAATGAACAAGAAAGACAAACTTAGGGTAGGTAGTTCTCAATTGCTTGCTCAAATTCAAATCAAACTTTCAAATTACTTTTCACACCTCTCTTTTCAAAACAAGGCTACGCTTATTTACAAGCTAAAGTCCTTAACGAAGTTTTTACTATTCACACACGACACTTCAAACTTTTCAAACAAACAAGTGAGCTAAGCAATTAAGAGCCCATGGATAACCATGGATACAAAGGGTGCCTTACACCTTCCCTTTGTATAACCTACCCCCCGAACTCAATCTCTTTTCAAAGGTCTTTCCTGTTCTTTTAGCCTTTCCTAAAATTGGATAAAATAAAAGTCGGTGGCGACTCTTGCTTACCGCAACATTTTTCGATTATAAAAAGTCAGTTCACCGTATTACAGAACTGGCGACTCTGCTGGGGATACTTTCGAATAAATGAGGGGTTACCTTAAAGTTTAGGATCACTTAATGTTTGTTTTGCTTGCTTTATTTTTCAGGGTTATTTTGGGAATTGAATGGAAGATGAATCCTACACCCGGATTCGAGTGCACCTTAAGATAGGAGTGGCATAGTCATGGCGACCTCCCTTGTGTATGCTTGGGATTGGTCAATATGAGAGTTCACACTTAAGTTAGGCCTCTATGGGTGTTCACATGCCTCTTTTGCATGAGAGAGGTTCGTGTGGATATCTGTAGGTGAGTCGGAGCTTAAGGACCTTTAGTTACCTTTAACCCATCTTGGCCTTTAGGAACGTAGTGGGGGGACTACTCTTGATGTATGTTAAGGGCATAGTCGCTACCCGATACTACAACTCAGATAGGTTCTTTCTCAAAGTATCATTGCGTGGTATGCATGTACCATGTTCGAGGGTGCTTTAGAGGGGCTTACAATTCTGAGTAACTTGGTAGAACCCGTTGCTGATATCATCCTTATCCATAGAAGTACCTTTGGGGAAGGGTAGTTACCTAGTCAAAATCCATGCAAGCCTTTAAACTTAAGGACTCTTGTGTGACTTGTTTGTTATCTAACCTTTCTATTTCCTTTGTTTGTAGGTCATTTCGTCCTTATTACCTTATGCTACTAACCCTTCTATTTCCTTGCAGGATTTGTTTGTAGGACATTTTGCCCTTATTACCTTACGCCTTACTTAATGCATTACATGTGCATGACATCATGACATCATAGCATAACATGATTAACTAACCCTTTCAAGGATCTTAGGAATTTAGGGCGCACAATTTCAGGTGCTCTTATCAAGGACTCAATCCCTATCTAGGGGCAAGAGGATTTACTTTCCCCTGGCCACATACCTTCCAATTCAGAGACTCAGTACCTATCAAGGGGCAAGAGGATTTACTTTTCTCTGGCCATGTACTTTCAAATTCAAAAGTATCCCGAATCAGAGGCGATGACCCACTCGATATGGTGAGCTTGATTCTCAAAGAAAGACGTTCAAAGACAAAAATCAGATTTCTTCAGACAAAGACGCGACCAAATCACTTTCTAATGTTGCTAACTAAATGCCTTAAGATCCTTGAAAATATTGCATCTGCATTCATAACATCGCATCACAGGTTTCTGCCACAGGTTTCTCATCTCCTCGCTGTTTATTTCAGCATCATGAATCTCGAGCAATCAGTAAAAAATCTTCAAGCTCAGTACAACCAGTTCC
>Vvg_1-10k_transcript/5072 full_length_coverage=2;length=3511;num_subreads=33
AGCTTCGAAAACCCTAATATGGCACATCATTCAAAACAGCATAATAACACATATAAATCTCCAGAATCGATCATCACACAATATTAAACACAAATACATGAATTAAATTTGCTAATGATGCATGAATAAGGCTAATTGAACAAGTTTTAGGTAGTGCAAACCGTGGGCGATTAGGGAGATTTATGGGGGTGTTGTCCTCGCACAATGGTCCAGTTAGCTTCAGGGAGACTTGAGGCAAGTGTTTGGATCAATAGGATACCACCAATCGACCTCTAACTCAGAAATCAAGTTTTGGATTTCTTTGAATTTTTGTGCTCGGATTTAGGGTTCTTGAGCAGACAATTTTCGTGAACCCTTGCCTCTGAGTTCTTTGGGGAATTTATAGGATTGCATTAGGTCAGAAAATAAGAAGAAAAATCCTTTGAATCAATGATTGACAATTTGGCAAGATTTGATTGAAAATATTACTAATTATGGCCAAAATTTGATTCAATTATTCCAATTCTTCTTGGCACAAATTTTTAATGATTATGGGACATTATTGAAGATTGATTGGGATTGAAATTAAAAGAAAATCTAATCTTTTCAATTTTTCTTCAAATGTTCATTAAATATATGATTTAAATGAATAAAAATTCAAATAAAATCAAATATTCATAATATTTTCGTGGCAATTGAGTTAGAGGCCTTGGATGACTTGTGGATTAAGATTGGGCCATAAAAAGTAGGGCTCCTTTGCAAAAAAAATCAACTTGAAGCCTTTTGTTTCACATTTTCCTTCTCAAATTTGTCCAACTTAGGCATATCTCCCTCAGTTCTAGGACTTTTTAGAAACCTTGAAGAGTCCTCTAACCAGTGTTTTTGGTCTTATGTCAAAATAATTTTCCATGCTCCTCGTGTGTCCTTTTGAAAAAATGACTTTTGGTTGACTTTTGAAAAGGACCTGTGATGTTTTAGTCCATATCTCTCAAATGAAGCATTTTTAGACTTGGCATGTGAGAGACAAATTTGTATAGAATTCAATTTCCTTCAGAATGAGCTTTGGATGGAAAATTTATGATGAACCATGATTTGGAAACTTTTGGAATTGTTGATTTCTGATCTTTCCTTGATGAACCATGATCAATTCTTGATCAAATGGTGAATGATACTTCAATATGAGGATGTTGACAAAAAATCAGGAGTTTTGATTGTACTTTGACCACAGTTGACTTTTAGGTCAACCTAGTCGATTATTGACTTTCTGAACAATTGAGTGATCAATCTTTTGAATTGAGCCCTGAATTGTGTTATGGAGGTAATGTGAGACATCATAGACCATGTGGAATGCCTTGGAGCCATTGATTCAATGATTTTCCCTCAGAACAACAATACCCTAATTCTCTGATCTTTGTTTAGGAGAGTGTGTCTTGGAGCTTTGTACCTTGATTTGAACTTGGGTAGGAGAAATAGTATGGGAAAATTTTGGGGTATGACACCATGGATGTTTGTTACTATTTCTACTAGTTGTATAAAGTTTGCTTTAAAAATCTTAATCGGTGTTTCCTTGATATTTTTGCTTAAAAGTTTTGGATTTGTGTTGTTGTAGAAATAGACATCATAAATCTTGATTAGGAGAATATTTGTTAGCTTTAGATCCAAGAGATAGGAGTAGGGTTAACATCCACATAATATCTAAGTTTAATGCCTCTGTGTTGTTAGATCGGTTGAGACATCGTCGAAAGAGCAATATAGTTAAACTCTAGTCGGTGTTGTAGAAATGGACATTGATGTGAGGGATATGTGGTGATTCTGACGAGTATTGTAGATTGAGTACGCTGGAGTGATAAATCTAAGTTTGTGAGGAGTAGTTTAGATTCAAACCAAATAGGTTATTCTCTCTCAAAAATGAATTTCTTTATGTTCCTATGTTACATTTTCCTTGTTTACTTAAAACCCATTTAACTCAAACTCAAGAACTAAGAATTTGTCGAACGGCAGTTCAGTAGCACTAATCTCTGTGGACACGATAATTTCCCGGATAAATACTTCCAAAACTTTTGTTGCTTGCCGTTTTACTGCTTCAGCAAAAATGGCGTCATTTCCGGGGATTGGTGTTTCTATTGAATTTGCATTGCGATAGTTTCTTTGTTTTTGAGTGTTGTGAATATTGTATATTTGTGAATTCCTTAATACTTGTATACTTTTTTTATAGTGAATTGTGTAGATACTTGTTTTAATTTTGTTTGGGGGATTATTAAACATGTTGATCTCGGATTAGCTCTTTAATTACAAATCTTCACTTTTCAACTTGTGCATCCAACATTCACCAACTTTTTCTTTGTGTATGTTAATAGTTGTATTTGTTTCATGTTTGTATATATGTGTTTGTTCATGTATATATTTGTATATTTGTGTTTCTCTTTGTTTTCGTTTAATCATTGTATATATTTGTATTCGTAACATTTGTTGTGTGTTTGGTTAGAACATTTTCTTTAGGCTTGTGCGGTGAGACGTCAGCATAGCATGACGAGAGGAGGCTACTTTCCAAACACCAAAACAATAAAGGCATCGAGCTAACGACGTAAATGGTTGTAAAAATTATTTATATTTCTGTTTATGAGGTATTTAGGTGAAGTGGTAAGTGATGAGAACAGTTGGTGCAGATCTGATTTTTCAGAGTTTTGGTGTGCCCGCTAAGCGGAGCAGTGTTTGCAGCGCGAACATAGCAGAATTTTATTTTCTTGCATTTGTACCAGTGGGCTCCCATTCCACTTGATTCACTTATTTTTCCCACTTTCACCAAGGTTGTTTAATAGTATACAATTTTCTTTTCTAATTCTATTGTGGTTGTTTGTACTCAATTTTTTTTTTGTAATTCGAAGATTTTTGAGGTGATTTTCCGAAGCTTGATTGTTTCAACTTGCAGATGTATGGTAGGATATTTGTTTTGAAGTCATATCATTCAAAGTACTCATTTATGGCTTTCTATATCATAGCATGTTTCAGAAACTTTTCATTTGTACAATTACCATGCCATTCATTCCTTTACATTACTTGCTTATTGATTGAATCACTTTAGTTCCCAAACTATAAATGTAAGGAAGCTTTCCGTTGTTCTCATATTCTGGAGGCCACAATCTTTGTTTTAACTGGATTTTATTATGCTTAATCTTTTGTTCATGTTGATTTTATGAAAGCATGAAAATGATCAAGGCACTTGTTTGATTTTGAGCACAGCTACCATGGCCAAATGTCAATTCACCTTGTGAGTGTGTGACCATTAGTAACTCCCTTTGAGCCTTTTTGTCAATATCCATATTGTTTTTGCTTAATGCTTTTCTATGAGTGTTTTGTTTTCAGTTGTGTATGGATGTTGATTATTTGTTTTCTTGAACCCTCCACTATGATTTATAGTGTGAATTTTTACCTTGCCTTAGAAAGTAGGGAGTATTCTTATTATGATGATAGTTGTATTCAAGTTGGGGAGAGGATGTTTACTACTTATGTTGTGGTTGGTATGAGGTTGTGG
>Vvg_1-10k_transcript/6380 full_length_coverage=2;length=3422;num_subreads=17
ACATGGTCCTTAACACTAAGGGGATTCTCCCTGGTGTTTACCTCACTAATGCCTTTATTTGGCATTCTACATATAGTGTTCGCTGCATATGACATTGCATCCTCAAAGCGTACCATATCCATTAAAATGGATCATTACGCCATACAGAAAAATTCAAACATGCATACAAAGCATAAAGCCAGATAATACAAATCAACGCTCAATCAAGACAATGATACATCCCCACAGAAAAGGTTGTCCTTACAAACCCCGATTGATATCTGCTACCACATTACAAATCTCATTAAGCCACGGTGCCGATGCCTGACATCCTCAATCCCCAAAAGAAATCTTATCTTCTCTCTCCAATCTGGATCGGATACAATACCTTTCTTTGTCAGAATCGTTGTCTCCGAGGTTATTTCCCGTGTGCTGCGTGCAAATTAGAGTGCGAATGAGGGTGGGCATTCAACCCATCTCATTTTTCAATCGTTTGAATAAACCATACTTGGTGTGTGGCAATTCGAACGATTGCCACTCTTGAAGAGTTACACCCCGCCTTTGGCCTGAGGGATTAATGTAATTCTCATGCTTCGTAAGCATCAATATCCCCGTAATCCCCAGTGGTTACCGTCATCTTATTCTCAAGTCTAGTTGTCACTAGTCTCCGTGGTCCCTTTCCCTCGTACGGGCAAACTTTTAGATCCAACCCCCGTGTTGTGTATCCTTTGCCTTTCGTCTTGGCAAATCATTTCAAAATCAACCCCAATCCCCAGTAAATTCATCTACCAAGCTTCCCAAACACTCGCATGTGTCATTCCTTTGGTACTCGTATGTATCTTATTTTGATGCTCGTCTGTGTCATTCCTTTGGTACTCGTATGTATCTTCTTTCGATACTCGTCTGTATTGAGTCAAACACTCGTATGTGTCATTCTTTTAGTACTCGTCTGTATCTCCTTTTGATGCTCGTATGTGTCATTCTTTCGATACTCGTCTGTATCTCCTTTTGATGCTCGTATGTGTCATTCTTTCGATACTCGCCTGTATCTCCTTTTGATGCTCGTATGTGTCATTCTTTCGATACTCGTCTGTATCTCCTTTTGATGCTCGTATGTGTCATTCTTTCGATACTCGTCTGTATCTCCTTTTGATGCTCGTCTGTGTCATTCCTTTGACGCTCGTATGTGTCATTCTTTCGATACTCGTCTGTATCTCCTTTTGACGCTCGTATGTGTCATTCTTTCGATACTCGTCTGTACCTACTTTTGATGCTCGTATGTGTCATTCTTTCGATACTCGTCTGTATTTCCTTTTGATGCTCGTATGTGTCATTCTTTCGATACTCGTCTGTATCTCCTTTTGATGCTCGTATGTGTCATTCTTTCGATGCTCGTCTGTATCTCCTTTTGATGCTCGTATGTGTCATTCTTTCGATGCTCGTCTGTATCTCCTTTTGATGCTCGTATGTGTCATTCTTTCGATACTCGTCTGTATCTCCTTTTGATGCTCGTATGTGTCATTCTTTCGATACTCGTATGTATCTCCTTTTGACGCTCGTATGTGTCATTCTTTCGATACTCGTTTGTATCTCCTTTTGATGCTCGTATGTGTCATTCCTTCGATACTCGTCTGTATCTCCTTTTGACGCTCGTATGTGTCATTCTTTCGATACTCGTCTGTATCCCTCTCAAAACATTTGTCTATGTTATCTTACTTTCCTACCAAACATACTTCCGTTCCAACCACTTCCATGCAATAAACATTTCCTTTGGAAACTTGTATTGGCACCTTGGCTACGTTACAAGCTATCACCATTCAACCATTACTCACCGTAAATATTTCCACCAGAAAAAACAATAAATTTCTCTTCCCCCAGCAGATATCAAAACAAAAATAAAGATAACACTTACACCATCTTCTCTTTAGGACAAATTTTGGTATTTTGATATTTAATCTCCTTCTACCTCGAATGTTCGAAAGGCTAGCGCCAATCTCACCTTCAGGTTTAAGCCGATTAAATAGGGGCAGCTGTCATACCTCAAATTTGTCCTACCCCTTTATTTCTAACTGACTTAGGCTTTACATTCATGTACATACTCTCCATTAGGTCATTTGCATGACTTTGCATTCATCCATTTAATCAAATGACTTATTGCTTGACCTAAGGTTTATTTCCTGGGTCATTTGAAGTAAGATTTCCTGATTAGGGTTATGGCCTCATATGTGCTTCATCAGTTGATTTTGTTACAATGTTGTGATTCATCTCTATGTGGGCAAGTATTGTTCGAGTTTTGTTTCTTCTATCACAAGATATGGGATCAAAGGTTAGTTTGAAGTTTGAAGTGCAAGATCTGTTGATATCAAGCATTGAGAGAAGTAAAGGAATAATTGATCATTTGAATTCGGAAAAAGAAGGAAAACTAAAAATGATATCATTGGGCATAAGTTGACTTTTCACCAATAAGTCAACCTTGGAATGTTGATTTTTGTTGACCAAGTCATGTGGACTTCCTCATTCAAGATGGACTATGACCGCTTTCTTTTGAGATGCATAGCGAATACTGAAGCATGAAGAGTCCTAATTCAGAAAAGTATGGGAATTCACTCATGGGAAAATTCTATTCAAAGTAGCAAGCATAAATTCAAATATCCATTCATGCTCATTCACATCTCGAATTCACCCAAAGGTCCACATTCTCATTCAAGTGTCCATTATAAAGTAAACTGAGAAGTCCAAATTCTAAACCATTACACCATACAATTACACATTATCAGTAACTTTCAAAGTCATCTCAATAAGCCTCCATGAGCCATTCAAACAAGTCTCATTCAAAGAAGATCATACAAAAAACACATGTTACAAATTCTACTGTCTAAGCCTAATCTCTTTGCTTTACAACGTTGAACTTAATGCTATGCGACTTCGTTTCCACCCCTCTTTGTGACCGTCTTGCTCTTTCCATGCCCATAGATACATACATGCCCAGGAAATCCATAACTTGACAGCCAAATCATACCTGCCACCAAGAAAAATGCCGCATCAATACAAATAAATACCAAAGTAAACCATCCAATCACTAATACAAAACATGGTTCTGTTCAGAAATTGGCAAAGGAGAATAACACAAAAAAAATCAGAGACTCCGAACTTATTCCTAACAGTAATTACGCAATTAACCGGTCTGCATTCTAACAAAATACAAACATAAACCAAAGTCAGAACCTACACTTGCCTAAGACAGAAAATCAGAATGAAAGCATATCCAAGTCAATCCAAAAAAACAGTCAGAATCAGGGCCATATCCATACTTAAACTCAAGTCATTTTCAAGTCCATGCCATGTCCTTGCTCCATCATCCACTTATTCAATGGCAGCCCTGTACCTGCACATAACTCACATCAGAACCAGTCCCACACAATTCCATACACCGATTCAGCTCC
>Vvg_1-10k_transcript/6595 full_length_coverage=2;length=3402;num_subreads=51
GATGGAGGAAAAAAACACTATAGATCCACACACACAAACGAAGATCCTGCAAAAATCCACCAAACACAAACCAAGCAAAGCTTTCCTTAATAAACAGAATATATCTAATAATAGATTTTATCTTGTTCCTTTGAAACTCACCTCTACAACGTTGATCTAAGCTCAACAGCACCAAAAACACTCCAATCTCCAAGGTTAGCGACGGAAGCTCTATACAATGGATCTAACAGCATCTATGCGGCCAGTTACAAGCTGTTATTCTATGGTGCAATTCAAAATCAATCCTACTTTTGAATGAAATGGTAACTGTCCAGGTGCATGTTGAAAATCCTCAAGCTGAAGACTAGAGATTTGTTTATGGACAGGTTTGTTGAACAGTAAATATAAATATATTGGTGAGACCAACACACTAACTTTTGCAATGTCAATGTCTATCTATCGTACCACATAATACATTATACATGTCTTCACGTGGGGCACTTAACCTTTTATAGAGAAGAAGAGTAGTTTGTCGAATAAATGAACTTGTAACCTTTGTTGGAAATAGTTCAATCATTTCAATCAAATACAAACCAACGTGTTCCATGTTATCTATCATTCAGATGGTAATGTTTTTGTTGCTACTCCAACTAGGTGGAAAAACTATTGGTAGAATTTGCAATTTTGAATAATCACAAAAGGCTACCTGTGTTGTTTATGTTGCAAACATCCAAGCTCTTGCCCAAAAAAATATCTTGATTAAGAGAATAAATTTGTAGTGGTTCAATTTGAAAGTGATTGAATTGATAGTAGATGTTGATATTGACGGGAAATTGTTTGAGACAAACCAACTTATAATTATAATTACTACTCAACCTATATGAGATATTCTATTGCGAACTCTAATAAAAATGTTTTTGTCAAACTCACTTGCCAATGGAAAGGAAAAGGATATGGAGAATAGGCAACTGAGGTCTTCTTTACCTCTTGCCAGAGAGTGCATGTCATTGATTATAAAGAGACTCATTTGTTGAACAAGTGATATTTATTTCCACTAGCAGGATAAAGTATCTCATATATGTTGAGTATTAATTATATTTGACGACTTAACTCAAGCAATTTCATGTCAATCTCAATATCTCTAATCAATTCAACTACTTTCAAATTGAGATCACCCCAAATTTCTTCTCCAAACAAGATATCTTTTATCGGCAAGCGCCTGAATGAGTGCAAACATATAAACAACGTGCATAGTACTTTTGTGGTTCCTCAAAAACATACTTCTAGTTAGAGCACCAACAAAAACATTGATTTGTATTTGATTGAAATCCTTGAAATATTTTTGATAAAGATTTTCCTAAAATATTGCAAGTTCATTGATTCAACACACTGTACTTCTTCTTTAGGAAAGGTTAAGTGTCCCACATGCAGACTTAAAAGACTATGGTTGAGGATGTATGAAAAACATACATGTAACATGTATTCTGTGGGACGATGGAGTGGCATTACAAAAGTCGGTATGCTAGTTTCACCAATATATTATTGCTCAGCATTGAAAATTGACGATAAACAAATATGTTGCATTTAACTTTAAGATTCTCAACAACCACATATATCCCCAAATAATTATTGTTCTATTCAAAGTACAATTAATCTTGAGTGACACCGTAGAATAACAACTAGTATCTGACTGCACATATGTGGTCAGGTACATTATAAAGAGATTTGGTAGGCCTTTTACTCATCTATGATCACATGTCACAAATATCAAATGAGTTCGAGGTTTTTTCGGTATTCAAAAAAAAAACTAACACTAAATACTTTTTCATTATTTCAATAGTTAATATAAAAAACAAGGGAAATGAATTTTTTTATATATAAACTATTAATTAAAAACTTTTCGTAAGTAAGTTAGAAATAAAATATTGAAAATGATAGAATTTTAATATCATGCTACTGCTACTCCAAGATTTGGATAACAGTTCTAATATCATGCTAATGCCTGTCCAAGATTTGAATGAGTTCTAATATCATGCTCATGATCTCCCTAGATTTAGGTAGGAAGTAAATTAGGGTAGAGTAAAAAACAAACACAATTTGTTTGAGTTTGTACCCCTCCATTTTTCTTATTAAAAAAACTCACGTGCCTTTAATAATGCGGTTGAGGCGGAGTTGAGAATAGATGCAGTTGGATTTGCTCTGAAGAAGGTGATGTTAAAAATGAAGAAATGAAGAGAAACTAATCTTGAATAAAATATAATTGCTCCATTCATCTAAAGTTTGATTATCTTTCAATAAAATATAATTACTCCAAAACACATAAATAAACACATATAAAAGGAATAATGGGACAACAAAAACAATCTTGACATTTCCTCTCATATCTGCATTATCATATCACTTATCTTCATTTTCAGGATGCAAACAAAATATGAAACTTAATATTCTAGCTGATTTCAAACCAAAAACAAAGGCTAGAGCAGGTGCCAAACTAATGTTCTGTTAGGCCCTTGCAATAGAGGTGCTACCTTCAATTGTTGATTTTCCCTTTACCAACATGCAATAGATATGCCAACACTTTAAGGCTCAATTCTGCATATACTAAAAAGGGTCTTACCCAGAAAAGGATATTGACTTACAGATTGAGGAGTAAAGGCACCAGAAGAGGAGAATCTTGTTTTGCTATGTTTATCTTTCTGGTACTTTTTTTTATAGAAATCCATCATTAACAATTTGCCAAACTTCCTGAACAAGTCCTTGATTAGTAAAATCTTTCTTTTAGTTTTGAGGTGTTGAAAATTGTAATATCCAGAACAAATAAGACTATAAAAGTGTATCAACTTACTGATCATTTACAGTATTTCATATATACTACATGGATACCATTTCAAGTTTGTTAGAAACACCTTCAAGAAGCTAATAATATAACATCAAAAAGTATAACCCCCACAGTGAAATCTACTTCATATTGTCATGTCTAGATTCACACATACTTTGGCAAAATCAAAGTGAAACGTGAAACTCATATAGAGGTATAATAGTATTTATAATTAGTATTGTTATTAGATTCTAGTTGTAATTGGGCCTTTAGTAGTGTTTAAGCTTTGACAATTTCTTTATAGACCCCCTGTGGGAATAACCTCTGCTGAATCTCCGAAGTATTTTTTTTCAAATTTTTCCAGAATTCGGAGATGTATCTCCGAAATAACCTATTTTTTGGTATTTTCGAAAATGCATCTCCAAAAATATTTTTCTCCCAAACACCGTTCCACCCTTAAGCTCTGGTTCTTCTTATTCCTAGGTTACTCTCAAAACCCCAATTTTTCACTCTTTTCCAATTCCACCCGTCTTCTTCTTCCTCAACTTTTCCAAAGAAGAAGAACAAGAAGAAAAACAAAAACCTCAACAAGAACAAAACATTCT
>Vvg_1-10k_transcript/6609 full_length_coverage=2;length=3401;num_subreads=26
AATATGGAGCATAGCTATGGTTTTGAATTTTGTCATTAGAGGTCATTAAGCTTGAAATTTCAAGCCATTTTCACTAAGTTTCTATACTATATGGCCAATGATCCAATTGATGACACATAGAGGCAATAATTGGTAGATTTTTTCTGGTTTGAGATCAGAATGGAAAGAGATAAGAAGCTTAGAGTTTTAACCATGGTTTAGTTACTTTAACTATTTGCATTTAATGTGAAGATTCCATGTTATCTCCAAATGCCAAATCACCAAACTTTGAAGCAACTTGCAAAGTTCTGAGTTCAGAACTCTTGGCCTATAAATAGAGGTCATTTCCACTCTTCAAATCACACCAAAACCTCACAAAGCATAGGTTTTCTCTTTCTTTCTTGAATTGCAAGTCATGTGTTTCAAAGTGAGGTAGAAAACTCAACCTCCAAACCTTGCAAGTTCTGAACAAAGTGATGCTTCCCACAACTTCTAAATGTCATATATGATGTGTCTGAATCACTCATACACCCCAAAAACACCTAAAACTCAAAATCACTACCTCACTTCTCAAACATGCATAACCTAAGCCTTATCATGCCAAAATCAATTCCAAGTCATTTCTGTCCAAACTACCACTTCTAACACCATCCATATACTTCATATGAACTATCCAAACACTCACCATCAACCTGTAACTTCAAAATCATCAAGCTTGATCCATACTTGAAGCTTCTGCAGATCGAGTACCATGGCCTTGCTCAAGTGAATTCAAACTGTTCCAAGCATTCAAACATGTTCCATAAGGTCCATTGATGCTGTCCAGATCAAGAAACAACAACTGGAACTCCTCATTTGCAGAATTCGATTCTCAGTTTTGCCATTTTTAAGGTAAGTGCTCATGAACTTCAAACTCTATTCTCCATGCATCATAAATGAAATATGAGCATACCATCTTGTTTCTGCACACATGAGGATCATTAACCCTCAATCAATTGCTATTTATCTTGCACATACACAATTTCACGATCAATCTCAGAATTAGGGTTCTTCACGATTTCCAGAAAATTGTTGACCTTAGAGTGGAAATAAATGGAATTAAATGGTACCATCATGTTCCTCATCCAAAACCGAGCAGGATAGACTATCTACTTGATCAAAACAATCCAGTTTCAAAGATTTTCAAAATCAGTTGGAGGTGTGTTCTTGGCGCCATTTTTGATTTAAAAGATTCAAATCCAAGTTTTAAAATATAACCAGTTTGATGCGTGTTATTAACAAGCCACAAGCGTGGCTCAGTTGGTCCATGTTTTGGCTGATGAGAGAGAGGGCGTGAGTTCAAGCCTTGGTGGAGACAAAACCATTTTTTTTACAACTATTTTCTTTCATTTTTTTAACAAACTTTAACTAATTGATTAACCAATCAAAATTCATCATTTTTGCTTCATTTTTTAAACACTCCTCATTTAATATATATATTTTGACGATATCAAAAAAAATCATCAAAAAATATTTATTTAACACACTTTTAATTAAGTTTAAAATGACATGTTTTTAAGTTTTTTTAATACTTTAAAACATTGTTTTTCATTTGATTTTCAAACATAATCACTTGTAAATATTTTTTTGAGCAAACCCTAATCATCTAAGTATTAATTAAGTATAATCTTTTGCTTACCTTGATTAAATTAACTTCTTTCAAAAATTCAAATCGCTTTAAAACGAACGATCGCGATTCTTTTTCAAAACAATAAACCACTTTTTTTTGATTAAATTCTTTTGACTATTCAAATCAAATTTTCAAAATGAAGTGGGGCCTCTCGAATATTAGAGAGTGTAAGTCCCACCTCTTTTTTTCCTTTTTGTACAGTTTTTCAAAACAATAAAAACCGTTTTCAAAACTTCTTAAACAAAAACTTTTCAAACCCTTTTTCAAATCAATCTCAAAACTTCCAAACTTCAAAAACAATCAACCATGTTTTATGAAAATAAAACACGGGCCTCCACATAGGTATAAGTCCCATTCCAGTACATGAAATTCGGTATTTCATTGTACGCCTTTTGTAAATATCTCGATCATTAAAACTCCAAAAAAATACAAAAACAAAAAGAAGGTTTCTTCAAATCTTCCCAAAAATATCATGGGCCTCCATGTAGGTATAAGTCCCAAGCCCCTTTGTAAATGTGTGTTTACATAGCAGTGGATAATTCAACGGGCCTCTCCTCGAGTATAAGCCCCGAGCTCCTGTAAATAAGCTGATCATCGCTGCAGGTATATTTCCTTCATAAACTCCATTATACACTCACAATTTGTCATATATATATATATATGTGCTTATACATATTTGTTCATGTACTTGTTCATGTTTGCTCATACTTGTTCATGTTTGTATGTGTTATGTGTGCTTGTTCAACTTAGTACAACACTAGGTTCCCCATAGCCTCCTATTGGGCTTCGTGCAAAGAATCTCCATTAGTTTAGGTTAGGACAATAGAGTATGGTTTCCCGGTGAAATCGCTCTAAGAGCTCAGACCAACTATACCATGCCTCCCCTTGGGCTTTGTACAAAAGAGTGACCCTCCCATAGCCTCCTCTTGGGCTTACAATGCAAGGACCCTCGATAGTCCCTCCCATAGCCTCCTCTTGGGCTTACAATGCAAGGACCCTCGGATAGCCTCCTCTTGGGCTTCGTACAAGGACCCACGGGCTTCTTATAAGCACCCCCAATATCCAATCAAAAAACCCTAGGAGATTAGACATTTATCATCTCTTTGATAGGAGTATCTCTTCTATATCATCACGAACAATCAATCAATCAATCAAACTTTTTTGCCACAAGGCTGGCTAATCAATCAAACTTCTTTTTGCCACCGTACTGGCTGATTAATCAAAGTTTTTGTCACAAGGCTGACTTCATTGAAACTTTTGCCACGAGGCTGGCTGATTAATCAAAACTTTTTGTCACAAGGCTGACTTCATTGAAAGTTTTTGCCACAAGGCTGGCTAAAAAGCATCTTTATCATTCTAAGCGCCATAAGCGGCACAGCCCCGGGCTTATAATGAAAAGATTTTCAAACAAAACAAACAAACAGATGTATGTGATGATATAGATTAGATACATCGAGCATAGAGATGACATATGTCTCTTATCCTTTGCTTCCACTAGCATAAGTGGGAACTACGATTGCTCTGACTTTCTCAACATCCCTTTGAGAATACGTAGGCACAAGGTCTTACTCCTTGGCGAGCAAAATAAAACAAAACAAACCACTCAAACCTTAGCACCCGTAGACCCCGAGCTACAGATGCTCTGATTCCCTCTAAGGGATATGTATGCAGAGGATCACGAAGATCTTTGCGAGCATAATCAAACAAACACCTTAGGTCCCACCTATATCACAACAGAACACCCACATAGCAT
>Vvg_1-10k_transcript/6634 full_length_coverage=2;length=2929;num_subreads=20
AAGATTTTCAATCTTCGTATCTCAGGTTGAAGAAACTTAAATAGGGGCATCTGTCATACCCCAATTTTTGACCTAAGATACCACTTCATATCATTTGCATATGCATCATTTGCATCTCTAACAAATTGCATAGCCTGTGTTTGTTACTTGTGCTCAGCAGGGTTTGATCAAGAATCACTCATCAGTGCAAGCAACAATCAAATTAGGGTTTTGTTCTCCCTTCCATCTCAAAAGAACTATCTTCATCAACTGATCAACATTTGGTCCTCAGAGATTCCTTTCAACAAGCTCAACAGCTTTGAATCGACTGAATTAGGGTTTTGACTGAAGACAGCATACTCCTGACTTTTGCTCAGAATTTGACCTAATGACTTGGGACATCACTTCAAGACCTCAAGTACATCATCTTTGACCTAATTCATTGGCTCAAGACATCCTCACCCAAAGATTGATCAGAAGAATCCTCAGATTAGGGTTTTGAACTATCAGGGACTGAAAATCAGGGATCACATTAGGGAAACCCTAAAAAGTTCCCAGGCAGTCAATCAAAGGCTTCAATCATCTTCAAATTATTCCCTATGACAATATACAATGGAATTACATCTCAATTCAAGACCTACAGTCATCAATTTCATCTGGTCGACATTAGGGTTTTTGACCTAATTCATCTGAACAACTGACTTTTTAATCAGGACATGGGGCACAGACACAAACTATGGTTCAATATCCTCTAATGCCTTAATATGATCCATTCATACCATTCATTTGGTGAGGATAGCTTGGTTCATGTGAAATCTCCAGAAACGCGATTCGTCTGAAAAAGTCAACTGTACAAGAACACTTTGACTTTTGGGAATTTTGGTCAACCATGACTTTTGAAGTTGCAAATCATCAATATATGAAGTATGAAGTCATTTGATCAAGAAAAATCAAGAAAATCAATCAAGAATCAAAAAGTCAAAGTTTGACTTTCATACTTAGAAAATTTTTCTAAGTGTTTTTCATGGTTTTTTCCAAACTTTGGAAGGAAATTTCTCAAAATTTCACCTACAAACTGAAAAAAACTTCCAACATGAAAGTTGTAGATTTTGATCCAATAAACAACTTTGACACAAGAAATTTTTTTCCAAAGGATCAACCATTTAAGAGATATGGAGCTTCAAAGTTAGCATCTTTTGAAAACTTCACTTGAAATCTCATTTTTCTCAAAGTTCATGGATCTTTTTCACCCATTTCCTTAAAGGTCTTGAAGAAACTTTCAACTAGGGTTTTGAAGTGTGTAACATGAGCTTTCCAAAATGTCCAAGAGCATGAAAAAATGTGGAGCATAGCTATGGTTTTGAATTTTGACATTAGAGGTCATTAAGCATGAAATTTCAAGCCATTTTCACTAAGTTTCTACACTATATGGCCAATGATCCAATTGATGACACATAGAGGCAATAATTGGGAGATATTTTCTGATTTGAGATCAGAATGGAAAGAGACAAGAAGCTTAGAGTTTTAACCATGGTTTAGTTACTTTAACTATTTGCATTTAATGTGAAGATTCCATGTTATCTCCAAATGCCAAATCACCAAACTTTGAAGCAAGTTGCAAAGTTCTGAGTTCAGAATCCCTGGCCTATAAATAGAGATCATTTCCACTCTTCAAATCACACCAAAACCTCACAAAGCATAGGTTTTCTCTTTCTTTCTTGAATTGCAAGTTTCATAAGTTTCAAAGAGGAGAAAGTGCAAGTTCTATCTCTTGCAAGTTCTGAGCAAAATGATGCTTCCCACAACTTCTAAATATCATATATGATGTGTTTGATTCATCCACCCATCCCAAAACACCTTAAATCTCAGAATCACTACCTCACTTCCACATGAACCAAAATTGAGCCTTATCATGCCAAAATCCATTTAAGATCATTTCTGTCCAAACTAACACTTCCAACACCTCATATACATCACATATGAACTATCCAAGCACTCACATATGATCTGTAACCTCATAATCACCAAGCTTGATTCACACTTGAAGCAACTGCAGATCGAGTTCCATGGAATGATCCAGATGAATTCAATCCACTCCAAGCATTCAAACATGTTCCATAAGGTCCACTGATGCTGTCCAGATCATCAAACAACTTCTGTAACACCTCTACTGCAAAATTCGATCTTCAGCTTTTGCCATTTTTAAGGTAAGTGCTATCAACTTCAAACTCTATTCTCATGCATCATAAATGAAATACTGAGCATACCATCTTGTTTCTGCACTATCACTGATCAATAGCCCTCAATCAATTTCATAATTCATCAACCATACACAATTTCAGAATGAATCATAGAATTAGGGTTCTTCGTGTTCATCAGAAAATTAATCATCTTAGAGCATAAATAAATGAAATTAAAGACCACCATCATGTTCCTTCGTGAGAAAACCAAGTGGAATAGACCTTCTACTCGATCAAAACAACACAGATTTGGAGATTTTCAAAATCAGTTAGGGGTTGTGTTCTTGGCGCGTTTTTTGGTTGAATAATTCAAATGTTCGTTTCTTAAATATATTGAAACCTGAACGCGTATCTTAAACAAGCCAGCGCGCGCTGGCTCAGTTGGTCCAGTGTTTTGGTTGGCAAGCGTAGGGTGCGTGGGTTCAAACCCTAGTGAGGACCAAAACCATTTTTTTTGACACTATTTTTTTCTTTCTTTTTTTAACAAACTTCACCAATCAATTTAACCATCCAAATTAACTCATTTTTTATTCATTTTTTACACACTTCTTATTTATATACATATTTTGACAACATCCAAAAAAATCACAAAAAATATTTATTTAACACATTTTTAATTAAGTTTAAAATGATACATTTTTAAATGTTTTTAATACTTTAAAAATATTAGTTTTCCATTTAATTTTTAACCTTAATCACTTGTAAATATT
>Vvg_1-10k_transcript/6657 full_length_coverage=2;length=3390;num_subreads=24
GGTCAAACCATGACTTTTAAGGATCAATATCATCTATATATGGATAATGAAGTCATTTGACCAAAGAAATTCAAAGAAATTCATCAAGGAGCAAAAAGTCGGGAATTAGGGTTTTTGAAGCCATGGTGAGAACTCAAAATTTCACCTACACAACTCAAAAAACTTCCAACATGAAAGTTGTAGATCTTGCAAAATAAAATAACATCTTACAAGGGAACTTTTTGCAAAAGATCAATCATTTATGAAGTTTTGGAAATTTTGAAGTTTAGGTCATAAACACTTAGAAATTTTTCTAAGTATTTTAACCTAGTTTTCTTCCAACTTTGACCTCATTTTTCACAAATTTGCCAAGTGATTCTGAAGAAACTCCAAACTAATGATTTGAAGTAGATGTTTAGGGCTTTCCAAATTGTGTTCAACCTTCTCCAAATTCAATTTGAGCTAAGAGTTATGCTTGTTCAAAGTTGGCCTCATGAAGTAAAATTATGGGTCATGCATCATTTTGGAACTTTGAAATTTTGTGCACATGTCCTCAAATATGGATGCTACACGACCCATAACATGTCTGAAACAATACCATGCATTCATTTTCACCATGGCATGAAGATTGAGGAAGATTCCTAAAACAAGAACATGTGATTATGTAATGATTACTTTTGTGAATTTATGGCAAATTGATGAATCACCCAAGGAATCTTCTCACCAACCAATTAGAGCTCATTTCTGGCTCAGAATTGTCCCCTAAGATCAAGCAAAATCGAGGGCTAGGGGATGGATCAAATGGAATCAAATTTCTCATCATTGCATAAGAGATATTTGCAAAATTTCTTCTTGGCTAAGAAAGCAAATCGACTTCACTAAGGAAGCTCACTCCTCTGCTTCAGTACTGAACCATTTGCCTATAAATAGAGAGGCATTCTTCATTCAAAAAACACACCAAAGCAACTCAATTTCTTGCTTTCTCTTTCTCTTCTCTTGTTCATTGTTTTTCAAAGTTCTTTGGCAAGAAGAATCGTTTTCTTCAAACCAAAGCTCATCTTTGGAAAGTGAACATTCTAACATCTCAAGGGAGGTCATTTGAGGTGATCCAAGCACCTGGATCACTTCTGTAAGTGGAGGAACACCATTGTTGCTCTCACTTTGAAGCATTTGCAGTTGGAGGTCCATGGAGTGATTCAAGAGGTTTCAAGCCAAGCCAATCATCCAGGCACACTCACCAGGTCATAGTGAAGCTAACCAGATGGCTGCAGCTCATCTGTAACTCCAAATTCGACAACCTCCATGTTCACTTGAAGCTGAAATCGAGGGGGGTCCATAGAACAATTCAGAAGGATTCAAGTCACAATAAGCATTCAGTTAGCATCACTGAGTTACAAGGAAGCTATCCAGATCATCCATACAAGCCCAGGTGCTCTCAATCATCCTCACGACCTCCATTTTCAGAGGTAAGTTTCTGAACCTCACCTCTCTAATTCAAGTACTCTTTGTGAAATATCTCGATTCTATCTTGTTCAGCATCATCAGAGGATTGAAAACCCTCTATCATCATCCATTTATCTTTCAGTATAGTCATTTAATTTGATTTTGAAATTTTAGGGTTCTTCACGATTTCTGGTAAATTAGTTAGGTGTAGTTAATATTAATTCATGTTAGTTACATAGTTAGAATCGTGAGTGAATTTAGAGCAAGTTTCATGTTTACATCACTGCAAATGATTGAGAAACCAGTGAGTTAGAAGTTTCAAAAATCTGAAGCTCAAGGAAGAAGACGACTATGGCGCGCGAAAATTTGAATTTCCTAGGCTATCTGAAAATATAATGAAATGAGTGTGTATGGTTGACAAGCTGCGCGCGCAGCTCAGCTGGTCATTGTTTTGTGGTGTGATCATGAGGGCGTGGGTTCGAACCATGTGAGGACCAAACCATTTTTTTTACTACTTATTTTCCTCTTATTTTATACTAACTTCACCCAATTAAAACACCTACCAAATTAAACCATTTTGACTTCATTTTTCACACATGTGTTATTTAATATATGTATTTTGTGCTTAATCAAAAAAAATCATAAAAATATTAATTATTTCTTATAGTTTAATTAGGTTTAAAAGTGATATGTTTTAAGTTGTTTTATTAAATACTTAATATATATTTTCACCTTGTTTTAATCTAATTATTTTTGTGAATAATTCTATGATAAAACCCTAATCATTTAGGTCTTAATTAGGTATAAATTTCACATTTTACCATAATTAAGTTGACTTTTGTCAAATTGCTAAAACTGTTTTTAATCTCTGATTAAATGAATGATTAAAGTTTTCAAACAACAAAACCCTATATCATTCAAAATCTTTTCAACTGTTTTCATAAACAGTAAATCAATTTCAAAACTGTATTTTCAAAATCTTCTTTCTGTTTTCAAAACATTCTTCTGGTATTTGAAGGGCATTATTCCCGGTGAAACTCTTCAGATACCTATGTGACCTTTGTCCATCTTCACTTCTCCTGTTTTTAAAAACCATTAACTGTTTATCATATATATATTCAACTGTTATCCATCAATTACTGTTGAGGCTCTGTACATACTTCTTCAAAGGCCTCCACTCCATCCAGGTTAGGCTTTACAAGCTTTCAATTTACAGTCTTTATTTAAATTACTGTCAAATATAAACTGTGCATATATTAGTTTAGAACTACGTTTGAGTGTAAACCCTAGGACAGTTAAACTATATATATTATAGGAATATGGCCTAGGATTGAGAATGTCTTCCCGGTGAAGGCTCTTTCCTAATTAGAGATCTGTAGTTCAAACCCCCAAGATGAATTATTCCCGGTGAAACATCTTGGCAAAAACCTTAGAATCCCAAATAATAGGACACATCCACCCAAAGAGGAATTATTCCCGGTGAAACCTCTTACCCATTTTCTTAGAGCCAAAATAAGTTCAAAACTACATAGCTTTCTCTTGTGCTATAACAAGGACCCTCGATTAGCCTCCTCTTGGGCTTTGTACAAGGACCCACAGGCTTCTTAAAAGCATTTTCCAGCTTCCTCTTGAGCTTGTATACAAGGACCCATCAGGTTTCTTATAAACATAGGAACAGGTCTTTAGTCACCCTTTAACATACCCTGGTGAGTCTCTTCCATTTTAAACCAGACTTTTAAACAAGCCAAGTTTGTCTCAATTTTACATTGAGCACACCTTTTGGATTGAGAGACATGGACAGTCTCTGTCACCCTTATCTTCATCAATTCTCCTTAGTAGAGTCTAGGATCCATGTTTGATCATCCTCAGCAAGTGTCAGCCTTCATCTTGGGCTTTAAACAAGAAGTCTCCTCTAGATAATCTTTCTGCCAATCCTTTCATCCTTTAATAATTAATGGAGTGCTACCC
>Vvg_1-10k_transcript/6691 full_length_coverage=2;length=3392;num_subreads=47
ATGTTCATCCTCATGGTGATAATCCTCTTCTTCTTCAGAGTGTTTGGCAGAATCATGGTTACTTTTTTCCTCAGTTTTGATACTAGCATCATCATCTTGCTCATCTTCGTCACTGTCTTCAGAGGTTTCAGCATCCCTGAGTTGCAAGATTGGTCTAAGCCTTTTCACCTTAGTCTTCTTGCCCTTCTTCTTTTTCTTTTTAGTCAGCATGGCTTTCAGCTCTTCTTGCCCCTTGGACAGTTTCAGAATCAAGGCTTGGAACTCAGTGTTTTGAGCTTGGAGATCCTTAACTGATTGTTCGAGATTCATGATGCTGCAATAAACAGCGAGGAAGGATGAGAAACCCATCATAGGAAACCTGTTATGCGATGTTATGAATGCAAATGAAATGTTTTCAAGGATCTTTAAGGAATTTAGCTAGCAACTTCAGAAATTTAATCAGTCACAGCTTCGTTTGAAGAACCTTGGCTTTCATTTTTAAGCGTCCTTCTTTAAGAATCGAGCTCACCATATCGAGTGGGTCATCGCCTCTGATTCGGGATATTTCTGAATTTGAAGGTATATGGCTAGAGGAAAATAAATCCTCTTGCCCCTTGATAGGTACTGTGTCTCTGAATTGGAAGGTACGTGACCAGAGGAAAATAAATCCTCTTGCCCCTAAATAGGAATTCAGTCCTTGATAAGAGCACCTGAAATTGTGCGCCCTAAATTCCTAAGATCCTTGAAAGGGTTAGTTAAATCATGTCGTGCTTATGATGTCATGATGTCATGAATGTTATGCGAGTGCAATGCATTAAGCACAACGTGGGATAGGAAGGGCAAAAAAGTCCTTTAACAAAACCTGCAAGGAAACAAAGGTTAGTATGTTATGCGAATTTAACTTATTAGGCATAGCGTGGAATAGTGAGGGCAAACATGTCCTTTAACTAAACCTGCAAGGAAACAAAGGTTAGTAGCAAACACAAACAAGTCACACAATTTTTGGCTTAAGGCTTGCATGGAGTCTGATCAGGTGTCCTTCCCAAGGGTATTTCTATGGATAAGGAGATTTCAGCAACGGGTTCTACCAAGTGACTCAGAATTGTCAGCCCCCTCTAAAGCACCCTCAAACATGGTAAATGCATACCACGCAATGATACTTTAGGAAGAAACCTATCTGAGCTGTAGTATCGGGTAGCGACCATAACTTGGCATGCACCAAGAATAGCCCTCCCACTACGTTCCTAAAAGTCAGGATGGGTTAAAGGTGACTAAAGGTCCTTGAGCTCCGACGCACCCAAAGATACATGCATAAACCTCTCTCATGCAAAAGAGGTACACAATAACCAGTGGAGGCCTAACTCAAGTGTGAACTTCATTTTGACCAACCCCAAGCATGCACAAGGGGGGTCTCCATGACTATGCCACTCCTAATCTTAAGTGTTCTTGAATCCGGGAATAGGATTCGTCCTTCAATTTTCCCAAAACAGCCCTGAAAAATAAAACAAGCAAAACAAACAATAGAAAACATTTAAAGTGAATCCTAAACTTTTAAGGTAACCCCTCTTTATCGAATTTTCTCCCCAGCAGAGTCGCCAGTTCTGTAATACGGTGAACTGACTTTTTATTATTGAAAATGTCTCGGTAAAGCAAGAGTCGCCACCGACTTTTAATTTTATCCAAATTAAATTAGAAAGGCTAAAAGAACAGAAAAAAACCTTTTAAAGAAATTTTGAGTTCGGGGGGTAAATTATGCAAAGGGAAGGTTAAAAGCACCCTTTGCATCCATGGTTTTCCATGGGCTCTTAATTTGCCTTGCTCTTTTTGTTTCAGAAATGTAGAAGATGAAGAAATACGGACTTTAGCTTGTGAATAAGCGTAGCCGGTTTTGAAGAATTATGAAAAAGAATATTGAAAAGGTTTTTTTAGAGCAAGGCAAAAATTAAGGGCAATTTACCTTGAAGAGTCGATTCTTTTAGCCTTTCAGGGTGAAAGAGTCTTTTCGTGCCATATGAGGGCAGAAAGCTTTTCGTTTGGATGTTGAAGGGTCATCGAAATATCCTTCGCCATAAGACTGACCCATGCCATAGAAGGGCAGGTAGTCTAAGGGAAAGACCAGAATAGCCTTCATCGTAGGCAACCAGAAGATACCTCAGCCTTTCCGAAGGCAACTTCCGAGGGTCGAGATCATGTTAGTATATCGAAGGCAGCCTCATTAGGGACCATGATCTTTTATCGAGGCAGCATGGCTGAGGTATCCTCTTTTTCGAGGGACTGGCTATTCTGCAAAAAACACAGGCAACAAGGCAACAGGCAACAGGCAACAGGCAACAGAGGGATTACCATAAAAGCGTGCGTGGGTGCAACAATCATGTGGTTCATTCAGATATTTTATCTTATAATTAGTGATTCTAATTGATTCAGAGTTGCACTCCCTATTTTACTAACCACGCAGTTATATAAAGCAATAAAGGGGAGGGGGAAAGTGAAACCAGCGGATCCCCAATGGGGTTTGACACAAGTAATAATAATAGACATAAAATAAAATAGGGTTTTAGGGTTACCGATACGCGTAGCTTTGGCAATTAACAAACCCTGAAAGGCAGACAAACCAGGCAGAAAAAATAGTTAGTGCATTATTAATTCGGAGACAATTAGGGTTAACCCTAAAAATGAAGAAATGACTAAATTAAAAGTAAATTTAATAAGATAGAAAGGTAAAAAATGAATTATAAAAAGAAAACTTAGCTTCGGGTAGGATTTGATCTGATATGGTTAGAGTCGGAGGTTGCCTCGAAGGTAAACCCTAAAAAAAAAGGCAAAACAGAAAGAATAGAGGATGTGAGTGTATGCAGAGTTCATTGCATTTGAAATTAAATCATAATTCAAAATAGAATAACAAATATTTAAATAAAGGTTTAAATCGGAACTTAGCTTCGTAATGGGCATGGCGCGTAATCGGGAGGCGCTTCGAAAAGTAATCCTGAAAAGCCACAGAGGAAGAAAATATTCAGTGTATATCAATGTTCGTTGCAAACCCTAATTTGATGAAAAGAAAATGGAAAGAAATATTTAAAGTAAATATAAAGAGTACTTAGCTTTTGGTCTCGATTAATTGCATTGTCGGGAGAAACCCTGTCGGTAACCCTGAAAAAGGCATGGCAGAAGAATTTTTTCAGTGTATTATCGATTCGGGTTAAGATTCGAACAAAATGTAATGATAAATTGATTTAATTAATTATTGGTCTTGCGACCTAATTAATTAAATCGATACCAAACTTTAATCGAGAGTGAAAATAATTTTTTAGGCAATTTTGGAATTTAAAATAGAATTGATATGAATTTTTAAAGATTAAATAATTAAATATATAAATTTAAAATAGAGACAATATAATTAAATAAATATATGATAT
>Vvg_1-10k_transcript/7140 full_length_coverage=4;length=3240;num_subreads=60
CTACTTGTGCTCAGCAGGGTTTAATCAAGAAATCACTCATCAGTACAAGCAACAATCAATTAGGGTTTTGTTCTCCCTTCATCTCAAAAGAACTATCTTCATCAATAATCAACATTTGGTCCTCAGAGATTCACTTCAACAAGCTCAACAGCTTTGAATCGACTGAATTAGGGTTTTGACTGAAGACAGCATACTCCTGACTTTTGCTCAGAATTTGACCTAATGACTTGGGACATGATATCAAGACCTCAAGTGCATTATCTTGACCTAATTCATTGGTCAAGACATCCCTCACCCAGAGATTGATCAGACAAATCCTCAGATTAGGGTTTTGAACTATCAGGGACTGAAAATCAGGGATCACATTTGGGAAACCCTAAAAAGCTCCAGGGCATCAATCAAAGGCTTCAATCATCTTCAAATAATCCCTATGACAACATACAATGGAAATTGCATCTCAATTCAAGACCTACAGTCATCAATTTCATCTGGTCGACAATTAGGGTTTTTGACCTAATTCATCTGAACAACTGACTTTTTAATCAGGACATGGTGCACAACTCAAACTATGGTTCAATATCCTCTAATGCCTCAATATGATCCATTCATACCATTCATTTGGTGAGGATAGCTTGGTTCATTTGAAATCTCCAGAAACGCGATTCGTCTGAAAAAGTCAACTGTACAAGAACACCATTGACTTTTGGAGAATTTTGGTCAACCATGACTTTTGAAGTTGCAAATCATCAATATATGATATATGAAGTCATTTGATCAAGAAAAATCAAGAAAATTAATCAAGAATCAAAAAGTCAAAAGTTTGACTTTCCATACTTAGAAAATTTTCTAAGTGTTTTTCATGGTTTTTTCCAAACTTTGGAAGGGAATTTCTCAAAATTTCACCTACAAACTGAAAAAAACTTCCAACATGAAAGTTGTAGATTTTGATCCAATAAACAACTTTGACACATAATTTTTTTTTCCAAAAGATCAACCATTTAAGAGATATGGAGCTTCAAAGTTGGCATCTTTTGAAAACTTCACTTAAAATCTCATTTTCTCAAAGTTCATGGATCTTTTTCACCCATTTCCTTAAAGGTCTTGAAGAAACTTTCAACTAGGGTTTTGAAGTGTGTAACATGAGCTTTCCAAAATGTCCAAGAGCATGAAAAAATATGGAGCTTAGCCATGGTTTTGAATTTTGACATTAGTGACATTATGCACTGAAATTTCAACCATTTTCACTAAGTTTCACTACTAATGACCTATGATCCAAGTAATGACACATAGAGGCAATAATTGAAGATATTTTCTGGTTTGAAGATCAGAATGGAAGAGATAAGAAGCTTGAGAATTAACCATGGTTTAGTTACTTTAACCATATGCATTAAATGTAAAGATTCCATTTTATCTCCTAATGCCAAATCACCATTCTTGATCAACTTGCAAAGCTCTGAGTTCAGAACTCTTGGCCTATAAATAGAGGTCCAAACTCATTCAAAATCACACCAAAACCTCACAAATTATAGGTTTTCTCTTTCTTTCTTGAATTGCAAGTTTCTAAGTTTCAAAGAGGTAGAAATCTCAACCTCCAAACCTTGAAGTTCTGGCCAAAGTGATGGTTCTACAACTCATAAACATCATATGGATGTGTTTGATCCATCACACACCTCAAATCACCTCAAAACTCAGAATCACTCTTCACCTCCAAATATGCATAACATAGAGCCTTATCATGCCAAATTCATTCCAGGCTCATTCTGTCCAAGTTAACACTTCAAACATCATCCATATACTTCATATGAACTGTTCCAATCATCATCCATGATCTGAAACATCAGAATCATCAAGCTCGATTCATCACTTGGCTCTACTGCAGATCGGGTACCACAGAGTGATCCAGGTGATTTCAATCCATTCCAAGCATCCAAACATGTTCCATAAGGTCCATTGAAGCTGTCCAGATCATCAACAACATCTGTAACACCTCCAGGCTCAAATTCGATTTCCAGCTTTGCCATTTTTGAAGGTAAGTGCTCATGAACTTCAAACTCTATCATACATGCATCATAAATGAAAAACTGGCTTACCATCTTGTTTCTGCACTATGTATGGATCATTAACCCTCAATCAATTGCAACTTATCATGCACATACACGATTTCAGAATGAATCATAGAATTAGGGTTCTTCGTGTTCATCAGAAAATAATGGCCCTAGAGTGAAAATAAATGCAATTAAATGGTACCATCATGTTCCTCGTCCAAAATCGAGCAAGATAGGCCTATTCACTTGATCCAAACAATTCAGTTTTCAGAATTTTCAAATTCAATTAGGGGTTGTGTTCTTGGCGCCAATTTTTGAAACTGAAATTAAAAATTGATTCAAAATATATTGATTCGTTGCGATTGTTAATCAGACCACGCGCGTGGTCCAGTTGGTTAAGTTTTTGAGTTGTGAGAGAGAGGGCGTGAGTTCAAGCCCTTGTAGGACCAAAACCAATTTTTTATCACTATTTTTCTTTCATTTTCTTAACAACTTAACCAATTAATTAACCAATCAAATTAATTCATTTTTGCTTCATTTTTTAAACACTCCTCATTTAATATATATATTTTAGGAATACCAAAAAAAATCATCAAAAAATATTTATTTAACACACTTTTAATTAGGTTTAAAATGACATGTTTTAAGTGTTTTTAAATACTTTAAAAAATTGTTTTTTATTTGATTTTTAACCTAATCACTTGTAAATATTTTTGTGATCAAACCCTAATCACTTAGGTCTTAATTAAGCATTAAAAATTGTTTTAACTTAATTAAGTTGACTTTTGTCAAATTCAAATCGTTTTAAAACGAGCGATCGCAATTCTTTCAAAACGATAAACCATTTCTTTTTGATTTTCTTTCAAAAGAAACTATTGATTAAATCTTTTTGATTGATCAATTGATTTTCAAAACGAAGTGGGGCCTCTCGAATATTAGAGAGTGTAAGTCCCACCTCTTTTTCTTTTTGTACAGTTTTTCAAAACAAAAAAACCGTTTTCAAAACTTCTTAAACAAAAAACTTTTCAAACCTTTTTCAAATCAATTTCAAAACTTCAAAACTTCAAAAAACAATCAACCATGTTTTATGAAAATAAAACATGGGCCTCCACATAGGTATAAGTCCCATTCCAGTACATGAAATTCGGTATTTCATTGTACGCCTTTTGTACATATCTCGATCAATTAAAACTCC
>Vvg_1-10k_transcript/8515 full_length_coverage=2;length=3207;num_subreads=31
TTCCACGGCGGAGAAAACCGAGAGAGGCCATGAGCGATCAAGATGAAGAGTTTTTTTTCTTCTGTTTCTTTTCAGAATCGTGAAAAGAGGGAAGAGGGGAGGCGCTGCCTCTTTCCCTTGAGATAGGGTTTCAAAAAGAAACAACCCATGTGATAACTAGCTGGGTGGATCCGGGTCACACTGACCCGACCCGGTCCAGCCCACTTTTTTTTATTCAGCTGTTAATTAATTTGGGCTGCACCTCTCAATTTGATTCCACACCCCTGGCCCAATTATATCTTTCTCTAATATTTCTTCCTTTAATTTTCTTTAAGTATCTTCATAAATTGTTAAATATTTTAGTATAGGATTTTAATTTTTCTTTTCTAATCCTTTATTAAAATACCAAAAAACATATATTAGATACATATTTTTATTTATGTTTCTAATTATTTTCTTCTTCTCATAAAAAAACAACAAAAATATCTTAGATGCATATTTAATTTCATGCTTTCTAATTATTTTCTCTTTTCATGAAAAAATAACAAAAATATCTTCTTTTAGAATTAATTTTCTTTTGAATTTGATATTTTCTTTTAATTTTGTGTAGTTAATCATTTAAATTTCTATTTGATTACTGTTGCACATTTTATTTGAATTTTCTAACTTCATCCGAGACTTCGAGATTATTTCTCTGTTGTTCTCTGTGTTGTCTGTTTGTTTGATCTTCCATTTGCAGTAGAATTCTATAAACAATTATTGGATGATCATGGAGTGCTGAAAGCTGTGAGCTTATCCGATTATTCTTTTCTGCTGGTGAGGATGCTTAATATCTGTTGAGATCCCAATTTATTCCAAGCACATCACTTGAGGATCACGGTAACACCTCAAACTCAGAAATCCAATTTTCTCATTCTTCGAGAAATATCATGGGCCTCCATATAGGTATAAGTCCCAAGCCCCTTTGTAAATATGTGTTTACATAGCAATGGATAACTCAACGGGCCTCTCTCCGAGTATAAGCCCCGAGCTCCTGTAAATAAGCTGATCATCGCTGCAGGTATATTTCCTTCATAAACTCCATTATACACATCCACTTTGTCATATATATGTGCTTGTTAATACTTGTTCATGTTTGTTCGTATCTGTTCATACTTGTTCATGTTTGTTCATATATGTGTGTTATGTGTGCTTGTTCAACTTAGTATAACACTAGGTTCCCCATAGCCTCCTATTGGGCTTCGTGCAAAGAATCTCCATTAGTTTAGGTTAGGACATAGAGTATGGTTTCCCGGTGAAATCGCTCTAAGAGCTCAGACCAACTATACCATGCCTCCCCTTGGGCTTTGTACAAACGAGTGACCCTCCCATAGCCTCCTCTTGGGCTTACAATGCAAGGACCCTCGATAGTCCCTCCCATAGCCTCCTCTTGGGCTTACAATGCAAGGACCCTCGGATAGCCTCCTCTTGGGCTTCGTACAAGGACCCACGGGCTTCTTATAAGCACCCCCAGTATCCAAAACAATCAAAAAACCCTAGGAGATTAGACATTTATCATCTCTTTGATAGGAGTATCTCTTCTATATCATCACGAACAATCAATCAATCAATCAATCAATCAAACTTTTTTGCCACAAGGCTGGCTAATCAATCAAACTTCTTTTTGCCACCGTACTGGCTGATTAATCAAAGTTTTTGTCACAAGGCTGACTTCATTGAAACTTTTGCCACAAGGCTGGCTGATTAATCAAAACTTTTTGTCACAAGGCTGACTTCATTGAAAGTTTTTGCCACAAGGCTGGCTAAAAAGCATCTTTATCATTCTAAGCGCCATAAGCGGCACAGCCCCGGGCTTATAATGAAAAGATTTTCAAACAAAAAATCAAACAGATGTATGTGATGATATAGATTAGATACATCGAGCATAGAGATGACATATGTCTCTTTTCCTTTGCTTCCACTAGCATAAGTGGGAACTACGATTGCTCTGACTTTCTCAACATCCCTTTGAGAATACGTAGGCACAAGGTCTTACTCCTTGGCGAGCAAAACAAAACAAAACAAACCACTCAAACCTTAGCACCCGTAGACCCCGAGCTACAGATGCTCTGATTCCCTCTAAGGGATATGTATGCAGAGGATCGCGACGATCTTTGCGAGCATAATCAAACAAACACCTTAGGTCCCACCTATATCACAACAGAACACCCACATAGCATAGAATTGAAATGGAATAAAACAAAAGAAAGCCTGTAGATAACTACAGATACGTTGGGTGCTAATACCTTCCCTTCGTATAACCAACCCTCTTACCCAAGATCTCTCCCCAACCTTAAGGTTATTGCAGCTTTTTCCCTTTCCTCTTTTGGAAGCAATAAAAAGCTTGGTCGAAAAGAACAAAATCATTTTCTTGAGCCCCGAGCCCAAAGAAGGCATCAGGTGTCTCATTCCCGCAAAAGGATTTTATTTTCACGCGACAGAAAAATGGCGACTTCACTGGGGACCATCTTTTTATTGTTTCCAAAGAAAGGGTTTATTTTAATTGTTTTATTTTGTATTTTTATTTCTGTACATATGTGTGATTCTTGTTACATCTGTGGTTCTGTTACAAGTGATACATTATGGACAAATCCTAACCCGGATTAAGTACACATAATAAATTAGGTGGAGGGTATAGTCAGGTACAGGCGTACTTGAGAATCCTTCCGCTCAGTGGAGGTTCCTTGTTGGTAATATATGTTTAGCATGCTTTCGTAGCGAAGACATTATTGCCGCATTGAACTGTAGAAGCTGAGTTGGCTGTAGAACCCCAACCCATCCTGGCCTATTAGGGCGTGGTGCAGAAACGATCCAGGTGAAGACTTGGATAGTTGTCATGCGGAGAACCACACTCAGACGAGTTTTTCTTGAGAATGTTTTTGGCCCACAAGTTTCAGTTGTGCAAGCCGATAATATCCAAAAGAAAAATGTAGACTCTGACGTATCAGTAGAACATGTTGTACAGGTGATTAACTAGATCTATCCCTATTTGGTTCTCTGACCTCATGCTCGTGACTCCGGACCTTTGGACCTGTGTGTACTATGTTTGAATTACCATGTTTGTATTACCGTGTTTGTAGAACCATGTTTGCGTTACCATGTCCGCATTACCGTGTTTTACCATGTTTGAATATGTGGCATTCATGCATCCACGCATCCATGCATTCATTAAAAACCCATCTTTTTTAC
>Vvg_1-10k_transcript/8772 full_length_coverage=2;length=3198;num_subreads=12
AGCTGAGTCAAAATCCCTGGAAAGGGTTAGCTTCCAAAAAAATCAGTCTTTTAATAAATAAACTCCTCAGTAGAGTCAAAACCAACAAAAACAGTTAGCCTCAACCTTGGGCTTCATACAAGGCACCAAACAAATAAATTCCCCTGTTAATAGTCAGCCTCAACCTTAGGCATTGTATAAGGCAGATAATATAGTCTCCCCAGTGAGTCCTTCATTATTCAGTAGCCATAACCTTGGGCTTTGTACAAGGCAAATAAACCACATTTTGTGTCAAAGATTCCTAACATCTAGGATCTTTTACCCATAGAGTCATCCATACTCAGTTCATTTAAGAGTCCGCCACAACCTTGGGCTTTGTACAAGGCAGAAAACATTTTTTTCCTAGCTAGAGTCAGTCAGCCACAACCTTGGGCTTTATACAAGGCACATAAAAATGAACAAAACTCCCCAAAAAGAGTCAGCCTCAATTCTGGGCATTGTACAGAACACTAAATAAAATCCATCAAAATAAAATCTCCAAGTAGAGTCAGCCTCAATTCTGGGCTTTGTACAGAACACAAAAATCATAATAATAATCCCCAGTGGAGTTTTCTCCCAAAGTCATAATAATAATTAATCAATCAAAAAGCCTCAAGCTTGGGCCTCATTCAAGCCAGTTTAAATTCAACTCTTTTATACAGTAGATAGACATAGCTTATCTCTATAGAGAGATCTTTCTTCTATCTCACCACATTCAAACAAACAAACATTACATCATTTTAATTTTAATCAAGTCTCCCATTTAGGATTTTGAAAGGCATGAGCTGGCAGTAAAACCCAGACATGTGGTAACTTTCCCTAATTTGGATGAGCACCTTTTCTTTCATTTAAGAGGCATTTGACTGGTATACTTGCACATACACAAGTAAGGTCCCCCTCTTGAATGAAATGAATTCAGTTATTCTGTCACTCTTTTAAAATGTTTGTGGTGGAATAGTAGAAATACCTCTCTGTAAAGATGATTTCATGCCTCTTTACCGTAAACAGAGATTTAATTCAAGCTTCAACCTTGAGCTTCAAGCAAGGCACCCCAAAAAATAGTTAATAATTAATTAGTTCCCCGAACTACATTAAGCTCTGACTTCCAATAGGGATATGTAGGCATGAGGTTCACAAGGAATCTCAGCGAGCTAATAAAATACCAAAAATAGTCAGTTTGTCTGTCTTTCTTTTAATCAATTCAATTCTTTCTTCTAATACAAAGGAGAAACTTTCCCAATAATCATTAGCAAACACAAACACATAATGACACAGAGAAGGTTCCTGTAGAGTACTACAGATATATAGGGTGTGTAAAAACTTCCCTATATATAACCGACCCCCCGGACTCCAGAATTTCTAGTCTAGGTGAATCCCCACACTTAGCAAACTCCTAGGGTTTAGTTGAGATCTTTTTTCCCCTTTCCTACTCGTAGGACAAATAAGAAAGTTCGTGTGATATCGTAGGAAGAACTAAAACAAAATTCCTCCCACCACGGGCGCATTCTCCTTCCAAATTTCGCGTGAAGGGTTTAGCGTGCCGTCCTCCCAAGTGAAACGGGGAGGTAAACAAAACGACCACCACATCAGGGTGAAAGGGTCTATCCATGCCATAAGAGGGCAGGAAGCCTTTCATTTGGAGGTTGAAGGGTCGTCGCAAGGTCGTTCGCCATAAGACCGTCCCATGCCATAGAAAGGCAGGTAGTCTAAGGGAAGGACCAGAATAGCCTTTTCGTAGGCAGCTAGAAGATACCTCAGCCTTTCGTAGGCAACTTCCGAGGGTCGTGGTCATATTGGTGTATCGAAGGCAGCATCATTAGGGTCGTACGACCTTTGCATAATCGAGGAAACATGGCTGAGGTATCCTCGTATTCGAGGGACATGGCTATTTTGCTAAAAAAATACACAAGACAACAGGCAACAAGGCAACATGCAACATGGCAACAGAGAGGTTACCCCAAAAGCGTGCGTGGGTGCAACAATCACGTGATTATATTCATAAAATTATCTTGTAATTAATTGTTCTAAGTTGATTACAGGCTTGCACTCCCTAAAATTACTAACCGCAGCAATTAATATTGATAATCAAAGCGATAAAGGGAAAGGGGAAAATGAAACCAGCGGGGGGAAAGGGAAATTGAAACCAGCAGAATAAACAGATTAATAAGTTTGAGACGAGTAATAATTAAGATTTGAGTTTAGGGTTACCGACGATTCGTAGCTTTGGCAATTGGCAAACCCTGAAAAGGTGGGAAAAAATAAGAAACGTAGATGAGTGCATTATCAACTCAAAAGTCAGATACGGTTAACCCTAATCAATAAAAAATAATGATAAAAGAAGAAGGGTAAAAACACTTAGCTTCGATTAATGAAGGTTGATAGTCAGAGGTTGCCTTGAGCATTGACTCTGACCATTTGAGAATTAATATGCAAATAATAGGAAGCAGTGAGCGTATGGCTAATTCGATGGCAATTAAAGTTAACCCTAACTTGATAAAAAAACAAAATAAAATAGAATGATCATTTAAAATAAATATGAAATAGGACATAGCTTTGATTTGATCTGATATGGTTGGCAGTCGGAGGTAGCCTCGAGGTCAACCCTGAAAAATTGGCAAAAATAGGCAAAATACGTGAGTGCAAAAGAGTCCATTGACTTTCGAGGTTTTAGCCCTAATAACAATTTTATAGTGCAAGTAAATATTTAAAGGAAAATAAAATCAGAACTTAGCTTCGTAAAAGACGTGGCGCGTATGTTGCACCCCAAAATTTGCCCACCCATTTTGTTTCTAATCGGCTTACGCATCTCATTAGGCCATATAACATCATGCATTCATTCATCAAAGATAATCTGTTTGATTGAATCAGTGACAATGGACCAAGAGAATCTTCTTGTAGAATGTGGACACAATTACTTGGTGCACTGCTTAGATTATTGAATGTATAGCAAGATAGTAGATTTGGGCTTCTCATCATCATTTAAAGAGTTATTTATCTCATTAGTTGGGATACCATTCATTTACTTTGGTTTACAATAATTAAAATTAATGAGGAGTTCTCTCAAATTCTAATTGGTCATCAATTATGTACCTCAAAAAAAGGATTAGAAATTTGGGTTGTTACATAAGTTTCTATTAGAGTTCACTAAGGCCCGTATCACCATGGTCACCCAGGATTTAC
>Vvg_1-10k_transcript/8870 full_length_coverage=2;length=3183;num_subreads=20
GGTACTCTACACATTTTAGGTCTTAATATTTGAAAACTTCCGCTGCTGCTGATATTTCTTGGTTGTCGATCCGTTTACGTAGGCATCAGTTCCACTCAACAATGGTAATTTTACTATTATTCTCCTCTTTTATTGCTTTTTCTCTAATCGTTTCAATATCAAACTATTTTTTATTCAACCTCGAAGCTCATGTTTCATGACAGTGATACTATTCCGCAGTTTTCTGCTATCATTGACTTCGATTCTCCAATCAGTATCACTTCTGTTCTATTCTATTATCTCATGATCCTTATTTATATCTTAATCGCATTTCACTTCATTTCATTTCTGAGTTACTTATATATACAGTGCCTTGATTCGTCAGATCTGAATCTTCCAGATCAATCTCCTTGAAGATATCAATCGATAATCTCCCTGGTGTCTACTCTGAGCAGATCCGCAATGGTGTAATTCAGTGATGGATATATTAAGATAGATACAGCAAACTCTCAATCTCAAGGTAACGTTTTGTTGATTCGTTAATCATATAATGTTATCGCTCCCTTGTGGTACCTTTTACTTATTTTGGTTCGTGAATTTAATTTGTATACTGATTATGTATATTAATATCAATGTTGAAATCTAAAATCTCAAATTGTGCTGATTTTTTGTTTGAATTAAATTATCAAATCTATTGTTTATATTGGATCTATTGCCGTTGAACTGTTTTTTAAAACCCTAAAGAAAACATTAATCTGTCATTATAGTTAATGATTATGATTTTGTGTTTGATGGTTTGTATAGTCTGACATAACTAAGTGATGAATATGGAATAAATATATTGGGTGATTCATGATATCCAAGCTTATCATATCATAGCATGAGAAAGGTAAGACCTATTAAGTTAAATATGATGCATTGCTAGTGATTTTATGTGTATTTGAATATATATATTGATGATTAGGTTTATAGTCCAAAAAATATCTCTTCATACTATTCATATTTAAATTTTTCAATTAAACTCTATTTTGTTAGTCATGATTCTTTATTGACTTCATGTTTGTTTTTATGAAACTTTATTATATTAATTAAATAAACAATACAATATGCATTTGAAATCAAAGATTTCATATATTTGCTACCATATAAAGTAATTCTCTACCTGTTCTCCTTATTATTTGGAGGTATTATCATTTGTAAATCTCATCTCAAAGAAATTCCATCTCGATAAAATGTGAAAATATGTTTGTTACCGATATCATAAATCCTGAATTCTAATGAATTCAAGATGTCTTCAAATAATCTTCCATGTGAATTGAGTAGAATTTCCCTTTCAAATTAGATATATGTATCAAATTTAATTATTTTAAGAAATAGAAAATTCAATCACTTCGCCAAAACGCTTTACCTCCCTTTATGGTGCATAGTGATGAGACCATCCCATAATTAATTAGGAAGAAGGTTGACCAATGATTTCATACTATCATGACAAATGAAGTTAAAGGGCACCACATTAACTTCTCAAATTGAATATTGACATGATACAAAATGAAATCATTGATCAACCTTCTACTGATTTGTCATATAAATTATGGAATAGTTTTTTTTCACTATGCACATTGTATGAAGGTGGGCAGTTTTGATTACAAGTAGATTGAATTGTCTGTTTTGAACAATAATTGATTGTAATATGTATATCTGAATAATAAGGAATACTTTAACCAATTCCAACAGACATCTTTAACTCATCAAGATTTAGGCTTTTATGATATATCATTGATAAATATATTTTTATTAGATTTATCATTCTTTTGACACGAGACTTGTCAATATTAATACCCTCAAATTTAATAATGAGAAGATGTAGAGCATTACTTCAAATGGTAGAAAACTTATAAATTCTTTAATTTCAATTGCAAGTTGTATTTTCTTTCTTTAGCCATCAATCTTCCACTGAGAAGATCTGGAGCATTCCTTTAGTGATCATGGAATTTGATTATGGTTTGAGGGGGTGGGAGCTTAGAACTTTTTATAAAAAAAATCAATGTTGAATCTAAGATATACATCATCTACAATTAAAGAATCATCGATCTATTTTATGAAATTAACCCCCTTATAAAAAATTCTCATATTTGTTAATTCCCACTATGGATTATTCTCATAAATTTTTTTCAACATAAATGTGTTATTTGAGATTGTTACATAGTCCATAAGTTTATGGATATTGTTTGTGGTGAATATGATATTAAGATGTAATAAATTTGAATATTTGTTAATTGGTATGTATAGCTGACATATAATTTGTTTAGAATATACAACACTGTTGACTTTTTGCGCCTTCTTAATTTAGACTTAAAGAAGAGTAATAGATAAAAAGAAAACTAGTATAAGGAGTTATTGTGAAGAACATAGACGAATTTATATTTGATGGTTTGTATTATTAGATTCTTTAACAATGTATTTTTTTTTTGTGTTGTCGGTGTTTTGTTTTAGGATTTAATGGGAAGAACATAGACGAATTTATATATATGATGGTTTGTATTATTAGATTCTTTAATAATGTATTTCTTTTTGTGTTGTTGGTGTTTTGTTTTAGGATTTAATGTGAAGAACATAGACGAATTTATATTTGATGGTTTGTATTATTAGATTCTTTAACAATGTATTTCTTTTTGTGTTGTTGGTATTTTGTTTTAGGATTTAATGTGAAGAACATGGACGAATTTATATTTGATGGTTTGTATTATTAGATTCTTTAACAATGTATTTCTTTTTGTGTTGTTGGTGTTTTGTTTTAGGATTTAATGCAATACAAAGAAGGATTTGTGGTGCTACCCTTGTTTGTAGATCAAATTTTTAAGTGACGAGTTAAATATGATGCATTATATCAATAATAGAAATGTGGTTATGCTCGAGTATTGTTCACCATCAATCCATAATAAAAGGAAGATTGGGTTAAGTAAGTTTGAGCTAAAGACGGATGAAGATGAGCACATATCACTGATATGAAACAAAGAGTTTGGTCGAGGTGCATGTGACAATTTCTAAGTATGTCAATGATATTATCAAGATGTTAAATTGTTCTTAATAGTCTAGTACTATTTAATTTTTATTCGTGTTATTGTCTTGTTAAGTTATGGTAAACAATGTTCTTGTTAAGTAATGTAATGTTAATTTTCTTCTAATGAAATGTTAAGATAAGGC
>Vvg_1-10k_transcript/9629 full_length_coverage=2;length=3116;num_subreads=60
CTGCTAAAATATCTCCAAGAAAATAGGTTAAATCACAACTTTCCTAAAATGTCTCCATATTTGCAAATTGTGAAAACCAACATAAAATCCTTGATTTATTGATCTTGGACGCCACATAGGATTACTAAATATTCCCAGAATATTCAGTAATTAATCACAATAATTAAATCCAGCCTGGACCAATTAAATACAAACTGTTCTGTTGTAGCAGACCTGATGTCAGACCCGATGTCATGACATCTTCATCAGACTTGTTCAAACAGCAAGTTGAAACATTCTTTAGCAGCAAGTCTGAAACAGACCAAATGTCATGCTCTTCTGGTTAGGACATTACACACGACATGCTGAACGTGCAAGTTGAAATATTGTCCAAACTTCAAACTTGTTACAGACCAAATGTCATACTTCTGGTTATGACACCTCATTCAACATATTGAATCTTCAAATTCCAGCTCAGCAGGCGCAATGTCACACAAGACATGATGTCACATAGCATGTCGTGACATTCCACAGAACATCTTGTTGTTGTACCTGTTTTGTACAAATCACAACAAACAGTATTCTTCACTTCAATTCTCTGCTTCTCACATATCAGGGTGCCAAAAAGACAGCCCATGATTTGTTCTATTACTGATGTACAATCAGCATAATCTTTAGTTTCCAAAAATAAAGACTGAGATAAGTAAGGAAACATAATAGAAACAGAACAGAAAATGTAACAGCTACTGCTGTCAAACACTGATGTCATGACGTCGGGCATGACATCCAACTAACACAGCACAGAAAATGTAACAGCTACTGCTGTCAAACACTGATGTCATGACGTCGGACATGACATCCAACTAACCCAGCATGTATTAGCTTACACAACCAGAACCTGCATAACCTTTAACACTGCACACCACATGTCATGACCTTAGTCAATACAACAGAATACACATGAATGTTTTACCATAAAATGCAGCCAATCAAAACAACTACAATCTCCCCCTTTGGCAAATTTTTGGCTAAAACATCCTGTCACCACATTAGGGAAACACAGCAGCAGAAAAACAACTAGCAAACTACCAGTTATGCAGAATTGCTAAAGCACATCGAAACATCAGACCTGCTGAACAAGTTCCACAAGCTACACATAAACAACTTGTTCACTTGTTTAATATGATCTGGGGTGACAATCTCTTCTCCCCCTGTTTGGCCATAAATGTTGCCAAAGCAACGAACATCTTTAAGAACATCAGTTATCCTAAACTCCAAGGATAATCAATTAAATACTTGTACTTGGCACAAATAGCAATTGATCTTAAATCCTTTCCCAATTAGATTCACCCTTAGGAAAGAGATAGATGAATCTTTCCTTACAAATGTGCCACACAACAACCAGAACCCATGTGACACTGTTCTACAGCCAACCAAACACAAGGCTGAACCAGGCGTGGGGAGGTTAACCAAATCTCCCCCTCAAACTAACAATCATGGAAATTCCACACCGCTTATCCATGCATTGTACATAAAAGTCTCATCATACAACATCCCTACTAGAGGTAACTAACTCCATGAGTTATACCTATACATACTTCATACACCAGTTGAGGAGACTATACTCATATAAACCATGGTTAACAAAAGGCCTAACACAATAACCTTTGCACAATCATATCAATCCAGGTGCACTAGGTTGGGTTTGAAAGTAAATCAAACTCCAAACAACAATAACTTACTAACATAGCTGCTCCCTTGGCATACAACAACATGTAGGTTTCATTCTTACCCTGTCATGAATGGTCCATCCTCCAACTTCAAGGGACCAAACAATATGAACACTCCTTTGTTCACACAATTAGTCACACCAAGTTGCTATGTTATGTTTACTTTAAAAATAAGCAACTTTCTTCATATTACTTGAAATCTTCAACATGAAAGTAGTTAAGCATACTACTATCACCTAGATTAGAATCTGCCCATTCCAATCCACATTAAGTCAAAACTGCCACTTTTGACAATAATGTTGCTTTTCAAACTTCAGTATACTGTCTGCTTTCACCTCCAGATTAAGCAGAACATGTTATAACATGAGGTGTGACATTACACACATACTTGGTATTCTCACTTTCCACCAAGAACAACACAAATTTGGAAACACAATAAACACTAAAACAGTAATACTTTCCCCTTATCCAGGACAACACATGTTTTCATGTACCTTGATGAATGGAAAACATAAGACGCATCTTCATGTCTTCAAGGGCTCACCCTCTGTTCAATTCCTCATTGAACACAATCTTCCTTAGTACTTAGACTCCATGCTCCCTTCATGGTTCTTCATTAATGTTGTATCACAATCAAAACATCCAGCACACACAATCAACCAGCTTAGAGCACACACATCTTCTTGAGTCTTCAATCTTATCACCCTTCTGCCCAAGAGTAATTTAATCCAAGACAAGAGAAAAGCCAATTGCCACTTGTTGTCTTCCTCTTTTAGCTGTTGATTACATCATCTACCTTGCATAAAACCAGAAAGTATCTCCCATAGATCTCATCCAGAAACAGACAGGATGCCTGCTCTGATACCAATTGAAATTCTGGTATGACAGTCTCAGATGTCAACCACGATGTTAAGACATCTGGCTGTGCAAACGTATCATGCAAGGTAGAACAATAAACAATTTTTCTTCTAATGTTTCTTTCATTAGAGATGATACAAATACAGAACCCTTATTAAGTCATACTGCATAACTGAATTCTGCAGAATTAATTCAGCACAGGTTCTGTCTTTAAAAATCTTAATTAACAATCGATGTCATAACTGATGTTGAGACATCGTACACCAGATTAATAAACCAGTGCAGAAAATAAAGAACACAACAGAATTGTTCACCCAGTTCGGTTTAATCAACCTACTCTGGGGGCATACCAAGCCAGGGATGAAGTCCACTATTAGCAGTATCAATTCAGAGCTAAACTCCCAGTTTACAACTCCTCACTTAATCACTACCCAATGACCCCTCTACCTAGGTTCTCCCTAGATATGGAATATCTCCATTCCACTCCCAATCATAGCAATGATGTCTAGCAGTCAACAACTCAGCCGCTGCATCGACGGCCTAATTACC
>Vvg_1-10k_transcript/9848 full_length_coverage=2;length=3097;num_subreads=60
GATTCAGCAGTCAAACCAAAAAGAAAAAGAAAGAACGACAAAACAAAAACTCTCAAGAACTATTGCTCCAAAAAAACAAATCACAAAGAATTTGATCTCCTTCCTTTTCCCTCACCGCACCACCTCTAGCCACCAATTCCGATCATCCACCACTCCGCCGGGAAGACCACCACCACTCGAATCCCCTTCTCACTTCTCCCTCCACCGCTGCCATCACTGTTCGTGGACCACCACGCCGTCGGCCAGCCGCGGCTCGCCAGCCAACCACTGCCGGACACAACACGACGCTACCGAAAAATTGCACCGGCCCTTCTCTCCTCTTCCAACTCATCCGCGGTATCCTCCCTCCTCTCATGCGTGACCTATCTCTTGCCTCTCACTAATTCACCGCTTCGATTCCGGTAACAAATCTTCCACTTGATTTTACTTATTTGCTCATGAACACTAATCATTGGGAATTAGAACTGAATGAATTGATAATTGCTGAGTTACATGATTCTTGAATGGAAATTGTGATAATTCTTGTTGAACCTAATTCTTGAATCGCTTGTGGAAATAGTTGGATAGCATACGATTCGGTAATTGATGTTGATTTTGTTTGCCCATATTTATTGAATGCAATTGTTGACGTGGATAAGAGCTTAAAATTGGGGCTAGTTGATGTTGCTAAGGTCGTTGATTACTATAGAATTGTTTGGGTTGAAAGTTATGCATACAAGATGCTTATGAAAATATGGATAGTGCAGTTTTTTTAGTTTTATTCTTGTGCTGAAGCATGAATTAGTAGTGCAGATTTTGGTATCTTTATTGTGATGAGGTTTAAACAAATATACATAATTTCTTTTATGAGGAGAAAGGGGCTGAAAATTGTTGGAGTTATTGTTGTTCTGTTCATATTCGTGGATGATTGGAAGTTTGCTCTTGGATACATTGTTTGTTTTCGATGCATAACGAGTAATTGTTCGTTTTGCTTGAATTAAAGTGTTGGTGATATTTGGCACTTGTTGTTCTTAACATTTGGAAAATTGGATGTGAAATATAATTGTTGAATGTGGCTTGAATCCAATTCTTGAGCTGTAATTGTTGTTGATAGAGTTAAATGTTTAAGTGAATTGTTCATGAGTGATGACAATTGTTCGTGATTGAAACCATACTTTTCATGTTAATTTTCGAGTTACAACGCATTTGCATTTTTGTAGCAACATAGCTTGAGTTGGTAAATGCTTTTGAGCACTAAATTATGGTTTTAACTCCGATTTCGGTTGATGTCAATTCAAGTATGTGTTGCTGCCCGGAAATGTAAAGGCATTGTGATTCACTCTCCGAAATTCGGTCGATGCATACTTATGTTTACTTGTGCGTTTGATGAAGATTTGATGTTGAGAAATATCGGTTTTGAATTGTTTTTATGTGTTTATGTGACTGAGTGTAGTGCTGCCTAGAACTTGGTAATTCGCTCGAGATGCTTGTTGATTTTTCATAAACCGAATAGTTGCTGATGTTAATCCAAGTCTTCACGCTAACATACTGTCTTGCTATTAACTGTTGTCAATTGCAATGCTACTAACACTTAAGATCTCAAGTTTCTTTACTCCTGCACTTGATTTGACATAAGCTAGACTACTTAATTGTTAACATTTGGCTTTGATACATTGTTTAACATTAACGTCACTAACATAGAACCTGTAACTTGATGCTTGTTGGTTGATGCTCCTGCTGGTTTTATACAAAGTAGATACTACTAGTCTAACATGACTCTCAACGTTTGTATTGCTTTACCTTCTCCTGACATGATGTGGAAGTCCATTTTCTTGTAGTATTTTCCAACTTGAGACGTCTCGTTGAGGTGCATTAACATAGTTGTTGAGTAACATTGTGGTGTATATGATTCTCTTGGTATACCAATTCAAGACCTGCATTTGGCTCATGTATGAACTAACCCTTAGTGTTTTTGACGAGTTTCTAAGTTATTTTTCACTTTGGTATAAGGTAGCATTAGTAGGCTCTACTAACATTTGACATGAGATTTAATTGTTGTTGTTATTGCATACAATTTGCTCCCTAGTTAGTAAATTTTCTATATGCCAATTCCATGCTGCTAGTCCATATTTTTTCAAATCTCTACGTTTTGCACCTAATGTACATAAACTAAACTTTTTGTCATTTTTGAATTATCTCTTGTTTTAACCAATTTCACCAATTGAAATAAGTTCTACTATGCTACTGCATTATATATATACTCATTTGATGCAAAATTTGTAGAAGCTTAGTGAAAAAATCTCAAGCTGTGAAATTCGGCCGTTTTGGTACATGAACCGAGTTTTTAGCATAACTCTAGAACCGTTTATCCGATCGTAGATTTTTTTTACATGTACCTGGGGGTTTTGGGGCGTTTCGAACACTGTTGGGTCTGTTTTGAGCAGTTCTGGTTTTTCTGCGAAAATCATTTTTTTTGGACCGAAAAGTGTTCAAACTGTCCACTTTTTGAGTCTGTCTGCACATGTAAAGCTTCTGTTTTTTATAGGGATCATACTGGTTTATTTTTGAGCTTGTGGCATCGCTCCGGTTCACTCGGTTGACACTTCCATACTTGTGGTTTTTTACTCATAAAGTGAGTTTATAATGTGGTTTTTTACTCATAAAATTGAGTTTGTTATGTGGTTTTTACTAAGTGTTGATTTTGAACATTTTAGTGTAATGCATAGCTTGTATGAGTTTTAATTGGTTGTAAGACTCCTTTTGTATATAGTTTGTTGCAATTATAATTGAATTTGTGCTCAAGCTTTCCCCTTAAACAATTAGGTAGACATTGACATGACAATTAGGTAGATTCTTTCCCCATTTTCTTTTTCTTTTACAACTTCAAAACACCTAACAACTATTCAAACTAATTCCCCTAAAATCTACCAATAATTCATCTAAAACATCTAATAATGATCAAAACTCTATAAAAAGGGACATTCCCACTAAAAGACACAAACCATACTCTTCATTTTTCTTTTGCCTCCGAGGCGCTTAAGAGCACGTTATTTCCGCTCCATTCCCAGCTTATGACTCCAGAGGTCGAGCAGCGGAGTGTGAATGTATCTGTTCAACT
>Vvg_1-10k_transcript/10107 full_length_coverage=2;length=3075;num_subreads=60
ATGGTTTCCCAGAGGATTCAGTGCTTCCTTTCCCTGCGTGCCCACCATACGTCCTCACGCGTCAGCCCCAGGATCTCCTATGATCCTGATCTAATGTGCTCAAGGTTGGGGGTTTACCATACACCCTTTAAGGCTACCTACACACAATCCAAACCAGGTTTCTATACATTTTTTTATTATTTGTTTATTTAGTTGTTTTGTTTAATGATTTAAATTAAATTAATTATGTTTGGTTTAGTTAATTAATTAGAATTAGGATTAGCATATAAATTAGGATTAGGCTAATATTAGGGTTTAGGATTTATCCCTCGATTATTTTAATTACTCGATTTAATTATTTTAATTGAATTTAATTATAAATCATATAAAACCCTAGAGACATATATTAAAATACTAGGGTTTGCCCCATCCCATTGGCTAAGGTTTTAGGATTCAATTTATTATTCGTTCCGACTAAATCTATTGGTCGCGATGGTTAATAATCGATTAATTTAATTAATCAAATCCTATAAACTAAAATACACATTATTTTGCTAAATGGTTGTAACCATCTTATTGGTTATGATGATTAGCATATTTCCCCTTATCAATTCGTTATTATTTGTAATCGAATCTATCGATTATGAGGGGTAACGATAAATTAATAATTAAAATACATCAATTTGCTAAAAGTGATAATCGAATCAATCGATTTGAATTGCCAGCAATCCCTTACTAATCTGTTAACTATGGTGATCGAACCTATTGATCATTGCGGTTAATGGTAACAAATTAAAATCAGGGTTGTACGCCCAAACATCTAAAACACATTCAACCACGGATTTTCATCTCTTCAATTCTGCGATGTTCAAACTACGATAAGGTAATTCAAAATACCTTCGAACTTCGCGTTTCAAATCAAATTCAAATACAATCAATTCAATTCTAAGGCGTACAATCCTGTGCCCGAACTACGTTGACTCTGATTCTCCATAAGGAGATACGTAGGCACTTGGTAACAAGGCGAGTCCTCCCCCTCACAATTTCAATTCACTTTCAAATTTCAATTTTTCCCCTATTCAATTCCTTAGCTATTAACCTTAACTTTTAGCCACAAAACTTGACCCTTAGATTCAAAGCCAATAGGAAAGGGTTGAGGGTGCCTAACACCTTCCCTCGACCTGAATATAGTATCTTACCCGATCTCTCAACTACGTAGGGTTTCCTATTCGCCTTGGTAGAATAGGTGGCGACTCTAAGTCTATAATTTTTAGGCAAGTTGCTACAGCTGGCGACTCTGCTGGGGATTAGTGATAAAAAAATTGTAAATTACTATGCTCCTAAGGCTTGAGAGGGTTTAGGTTTAGGTTTGTGGCAAACGGTTTAGATTTTTGGCAAAATTTCCAGGGTTTGGCTAATACGCCGAAAATTAAGGTTTATTTATTTTTGTAAATATCTATTTTTTAATTTTTTGTTATTCATTTATTTGCGAATATATATTTTTAATATTTGCTGCTTTAATACATTGTCTAAACTATAAGCGGTTGGATTTCGAGGTTAGTTTTTAAATATTTAAATTTAAATTTATTTATTTATTTACTTATTTATAGCAATTTAGTTAAATATTTGTTTATGTGAATATTTGCTATTCTTATTGCATCTTCTGGGTTATATATAAATTGTTGTTAAACCTAAGTGTGGGAGTTAACTTTGAGACCAAAAGGGGACATGAATCGCCTTACGAGTCTCACTGATAACTCCACTCGGAGTGGGTTGAGTATTTGAAAAGGTCTGAAACGAAGCTTGACTTTGTGGAGGGCTGGACTGGATACTCGGCTGATCTCTCCGGGAACCTACCCCAAAAATTCGAACCTCATGGATAAAATGAGTTGTTCCAAAATCCGAAGAGACGAAAAAGTCTCGGAGGCTACGAACGACCCCATGAGACCTTCTAGAACCCCCTATATAAAGGTTGGCTCCCTAGAGCCGCTACGTCGAACCTATGAACCTAGGACTTTTGTGCTTATGTGTTTGCAATCTATATACTTCGAATATCTATGCGTTCCGATTTTGCAGGTATCCCTACGTGGTCCCTAGCCTTGTAGGGACTCAAATTTCTAAAGACCATGTCTTTCCCACGAAGGATACCACCATCTATGCATTCCCTAGCCTGTAGGGATTTCATTTTTATATCCTTGTATTCTTGCAAATACGTGTCCTTCCCACGAAGGACATATTCGCTTACGCACGTCGATTGGCTTCTCGATGGCCATGAGACTAAGTGACTGTCATGAACGGTCATTCCGCGCCCGCATCTACGCACTCCCTAATCTGTGGGGAGTTTCCTTTTATATCTTTGCATTTTAGAACTATGTGTCCTTCCCCGAAGGACATCTTTGTTAGTATACGTCAATTGGCCTCTCGATGGCCATGCGATTCAGTGACTGTCTCGAACGGTCACCCCGTGCTTACATCTACGCATCCCCTAGCCTGTAGGGATTATATTTCTAAAAATGCATCCTTCGTACGAAGGACAAATTCATTAGCATGCGTCCGATTGGCCTCTCGATGGCTATGAAATCTAGTGACTGTCCTGAACGGTCACTCCATGCTTATTCCCGCGCACCCTCTAACTTGTAGGGTTTGGATCTCCATTTACACATCACATCCCTAGCCTGTAGGGATTTCCTTTCATCCGATATCGTCCTTAGATAGGTTGTGTTCCGCATAGAGAACCTACCCACGAGGAACAACTTCATTGGTACACGTTGATTGGCCTCTCGATGGCCATAAGATTTAGTGACTGTCTTGAACGGTCACTAGCCGCTATCTTCTGCATACTCTCGAATCCAAGGGATTTCCCTTAGCGTGTCATAACATTTATCCTGCAAAGATTCCAAGAGGGTCTAATGTCGCCTCTAAGGCTATCCCTAGAATCATATGTTACACGTCTGCATTGCATACACGAAGTTACAATACAAGGAGTCTCTCGCTTACGCGTACATTTGTATTTTCATGCATTCATACATTCACATTTGCATTTCTATCTTCGCCCGCATCCATACCAACCGTGCTAGCCGGTTTCCCGAAACTCCC
>Vvg_1-10k_transcript/10195 full_length_coverage=2;length=3068;num_subreads=60
GATTCAGCAATCAAACCAAAAACAAAAAGAAAGAACGACCAAGAAAAAAACGCTCAAGAACTCTTGCTCCAAAAAAAATCACAAAGAATTTGATCTCCTTCCTTTTCCCTCACCGCACCACCTCCAGCCACCAATTCCGATTAGCCACCACTCCGTCGGGCAGACCACCACCACTCGAATCCCCTTCTCACTTCTCCCTCCACCGTTCATGGACCACCATGCCGTCGGCAAGCCACTGCTTACCAGCCTACCACTGCCGGACACAACATGACGCTACCGAAAAATCGCACTTGCCCTTCTCTCCTCTTCCAACTCAGCCGCGGTATCCTCCCTCCTCTCACGCGTGACCTATCTCTTGCCTCTCACTAATTCACCGTTTCGATTCTGGTAACAAATCTTCCACTTGATTTTACTTATTTGCTCATGAACACGAATCATTAGGAATTAGAACTGAATGAATTGATAATTGCTGAGTTACATGATTCTTGAATGGAAATTATGATAATTCTTGTTGAACCTAATTCTTGAATTGCTTGTGGAAATAATTGGATAGCATACGGTTCGGTAACTGATGTTGATTTTGTTTGCTCACATTTATTGAATGCAATTGTTGACATGGATAAAAGCTTAAAATTGGGGCTAGTTGATGTTGCTAAGGTCGTTGATTACTATAGAATTGTTTGGGTTGAAAGTTATGCATACAAGATGCTTATGTAAATATGGATAGTGCAGTTTTTTTAGTTTTATTCTTGTGCTGAAGCATGAATTAGTAGTGCAGATTTTGGTATCTCTGTTGTGATGAGGTTTAAACAAATATACAGAGAAAGGTGCTGAAAATTGTTGGAGTTATTGTTGTTCTGTTCATATTTGTAGATGATTGGAAGTTTGCTCTTGGATACATTGTTTGTTTTCGATGCATAATGAGTAATTGTTCGTTTTGCTTGAATTAAAGTGTTGGTGATATTTGGCACTTGTTGTTGTTAACATTTGGAAAATTGGATGTGAAATATAATTGTTGAATGTGGCTTGAATCCAATTCTTGAGCTGTAATTGTTGGTGATAGAGTTAAATGCTTAAGTGAATTGTTCATGAGTGATGACGATTGTTCGTGATTGAAACCATACTTTTCATGTTAATGTTCGAGTTACAACGCATTTGCATTTTTGTAGCAACATAGCTTGAGTTGGTAAATGCTTTTGAGCACTAAATTATGGTTTTAACTCCGATTTCGGTTGATGTCAATTCAAGTATGTGTTGCTGCCCGGAAATGTAAAGGCATTGTGATTCACTCTCCGAAATTCGGTCGATGCATACTTATGTTTACTTGTGCATTTGATGAAGATTTGATGTTGAGAAATATCGGTTTTGAATTGTTTTTATGTGTTTATGTGATTGAGTGTAGTGCTGCCTAGAACTTGGTAATTCGCTCGAGATGCTTGTTGGTTTTTCATAAACCGAATAGTTGCTGATGTTAATCCAAGTCTTTACGCTAACATACTGTCTTGCTATTAACTGTTGTCAATTGCAATGCTACTAACACTTAAGACCTCAAGTTTCATTACTCCTGCACTTGATTTGACATAAGCTAGACTACTTAATTGTTAACATTTGGCTTTGATACTTTGTTTAACATTAACGTCACTAACGTAGAACCTGTAACTTGATGCTTGTTGGTTGATGCTCCTGCTGGTTTTATACAAAGTAGATACTACTAATCTAACATGACTCTCAACGTTTGTATTGCTTTACCTTCTCCTGACATGATGTGGAAGTCCATTTTCTTGTAGTATTTTCCAACTTGAGACGTCTCGTTGAGGCGCATTAACATAGCTGTTGAGTAACATTGTGGTGTATATGATTCTCTTGGTATACCAATTCAAGACCTGCATTTGGCTCATGTATGAACTAACACTTAGTGTTTTTGACGAGTTTCTAAGTTATTTTTCATTTTGGTATAAGGTAGCATTAGTAGGCTCTACTAACACTTGACATGAGATTTAATTGTTGTTGTTATTGCATACCAATTGCTCCCTGGTTAGTATATTTTCTATATGCCAATTCCATGCTGCTAGTCCATATTTTTTCAAATCTCTACGTTTTGCACCTAATGTACATAAACTAAGCTTTTTGTCATTTTTGAATTATCTCTTGTTTTAACCAATTTCACCAATTGAAATAAGTTCTACTATGCTACTGCATTATATATATACTCATTTGATGCAAAATTTGTAGAAGCTTAGTGGAAAAATCTCAAGTTGTGAAATTCGGCCGTTTTGGTACATGAACCGAGTTTTTAGCATAACTCTATAACCGTTTATCCGATCGTAGCTTTTTTTACATGTACCTGGGGGTTTTGGGGCGTTCCGAAGCTTTCCACGCGAACGGATTTTCGTTTCGAACAATGTTGGGTCTGTTTTGAGCAGTTCTGGTTTTTCTGCGAAAATCATTTTTTTGGACTGAAAAGTGTTCAAACTGTCCACTTTTTTGAGTCAGTCTGCACATGTAAAGCCTTTTTTTTTTTGTTATATGGATCATACTGGTTTATTTTTGAGCTGGTGGCATCGCTCCGGTTCACTCGGTTGACACTTCCATACTTTTGGTTTTTTACTCATAAATTGAATTTGTTATGTGGTTTTTATTAAGTGTTGATTTTGAACATTTTAGTGTAATGCATAGCTTGTATGAGTTCTAATTGTTTGTAAGACTCCTTTTGTATATAGTTTGTTGCAATTATAATTGAATTTGTGCTCAAACTTTCCCCTCAAACAATTAGGTAGACATTAACATGACAATTAGGTAGATTCTTTCCCCATTTTCTTTTCCTTTTACAACTTCAAAACACCTAACAACTACTCAAACTAATTCCCCTAAAATCTACCAACAATTCATCTAAAACATCTAACAATGATCAAAACTCCATAAAAAGGGACATTCCCACTAAAAGGCACAAACCATACTCTTCATTTTTCTTTTACCTCCGAGGCGCTTAAGAGCACGTTATTTCCGCTCCATTCCCAGCTTAAGACTCCAGAGGTCGAGCAGCGGAGTGCGAATGTAATTGTTCGACT
>Vvg_1-10k_transcript/10533 full_length_coverage=2;length=3022;num_subreads=47
CATTAATATTCAGATATAAGAAAAAGAGTTGTAAAATTTGAAACAAAAAGGGATTTGAGTTGAGTACAACAAAATATCGAGGCATGCCCCAAAAAGAGTTGTAAAATTTGAAACAAAAGGGTTTGAGTTGAGCACAACATCAAGAGTACAATCTTTCTCAAAACAGATAAAGCATTGAAATTATAGTGTATTGGTCATATACTAATACAGTGTAATAATATTTATTAGCTTTAGAGTACAAGCATGTGATATTTATTAGGTGAGATATCATATATGAGTGTGCATGCCTATAAGAAAATGTTATAGAGTAATGACCTTTACCTACTTTCAATGTTTTCAAGAATATATTAATCCCAATATAAACAACTATAGGAGCATAAAAATACATTAAATTAAGCTGTTAAGAAAAGGTTCATCATGCCATGTGCTTCACTAATATATAACAATAATAACTAACCCTTAAATTTATTTAATCCCAATTATATGTGCTTTTAACTTGTAAGGCCTAATAAATATTAACGGTGAGATGATGAACATAATCTCTTCATATTTGATTCAATCATGAAAGTTTTCAACTATATGAACCTAGATAAAGGCTTAATCATTATTGGTGGGGGAAAGCAAAAGGAAATAAATAAGTACTATACTTGTAGCATAAACATACAGTCCATCCATGGTGAATTTTTAAATATGACTACATAAAGATGCAATCCCTCAATTGGGAATTTTTAAATAAGACTTTTTCCTAGTCTAAGATAAGGCTAGCTTTCTAGTTGGAGATAGGAGATGTATAATAAAAAATCATATGTTTCCTAATTGGACATTTATTAATGCTACAAACTAGCTAGCTAGCTAATAAAGTCTAACCATTCTAAATTAGTAACTCATTAGATCTCAATTTTAAATAAGATTAATATTGACCCCTCGTGTGAGAGTATAGATATATATTAGTTTTATTAAGTCTAGATGTTTTTTTAAAGTATGTGGCATCAATTAGATATGAGTGGATGATAGAGTTTGTGATTTGCTCTAAATATTAGAGAGTATCTGCAAACATTTTAATGCCTAACTTAATGAGTATTGAAGGTGAGAATTATTTTACATTATAAAAATTAATTATGTACTTTAATTATATGAATTGTCTCTCCTCTTTATAGGATTTTAGAGATTTAAAACCTTCTTGCACATAAAAGTTATTCAAAGTGATAGGAGTGAAAATATTATTACTACATGTTATTTCATCTTACATTATTCTTTCAATAATTTTGCCTTTTGTTTTCGAGTTTCAATAGTCTTCTTCAAGTTCATAGATGAAGGAGTGACACCATTAATCTGAAGTCAGATTGATGATTTTGTTTTTAATCAGATGGTACTCAATCTATTATGAATGAGGCTATTGTTTGATTGCTAAGTATGTGTGTTGGTCCAAGCAAGAACATGCCTTGATTATTTTTTAAAATTGATTTATTTTTACTAAATGTTGAGATGTTATTTATTTTTAAATTCAAAATTCAAACTTAAGCAATGATCATCAGCATGAGTAGCCGCCGGAGCGTCACCGATGTATAACACTGTGAGTAATTTGATTTCTCTAATATGTCATACTTAAGTGTTCAAGTGTCATCTACAAAGCGCCTCTAAGTCCACACCCTCTGACCTGATGTCGCCACCATTGACGATGGTATGACGAGGGATATATGAAAGAGGTAAGTGACATTAGATTTGGGACCACCATATTTATCTATATGATATTTTTATCCTCTTTAATTATTTTGTTGAGTTAATGAATACGAGATTCTTCGTAAAAACTTTTAAATAGTAAATAATATTTTATATGTAGAATTATTTTTCATATATTTATTATTTATTTATTCCCTTGCATTTTTTTTAGAACACACCAAAAATATTTATTGTTATTAATTATAACAATCTCTATCTCTAATTTGAGACTTTTATTCTCCAATGTCCGAAATTGAATATTTAAGATGTGACCCGATTAGTCGCAAAACAATTGTCTAATAGCAAGTGGTTTGACAACAAGTAGTTAAAGAATCTTAATATTATACACTTGCAAGTGTGATCACTCAAAGTGGAGAAAGGAATCAAGTAAAGGAAAGAATAGAAGGTTAAAGTCTACATATAGAAAAACATAAATATGAGAATCGATCACTTTCAATAGGGACGAGGCGTGCGGTGTGAAAAGGATAGAGAATAAAGTGTAGTTTTAGACGTGAACTTGATGGCTATATAGCTTTAAAATCAGATACTAGAAATTAAAATCCCGTGTGGTTCAAGAAAAGAAATGCTAAAGATATACAAAAGGTAGAAGGGTCACAAAAAGATGCATGTAGCTATGGCAATTCCTTTCGGTAATTCATTAGTATATTCTATGTATAAATAAATATCTTAGAGTTTCTTTCGCATGTTCTACGAGCTAGTCATGGTAGAGGTAGACTAGAAACATGGCCACTTGTGTTTTTTATGCTAATAAAAAATGACAGGCTCAAATTGAGGCCCCATGAAAAAGAGAAGATAGAGGGAGTTTGTGTGGAGACTGATGAGACCATCTCCAATGGTGCAATTCATTTTTGAGTTTTTTATGATTTCATCAGTCATATCATCTCAAAATAATTTATTTAATTTTTATTTTATTGGTGTAATTCTAATGGGTCCCACAACTTTACCTCATAAATTAATTTGATTGGTACCACAATTTTTTACTAGTTACATTGCAATGCAACTGTATTATGACATGACAAGTTGTTTCAATATTAAATTATTATATTGATGTCCAGCCAATTATAAGAAACAGTTGAAGTGAGTGCTCTCTCTCTCTCTCTCTCTCTCTCTCTCTCTCTCTCTCTCTCCTTTCTAACCCACCACTTATTCTTTTTTCACTCTCCATCTTTCTCTCTTGGTTCTTCATATCTCTCTCTCCCAAACAAACCGTAAAACCCAGAAAACATATGAAGATGAAGATCTTCATCCTCTCCGAACTTAACCTTCATGAACACAAACCCCC
>Vvg_1-10k_transcript/10986 full_length_coverage=2;length=3003;num_subreads=55
GATCATTGAGACCTTCTTCACTGTCCGTTGAACCAGAAAATATCTTCCCTGGGTATCACCCAAATACAGAACCAGATGCATGCTCTGATACCAATTGAAATTCTTGCCTTCAGACTCAAGATGTCCTATAACTTGTTGGGACATCTGATCTGACACATCATTCAACAAACAAATATTCATGAATTAAAACAATGCTGGAAAGTAATTGAACACACCTGATTGTTAACCCAGTTCGGTGTATAACAACACCTACTATAGGGGCTACCAAGCCATGAAGGAAATCCACTATTAGCAGTATCAATTCAAAGTACTATGCAAACAACCTCCGATTCACAGGTAAACAACCTCCAGTTTACTGACTTCTCACTTAATCCCTACCCAGTGCAACTTTTACCTAAGAACTTCCTAGATATGAGAAACCCCTCACTTCCAATCACCACAATGATGTCTCACACTAATGACACACGTTATTTATATTGACGACCCTTAACCATAATTGTTAGTTATAAACAATACACAATTAAGACTCACTTAATCAACAAATACTTGATCTTTCTTAAAAGCTTTGATCAAGAACAATAACTTGAAACCCAAGAAACACACACTTAGATAACTGTATCAATGATACCTAAGTGACACACATACATTCAATACTTAGCAGCGTATAAATGCATGACAAAACTTACAACTCGACAAAACAGTCCATCTCTTATATCAACATGATAATAGAGAGGCTTACAATATTAGGAAAAACCCTAACCTAATCATGTAAGCTTTGTTTTTCAAAAGGTTTGTAACTTGCAATTTATAGCACACATATGGTCTGGACTTGGGCTTCAAAATGCAGTACGGAGACTGCTAGAGATCTGCAAGATATTCTCCAAGAAAATAGATCTTCAATCATTAGTTTCCTAAATATTCTCCAAATTTAGAAAACAATCAAATCTCTTTAAAATAGATAAAATATTCTATCCTTAGGTTAAGCGCTATATTAGATTGCATAATATTCTCCAAATATTCTGCATCTGTAACAACCTAACCAGAATCCAAAAGCCCAACTTAACACTTAGTCACGATGTAAGATGATCTTTGCACAGGACATCTTGTTCGACATGTTATACCAGATGCAGTAAATAGAACATCCTGTTCGACATATATCTTCTACAATGTTGAAACATTCTATCTAACATGTTTCTGTCTAATTTTTTTACTAAAATTAATGCCTACAATACAATTAGAGAATCTACAAAAGTTATAACCAATCCTTGTTCTTCTCCTTATTTTATCATCTTTTATACTCTTGTGTGGTTTCTTGATCACAATATATGTATTTTGATACAAGTTTATGCGTATTGAATGACAGAAAATATAATCCTTTTGGGTTATATGCATTTTGCTTATGTTAGACAAGTTCAATTTATGCCTTTCTTTTTTTTGGGTAAGAAAAAAGGCCTAAGCCCAACAACACAAAAAACTACACAACTATCCTAGGAAAAACTATTTTCATAACATTGATATTTAATAATGTGTTAATAAAATTAGGGGCATCTTCTAAAAAAAACCACCTTATGTACACAAACAAACTTGATGCAGTGGAAGATTTAGTTTAATGGGGTATGCCTTTGACTTGATGCAGTGTGATGATATGTTATGAATGAGTTTATGGACTCTTTTTTCCTTTTTTTTACTAGGGATATGAATGAGAAATATTATATGTGGAAATTATGGAAAAGACTCGAAATAGAAGTCTTATTGGGGATTGAATAAGGTAAAAAGACTCGTTGGAGGAAAAACAATGATATCCTATAGATCAGTCAGAATAGAAAGAAATATCCTACAATACTTGAAATAAAATCGATAAACCCTGGAAAGATATTAAGAACATCCAGAAAAGCATTGGATGTATGACGATACCAAATATGAAGATACGTTAGTGACATTCAGGAAAGCATTGGATGAAAAAGAAACTTCTGAAAATACATCAGAGACATTCAGGGAAGCATTGAATGTTACAAACTCTAGAAAATACATCTGAAACATCCAAGAAGCAATAGATAAAGAGAATCCCATCTGAAGATACATCAAAGATATTTAGGGAAGCATTAAATGTGACAAACTCTAGAGAATACATCTGAAACATCCAGGAAAGAATTGGATAAAGAGAATCTCATCTGAAGATACATTCAAGGAAGCATTGAATATGACAAACTCTGGAAAATACATGAGAAATATCTAGCAAAGCATTGAATGTAACAAAACCAATTTGAAGATACATTAGAGTTATTTAGGAAATATTAAATGCAACAACTCTAGAAAATACATCAGAAACATCCAGAAGAATGTTGAATGTAACAAGAAACCAATATGAAGTCACATCAGAGGCATTTAGAAAAGCATTGAATGTAACAACTCTAGAAAATACATCAGAAACATCTAGAAAAGCATTGGATAAAAAAGAATCCAATCCGCATATACATTAGAGATGTTAAAGTAAGCATAGAATATAACAAGAGACCTAAACCTTGAAAATATGTCTAAGACATCCAAAAAAGCTTTGGATGAAAGGAAACTAATTTGGAGATTTTGAGTAGACATCCAAAAAATATTGGATGGAGAGTTTCCAACATAATCTTCTAGCTTATCTATTTCCTGTATTTTGAAGAGATCAAATATTTTCCAAAGCCTACCAACATGGTAAGTTGTTTTCCTGACTACACATTATTTTAATTTTGCATGTGTTACTATTCTCTGAGTAACTGGTCTAATGTTCTCTTCAGTTCAAAAGGTCTTCAAAACTAGAGCCTCTTAGCGCGCCTCAGTTTCAAGAGAAAGGTTCTCCTTTCAGATATAGGAGGCAAACGGGAATGCCCTTCCCGCAAAAGCCCGCAAGAAAACAGGGTGGGGCGGGCATAGTTGAGGGTGCATGCATAAAATGTTGGCCCGCCCCGCAAAAAAGTGACGGCGGAGAGGGCTAAGCCTGCGGGCACTAGACATTTTAATCCT
>Vvg_1-10k_transcript/11129 full_length_coverage=2;length=2991;num_subreads=38
AGGTGAACCTCATGCCTACATATCCCTAATGGAAGTCAGAGTTTAATGTAGTTCGGGGAACTAATTAATTATTAATGATTTTTGGTGCCTTGCTTGAAGCTTGAATTAAATCTCTGTTTACAGTAAAGAGGCATGAAATTATCTTTACAGAGAGGTTTTTCTACTATTCCACCACAAACATTAAAAGAGTGATAAAATAACTGGATTTATTTCATTAAGAGAGGGAGCCTACTTGGTTGATCAAGTATGACAGCCAACATGCCTCTTGAATGAAAGAAAGATACTCATCCAAATTAGGGAAAGTTAACACATGTCTGGGACGTAGGCCAGAGCATGCCTTTCAGAGTCCTAAATGGGAGACTTTGATTGAAATTGAAATGATGTAATGTTTGTTTGTTTGAATGTGGTAAGATAGAAGAAAGATCTCTCTATAGAGATAAGCTATGTCTATCTACTATATAAAAGATTTGATTTTTTACCTGGCTTGTATGAGGCCCAAGCTTGAGGCTTTTTGATGGATTTTATTATTTATTTACTCTGGGAGAAGACTCCACTGGGAATTAATTACAAGGAATTTTTGTGTTCTGTACAAAGCCCAGAATTGAGGCTGACTCTAGCTAGGGAAAACATTATTTTCTGCCTTGTACAAAGTCCAAGGTTGTGGCTAACTGAGTATGAATGACTCTAATAGGGAAAGATCCTAGATGTTAGGAATCTTTGACACATGAAACATGGTTTATCTGCCTTGTACAAAGCCCAAGGTTGTGGCTACTGAATGATGAAGGACTCACTAGGGAGACTCTATTATCTGCCTTGTACAATGCCCAAGGTTGAGGCTGACTATTAACAGGGGAATTTTATTGTTTTGGTGCCTTGTGTGAAGCCCAAGGTTGAGGCTAACTGTTTTTGTTGGGTTTTGACTTTACTGAAGGATTTATTTATTAGAAGACTGTTTTTTGGAAGCTAACCCTTTCTAGGGATTTTGACTCAGCTGGTGAGTTTATCCTTTTTTAAGAATGAGGTTTTTGGAAGCTAACCCTTTCCAGGGGTTTTATTCTGCTGGAGAATTTTTCTTTTGAAAAGAATGATTTGTTTTGGAAGCTAACCCTTTCCAGGGATTTTGACTCAATTTATTGACTGAAGTTGGAGGCTAACCCTTTCCAGGGGATTTTGACTGTTTATTGACTGAACTTGGAGGCTAACCCTTTCCAGGTGATTTTGTTGAAATGAAGGAATTAATGGAGGCTGACCCTTTCCAGGGGATTTTGTTAAAATGAAGGAATTAATGGAGGCTGACCCTTTCCAGAGGATTTTGTTGAAATGAAAGAATTAATGGAGGCTGACCCTTTCCAGGGGATTTTGACTGATGGCAGAAAGATTATCTAATTGAGACTTCTTGTTTAAAGCCCAAGATGAAGGCTGACACTTACTGAGGATAAACGAGTATGGATCCTAGACTCTGCTAAGGAAGGTTAATGAAGATAAGGGTGACAGAGACTGTCCATGTCTCTCATTCCAAAAGGTGTGCTCAATGTGAGATTGAGACAAACTTAGCTTGTTTAAAGTCTGGTCTAAATTGGAAGAGACTCACCAGGGTATGTTAAAAGGTGACTAAAGACCTGTTCCTATGTTTATAAGAAACCTGATGGGTCCTTGTATACAAGCTCAAGAGGAAGCTGGAAATGCTTTTAAGAAGCCGGCGGGTCCTTGTACAAAGCCCAAGAGGAGGCTAATCGAGGGTCCTTGTTATAGCACAAGAGAAAGCTATGTGGTTTTGAACTTATTTTGGATCTAAGCAAATGGGTAAGAGGTTTCACCGGGAATAATTCCTCTTGGGTGGATGTATCCTATTTTTTTGGATTCTAAGGTTTTTGCCAAGATGTTTCACCGGGAATAATTCATCTTGGGGGTTTGAACTACAGATCTTTAATTAGGAAAGAGCCTTCACCGGGAAGACATTCTCAATCCTAGGCCATATTCCTATAATATATATATATAGTTTAAATGTCCTAGGGTTTACACTCAAACGTAGTTCTAAACTAATATATTCATAGTTTATATTTGACAGTAATTTAAATAAAGACTGTAAATTGAAAGCTTGTAAAGCCTAACCTGGATGGAGTGGAGGCCTTTGAAGAAGTATGTACAGAGCATCAACAGTAATTGGTGGATAACAGTTGAATATATAGTATAAACAGTTAATGGTTTTTGAAAACAGAAGAAGTGAAGATGGACATAGGTCACATAGGTATCTGAAGAGTTTCACCGGGAATAAGGCCCTTCAAATACCAGAAGAATGTTTTGAAAACAGAGAGAAGATTTTGAAAATATAGATTTGAAAATTGACAAAAGGTCAGCTGAATTAAGGTAAAGATAAAATCTATACCTAATTAAGACCTAAACAATTAGGGTTTTATAATAAAATTATTTACAAGATAATTAGGTTAAAACAAAATGAAAATATATATTTTTTAAGTATTTAAGAAAACACTTTAAAACATACTATTTTAAACCTAATTAAAATACATGAAATAAATAATATTTTTATGATTTTTTTGATTATCCATAAAATAGGTATATTAAATAACAAGTGTGTGAAAAATGAAGTGAAAATGATTTAATTTGATAGGTGAATTAATTGTGTGAAGTTGTGAGAAACAAATGAAGGAAATTAGTGGTAAAAAATTGGTTTTGGCCCTAGGGAGGTTCGAATACACGCCCTCATGATCACACCACAAAACAATAAACAGCTGAGCTGCGCGCGCAGCTTGTCAACCATACGCATTCATTTTATTATATTTTCAAGAAATTTGAATTTCCTAACTCTCTGGTTTCTCAACCAAATTGCATGATGTAAACATCAATCTTGCTCCAAATTTCCTCACGAATCCAGATATGTAACTAACATCTATTTATATTAACTACAACTATCTAATTTCTCATAAAACATGAAGAACATATGAACCCTAAATTTAAAATTAAATGACAAGC
>Vvg_1-10k_transcript/11416 full_length_coverage=2;length=2968;num_subreads=36
GGACACCAAAGCTACCATAACTACTAGCTTTCTCACTTCTCTCTTTGCATAATTTTCTAGTTTCAAAGTTCCATAGAAGGGAGAGGTAGTTCTTCATACCTCACTTGAAGATCTTCATCTTCAAGCTTCCAACCACTTGAATTTGAACTTCAAGTCTCCTTAATATCCAAAGTTCTCCCTAACATCCAAAGAGGTTTTGTTACAATAACTTTAAAATAAAAAAAAGTTGTTAGTAATAACAATCCAAACTTGTTTCAAATAACAATTCAAAGTTTGTTCATCATTAAATCAAATTCACATTAATAAACAATTTGTAACGAATCTGAGGTTGTAACGGTAACAATTCAATCCAAAAAATTCAAGCCACGGTTCTGTACAACACCGACACAAAAAAATTGGCAATAGTTTAAAATTCAGAATCACTTATCAACAACAACAATTTGCAAAGCAAAAATTCAGCAGCAACGATCAGTTACAACACTGATTTGCGGACAAACAGAAGCATAACAACCGACACATACCTGCAACACTAATCCGGCTAAAATCTTCTAGCCGCAGGTAAGTTATCTGCATACCTCACACTCAATATTGCTGTTAATTGTTGTTATACCCATGAATTGTCTGAAACTGAAAACAGAGAAAGCTTGAGTTATTATCACTACAACTGAAAACGCAGAAAAAAAAACATACCAAATCTTCTCTGTAAACTAAGCTCAATACACCATAAAATCAACTCCAAAATTGATTAACCGTAAGAAAATTGCACAAAGATGTTTACAGATTTCTTTTTTTTTAACTATAGTTTCTTATGTTTGTTTGAATCTGAATATGAACAACAGTGGTGGTGAGTTTGGAGTTTAACCGAATAACTTTATGTTTCTACTTCAATTAAAAGTTGAGTTAAAGAAGAACATACCTGGTTTTGAATCATTGATATGAGCTTCTGCAAGGTCTCCCATGGTCGCCGTGAGCCAAAGTCGAGAGAGAAGGCCGCAGTTTGTTTTCACGAGAGAAAGAGGGAACCGCGAGAGTGAGAGTTTTCGTTGTTGTTGTGAGCGAAGAACCACCAAGAGAAACCGCGAGGAGAGCTGAGAAATTGTGTTTGCTGTTTTCCTTTTGTTTTTCTTTTCAGAAGCGTGAAAGAGGAGGAAGGGAAAGTGAGGCGCTTCTGCCTCTTTTTCTTTTTAGGGTTTTCTGAAACCCAACTTTGTTTGGTAAGAGGTGGATCCGGGTCACTCTGACCCGACCCGGTCCGCCCCATTTCTTTTATTATTATTATTTTGGCTTTCAACTCATTTTGGGCTGCACCCGCCATTTCGTTTTTAACCCCTGGCCCAGTTTTCTTTTTCTCTTATTTTTATTTTCTTCTAATTTCTTTTATTTTCATAGAAAAAAGATTAAATATCTAATATAGGATTTTAGTTTTATTTTCTTAATCCTTATTAAAAAATGACAAAAACATGTTTTTAAGATTAATTTTCTTTTAATATTTTTCATATGTTTATAAGTGTGTTTTTTTAATCCTTATTAAAAAATCCCAAAAAATATATTAGATACATATTTTATTTATGTTTCTAATTATTTTCTTCTTCTCATAAAAAACAACAAAAATATCTTAGATGTATATTTAATTTCATGCTTTCTAATTATTTTCTCTTTTCATAAAAAATCACAAAAACATCTTCTCTTAGAATTAATTTTTATTTGAATTTGATATTTTCATATTAACTTTGTGTAGTTAATCATGTAAATTTTATTTGATTACTGTTACACATATCATTTGAATTTTCTAACTTCATCCGAGACTGCGAGATTATTTCTCTGTTGTTCTCTGTTTTGTCTGTTTGTTTGATCTTCCATTTGCAGTAGAATTACATAAACAATTACTGGATGATCATGGAATTGCTGAAAGCTGTGAACTTATCCGACGATTCTTTTCTGCTGGTGAGGATGTCTAACATCTGTTGAGATCCTAATTTATTCCAAGCATATCACTCGAGGATCACGGTAACACCTCAAACTCAGAAATCCAAATTTCTCATTCTTCGAGGTAAGCCTAAAACTCCATAACTGCAGAAGAATTACTTGTCTGTTTTCATCAATTCAACTTCATTTTCAATCAACTGTTTTTACAACAGTAATCAATTCACTTTCAAATCATCCATTGTTTTTTTCAAAACAGTGGGGCCTCTCGAATATTAGAGAGTGTAAGTCCCACCTCTTTTTTCTTTTTGTACAGTTTTTTTTCAAAACGATCAAAACTTCTTTCAAAACAAAAAAACAGTTTTCAAACAAAAAACTTTTCAAACCTTTTCAAATCAATTTCAAAACAACAAAACTTCAAAAAACAATCAACCATGTTTTATGAAAATAAAACATGGGCCTCCACATAGGTATAAGTCCCAAGCCCCTTTGTAAATATTTGTTTACATAGCAGTGGATAAATCAACGGGCCTCTCTCCGAGTATAAGCCCCGAGCTCCTGTAAATAAGCTGATCATCGCTGCAGGTACATTTCCTTCATAAACTCCCATTATACACATCCACTTTGTCATATATATATGTGCTTATACTTATTTGTTCATGTTTGTTCATGTTTGATCATACTTGTTCATGTTTGTTCATATATGTGTTATGTGTGCTTGTTCAACTTAGTATAACACTAGGTTCCCCATAGCCTCCTATTGGGCTTCGTGCAAAGAATCTCCATTAGTATAGGCTAGGACAATAGAGTATGGTTTCCCGGTGAAATCGCTCTAAGAGCTCAAACCAACTATACCATGCCTCCCCTTGGGCTTTGTACAAACGAGTGACCCTCCCATAGCCTCCTCTTGGGCTTACAATGCAAGGACCCTCGATAGTCCCTCCCATAGCCTCCTCTTGGGCTTACAATGCAAGGACCCTCGGATAGCCTCCTCTTGGGCTTCGTACAAGGACCCACGGGCTTCTTATAAGCACCCCCAGTATCC
>Vvg_1-10k_transcript/12098 full_length_coverage=3;length=2921;num_subreads=60
GGGGGACACTGTTCATTCTGTAAACCCAGCCGCAGAAACAATCACAAACCCTAGCTCATCATCTTTCCAAAACCTTTGAAAATCGTTTGAAAAAATAGAAAGAAAGTTGTGATTCGAGTTCATCAAACACAGAAAAACACACTAATTCATCAAACCCTTTTGTTGTTCATCATCATTTTCCCATTAACACTGACCCTTCAGAAAATTGTTGAGAATAAGAGAGATTAAGAGAGTACATAAACGAAAACTCAGAAAGATCTCACCAGGATTCTGAATCGCAACAACTTTCATCATCAAAATCGAACCCGTCAACACCATCGTTTCAAATCCTTCGCTGATTCAACGGACAACTTCAAACAACGAACCCAACACTTTCAAGTCAAACGCAACAGTAACGTTCAAAACCAACATTCAGAGGTCGTCGGAGACGAAGAAGATGAGACCGGAAATGAGCGGCGCCGCTGAAGCTTCATCGGATTCGAAGAAGTCGCCGTTCGCGTGAAGAGTTGGTCGGAGAAGTCGCTCCGTTCTCAATCGGAGAAGAAACCCAGGAGCGCCGTCGTTGTTTGGTTCGACGGAGATGAGAAAGAGAAGTCGTAGCCGCCGCTGGTGTTTGAAAAGGGAGAGAGTCGGAGTTCTGAACGTGAATGGGCCACACATAAAACCCTGATCCTTTTATTTAATCCTACTTTTAATATTTTGATTTTGGTATATTATATTAATTCTGGATTTGTTTATTGGTTTAGCATAATTTCTTTTCTTTATTTAAGTTAATCTAGTTAATGATATATGGCTATGGATTAGTTCTCTGCTGGGCCACAACCATTTGGGCCTTCACCGGATTGCTTATCTCGCCTCCTTAGGCCCAGGACGCACCCCCCTGTCTTCTATTACCAGCAACAAATCTATTTTGGGCCTGCGAATTACTTTCCAGCACTCTGTTATCAGCAATACACCCCCTTCAGTATAGGGTTTTATTTTATTTCTTTTGCATTAATTTTTGTGAATATTTTTTATTTCTCCATTAATGTTTGTTGATAAAAATACTTGGTATTTATAATTGTTTTAGGATTTCTCCTTTATATTTCAATTAATTTTTAATCCTTATTTTTCCTTAATTTTGTTACTAACCTTTTCAATCTTTCTTTTGATCATCTCTTGTTCACTTGTTCATTTGCGACTATTGGATCGATTTGAGGACTATCTCTTGAGGACTCGATGTGCACTCCTTAGCTTGGACTTCTTATTGCGCATGAACTTGGATTTCTCATTACTCGACGTGGATTTCTTATCGCTTATGCGATTTTCAGAGGCATAGTGGATTTATTTTCCACTTTAAAGGTACGCTTCCTTGAACTCTAATTTGCATCATGTAGAATTGCAATGTTTAGAAGCATATAGCTGGCCGAACAATATGTTCGATGTATTTGAGTTGTTGCATTTTGTTTGAATCTTGAATGTTTGTTTTTTAAAAGTCCTATTGTTGTAGGCAATTTGTGATTGTTTTTAAGTCCTATTGTTATAGGCATTGTTTGACTCTGAAGTCCTACTTTAAGTAGGCAATTTGTGATTGTTTTTAAGTCCTATTGTTATAGGCATTGTTTGACTTTGAAGTCCTACTTTAAGTAGGCAATTTGTCAAAAGTCCTATAGTTATAGGCAATGTTTGTTTTGTTTGAAAGTCCTACCGTTGTAGGCATTATTTTGCGATGTTCAATTGTTCAATCTTCATCTTTTCTTCTTTCTTTTTATTGCTTGTATAAGTGTTTACCTAAATGTGTTTTCTTCTTTGACACTTACTTGGTTAAGTAAGTTTATTTAATTGTGAGTAAGTCTTTACTTCTTGTTTATTTTTGTAATTTCTAAATGAAGAATGATATGTTCAATGATAGTCCGTTTGTTGACTTGAGAATCATTTGACTTCACTTCGTCCTTTGAATTTGTTTATATTTGTGGTGAAACTCTTAGGAGTTGGTGATCCGATTTCTTGTATTTGAATTTTAATTTCATTTCTTCTTCTCATCTTACTTTCTTCTTTCACCTTGAGTACATGATCTCATTTGTTGGGTGATACTATGATTGGTTTGCGCCTTTCGCGTATGCTTTGGTTTTGATGTGTGGTAATCGTCTTCCTTTATACTTTGTGCTTGCTTAGGTAGTTGATCGGGCACCATTTCTGCTACTTTTCATTCTGTTTTCGATAATATTTTGTCATAGTTTGCAACATGTTAGTAAGTTATTTTAGCATTTTGGTCAAGTATTTAGTATTATGTGTTTTGATCTTTGTTAAGTTTATTTAGTAGTTTAAGAGTTCCTTTGATGTCTTTTTTTTTGGTCTGGATTGGTAGTTTGCATTTCCTCAGGTACTATGGGCGAACAGCGGAGTTCTGAACACATCAAGACAGCTTTTGGAAGGGCCAAAGAAGCTGACACGGTCTGGTGGTGTCATCTGACACGACCGTGTCAGGCAAAGAAGAAGAAAATACAATTTATTGGTACAGGAAGCATGACACGGTCAGACCGTGTCCTCTGACACGACCGTGTCAGCGTGCGAGCAGAAACCCCAATTTTTAGTTATTTTGAATCTATGAGGAAAAGGGTATTTCAGACTTTGCCGGAGACTTAAGTTCTGACCTAAGGATACAAAAAGGAGGAAAAGAAGACAAAGGGAGGATCTTGGATATTTTGGAAGAATTGAACGTAGGAGAAAGAAATCAAGGGTTTTGGAAAGAGACATCTTCAAGAGCGGAAGCGATTGGAGATTGAAGCAATCCTCATCTCTTGTAATGTCTACACTTACTTTTGCAATTTTCTTTATGATTATGAGTAGCTAAACATCTTATGTTAGGGGGATGTCCCTGAATTGCTAGTATGTAATGAATCGAATTACCGTTATTTTATGATTTTGAAGTTTTATGAGCT
>Vvg_1-10k_transcript/12377 full_length_coverage=2;length=2899;num_subreads=60
GCACACCAAAGCTACTATACTACTAGCTTTCTCACTTCTCTTTTCTCTCATAATTTTCAAAGTTTTCTTAGTTCCATAGTTGGAAAAGGGGTGAAGAAGTAGTTCATACCTTAGTGGAGAGTTCCAACTTGAAGTTCATCTTCAAGTCTCCTTAATATCCAAAATTCTCCCACAATCCAAAGAGGTTTTGTTACAATAACTTCAAAATAAAAAAGTTGTTGGTAACAACAATTCAGACTTGTTTCAAATAACAATCCAAAGTTTGTTCATCATTAAATCAAATTCACATAAAAAAAAACAATTTGCAATCAATATAAAAATTCAGCATCACAACAATAATTCAGATTAAAAAATTCAGCAAACTAACAATAACAACTTGCAGCCAGAATTCATAATTTCAGAAGCATAAAGAATCAACAACAACTCGCGGTTCAAAATTTGCACAACAGCAATAATTCAAAGACAGAAGGAGCAAGAACATACCAACAATAATCCGGCAAAAAACTCGTTGCCGCAGGTAAATCATTTCTGCTCTTACTCTCAATAGTACTGATAATTGTTACTGCAAGTTTGTTGTTCTTGTGCTTCACTGAAAACAAAATACAGAGAGTATAAAACAATCGTCGCTAAATCGAAAATAAGAAAGGGCCAAGCTAATTTTCGAAACAATAAGCAAATTCAAATCATATGAAAACAAAGTTTGGAAACAAAACCTATTGTGATTTGAATCATAAAAACCGTGAGCTTCTGAAGCTTCTTCCACGGCCGCCGGAAGCTGTTGTTGTTACTGAAATCAAAAGAGAACAAACACAGTTATTTTTTTTCGTTCACAGAAAAAGAAAAAGAGTTTCGTTTTGCTGTTACCACGAGTTGAGCAAGAAACCGAGAGAGGTTTTTGCTGCTGACTTCGTTTCACCACGAGAGAAAACCGTGAGGGAGAGCGATTGAGAGAGGAAATCGCCGTGTGTTGTTGTTGTTTCATCGAAGAGAGCGATTCTGAGAGAGAGGATCGTGAGTCAAGAGAGATGAACACTTGAGAGAGAGCTTGAATCGAATGAGAGTTTGTGTTGTTTACAACAAGCAATTGAGAGAGGGCCATGAACGATCAAGAGGGAGGAGAGTTTTTCTTCTATTTTTTTCCCAGAAACATCGTGAAAGAGAAAAGGGAAAAGAGGCGTGTGCCTCTGTGTTGTTTTTAGGGTTTTCTCAAAACCCAACTCTTGTGCTAAGCAAGGGCGGATCCGGGTTCCATCTGACCCGACCCGGTCCGGCCCAACCTTTTTTTATTTTTCTTATGCAGCTTTCAGCAATTGGGCCTGCACCTCTCTTTTCAGCATTAACACCTACTGGCCCATCCAATTAATCTTTTTAATTATTTCTCTTCTAATTTTCATTAAAAAAGGTTTTCATAAAAATAAAATTAGTATTTTAATTTAATATAGGATTTAGTTTTGTTTTCTAATCCTTATTAAAAAAAATCTCAAAAAAATATTTTAGATGCATATTTTATGTTTCTAATTATTTTCTCTTTTCATGAAAAAATCACAAAAATATCTTAGGTGCATATTTAATTTCATGCTTTCTAATTATTTTCTTATTCCATGAAAAAATCACAAAAAAAGATATTTTTTTACTTTGAATTTGATATTTTCTTTTATTTTTGTGTAGTTAATCATTTAAATTTCTAATTGATTATTGTTGCACATTTTACTTGAATTTTCTCACTTCATCCAAGACTTCGAGATTATTTCTCTATTGTCTTTTGGATTTGTCTGTTTTGTTTGGTTTTCCATTTGCTGTAGGATTCCATAAACAATTACTGGATGATCATAGAGTGCTGAAAGCTGTGAGCTTATCCGACTATTCTTTTCTGCTGGTGAGGATGCTTAACATCTGTTTAAATCCTAATTTATTCAAAGCACATCACTTGAGGATCACGGTAACACCTCAAACTCAGAAATCCAATTTTCTCATTCTTCGAGGTAAGCCTAAAACTCCATAACTGCAGAAACGAATTACTTGTCTGTTTTCATCAATTCAACTTCATTTTCAATCAACTGTTTTCACAACAGTAATCAATTCACTTTCAAATCACCCATTGTTTTTTTTCAAAACAGTGGGGCCTCTCGAATATTAGAGAGTGTAAGTCCCACCTCTTTTTCCTTTTTGTACAGTTTTTTAAAAAACGATCAAAACTTCTTTCAAAACAAAAAAACAGTTTTCAAACAACAAAAACTTTTCAAACCTTTTCAAATCATTTTCAAAACAACAAAACTTCAAAAACAATCAACCATGTTTTATGAAAATAAAACATGGGCCTCCATGTAGGTATAAGTCCCAAGCCCCGTGTAAATATTTGTTTACATAGCAGTGGATAATTCAACGGGCCTCTCTCCGAGTATAAGCCCCGAAGCTCCTGTAAATAAGCTGATCATCGCTGCAGGTACATTTCCTTCATAAACTCCATTATACACATACACTTTGTCATATATATGTGCTTATACATATTTGTTCATGTACTTGTTCATGTTTGTTCATACTTGTTCATGTTTGTTCATATATGTGTTATGTGTGCTTGTTCAACTTAGTACAACACTAGGTTCCCCATAGCCTCCTATTGGGCTTCGTGCAAAGAATCTCCCTAGTTTAGGTTAGGACATAGAGTATGGTTTCCCGGTGAAATCGCTCTAAGAGCTCAGACCAACTATACCATGCCTCCCCTTGGGCTTTGTACAAAAGAGTGACCCTCCCATAGCCTCCTCTTGGGCTTACAATGCAAGACCCTCGATAGTCCCTCCCATAGCCTCCTCTTGGGCTTACAATGCAAGGACCCTCGGATAGCCTCCTCTTGGGCTTCGTACAAGGACCCACGGGCTTCTTATAAGCATCCCCAGTATCC
>Vvg_1-10k_transcript/12754 full_length_coverage=5;length=2847;num_subreads=60
GATGGAGGAAAAAAACACTATAGATCCACACACACAAACGAAGATCCTGCAAAAATCCACCAAACCAAACACAAACCAAGCAAAGCTTTCCTTAATAAACAGAATATATCTAATAATAGATTTTATCTTGTTCCTTTGAAACTCACCTCTACAACATTGATCTAAGCTCAGCAGCACCAAAAACACTCCAATCTCCAAGGTTAGCGACGGAAGCTCTATACAATGGATCTAACAGCATCTATGCGGCCAGTTACAAGCTGTTATTCTATGGTGCAATTCAAAATCAATCCTACTTTTGAATGAAATGGTAACTGTCCAGGTGCATGTTGAAAATCCTCAAGCTGAAGACTACAGATTTGTTTATGGACAGGTTTGTTGAATAGTAAATATAAATATATTGGTGAGACCAACACACTGACTTTTGCAATGTCAATGTCTATCTATCGTACCACATAATACATTATACATGTCTTCACGTGGGGCACTTAACCTTTTATAGAGAAGAAGAGTAGTTTGTCGAATAAATGAACTTGCAACCTTTGTTGGAAATAGTTCAATCATTTCAATCAAATACAAACCAACGTGTTCCATGTTATCTATCATTCAGATGATAATGTTTTTGTTGCTACTCCAACTAGGTGGAAAAACTATTGGTAGAATTTGCAATTTTGAATAATCACAAAAGGCTACCTGTGTTGTTTATGTTGCAAACATCCAAGCTCTTGCCCAAAAAAATATCTTGATTAAGAGAATAAATTTGTAGTGGTTCAATTTGAAAGTGATTGAATTGATAGTAGATGTTGATATTGACGTGAAATTGTTTGAGACAAACCAACTTATAATTATAATTACTACTCAACCTATATGAGATATTCTATTGCGAACTCTAATAAAAATGTTTTTGTCAAACTCACTTGCCAATGGAAAGGAAAAGGATATGGAGAATAGGCAACTGAGGTCTTCTTTACCTCTTGCCAGAGAGTGCATGTCATTGATTATAAAGAGACTCATTTGTTGAACAAGTGATATTTATTTCCACTAACAGGATAAAGTATCTCATATATGTTGAGTATTAATTATATTTGACGACTTAACTCAAGCAATTTCATGTCAATTTCAATATCTCTAATCAATTCAACTACTTTCAAATTGAGATCACCCCAAATTTCTTCTCCAAACAAGATATCTTTTATCGGCAAGCGCCTGAATGAGTGCAAACATATAAACAACGTGCATAGTACTTTTGTGGTTCCTCAAAAACATACTTCTAGTTAGAGCACCAACAAAAACATTGATTTGTATTTGATTGAAATCCTTGAAATATTTTTGATAAAGATTTTCCTAAAATATTGCAAGTTCATTAATTCAACACACTGTACTTCTTCTTTAGGAAAGGTTAAGTGTCCCACATGCAGACTTAAAAGACTATGGTTGAGGATGTATGAAAAACATACATGTAACATGTATTCTGTGGGACGATGGAGTGACATTACAAAAGTCGGTATGCTAGTTTCAACAATATATTATTGCTCAGCATTGAAAATTGACGATAAACAAATATGTTGCATTTAACTTTAAGATTCTCAACAACCACATATATCCCCAAATAATTATTGTTCTATTCAAAGTACAATTAATCTTGAGTGACACCGTAGAATAACAACTAGTATCTGACTGCACATATGTGATCAGGTACATTATAAAGAGATTTGGTAGGCCTTTTACTCATCTATGATCATATGTCACAAATATCAAATGAGTTCGAGGTTTTTTTCGGTATTCAAAAAAAAAACTAACACTAAATACTTTTTCATTATTTCAATAGTTAATATAAAAAACAAGGGAAATGAATTTTTTTATATATAAACTATTAATTAAAAACTTTTCGTAAGTAAGTTAGAAATAAAATATTGAAAATGATAGAATTTTAATATCATGCTACTGCTACTCCAAGATTTGGATAACAGTTCTAATATCATGCTAATGCTTGTCCAAGATTTGAATGAGTTCTAATATCATGCTCATGATCTCCCTAGATTTAGGTAGGAAGTAAATTAGGGTAGAGTAAAAAACAAACACAATTTGTTTGAGTTTGTACCCCTCCATTTTTCTTATTAAAAAACTCACGTGCCTTTAATAATGCGGTTGAGGCGGAGTTGAGAATAGATGCAGGTGGATTTGCTCTGAAGAAGGTGATGTTAAAAATGAAGAAATGAAGAGAAACTAATCTTGAATAAAATATAATTGCTCCATTCATCTAAAGTTTGATTATCTTTCAATAAAATATAATTACTCCAAACACATAAATAAACACATATAAAAGGAATAATGGGACAACAAAAACAATCTTGACATTTCCTCTCATATCTGCATTATCATATCACTTATCTTCATTTTCAGGATGCAAACAAAATATGAAACTTAATATTCTAGCTGATTTCAAACCAAAAACAAAGGCTAGAGCAGGTGCCAAACTAATGTTCTGTTAGGCCCTTGCAATAGAGGTGCTACCTTCAATTGTTGATTTTCCCTTTACCAACATGCAATAGATATGCCAACACTTTAAGGCTCAATTCTGCATATACTAAAAAGGGTCTTACCCAGAAAAGGATATTGACTTACAGATTGAGGAGTAAAGGCACCAGAAGAGGAGAATCTTGTTTTGCTATGTTTATCTTTCTGGTACTTTTTTTTATAGAAATTCATCATTAACAATTTGCCAAACTTCCTGAACAAGTCCTTGATTAGTAAAATCTTTCTTTTAGTTTTGAGGTGTTGAAAATTGTAATATCCAGAACAAATAAGACTATAAAAGTGTATCAACTTACTGATCATTTACAGTATTTC
>Vvg_1-10k_transcript/12900 full_length_coverage=2;length=2867;num_subreads=55
GATAGTGAGACTAAAACAAAGGAGAGGGCTAAGCTTCGAAAAAGAATCTTCTTCAAGAGTTCATGATCACCATCGCTGCTCATCTTCTCGCCAGACTCCGTGAACTTTCAGTAAACTGTAAAAACAAAGAAACCGGGTCATACACTTATAGGAGATTTCAGAATTAACCTTGTAGTGCTAACTATTATTAAAAAGCTAACCCAAAGCCAAGTCCTAACCCTAACCGATTTCTAACGAACCTCTAACAACCTCTCCAACTGCCTAACAGAAACGTCCAGATGCAAAGAAGAGAAAAGCAGAAAATTCAAAGACTGAACTAACCTGAGAAAGATCTATATAACAGGATCCCTTCACTTCGATTCAGCTCTTCCACACTCCATAATCTTCAGCTCCACAATCATCTTCACCCTTCAATCATCTCCGCTTCCCTTTCATTCAACTTCATCCATCTGCTTCACCATGCTCCAACCTTCACCAATTCTCAACTCGACCTCCATTCATCATCAATCATCTTCCTCACATGTCCTTCAATCTTCAGAAATCTGCAAGAAATTCACAAACTCTGCATCATAAAGAACAAAACACCATAGCAAGAAAGAGTTGAAGGAAGAATCGTAACAAACCTGTAACAGAACTTGAAGCTCTTCGTCTCACCAAGTCTCCTTCAACCTTGAACCGGAGAATTCTCCAACGATCTTCATCAATCAGAACTTCACACGCATCAACAATTCGCGAGTGGCATCATCTTCACGCTGATCTTTATACTTTCCGCAATTCCGCAAATCATCCTCTTCATCTCTTGTTGCGACTGAAGCGATAACGCCGCTACAAACCACAACAACGCATCAACATCATCATCAAGAACATGTCGAAGACGAGATTGAGAGGAAGGGATCGAGAGATGGGAATCAGAGCAGTGAGAGAGCGAAACAGAGATATGAGATATTGATTATCTCCCTTCGATTCACGGCGGAGACTTCTTGCCGGAAGAAGAACGACGACAAGCGTTCGCCGGAGGAGGAGAATATCGCCGCCGCTTGTGAGAGAGGGAGCGCTTGATTCTGAAGGGCATCCCAAAGGTCACATTACATTCAACCCTAATTCCCAATCTTAATTATTCTTTTTTTATTATTATTTATTTTTTAATTGTTAATGTCTGAATCAATAAAAAAAATGATAAGTATGGATCAAAACGAAGACACTCAAATTCTTGGGCTGAATCCACATCACACCCCCCATCGCAGGGCCATTACCACCGTTTTTGGCATAAAAGAGTGTAACAAAATAATAACATTGGGCCATAACTATTCGTACACCCCTCCGGCCCATGGATGTGTCAGCAAAAAAGGGTTATGACAAAAAACAAACTCTTCTGGGCCTTTCCCTCTGGGCCCTGCGCCTAATCTCTTACTGCAACACTGTATTCATTTTACACCCCCTGATTCCATTAATTTTGTTTTTAGATTAATTAGTTTTTTTTACCATTTTCTTTGAATAATTAAAATGCTAATTTTTCCCATTATTTTCTTAGACCTCTACATATTTTTGACATAAAAAATGTTTCATATAAAAATAATCACTAGAAAATATATTAGTTTAGGCTAATTATTTAATTCTTTTGCTTGATTAAAATTCTTGTTTTTGTCATATAAAAAAATCAATAAAAATAGTTTCTTTTATTCCATTTTTTGCACTTTATTTTTGATCACTTGTGTTCATATTCGGTGCTATATTTTCAAGTCACTATTTCCGTCATTTTACACTAATTTTTGTATCGTTATTTACTTGTGTTTTACTTGTAATTTCGATCTCCGCTTATGCTTGTAATTTCATTTTTTTTACTCCTAACACTAGGTAGAGACCATGACAATATTAGGAATTAGAAGTTCCCATTCATTTTAGGCTAGTTTTCTTCTTCTTTTTCTTTTCGACTTCAAAACATTAATAAAGGACGACACGAATCATGCTAATGCTTTTTTTTTAGTGTGAAAGAAATGATTGGGGCGTAGGCCCCGATGTATGTTCTTTCCCACTTAGCGGAAAAGAAATGATTGAGGCGTAGGCTTCGGTGTATTTCTTAACCATTATTTAGAGAATCGATTGTGGCGTAGGCCTCGATGTGCATTCTCTAAATGTTCAACAAAAAATGTATTTTATTTAGAGAATCGATTGTGGCGTAGGCCTCGATGTGCATTCTCTAAATATTCAAAAAATGTATTTTATTTAGAGAAACGATTGTGGCGTAGGCCTCGATGTGCATTCTCTAAATATTCAAAAAAATTGTATTTTATTTAGAGAATCGATTGTGGCGTAGGCCTCGATGTGCATTCTCTAAATATTCAAAAAATGTATTTTATTTAGAGAATCGATTGTGGCGTAGGCCTCGATGTGCATTCTCTAAATATTCAAAAAATGTATTTTATTTAGAGAATCGATTGTGGCGTAGGCCTCGATGTGCATTCTCTAAATATTCAAAAAATGTATTTTATTTAGAGAATCGATTGTGGTGTAGGCCTCGATGTGCATTCTCTAAAATATTCAAAAACTCTTTTCAAGGCATGATTCAAGTCACAAATTAATTTCCCTTAAAAGACACTTAACCAAAAAACACTTCAAAATACCTAATAAAGGATCAGACCTAAACAAAGTAAGGAAGTGATGCGAAGCCTTGTAGTGGGTTTTCGTCCATCATGGAATTACACCTAAAAAACACAAACCAATCATCTCTTCTCTCTCTTGCCTCCGAGGCATTCTTTCTCTTGCCTTCAGGGCATTCTTTCTCCTAATCCGACACGTTATTTCCGCTCCATTCCCAGCTTAAGACTCCAGAGGTCGAGCAGCGGAGTGCGAATGTAACATCGTCCACT
>Vvg_1-10k_transcript/13121 full_length_coverage=3;length=2862;num_subreads=18
GGGTCACCTCAAAGACGCCGATCAGTCCAATCACTTCTTCCAACAAGTGAGGGATGAGATGCTCGAAGACAGATTGGCAATAGCAGAATTGAAACTTGACTGGATCGTTCTCACATAGCTATTTCTCTTCATAAAGTACTTTCAAAACTTTCTGACAATTTCCTACTTCTAGGATTGTTGTCTCCTTATACTAATCCGCCTATCACGGCACTCTTTCAAAAAAAAAAATCAATGCAGCTTATGCTCAAAACCAACGTTTTCACTTTTTTCTGTTTTGAATACGTAAGCATCCCAATGATAATTTTGAATGAACATGTGCATTTGAATATGATTGATGTTTACCAGGAAAAACAGGAATAGCATTCAGGTCATGTCCCAATCATTTGGACATCATCCTAAACCAGCATCAGAAGGAAGTTTCCCCAAGGGAAACGCATTTCTCAACAAATCCCTCAAAAAGATTTTTCTTTCAGAAGAAGTCTTATTCCCCAGCAGGGTTGTTCCAGATTACTATCTTCAGAAGGTGTGATCTCCGCACCCGAACTTGGTCAGATAGTGCATCGGAGGATTATGCATCTTCCTCATTCCCACTTCAAAGGGCATCACAGTCCGAACTTTCAAATTACTGTTCATCCCCGAGCGGTAATCAAAGATCCTTCAATAGAACATCCTGGTTCTCAAAGAATTTCCCCAGCCGAGTGTACTCAAGCGGGATAGCGAAGATCATCAATAATCACAATGCCTTCATTTCCAGATGGCTAGCAGGGACTTTATTTTCCCAATCAGGAGCTTGACACGCTAGCTGCTAAGCTGCATATAATCACACATTCATATTCACATTCATATTCCATCATTCACATTCACACATTCATATTCACATTCATATTGCATTCATATTTACAATCATACATCATAAATCATGCATCATACGCATATTCATACACAACATAACATGCATATTTCTCCTCTAGTTCGAGGAATCTCATATCATACATGCATCATAGACATTGCATATCATTAACTTGATTTTTTCAGGCAGACGGATGTCTTCAGCAAAGATGTTCTCAATCACATGCAGTGTTCATCCTGAATTCCTATTCAGATAAGCAGCCTTTCAGATACCAATCGAACCAAAGATTCACTCTGAAGAGCTCTCCTCTCAACCAGAACGATCTAACATTCAGATCTAAAGCGATACCTCAGACGGTTCCAGAACGATCTAGCATTACAGATCTAAGTGATACCTCAGACGGTTCCAGAACGATCTAACATTGCAGATCTAAAGCGATACCTCAGACGGTTCCAGAACGATCTAGCATTACAGATCTAAAGCGATACCTCAGACGGTTCCAGAACGATCTAACATTGCAGATCTAAAGCGATGCCTCAGACGGTTCCAGAACGATCTAACATTACAGAATCTAAAGCGATACCTCAGACGGTTCCAGAACGATCTAACATTGCAGATCTAAAGCGATACCTCAGACGGTTCCACAATGATCAACTTTCAAATCCTTCATCAAGATATAATCAATGGATTCATTCTGATGAACAAACCCTCAACACAGTTTTCCAGATGGCATCTGAAAGCCCATCTCAGGTAATGTTTCAATCTGCCAATATCATTTCGCAGACGACATTCAAATGCAACTTCCAACATCTCTTCTGATCAAGGTAAGTGCAAATTTTCAGGGCATCTAATTATTCAATCATCTTCTACCTTCAGATTTCAGACAATCTTTTCAGGTTTAAGAAGATTGAATAGGGGCAACTGTTATACCCCCAAAATTTGCCCACATCTTTTTTCAAGAAAACTCCAATCTGAAAATTAAGAGTCTCACATAATCTTGGATTTATTTCAAATATCCTGATTTATGAACACTTAGTTTTTCAGAAATTTTTCTTATACAGTAACTTGGCTTACAGTGGAATTTATTCTTACGCAAACGCCAAATACTGTTTATTACTTCACAAATGCTATTTATTTATTTACAGATAAATAGTACTGACACAATTTGTACAGAGTTAAATCTTTTTGCAGGCGCAGAAGCAGGAAACTCAGACTGTACTGGTAACAATTGTTTTTTGGTTTCCCACTAACTTTTGTACTATATTCCATTATTTTCAAATCTTTTCCTTATTTTCAAATCTCTTCTTTCAAAAATCAAATCTTAACTTTATTCTATACATCTCTCTTTTCCCAACACTATCATACACTTTCTTTCAAATCTCACTTCCACTCAAATTTCCTTTTGTACGGAATCACATCATCCCCCAACGTCTCTATCTTCTTTCCATTCTATAAATACCTCTCATTTTTTCCATAAAATCTCACATCAAATTCTAAATCATCTTTCAAATTCCTACCTCATATCTATTTTCTCTTCTTCCCTGACAAGAATGGCAAAGTGGATAGAGACACTGTCTCTTACAGTCATCACCATTGCTACGGTGATCATGACTTTCTTCTGCCTGCATAGTCCTGAGGAGTGTGGACCTGCAATGGTTGCTCTCCCAATCATCTACATGTTATTGTTCATAGCATGGGTCATTAACCGTCATTCTTAAAGTTTGTCGTGTTTCTTATTTTCTTAAATGTACCGTTTATTCGTCGTACTGTTCAATATAGTATGTAATATTTGTACTGTCAGTATTAAATGTTGTACTATTTGTCATAATATTGCTTAATTACTAAGATAATATTTTTGTGTGTTTTCTGCCAGTCAAATATTTCTATTTCTGTGCATTAAATAATTTTCAGGTTATTATCGGTAATTTTGCCCGCATACCGTAAATATTAGTTATTTATTATGTCTATGTTTTTTAACAAGTCATGTAAATAAACTTTTCATTTTTCCACAT
>Vvg_1-10k_transcript/13302 full_length_coverage=2;length=2840;num_subreads=16
GGATAGCAACAAGGAAGAATGTTCTGATATTCTTGTGACAGAATAAGCACTAACACATTCTCACTTCTTATATGTTCTGATGCACTTGTTTTATGTGCTCTAATACATATCTTATGTTCTGATGCATTCTGTATGCTCTGATACATATTATATGTTCTGATTCATTCATGCTTTGACTCTTGCTGTCTAGTTTGTTTTGAAACATTTCAGGATGTAGAGATGCTCTGATGACGCTCTGGTACATTCAAGAATGTTCTGATACAATCAAGCATGCAATAATTCCAGAAGAAATTAAAAGCTCTGAAGCTGTCCTATGGAAGCAAGAAGCAGAAGCTCTGAATATTCTGAAGTCTTAAGCTTATGTGAACGTCTCAACTGAAATGATAAATACTCAGGGAAGTTCTCTATCTATAAATTTCTTCCAGTATTTATTTCAGGGGGAGAATATTCATCTCAGGGGGAGATTGCTAATCTCAGGGGGAGACACATTCACACTCAATAATTATATGCTTATGCTATAATTGTGTAATTATCTTTAGCTGTCTGATATTCTGATTGCAAATTCATATCAATTATATATGTTTTTGTCATCATCAAAAAGGGGGAGATTGTTAGAACAAGATTTGTTCTGATCAATATTCTTAGTTTTGATGATAACAATGTATATGAATTTTGCTTAAGATAATGTGGTACTCTAATTCTAAGCAATTTCCATTTCAGGAAATATACAAAGAGTGTGCACAAATCAGCGCTCAGAAGCTTTGACTCAAGAAGTTCAGAATGCAACATAAGAACATGCTCTCGCAAGACATCAGAAGATGGTCAAGCAGAATCAGAATATGGTCATTTGAAGCATCAGAAGAACATGAGTTCAGAAGCAGAAGCACTGAAGTTCATGGTATCACGCTTAGAAGCACTTCAAGGTCAGAAGACAAGAAGATGCTCTGCACCAAGTTGTATTGACTCTGAAGATTCAAACATTGTATCTACAAAAGATCAAATCAGAATCAAGTACAAGATGGCAGGCTACGCTGACTAACAAAAGGAACGTTAGAAGCTATTAACGGCAACGTCAGTAGACTTAGCAAAAGCAAGGCTCGAGGTAGTTGACAAAAGAGTGAAACATTAAATGCAATGCTGTACGGAATACGCAAAGTATTAAATGCTCCCAACGGTCATCTTCTCAAACGCCTATAAATAGAAGTTCTGAAGAGAAGCTGAAAACAACACCTTGCACAAACTTACAGAAATGCTGTCAAATTCAAATAGCTCTCAAACTTCATCTTCAACCTCACTACATTGTTGTTGTAATATCTATAGCGCTAAAAAATACTCGAGGTGTTTATAAACTCGAAATGGAAACAGAGTCGCCACCGATCTTTATTTATTCCAAAAAGGAAAGGGAAAATGTCGAATAAAACCCATGAATAAGTACAAATGGATAAGATGGTCATCGCAACCAAATTAGGGTTCGGGAGTCGGTTAGGCAAGGGGAAGGTATTAGCACCCCTCACCTCCATCGTACTCGATGGGACCCATTTAGTTAGTTTTAAGGAATGAGTGTTTGCGTGATGTTTGCGTTCTTTAATTTATTAATCAAGAAGAGAAAAGGGGTTTTTATTTTTTATTATCGTGAAGGAAAAGGAAAGATTTTTTTTATTATTATGCTCGCCAAGACATTTGTATCTTGTGCCTACGTATTCCCTCGTGCAATGGGAAAGTCAGAGCGATCGTAGTTCGGATAAAAAACTACGATTTTGTTGGTTAATTTTATGAAGGATGTTTATTGTTTGGTTCAAAGGATCAAGGTATTCAAGAGGTGTGCACCCCTTGTCACTCAATCACTTTGATTTAATTAAGAAAGATTTTTAATATTTGATTCAAAGGATCAAAGGTATTCAAGAGGTGTGCACCCCTTGTTACTCAATCACTTTGATTTAATTAAGAAAGATTTTTAATATTTGATTCAAAGGATCAAAGGTATTCAAGAGGTGTGCACCCCTTGTCACTTAATCACTTTGATTTAATTAAGAAATATTTTTAATTATTTGATTCAAAGGATCCAAGGTATTCAAGAGGTGTGCACCCCTTGTCACTTAATCACTTTGATTTAATTAAGAAATATAACTTTTAAGGTTTGATTCAAAAGATCAAAGGTATTCAAGAGGTGTGCACCCCTTGTCACTTAATCACTTTGATTAAATTAAGAAATATCTTTTAAGGTTTGATTCGAAGGATCAAAGGTATTCAAGAGGTGTGCACCCCTTGTCACTCGATCACTTCGATTTAATTAAGAAGACGGTTTTTGAAAAGAGACTCGACGTTGGATCGAATAAATTATTTAATGAAAATCATTTTTTAGATTTTAATTTTATTGGTGAAATTTAATTAGCCAAATAGAATATATTTAACTAAATAAATTAAATTAAAAAAGATTGACTAACCAGAATTAATTAATTAAATGAATTTAATCGATTGATTAAAACAGTCAAAAGTTAAGTTAATTAGATTAGTCAAAATCTGCCCAGCTAATCAATCTAAAAAAACAATAAAAATCAAGATTTAAAGGTGATGTTATAGTAAAAAAAAAAGAATACTTGGGCCTGAGAGGAGGCCGATTTGTTGGCAAAAAAAACACAGGGAGGGTTCATTTTTGTAGAATGGAGTGATGGATAACACTCAGGTGGGCCGGATCGGATTGGGGATGGGTCCAATCTCATGAGCAGAATGTCTAAACCTGATTAATCACAAAAAAACCCTAATCCCTCTAACCTCACGTTGAAACTTTTCCAGAACAATTAAGTCTGTCTTCCTACTCTCTTCTCTTCGATTTCGTTTCG
>Vvg_1-10k_transcript/14137 full_length_coverage=2;length=2801;num_subreads=60
AAATTGCATCTCAATTCAAGACCTACAGTCATCAATTTCATCTGGTCGACAATTAGGGTTTTTGACCTAATTCATCTGAACAACTGACTTTTTAATCAGGACATGGGGACACAACTCAAACTATGGTTCAATATCCTCTAATGCCTCAATATGATCCATTCATACCATTCATTTGATGAGGATAGCTTGGTTCATTTGAAATCTCCAAAAACGCGATTCGTCTGAAAAAGTCAACTGTACAAGAACACCTTTGACTTTTGAGAATTTTGGTCAACCATGACTTTTGAAGTTGCAAATCATCAATATATGAAGTATGAAGTCATTTGATCAAGAAAAAGTCAAGAAAATCAATCAAGAATCAAAAAGTCAAAGTTTGACTTTCATACTTAGAAAAATTTTCTAAGTGTTTTTCATGGTTTTTTTCAAACTTTGGAAGGGAATTTCTCAAAATTTCACCTACAAACTGAAAAAAACTTCCAACATGAAAGTTGTAGATTTTGATCCAATAAACAACTTTGACACAAGAAATTTTTTTTCCATAAGATCAACCATTTAAGAGATATGGTGCTTCAAAGTTGGTACTTTTGAAAACTTCACTTGAAATCTCATTTTCTTCAAAGTTCATGGATCTTTTTCACCCATTTCCTTAAAGGTCTTGAAGAAACTTTCAACTAGGGTTTTGAAGTATGTAACATGAGCTTTCCAAAATGTCCAAGAGCATGAAAAAATGTGGAGCTGTAGCCTATGGTTTTGAATTTTGACATTAGTGAACTTTTCACTTGAAATTACATGCCATTTTCACTAAGTTATGAACCAATTTGCCAAATGATCCAAATAATGATGCATAGAGGCAATGATTGAAGATATTTTCTGATTTGAGATCAGATAGGAAGGAGATAAGAAGCTTGAGAAATAACCATGGTTAAGTCACTTTTAACCATTTGCATTTAATGTGAAAGATTCCATTTTATCTCTTAAGCCAAATCATCATTCTTGATCAACTTGCAAAGAGCTTTGTATTCAGAAACCTTTGGCCTATAAATAGAGGTCCTTACCTCATTCAAAATCATACCAAAACCTCATAAACATGGGTTTTCTCTCTTCCTTTCTTAGAATGCAAGTTTCTATGGTTTTCAAAAGAGGTGAAATTCTCAACCTCTAAACCTTTGAAGTTCTAAGCAAAGTGATGCTTCTAACACTTCCCAAATACCATATGGAAGTTGTTTGAACCTCTGAAACCTTCCAAAAACACCTCAAACTCAGAATCATCATCTCACCTCCAAATATGCATAACACTAGCCTTACCATGCCAAATGAAATCCAGGCCAATTCTCTCCAAGTTAGCCATCCAAACACATTCCATATACCATATATGAACTGTTCCAACCATCATACATGATCTGAAACACCAAAATCACTAAGCTTGATCCTCACTTGACCATACTGCAGATCGAGTACCATGGATTGATCAAGAGGTTTTCAAATTGTTCCAAGCATCCAGACACCTTCCATAATCATCATTGAAGCTATCCAGATTGATACAAAGCATCTGTAACACCTCTATTGAAGAATCAAATCTCCAGTTTTGCCGTTTTTGAAGGTAAGCTCCATGAACTTCAAACTCTATTCTCCATGCATCATAAATGAAAAACTGAGTTACTATCTTGTTTCTGCACCATCACTGAGATAATAACCCTCAATCAATTGCATCATATCATGATCATACACGATTTCACGATTGAATTTCAGTTTTAGGGTTCTTCGTGTTCATCACAAAATTGATCACCTTAGAGTAAAAATAAATGAATTCTGAGATCACCATCATGTTCCTTGTGAAAAAACCGAGTGAGATAGACCCTTTGATCGATCAAAACAACACAGTTTTAGAGATTTTCAAATTTCAGTTAGGGATGGTGTTCTTGGCGCCATTTTTGATTCAGAAATTTCAAATGCTAAGTTTAAAATATAATTCAAAGAGCGCGTATCATAAACAAGCCTGCACGCGCAGCTCAGTTGGCTTGTTGTTTTGGTTGGTGAGGGAGAGGGCGTGAGTTCAAGTCCTTGTGTAGACAAAATCCAATTTTTTTAACACTATTTTTCTCCATTTTCTTTACAACTTTAACCAATTAATTAACCAATCAAATTAATTCATTTTTGCTTCATTTTTTAAACACTCCTCATTTAATATATATATTTTAGGAATACCAAAAAAAAATCATCAAAAAATATTTATTTAACACACTTTTAATTAGGTTTAAAATGACATGTTTTTTAGGTTTTTTAATACTTTAAAACATTGATTTTCATTTTATTTTTAAACTAATCATTTGTAAATATTTTTGTGATCAAACCCTAATCACTTAGGTCTTAATTAAGCATTAAAACTTGTTTTAACTTAATTAAGTTGACTTTTGTCAAATTCAAATCGTTTTAAAACGAGCGATCGCGATTCTTTTTCAAAACGATAAACCACTTCTTTTTGATTTAAAATTCTTTTGCCTATTCAATCAATTTTCAAAATGAAGTGGGGCCTCTCGAATATTAGAGAGTGTAAGTCCCACCTCTTTTTCTTTTTGTACAGTTTTTTCAAAACCAAAAAAACCGTTTTCAAAACTTCTTAAACAAAAACTTTTCAAACCTTTTCAAATCAATCTCAAAACTTCCAAACTTCAAAAAAAAATCAACCATGTTTTATGAAAATAAAACACGGGCCTCCACATAGGTATAAGTCCCATTCCAGTACATGAATTTCGGTATTTCATTGTACGCCTTTTGTATATATCTCGATCAATTAAAACTCC
>Vvg_1-10k_transcript/14191 full_length_coverage=2;length=2809;num_subreads=11
GTAGCTCCGTTTGCCAGGCTCATCAACTGAGATTCCCAATTGCCGGTATCATGAGAACTTGTGATTCCGGTCAAGTCAACTACTTTAATTCAGCAGCTAGCCGGGTGAGAAGTAGGACAAAGATCTCAGTCAGAATCAGATAATTTCTCACTTGGCTAGTGAATTCAAGCTCTTTTTCTTTTGGATCGGATTCAGCCCCAGACCTTGGTACGCTGAGGTTAAGCTTTTCCCGGGTTTCCTCTTAAAGCGGCGCAGCTCCCAAGGTGCATATTCTCATATAGAAACAGCGAAGCGTAGCGAATCACATAGATAAGCCCCTACCTGCCAGCATCAACTCATATACCACGTGGAATGATAACCGAAGGGCTCAAGCAAAGGCCAATGGTGATAGATATAGATCCGGAACCCCAAGCATGGACACTTAGACATAATGGAAAGCTTGTTAGGAAAGTTCAACTGGAATAGAAGGCCGAAAAGACAAAAAGAAGGGACTTTCACATCGCCCCCGACACACCCACGAAAGGAACTGAAAGAAAGCAAAGAAGATTTCCACGCTCAGAACGAATGCAAGATCCACGGGACTCGATACAGCCGGGGACATCGGAAGTAGGGACCAGCGCAGAGTCGGGATCCCTTTGGTATAATCAACAAAGAGGAAATAATAGTAGGGAATCTCTATCTCATAAGATAGTAGTCGGAAAACTCATTATTGCCTGTCTTACAGTGTGTCTCTTGAGCAGTCTTTCCTACGCCACCGTCAGCGGTACTGAGCTAAGTCAACTATTTTGATAAGGGTAGATTCAATAAAATGAAATAAGACAACTGCTACTAAGAATCTAGTTTTCTAAACAGACAAAGATCCTTAGATTAGATTCCAGACCGAGGTAGCAAAGGCTACGCTTTGAGGGCAATCGAGACTTGCAAGCACAAGACGGCTGTGATTGGGTGATCAGCTCTGTACAGGGCAGAGGATCCCGTGAAGAGAGACACGCTACACTAGACCGATAGTGGCTACATACCATACGGATAAGACTTCTCTCATACAATGGCTGTTCCAAAGAAGGAGAAGGATCGTATAGAAGAGCTGGTGGATCCCCAACTCTTGGGGAAAGTAGCCCAGCCTTCAACCATTATAGGATAGGGATGTAACTTCCGGTAATAAATAGCTAGTTCTGATTCACGTGTACCAGCCCTTCCTTATGCGTCCTTATACTATTATTCCTCCCCCTCATAGATTTACTGTTCTGTGCGAAGCTTGCAAAACCTATTAAGGGCATTTAGATTACGGTTGAGAAATTTCATAAGAGAAGAAAGCGTAGAAAGGCAATCCGCAGTCAATGAAACTGACTATTGACTATTTAAGTAAGACCAAGACCTGACATACGGAATACATAATAGAAGGTTCATCCATGCTTTTAACAATCTCTACTGTTACTGGTTAGACCGACTTGCTGGCTTCTTTCATTCCTTCCCCCATTCCGTGTCTCCAACCCGCCATAGGGAACTTAGATGATTCATCCTAGCTTAATTAGGGCTTTCGCCCTTCAAGGTCTTAGGAATCGATTGAATCATCCCTGTACTTCTACTCGATAGAGTGATCGAATCGGACGCTGTGCCATTGATTGAATTTCAATAGGCTCTTAGATGGGCTTGTTGAGATAGGTCAGAATGAAGCAACCCCAGTGGAAGGAATATGCCCATAGGTGGATTAGAGAATAAGTCAATAAGTAAGATCGAAAGGCAGGGAGATCTCTGGGGTAAAGACAAGGAGCCTAGCTAGGTCCCTAGTCACTAATCCGAATCTGCGGAAGAGGAAGAGGCACCCAACATATAAGAATCGGACTAAGAAAAGATGGATCCGTTTAAATGGTTGATGCTTTACAGGTCCCCCGCCTTCTCCTTGATCAAATAGTGTAAGGATAAATAAAACCCTATTATTTCCCTTTCTTTCTTTTGAAGTTCTTTCTTAGGTTTCTTCCTGTAATTTAAAGAATTTTAAGACTAGTTAGAGCATAAGGATTAGCAGAATCGTCAAAAAAATTGTTATATGATATAAAGAAGAGGAAAAATTCCAATACTTATATATAGTACGAACCACCCGTAGCACTTGCTAAGAGTTACCTAATTGATTGAATACCAGTAAATTTACCACAAACAATAGTATACTCATTTCCGCAACACAATTTAATTGCTTCGGATGCGGCTCCTTTAACTGCTAATCTTTTTCCACCCGAAGGCTAGTTAAACATATGTCGCAAAGAGTAGTATCTGAATCTGTATCTGATGAGGATACTGCAGCAGCGGCGGAGGCAGTGGTAGTCTTAAGGAATTCCCTCCTCGAGATAGTCGATATATAGAATTGTCCGCCTAAAAGAAAGAATCGCGAGTTTACTCGGAGCAGGCTTCCAAAAAGCCTTACAGTAAAGGTAAGTCATCCTATTCTGAGAATTAGCCTGAAGAGTAGCTAAGACGCCCCCTTCCCATTCATTTTCCCTTGGGATGGTCAAATTCATCTTTCTCCTATTTTAAAGCACTTTGATCTTATCTGACACTCGCAACTAACTACTCCCCTGTACATATAGGGAAGACCACTACTGAGACTGGAACTCAAAGGCCTCCAACGGTAACTTAAACTCCAGGTAAGGCGGAAGCACTTTTAGGGCTTAGGACGAGAAAGACATATTTTACACTAGCTTTTGACCTAGAACCAGCTGACTTAACAGATGGATTGGCCTTGCCTACTTCAATGCCAATGGATAGGGGGCCTGGACCAACATCGAAAGAAAGTGCAACTTCTGGAACAGCTCCC
>Vvg_1-10k_transcript/14838 full_length_coverage=2;length=2466;num_subreads=52
GGACACCAAAGCTACCATAACTACTAGCTTTCTCACTTCTCTCTTTGCATAATTTTCTAGTTTCAAAGTTCCATAGAAGGGAGAGGTAGTTCTTCATACCTCACTTGAAGATCTTCATCTTCAAGCTTCCAACCACTTGAATTTGAACTTCAAGTCTCCTTAATATCCAAAATTCTCCCACAATCCAAAGAGGTTTTGTTACAATAACTTCAAAATAAAAAAAGTTGTTAGTAACAACAATCCAAACTTGTTTCATGTAACAATTCAAAGTTTGTTTATCATTAAATCAAATTCACATAAAAAAACATAACAATTTGCAACAAATTCAAAAGTTCATAATAAGTTCAAAGCTATTCTACAACAATCAATAACAATTCAAAAACGGTTTAATCAAAAATTCAGCAACATCATCAAAAGGTTCAGAATTATACCAACACAGCAACAACTCAAAGCAAGAACTAAGCAATAGCAACAATTGGCAACGGTTATGAAATCAACACATTAACAACAAAAAAATTCATAACAGTTGCACAACAGCAATGATTCAGAAACAAAAGCAGAGGGAAACAGAGCCAAAGTCAAATTCGTACCTGTCAAAAAGCCGACGCCGGAACTGATTCATCGGACTTGCTCCGATCAGGTTCGTATTCCTTACTTCGTCTTAGAGATTTTTGATACTAGTCTTTTCTTTATGCTGCACTGATCCGAACGCCTGCTTTAATTCACTTGAATTTCCTTCCAATTATCATTTAATTTGAAATCGTTGCGGGATATCAAAAATCAAATATTGGTGATATAAGTTTCAATCCCAGATAAATAAATAGAAACAAAACTTGTGAGAATCATACCTTTAAAAGAACTTCTGTTCATCCATGGCCGCCGTAGTTGCTCAGTGAGGAGAACCGTAGTTTGTTGTTGATTCACCAAGAAAGAGCAAAATCGTGAGAGAGAACAAAGGGAGAGAGTGATCTTGAGAAAGAAAGAACTCTATCGTTGTTGTTGTTTCACAGGGTGAGAATCGCAAGCGTTGTTGTTCTTCACCATGAACGGAACCGAGAAAGAGCATCGAGAATCACTGTTGTTGTTCTTCGCGAGAGAGAGAACCCAGCGAGAGTGAGAGCGAGAGGAACCGAGAGAGGCCATCGCTTTTGTTGTTGTCCATTCGAGAGTGAGGGAGAGAATCGAAAGAGGAGCGCAATTTTTTTGTTGTTGTTCCGATTCTTTTTCTGCAGAAAAAACACGTGAGGGAGAGACAGGCAGCGTTGCTGCTTCTTCTTTTGTTTAGGGTTTTTCAACAACCCATTCCTTGTTTAGTGAAGTGGGCGGATCCGGGTCACCCTGACCCGACCCGGTCCAGCCCAACCCTTTTTTTTTTTAATTTTATTTTGGGCTGCACTCCCCAATTCAGATTTGAACCCCTCTGGCCCAAACACTTGTTAGTTTTTTTAACTATTTCTTCAATTTTCTTAAAAAATAGTTTGTATAAAAAAGAACTTAATATTTTAATTTAATGTAGGATTTAATTTGATTTTTCTTAATCCTTATTAAAAAAATGACAAAAATATGTTTTTAAGATTAAAAGTTTTCTTTTAATATTTTTCATATGTTTATAAGTGTGTTTTTTAATTCTTGTTAAAATACCAAAAAAAATATATTAGATACATATTTATTTTGATGTCTCTAATTATTTCTTCCTTCCATGAAAAAATCACAAAAAATATCTTTTCTTAGATTAATTTTGTTTAAATTTGATATTTTCATATTAATTTTGTGTAGTTAATCATGTAAATTTTTATTTGATTACTGTTACACATATCATTTGAATTTTCTAACTTCATCCGAGACTTCGAGATTATTTCTCTGTTGTTCTCTGCTTGTTTTGGTCTTCCATTTGCAGTAGAATTCCATAAACAATTACTGGATGATCAAAGAATGCTGAAAACTGTGAACTTATCCGACGATTCTTTTCCGCTTGTGAGGATGCTTAACATTTGTTGAAATCCCAATTTATTCCAAGCATATCACTTGAAGATCACGGTAACACCTCAAACTCAGAAATCCAATTTTCTCATTTTTCGAGGTAAGCCTAAAACTCCATAACTGCAGAAATGAATTACTTGTCTGTTTTCATCAATTCAGCTTCATTTTCAATCAATTGTTTTCACAGCAGTAATCAATTCACTTTCAAATCATCCATTGTTTTTTTAAAAACAGTGGGGCCTCTCGAATATTAGAGAGTGTAAGTCCCACCTCTTTTTTTCCTTTTTGTACAGTTCTTTTTCAAAACGATCAAAACTTCTTTCAAAACAAAAAAACAGTTTCCAAACAACAAAACTTCAAAAACAATCAACCATGTTTTATGAAAATAAAACATGGGCCTCCACATAGGTATAAGTCCCATTCCAGTACATGAAATTCGGTATTTCATTGTACGCCTTTTGTAAATATCTCGATCATTAAAACTCC
>Vvg_1-10k_transcript/14914 full_length_coverage=28;length=2699;num_subreads=60
GACACCAAAGCTACCATAACTACTAGCTTTCTCACTTCTCTCTTTGCATAATTTTCTAGTTTCAAAGTTCCATAGAAGGGAGAGGTAGTTCTTCATACCTCACTTGAAGATCTTCATCTTCAAGCTTCCAACCACTTGAATTTGAACTTCAAGTCTCCTTAATATCCAAAGTTCTCCCTAACATCCAAAGAGGTTTTGTTACAATAACTTTAAAATAAAAAAAAGTTGTTAGTAATAACAATTCAAACTTGTTTCAAGTAACAATTCAAAGTTTGTTTATCATTAAATCAAATTCACATAAAAAAACACAACAAGTTGCAACAAAATCATGGTGAAGCTTTAATAATAAATTGCAACAAAAATTCAACAACAAGCCACGGTTCTGTACAACACCGACACAAAAAATGGACAATAGTTCAGAAACACAGAATTGCTCAGCAACAATTAATTCATAAGCAAATCACAACAAGAGATTCATAGCATAATTTCCAGAAACAGAATCAACACATACCTTCAACAATAATCCGGCGAAAATCTCCTCGCCGTAGGTAAGTCATCTCCACTCTCAGTCTCAATATTGCTGTTACTGTGAACTTCACTTTTCCTGTAATACAAAAATCACCAGAAACACATATAGCTTGAGTTATTATTGCTGTAAGTAAAAGCAAAAATTCAGCATACAATCAACAACAGTTTGAAGCTGTAACAGCAACACAGTGGCGATTCAGACTTGGAATTCAGAATCAACACAGTAGCAACAACAAACTTACGGCAGATTCTCAAGAGCAGAAGTAAATAGTTTGCATACCTTAACAAAATCTGGAAAAACATCCCTTGCGCAGGTAAGTTGACTTCACCCCTTTGCTCTCAATATTGCTTTTATCAGTTACTACAAATATATTGTGCTTGTATCATTTGAAAATCTGAAAACAGAGAGCATATGTTATTACCGCTATATCATAAAAAACTTGCTGGTACCATGAGAACGAAATTGAAGAACAAACCTTGAGTTTGTCTTCAATCAAAGAGGCCAGAAGCTGTTTCCTTTTGTTCACCGAGAAAGACTGAGTGAAATTGAGAGCTTATGTTGTGGTCTTTCACCGCAAGCAAAATCAAAACAGAAAGAGAGAGATGTCACTGAGTTATCATTAAAAAGAGAACAAAAAACGAAATTTGGGAAGAAGCATACCTGAGCTTCTTCAAGCTTCTTCCATGGCAGCCGAAAAAAAACTCGAAGACTGTTGTTGTTGTTTGATCGGCAAGAGCAAAAGAACCGAGAGAGAGGGTTGTTGTCGTTGCTGTTCGTAGACACAGAGAGAAACCGAGAGAGATTTGTGTTGTTGTTGAATCGGTTTGAGAGAAGAAGAAAGTTTGTTTTACCAGAGAAAAAAATAACGTGAGAAGGGAGAAGAAAGAGGCGCTGCCTCTGTGTGTTTTGTTTAGGGTTCTCAAACCCAATCCACTTGTGTGATAAGAGTGGGCGGATCCGGGTTCCATCTGACCCGACCCGGTCCGGCCCAGCTCCTTTTTTTTTAATTTTATTTGTCTATCAGCTTTTCACCTTGGGCCTGCACCTCTCAATTTATTTTCAACACTTCTGGCCCATTCAATTAGTCTTTTTAATTAGTTCTCTTATTTTCATATAAAAAGACTAAGCATTTTAATTTTAATATAGGATATAGTTTTATTTTCTAATCCTTATTAAAAAAGACAAAAAATATGTTTTTAATATTTTCATATGTTAATAAGTGTGTTTTTTCTTATTAAAACAACAAAAAACATATATTAGATACATATTTTTATTCATGTTTCTAATTATTTTCTTCTTCTCATAAAAAACAACAAAAAAATATATTAGATGCATATTTTAGTTTGTGTTTCTAATTATTTTATCTTCTCATAAAAAACCACAAAAATATCTTCTCTTAGAATTAATTTTTATTTGAATTTAATATTTTCATATAATTTTGTGTAGTTAATCATGTAAATTTTATTTGATTACTGTTGCACATTTTACTTGAATTTTCTAACTTCATCCGAGACTTCGAGATTATTTCTCCGTTGTCTTTTGGATTTGTCTGTTTTGTTTGGTCTTCCATTTGCAGTAGAATTCCATAAACAATTACTGGATGATCATGGAATTACCGTAAGACTGTGAGCTCATCCGATGTTCTTTTCTGCTGGTGAGAATGCCTAACATCTAAGGATCACGGTAACACCTCAAACTCAGAAATCCAATTTTCTCATTCTTCGAGGTAAGCCTAAAACTCCATAACTGCAGAAACAAATTACTTGTCTGTTTTCATCAATTCAACTTCATTTTCAATCAACTGTTTTCACAACAGTAATCAATTCACTTTCAAATCATTCAACTCATTTTCAAATCACCCATTGTTTTTCAAAACAGTGGGGCCTCTCGAATATTAGAGAGTGTAAGTCCCACCTCTTTTTCCTTTTTGTACAGCTCTTTTTCAAAACGATCAAAACTTCTTTCAAAACAAAAAAACAGTTTTCAAACAACAAAAACTTTTCAAACCTTTTTTCAAATCAATTTCAACTTCAAAACTTCAAAAACAATCAACCATGTTTTATGAAAATAAAACATGGGCCTCCACATAGGTATAAGTCCCATTCCAGTACATAAAATTCGGTATTTCATTGTACGCCTTTTTGTAAATATCTCGATCAATTAAAACTCC
>Vvg_1-10k_transcript/15005 full_length_coverage=3;length=2742;num_subreads=50
GACACCAAAGCTACCATAACTACTAGCTTTCTCACTTCTCTCTTTGCATAATTTTCTAGTTTCAAAGTTCCATAGAAGGGAGGGGTAGTTCTTCATACCTCACTTGAAGATCTTTATCTTCAAGCTTCCAACTTGAAGTTCATCTTCAAGTCTCCTTAAATATCCAAAATTCTCCCACAATCCAAAGAGGTTTTGTTACAATAACTTCAAAAATAAAAAAAGTTGTTAGTAACAACAATTCAAACTTGTTTCAAATAACAATTCAAAGTTTGTTTATCATTAAATCAAATTCACATAAAAAACACAACAATTTGCAACAAGTTCAAAAGTTCATAATCAATCAAAGCAACAATTCATGATGAATTTGAAGCCGTAACAACAACAATAGCAACAGAAATAGCAACAGAAATAAGTCACAGTTCTGTATCATTCAAAGAACAACAATTCTGAAGTTGCAGCAACAACAAATCCAGTTCAAAAATTCAGCAAGTAATTCAGCTCTATCAAATTTCCAGAAGCAGAATTCAAAGACATACCTTCAACAAAACCGGCAAAAATCTCCTTGCCGTAGGTAAGTCAATCCAACTCTCACTCTCAAAATATTGCTGCTGTTATAAATATTAATTCCCTGTTAAAACAAAATTTCCAGAAACATAGTAAATATCATAAGTTATTGTTATACTGTTAAACAAAAGTAAAAACGAAATTAACAACACACCTGGATTTTTTGCTTCTAATTCACTTTCCATGGCCGCCGAGAGAAACTGAAGGAAGAGGAGGCCGGAAATCGTTGTTGTTCGCTGAAAAGACGAACCGGCTGAGAGAGTAATCGATTGAGAGAGAAATCGAAAGCTGTTGTTGTTCACCGCGAGTGAAGAGAGAACCGAGAGAGAATGTTCGGTTGTTGTTGTTGTTCGCAGCAAGAGGGGAGAAGTTTGTTCTCCTGAGTTTGTTTTTCTTTTTCTCAGAATCGTGAAAACAAGGAAGGAGAGGCGCTGCCTCTTTTGTGTTCCTTAGGGTTTTGTTTTCTAACCCATCTCACTAAAACATGGGTGGATCCGGGTCACACTGACCCGACCCGGTCCGGCCCACTTTCTTTTTTTAATTTTATTATTCAGTTTTAATATATTGGGCCTGCACCCCCAATCTGATTCCACACCCCCTCAAGCCCAATTGGTAAGTTTTTTTTACTAATTTTCTTTTTAATTTTCTTTTTGAAATTTGTTTTCATAAAAAAATTAATGTTTTAATTAAATATAGGATATAGTTTAATTTTTCTAATCCTCATTAAAACAACAAAAAAATATATTAGATGCATATGTTTCTAATTATTTTTCTCTTTTCATGAAAAAACACAAAAAAATATCTTTTCTTATATTAATTTTTGTTTGAATTTGATATTTTCATATTATCTTGTGTAGTTAATCATTTAAATTTTTATTTGATTATATCACTTGAATTTTCTAACTTCATCCGAGACTTCGAGATTATTTCTCTGTTGTTCTCTGTTTGTTTGGTCTTCCATTTGCAGTAGAATTTCATAAACAATTACTGGATGATCATGGAATGGTGAAAGCTGTGAGCTTATTTGATATTCTTTTCTGCTGGTGTGGATGCCTAACATCTAAGGATCACGGTAACACCTCAAACTCAGAAATCCAAATTTCTCACTTTCGAGGTAAGCCTAAAACTCCATAACTGCATAAATGAATTACTTGTCTGTTTTCATCAATTCAACTTCATTTTCAATCAACTGTTTTCACAATAATAATCAATTCACTTTCAAATCATTCAATTCACTTTCAAAATAATTACCCATTGTTTTTTTCAAAACAGTGGGGCCTCTCGAATATTAGAGAGTGTAAGTCCCACCTCTTTTCTTTTTGTACAGTTTTTTCAAAACAAAAAACCAATTTCAAAACTTCTTAAACAAAAAACTTTTCAAACCTTTTTCAAATCAATTTCAAAACTTCCAAACTTCAAAAACAATCAACCATGTTTTATGAAAATAAAACATGTGCCTCCACATAGGTATAAGTCCCATTCCAGTACATGAAATTCGGTATTTCATTGTACGCCTTTTGTACATATCTTGATCAATTAAAACTCCAAAAATGCACAAAACAAAAATGAAGGTTTCTTCAAATCTTCCCAAAAATATCATGGGCCTCCATGTAGGTATAAGTCCCAAGCCCCTTTGTAAATATGTGTTTACATAGCAATGGATAATTCAACGGGCCTCTCTCCGAGTATAAGCCCCGAGCTCCTGTAAATAAGCTGATCATCGCTGCAGGTACATTTCCTTCATAAACTCCATTATACACATCCACTTTGTTATATATATATGTGCTTGTTCATGTTTGTTCATGTTTGTTCATACTTGTTCATGTTTGTTCATATATGTGCTATATGTGCTTGTTCAACTTAGTACAACACTAGGTTCCCCATAGCCTCCTATTGGGCTTCGTGCAAAGAATCTCCATTAGTATAGGTTAGGACAATAGAGTATGGTTTCCCGGTGAAATCGCTCTAAGAGCTCAAACCAACTATACCATGCCTCCCCTTGGGCTTTGTACAAACGAGTGACCCTCCCATAGCCTCCTCTTGGGCTTACAATGCAAGGACCCTCGATAGTCCCTCCCATAGCCTCCTCTTGGGCTTACAATGCAAGGACCCTCGGATAGCCTCCTCTTGGGCTTCGTACAAGGACCCACGGGCTTCTTATAAGCACCCCCAGTATCC
>Vvg_1-10k_transcript/15079 full_length_coverage=2;length=2731;num_subreads=18
GAGGCCAATTACAAACCCTTATTCTCTACCACACACTTTCACGATACGCATTCTCTCCCTGTACAAAATTCCATCCACCACTTTTCCAATCCTGGTTTTTCCATTCACGTACAAAAATTTCCAACCATTATACTCTCACCATAACAAAATCCATATCCCATGACCATAGCCCTCCACCAAATACCATCACTTTAAAACTATGCTTCATGAAAAATCAACAAGTCTTGATACTCCATTCATCACTAATTTTCATCCATCCCTCACATTCACATAATAAACCCACATGAATCACCACCACCATTTTCTAACATATAACCATGAAGTTTTCAACCATAAATTTTAAACTATCTTGCAAGTTTTTTTTATCTAATTCATTCCAAAGCTAAATCATATTTCATCACTTTACTAACTTTTAGCTTGTAAATAGAATTGGTTCATATTAACAATCATTAATCCAAAATCAATATTTGTGTAAAAATTCTCTTTGCAGGAAGTAAAAAAAGATTGAGAAAAGATTCATCCCTCGCCTCCATGTGAGACCGTCCAAACTGCCGCGACGTCATCACACCATCATCACGATTCAACCAAATACATTGCAGCTTCACCACAATCCTCATAAGAAAGCCGTGCAGCACCGCGAGTCACCGATCCACTCTCAACACACTCAAATTAATCTATGTTTCTAATCAATCATGAATTATTTCTTTTGTGTATTGTTACCTATGATTTGTTTTACAGGAAAGAAAGAGAAGAATCAGTAAATAAGACAAATCGGGAGAAGCCGCGTCCAAATGCACCTCACAGCAGTCGTGCCATCGGATCTTCACGCTCCGGACATTCCTCCGTCACACCTCCGACGACCCTCGAACGCATCGCTCACGGCCGCAAACACCGACGTACTCCTCGGCATAGGTTTCCCTCCGCGAGACGTCACCGTCGGCCGCTTCCCTGTAGATTGGCTACTTAATTATTGGGAAAGTTCAAAACACTCACGCTAGACTTAGGAGATGAAGGTTACTGTAAGTTGTCTTGCATTTTTTTTTTTTTTTAAAATTTAATTACTCTTTTTTTAATTTTAGGATATTATTTTAATTAGTTGTTTGAATAAAAATAAACAAAAATACAAAAATATTTTGTTTAGTTAGATTAATTATATTTTATTTCTTAATTAAAAAAAACATTAAAAACATGTTAGTTTATTTTCTTATATACAAAAAAAAAACAAAAATATTATTAGATTAATTAGTTTTTCTTTTTTAAAATCTCAAAAACACATAAGGTATAAGTTAATTAATTTTTTTCTATTAATATCCAAAAATACAAAAATATTTTATTTAACATTCGTTATAATTTAATATGTTTGTTATCTCTTTAATTTTTGAATTAATCATTGTTCATATTCTTGTCATTTGAATCATGCCTCATTTTATATATATCGCACTAACATTTTTCGTATTTATGCGAGGTACTACCTTCCTTGAGGACTCATGCCATTTTGTGGATATTCATAAGTTTTTGTGTATACTAATTATTTCTTTTCATTTTAATTTTTATTTGGGGTTTGTAATAATTTTTATCCCCGTTGGTAAATTGTAATCCCCCTCCCGAAGCCGTGTAATAGTCTTAGGGTTTATTTTTCGCATCTTTACTTTCTGCACCACTTAATTGCTAGATGTATGCTAATAGGGTTTGTATGGGAAGATAACTAAAAATAATCGTAGTTCACTCTAATTCAAGATAAGATAATCGAATCTAACACACTTGCACTCACGCACCCTTAGGGTACGCCCCTCTTGGTTGCCTTATGAATAAAGGTCGTGTCCCTCGAATATAGAGGTATCTAAAGCAAACGTCCCTCGATAAAAAAATCATCAAAGATCATGGTCCCTCGATGACCCTCGAATTGCTGCCTACGAATGCATGATCTAGTCCCTCGATTGAGATGATTGGTCCCTTCGAATTTGCTAAAGGTACCTCTATTTGTTGCCTTCAACGACCTCCGATGACCCTCCGATTGTCCCGAATACGTCCAATATAAACAAGGATTTCCTACTTTTACATAGTATGGATAATCCTAGGAGTTTTAAAAGGTATAGAAAAAGACTAACTATTAGGGTAGTGCTCTTAATATGCCTAGCTCAATTAAAAAAACAACTTTTCAATACTATTTCAAAAAACTAAGGCTACGCATTTACGCTAAAGTCCTTATGCTTCTTTTTCAACTCAAAAACAAACAAACATGAGCTAAGCAAGTTAAGAGCCCGTAGATAACTACGGATGAAAAGGGTGCTTGTACCTTCCCTTTTCATAACTTACCCCCGAGCCCGTTTTCTTTTCAAAAGGTCTTTTTCTGTACTTTTTACCTTTCCTAACATTGGACAAAATAAAAGTCGGTGGCGACTCTTGCTCACCGCAACATTGGTTGCTTTATAAAAATAAAAGTCAGTTCACCGAGTTACACTATGGTATCATTTTGTCTACCACTCTCTGTTGATCATTATGCAAGGATACGGCTAAGAAATGTAGAATTACATCTTCACCCTTCAACGAATCTTGCCTATGCAAAGAATACTTGAAGAATAAAAAAGAAGAAATTTTTACAAGAACTTTTGATACAACTCTCACGCGAAAGTTTGCACAACATCTTGATCTTATATATTTCATCTTTGTGAGAAATGTTGTAGAGCAATGAACTTTTATTCATATACTTGCTATCAAACACTTTTCTGAT
>Vvg_1-10k_transcript/15462 full_length_coverage=2;length=2714;num_subreads=22
GACACTTCAACTTCTTCAGTACTTTGTGTTGCCTCTAAATATTTTCTTAATTAAGAGATCTTATTCTAAACTTTCTTTGTTTCCACAATCACTATCCATCAAGTTTTCTTTCACAGGAGATCATAACTTCAATTTGTTTATTCACATATTGACAGGTAATAATATATCTTTCCCCCTTCTTAAATATATGTTTAGTTTTATTTTACCTGAAAGTATACTACTTCATTTAGATTACCAGATTTAATTTTAGGTTAGTTGATTTTTATTACTTAATTTTTACCATCTTTTTATAATATTGACATAATTTTGTGTTGTTTAATTTTCTAAATTTTACTCTAATTTTAATTTTAGTTTCTTTTTCGTTGAAATCTTCAATTTTGTCTCTAGCTTAAGAGAATCAAAACAACTATTTTTGTCTATTAAAAAATTATTATATTTTTTTAAAGAATGTTTAAATTTAAATTGATTTAGAATAAAATTTCAAATTGGTTTAAAAAATTGAAAAAATCAAACAAACTATTTAAGTCAGATTAGCTTTCAAATTGAAAATTTAAAATCAACTTAAACCTTACAATATTTTGATACTCTTATATTTGTATGATGTATTTTATTAATTTATTATTAGTTGGTTTTTTATTTTTAATCAATTTAATAGTATAATTTATTTTTGGTTTTTAAATTTTTTATATGCTTTAAGCATAATGGATATATTTTATTTCATAATATCAAAATTTAATGTAATTATCTATTATATATATTATATTTTTTATCGCTTTTTAATAAAATTATTAATTAAATAGTAAATCAAATTTAAAATAAAAAATTTCAAATTAAACCACATTAAATTAAATGTTTGAATTATACTTTTTTAAAGTGTCATCCAAAACCAAATCAAAACACATATATTTACTTTAAAATTGATCCAAATTACTTTTATTTTAAAATTAATGCAAACCATTTTTACTTTAAAATTGATCCAAATAATTTTTTTCCACAGATATTCTCCTTAACACCTTTTATAGGTACAAGTATACCGGGTTTCAATACTCCAACTTTCAATTAGGAATTTATAATATAAGAAAATTAATTGCGGTAGAAAAGTCTACAATAAATTTATTTGATTTTTTTGCCATTACATTAAAACTCTAGTTATTTGGCTTTTGCACAATAAAGTTTTTAATTTTATTATTAAAATAATACAATCCTCATATTTTATCAAACTTAATAAATCTCTCTCCATTTTCTATTTTTTTCTTTCATCACTGTCTCACTTCTTTCTTCCACAAAAAAAAATCTATTATCGATATAAATAATTTTATATACGAAAAATGATATTTGTGATCGAAATATTTTTTTATTAAAAAATTGTATACGGAAAAATTTTGTTTAAAAAATCTATTATTGATATAAATATTTTTATATACGAAAATTTAATATTTATCCAAATATTTTTGTTTAGATAAATATTTTTGTAAATGATATCTAAGCAAAAATAATATTTACAGAAAAATATTTATTATTTAGAAAAAATGGTATTTATGATCAAAATCTTTTTTATTCAAAAATGGTATACGGGAAAAAAATCTACCTTTTATCTAAATATTTTAATATACGAAATTTACTACTGATCCAATTTTTTTAGTAAATGATGTCTGAACAAAAATGAAGTCTATATACGGAAAAAATATATTATTGATCTAAATATTTTTATATACGAAAAATGTTATTTATCATCCAAATATTTTTTATTCAACAATGCCATAGGTCAAAAAATCTATTATTGATCTAAATATTTTTATATACGAAAATTTAATATTCATCCAAATATTTTTGTAAATGTTACAATTTTTTTTATTATTGATATAAATACTTTTATATACGAAAAATTATATTTATGATCGAAATATTTTTTAGTAAAAAATGATATACGGGAAAAATTTATTCAAAAAATCTATTATTGATCTAAATATTTTTATATACAAAAATTTAATATTAATCCAAATATTTTTGTAAATGATACCTAAACAAAAATAATATTTGTATACGAAAAAAAACTATTATTTACGAAAAATTGTATTTATGATCCAAATATTTTTTATTTAAAAATGGTTTATGAGAAAAAATCTACTATTGATCAAAATATTTTTATATACGAAAATTACTATTGATCCAATTTTTTTGTTAATGATTTCTAAACAAAAATGAAGTCTGTATAGGGAATTTTGTTTTATTATTGATCTAAATATTTTTATTCAATAATGGCATAGGCCACAAAACCTATTATCGATCTAAATATTTTTATATACGAAAATTTAATATTGATCCAAATATTTTTGTAAAAGATACCTAAACAAAAATAATATTTATAAAGGGAAAAAATCTATTATTTACAAAAAAATATTATTTATGATCCAAATATTTTTATTCAAAAATTGTATACGGGAAAAAAATCTACTATTGATCTAAATATTTTTATATACGAAATTTACTATTCATCTAAATATTTTTGTAAATGATACCTAAGAAAAAAATGAAGTCTGTATATGGGGAAAAGATTTATTATTGATCTAAATATTTTTATATACGAGAAATTGTATTTATGATCAAATATTTTTTACGCAAAAATTGTATACGAGAAAAAATCTAATATTAATCTAAATATTTTTATATACGAAAATTTAATATTGATCCAAATTTTTTTGTAAATGAAACCT
>Vvg_1-10k_transcript/15491 full_length_coverage=2;length=2715;num_subreads=20
CCATCATATAATTTCAAACTAATCTTCATCACCGAGATCAAAGTCAGATCCTATAATTTCTAAGAGCACAATAAACTTGATAATAACAACAAAACAAAGGATTGATCAAGATACATTCACGGATCGGTGCATCTTACTAACAACTATGACAATATATGTTCGTTCATTTTTTGTAGCAACTTATCGCAACAATGAAATCAAAAGAAAGAAGGAAAGTCGTTGGATCCGAAAAGCCACTCCGATACCGCGCCACCGCAACTCGCGGCGGATCTCCACCCTACCTTAAAACACAACAACTCGCGATGTAACTGCATCCACGACAATACGACGAACAACCGCGATTCCCTCTGACGGAACCCATCCGACCGAACTCATCACCGCACTAGACTTTCCTTCTAATCCTAGCCACCTCGCACAGATCAATTCGCCTTCAACAACAACCAGCCACCCCGAGAACCTCTGTGAGTTCGCCGTCTTCGCATCCAATTGGTAACCCTTTCCTTTTTTTTTTCTTTTCCAACTAATGAATGGATTTATGTGTTTGGCTTGTGAATGTGAGATTTTTTCTGAAAGAACTCAGTTCTGTTTTATTATGAGAAAAAGGAAGAAATAGTATGGCTTTAGAAGATGGGGTTTAAAAACTGATTGTTACTAGTTTTTAAGAAAAGGGTAATACAGATGAAGAGGAAAGTGGAAGGTGAAAGGAATGCTACGGTCTCTCTCTTCGTCAGGTCAAAAAAAAATTGGAAGAGAGACCACCGTACACTACTGCTGCGCATGGAAATTGGGTTCTTTCTAAACTCAACTTTTATTTTCTAGATCTTGCTGTATTATTTAGTTTTAATGAATTATTTAGCTTTATTTGAAATGTTCACCGTTTAATCATAGGTGAAGTTTTAGAATTTTAGATTTAACTTTAGGTTCATGACTTATTTGTGTCCCCTTAAATTCTTTTTCAAAGAATTAGTTTTTGTTTTTTTATTTTACTATTATTTGAAAACACAAACATAATAAGTAAATAAATTCTATCCATCACAAATAAATATGATGGGTAGATCTTACATTCCACCACATCTTCAAATAAGTCGATTTCCGATGTCGAACCAGTTAATTATTCAAAACAGGATAATTTTAAATTCATGCGAATTGGTTTATGCCTAGAGCAATAATCAAACGCTACCGCTAAAAATGTGGTAAACGAATTCCCTAAAATTTCTTCGCCTCGAGCGAATTAATTCTGGTCAAGATTACGATTCTTTATCAAGACTCAATTAAATTGATTAATTTACCTACCATTTAGTCTTAGGGTTTTTAATTTTATTTGGTGTTTTTTATTGTTATTTTTCTGTTAATATTTATATAATTATTTCGTCATTTCCATTTTTGTATATATAATTACCATTCTATTGTACTTGTCGGTGGCATTATATATATGTTATAAACCTAAGTGTGGGAATTGTCATTAAGTAAGAGGAGACTTGAATCGCCTACGAGCTTTAGTGACAATTCCACTCAGAGTGGGCCGAATTCCGAGAAATATCTTAGACAGGGCTAGACCTTGTCAAGGGTAGGATGTGGAATTTGGCTGATCTCTCTGGGAACCTACCCTTAAAACTCGAACCTCATGGGTAAACGATCCTTCTAAAATCCAAAGAGACAAAAAGTCTCGGAGGCTACGAGGGACCCCATGAGACCTTTTTAGAACCACCTATGGGAAGGGTAGACTACCTTACACCGTCATATTGAACCTACGAACCTAGGACTATATGATTTATGTTTTTTTTATTATCATAACTGCATTTCAATGCTTTACTAAACCTATCCCTAGCCTGTAAGGTTTTCTTTTCATAAGAGCGTGTTCTTCCCACGAAGGGCACTTTCATTAACGCACGTCGATTGGTCTCTCGATAGCTATGAGATCTAGTGATTGTCTTGAACGGTCACTATGTGCCCGCTCCCATGCACTCACTAGCCTATAGGGATTTTATTTTTATGTCTTTGTATTTTTATAAAGACGTGTTCTTCCCACGAAGGACATCTTCATTAATGCACCTCAATTGGCCTCTAGATGGCCATGAGATCTAGTGACTATCTTGAACGGTCACCATGTACTTTATCCTGTGCGTCCCCTAACTTGTAGGATTTGGACTCTCGTCCATACATCATTTATCCCTAGCCTGTAGGGATTCCCCTTCGTCCGTCATTTGTCCTTAGATAGGTTGTGTTCTTCATATGGAACCTTCCCACGAATGATGACCTCGCTTATGCACATTGCGTGGCCTCCAAATGGCCATGGGATCTGGTGACTGTCAAACGGTCACCATGTACTCTCTTCTACGCATTCCCTAACCTATAGGGATTTCCTTCGTTGTATCATAATCCCTAACTGTCATACCCCAAAATTTGCCCTCACATAATTATGAATGTCATTTTATTTCAATTAAATGACATGACACATCTGGTAAGATTTTAAGGGCAAAAGGTACAAGAGTGAGAGGTCCCGGGTTCAAATCCCGCTTCTAACATTTTCCCTTTTACTTTCTTTTTAATTTTAGTTCTAACTTTATTTCCATTTATTTAAAAATCACAAAAATTGCATTTTTTTACTATTTTAATTTAATTTTCGCACTATTTAAATATGCATTTTTTAAAATAGTCAATTTTCACTTTTATGCATTTTTTAGTCAAAAAATCATCAAAAATCATAAAATATTC
>Vvg_1-10k_transcript/15513 full_length_coverage=3;length=2711;num_subreads=38
GATTCCACACACACTGCAGTAAGTCATTGAAAGTCTTGCTGTAACCAAATAAAGGCTTTCTTCACTTGAAACATCTAATTCTTTCTATACACAACAACATGGAGACTGTTCTTTCCAAACACTCCCCACCTTCTTCTGCCTTCAAGGTGCGTAGATACAGATAACAGATCTATTTAACACACTTTTGTGATCAACATCAAATAATTAATCTTACTATAATAACACTCAAAACAGACTATATCCATGTCTTGATCATTTTAATATTTTATTGGATTTATATATATTTGAAAAATTACATTAATTACCCAAATTAGAGCCACTGCCAAATGATTATTTTACTATTTTCATTGTTTAGCAATTTCTTTTAAAAAATTTACCAGATGATGATCAACAGCTCTTAGTTCGGCTCTAGTATTTTGTTCATATATGATTAAAAAAAATAACAGCATACTTTAGACCTAAAAATCTGATATTTTTCTAGTTTTTGATTGATTAGGAATATTGCAGTGTACTTTGGCAACTTAATTATGCTTTAAAATGATTGATTATTTATTGGCATCTCATCATAAGTTATGTTTTTTGTGGCCACTGGATCGATACTAACCCTGCCTTTCCAGTTTGGATAGTGTTCAGTTCAGATTGGACTATGGAGTTTGTGAAACTCTTGAGGATATGGATTTATTTTTAGCTATGACTGTAATTTTTTGACTTTACTTTTCAGATTATGTACCACAGTAATTTCAGTATAATTTGTGTTTTCTTTAATTCATGTAAATAAGGTCTACCATCGGTCCTGTTTAATAAGCAAAACTTAATTAAAAAGTCATTAAGGATACTAAAGTCATTATAAATGCCTCTACTTATTTGGTGACGCTGACGGATTATATGGATATGATACCAAACATGTCTCACATTTTTTAGTTAATTGACTTGTCAAGCTTCGGGAATCAAGAAATGGTGAATTCGATGCATCCTAAAATGGAAATGAAAAAAAAAATTTCGGTCATTAACATTTATAAAACATACTATAAAAACCATGATTTATCCTTAAATAAATCATGTCTCTTTTTTTTTTTTTTAACAAAATGAAGAAAAACAAAAAAACAACAAGAGGATATCTGGCTTATAAAAAAGAAAGACAAATATCTTATACTTTCACACGATTTATTTTTAAAATTTTGTTAGTTCCTTTTTGTCATTTGTTTATTTGTTATTTTTTATTTATGTCTTTATTTTCTTTAGCTCTCACTCTCACACATATTTCTTCTTATTGCTATTATAAATAAAATTTATATTTTTATTAATTAAATAAATAAATTAAAATAATTCTTTAAAAATATAAAAAATTGTTTATAATAGTGATAACATGTGTTTTTTAAGTCAAGATAAGTTGATAGTTGTGAAGATATCACATATGCGCGAGTTTGAATCCATGATATTTCACATTTAATTAAATAAACAATTCAATTTGCTTTGACTTTTAAATTAAGTTTAACTATTTTTTTTGTTTTTATATTTAAAAATATTTAGTCCTTTATTTTAAAAATAAAATTTTATACACGATTATAAATTTATTTTCAAATTTTTCACCAATCATGTCATTTTCAAGTTACTTTTCCCTTCTATGTTCGGAATCTTATTTACTAATGAGAAATGCTATTTTTATATCAAATTTATACACTTACATCTTAAAGTAGACCATAAGTGTATGCTCAATTATGTGCATAAGGTGTAAAAGCAATTGGTGTACAAAAAGGGTGTATAGATAGCATATCTCTTTGCTAATAAGTTATTAATAAAATTATTAGTAACATATTCAGTGTAGCCAGGTAAATGTTATTGCGCCATTAATAAATAGATCAAGTCATAGAAATTATTTCCAAATAATGTGTGTGGAAAATTTTAAAACCAATTACGGACATGTTTTGTTTCGTTTAGAAAAAGTTAAAAGTAATTTTAAAGATGTAGAATTGATTTTGAATGATTTTAAGATGTTTAGTTAGAAAATAGTAGAATCGATTATGTCTTTATAATCGATTTTACTTGAAACTAGAATTTGTAGGTTCTGGTTCCAGAATTGATTCTGAATGATTTTTACACTGTAATTTATTGTTCAACTAACTTTTAAATAACTGTATTCAAACATAAATCAATTCTACTAAATTAAATTTTGATAAAATTAATTATAATAAACTCAATTCTACCTGTTCAATTCTGCTGAAACTAATTTTTAAAATTGGGACCATAACTTTATTATTTTGAAATTGAGTAGATCACAAAGTTTAGAACTTGGTGGTTGTTTAAGGTAATGATTAAAAATTAAAAATATTTTATTTTATAAAAAAAATAAGACTATCTATTAAAAATGAGATGACAGTGATCTTTTCTCTTAATTGTTACGACAAAATTAAATCTTTTGAAGAGAAATTTCTCGCCTATCATAGTGCTATCGGTTTGATACAATAATCTTAGTGGTTCTCAAATTTTAAAGTGAATGAGTTAATTGTATACTTATATATTTTAATTATTTTTTCTACAATCTTTATTAAATACTAATATATAAATATTAATTTTTTTTTTCTATTAGGAATAAACTTAAAAATTTAATATTACAACTAATTTTATTAACTCCAAGGATTCATTCTAAAAAAATTGTATTTAGTGATGGAGGTAGGATGATTTAAGCAAAATTTTGCCTAACAAGAATCTCT
>Vvg_1-10k_transcript/16060 full_length_coverage=3;length=2682;num_subreads=60
GACACCAAAGCTACCATAACTACTAGCTTTCTCACTTCTCTCTTTGCATAATTTTCTAGTTACAAAGTTCCATAGAAAGGGAGAGGTAGTTCTTCATACCTCACTTGAAGATCTTTATCTTCAAGCTTCCAACTTGAAGTCCATCTTCAAGTCTCCCTAATATCCAAAAATTCTCCCACAATCCAAAGAGGTTTTGTTACAATAACTTCAAAATAAAAAAAGTTGTTAGTAACAACAATTCAGACTTGTTTCAAATAACAATCCAAAGTTTGTTCATCATTAAATCAAATTCACATAAAAAAAAACAATTTGCAATCAATACAAAAATTCAGCATCACAACAATAATTCAGATTAAAAAATTCAGCAAACTAACAATAACAACTTGCAGCCAGAATTCATAATTTCAGAAGCATAAAGAACCAGTGCAAACCTCAAACAATAACCGGCGAAATCCTCCTCGCCGCAGCAGCTGTATCAACATCAATTGCAGCAAAAGTTCATGACAGGTTCAAAGCCTCGACAAACAAAAATTCAAATTGTTCTTCAAAGATTCAGCACAACAAATTTGCAGTAAGTTCATAAACAGAAGCATAAGAATCGATACATACCTCAACATCAAAACCGGCAAAAATATCCTTGCCGTAGGTAAGTCGATCCTACCTTCATTCTCAACTTCGCTGCTAATTATTGTTGTATCTGTAATATTGTTCAAAATTGAAAACAGGGCATATGATTATTATTACTGTGTCGTAAAAAACTTGCTGGTACCATGATAGCGGAATTGAAGAACAAACCTTGAGTTTGTCTTCAATCAAAAGAGGCCGAAAGTTCTTGTTTTTGTTCACTGCGAGCAGAATCGAAACAGTAGGAGATATCAATTGAGCTATGGTCATAAAACTAAAATTAATTGGTTTTAAGAAACTGTAAAATGATTTGTGTTACCTTGAGTTAAGAGAACTTTTGTCATCTCAAACAAAATCAGTGATATCTTTAGAAATACAAGTTGTTATTGTTGAACCCAGAACCACCGCGAATCTGAGAGAAGCTTCGTTGTTGTTATTGCTGTTCACGGCGAGAGTGAGAGCGAGAGGAACCGAGAATCTCCATAGCCGTCGTTGTTGTTCACAGCAAGAGAGAGTGAAATCGTGAGAAACCGAGAGAGGCCATAAGCTATTGTTGTTGTTGTTCCGCGAGAGTGAAAACAAGAGAGAGAGGACCGAGATGGATGAGAAACCAAGGGACGAAATCTGTTGTTGTTGTTCGATGAAGGAAGAGAGAAATCGAGAGAGGGATCCGGTTTCATTTCTTCACGGTTCATTGGAGAAGGGAGGAAAGTTTAGCTGTTTGTTTTTGTTCACAAACAAGAAAAAGTCGTGAAAGATGCTGAGATTGGGAAAGAGGTGCCGCTGCTGGCCCTCTTGTGATTGGTTTAGGGTTTTCATTAACCCAGTCTTGTTTAGGTGGCGGATCCGGGTCACTCTGACCCGACCCGGTCCGGCCCAACCTTTTTTTAATTTTCTTTGTTGTGCAGCTTTCAGCAATTGGGCATGCACCCCCCATCCGGGTTTTAAACCCCCTGGCCCATTCAATTAAGTTTTCTTGACTAATTCTCTTTCAATCTTTTTTTATATAAATATTTTCATGTGATTTAGTATTTTATTTAATATAGGATTTAATTTTATCTTCTAATCCTTATTAAAAATATCCAAAAAATATGTTGTTTAAGTTTTCTTAGAAATATTTTTAATATGTTTAGAAGTATGTTTTTTTTTAAACACAAAAATATTTTAGATGCATATTTAACTTTATGTTTTCTAATTATTTTCTTCTTCTCATAAAAAACAACAAAAATACTTTAGATACATATTTGATTTTGTGTTTCTAATTATTTTCTCTTTTCATAAAAAAAATCACAAAAATATTTTCTTTTAGAATTAATTTTCTTTTGAATTTGATATTTTCATATAATTTTTGTGTAGTTAATCATTTAAATTTCTATTTGATTACTGTTGCACATTTTATTTGAATTTTCTAACTTCATCCGAGACTTCGAGATTATTTCTCCGTTGTTCTCTTTTTTGTCTGTTTGCTTGATCTTCCATTTGCAGTAGAATTCCATAAACAATTACTGGATGATCATGGGATTGCCGTAAGACTGTGAGCTCATCCGATGTTCTTTTCTGCTGGTGAGGATGCCTAACATCTAAGGATCACGGTAACACCTCAAACTCAGAAATCCAATTTTCTCATTCTTCGAGGTAAGCCTAAAACTCCATAACTGCAGAAACGAATTAATTGTCTGTTTTCATCAATTCAACTTCATTTTCAATCAACTGTTTTCACAACAGTAATCAATTCACTTTCAAATCATTTCAACTCATTGTTTTTTCAAAACAGTGGGGCCTCTCGAATATTAGAGAGTGTAAGTCCCACCTCTTTTTCTTTTTGTACAGTTTTTTCAAAACAACAAAAACCGTTTTCAAAACTTCTTAAACAAAAACTTTTCAAACCTTTTTCAAATCATTTTCAAAACAACATTAAAAAAAAAACTTCAAAAACAATCAACCATGTTTTATGAAAATAAAACATGGGCCTCCACATAGGTATAAGTCCCATTCCAGTACATGAAATTCGGTATTTCGTTGTACGCCTTTTGTACATATCTCGATCATTAAAACTCC
>Vvg_1-10k_transcript/16130 full_length_coverage=11;length=2674;num_subreads=60
GACACCAAAGCTACCATAACTACTAGCTTTCTCACTTCTCTCTTTGCATAATTTTCTAGTTTCAAAGTTCCATAGAAGGGAGGGGTAGTTCTTCATACCTCACTTGAAGATCTTTATCTTCAAGCTTCCAACTTGAAGTTCATCTTCAAGTCTCCTTAATATCCAAAATTCTCCCTAACATCCAAAGAGGTTTTGTTACAATAACTTCAAAATAAAAAAAGTTGTTAGTAACAACAATTCAAACTCGTTTCAAGTAACAATTCAAAGTTTGTTTATCATTAAATCAAATTCACATAAAAAAACACAACAAGTTGCAACAAAATCATGGTGAAGCTTTAATAATAAATTGCAACAAAAATTCAACAACAAGCCACAGTTCTGTACAACACCGACACAAAAAATGGACAATAGTTCAGAAACACAGAATTGCTCAGCAACAATTAATTCATAAGCAAATCACAACAAGAGATTCATAGCATAATTTCCAGAAACAGAATCAACACATACCTTCAACAATAATCCGGCGAAAATCTCCTCGCCGTAGGTAAGTCATCTCCACTCTCAGTCTCAATATTGTTGTTGCTTTGAACTTTGGCTGTCCTGTAACATAAAAATCACCAGAAAACACATATAGCTTGAGTTATTATTGCTGTAAGTAAAAGCAAAAATTCAGCATACGATCAACAACAATTCGTAGCTGTACAGCAACAATAACAACAAATTTCCAGAAGCAGTAGAATCAAAAAACACAGAGCCAAGGTCGAATTTGTACCTATCAGAGTTGTCGCCGGAATCGGTTCGCCGGATTTACTCCGGCCAGGTATGTTTTTTTCAATTCCTCCTAAAAATTCTGAAGCTAGCTTGTTCCTTTTGATGCACTGAGTCAAGTTCCTACCTTTAATTGCATAAATGCAATTTCGGTTATCATTTTATTCTGTTGAAAAATGAAATCAAGAATTGATGGTCACATGAACTTTAAACTCAAATATATAAATCAAAACAGAAATTGTTAGAATCATACCTCCATTCCGTTTGAGTAAAAATTGGTGTTGTTGCTCTGAGAGAAAATCGTGAGAGGAGGGAACGAGTATTGTTGTTGTTCACCGCGAGTGAAGAGAGAACCGAGAGAGAATGTTCGGTTGTTGTTGTTACCACGAGTGAGAGAGTAAGCTTGTTGTTGTTTAGCCGAGAGTTTGAGAGAGAATCGTGAGTGAGAGTGAGACCGAGCTTCGTTTGTTCACTACGTGAGCAGAGAGGGATAGTGATTAAGAGAAGCTATCGTTGTTGTTCGCTATGAGCAGAGAAGAGAGAGTTCGTTCTCCAAGTTTGTTTTTACAGAAAAAATAACGTGAGAAGGAAGAAGAAAGAGGCGCTGCCTCTTTGTGTTGTTTTAGGTTTTTTTAAAACCCAGCAGCTTATGTTAAGAGGCGGATCCAGGTCACACTGACCCGACCCGGTCCGGCCCAGCATCTTTTTTTTTAATTATTCATTCAGTTTTTTTTTGTCAACACAATTGGGCTTGCACCTCCCAATTTATTTTCAACACTTCTGGCCCAGCATTAGTTTTTTTTAAACTATTTCTTTAACCTTTCTTTAAAAAATAGTTTGTATAAGATAAAACTTAGTATTTTAATTTAATATAGGATATAGTTTTATTTTCTAATCCTTATTAAAAATGACAAAAAAATATGTTTTTAATATTTTCATATGTTAATAAGTGTTTTTTTTAATCCTTATTAAAAAAATCCCAAAAAATATATTAGATACATATTTTATTTATGTTTCTAATTATTGTCTTCTTCTCATAAAAAAACAACAAAAAAATATATTAGATACATATTTATTTTTTATGTTTCTAATTATTTCTTCCTTCCATGAAAAAATCACAAAAACATCTTCTTTTAGTTTAATTTCTTTTGAATTTGACATTTTCATATTATTGTGTAAGTTTCATTTTGATTACTGTTACACATATCATTTGAATTTTCTAACTTCATCCGAGACTTCGAGATTATTTCTCTGTTGTTCTCTGTTTTGTCTGTTTGTTTGGTCTTCCATTTGCAGTAGAATTCCATAAACAATTACTGGATGATCATGGAATGCTGAAAGCTGTGAGCTTATTCGATATTCTTTTCTGCTGGTGAGGATGCTTAACATTTGTTGAAATTCTAATTTATTCAAAGCACATCACTTGAGGATCACGGTAACACCTCAAACTCGGAAATCCAATTTTCTCATTCTTCGAGGTAAGCCTAAAACTCCATAACTGCAGAAACAAACTATCTGTCTGTTTTCATCAATTAAACTTCATTTTCAATCAACTGTTTTCACAACAGTAATCAATTCACTTTCAAATCACCCATTGTTTTTCAAAACAGTGGGGCCTCTCGAATATTAGAGAGTGTAAGTCCCACCTCTTTTTTTTCTTTTTGTACAGTTCTTTTTTCAAAAACGATCAAAACTTCTTTCAAAACAAAAAAACAGTTTTTCAAAACTTCTTAAACAAAAACTTTTCAAATCATTTTCAAAACTTCCAAACTTCAAAAAACAATCAACCATGTTTTTATGAAAATAAAACATGGGCCTCCACATAGGTATAAGTCCCATTCCAGTACATGAAATTCGGTATTTCATTGTACGCTTTTTTTGTAAATATCTCGATCATTAAAACTCC
>Vvg_1-10k_transcript/16254 full_length_coverage=2;length=2684;num_subreads=60
ATTCATGCTTATTGGAGCCTTGAGGAATAAAGTGTCAAAGACACGGCTTCGATTTCGCAATTTTGGTGAAAGCCCGCTTAGCCACCGTCAAGCGGACTTCCATAGACTCAAACTAGAGGATGACCAAAATCATCATTTTGGTTTCCACTCATTCATTATTGGATAGAGCATTGAATAAGCTTTCCAACGCTTCGAACCGGGCGCAATTCGGAGTTACGGTTCTCGAGTTATGGCGAAAACAAGATTCTGAATTTTAGCATACTCCGCTAAGCGGGACTCTGTTCCGCTCAGCGGACCTGCGGATTTAAGCAGCTCGTTAAAAAGAGGGAAAATCACATTTTTAGGTTATGGGTTGGGTATTTTGAGTCCCAACACCATCAAGCTTCATTCTTAGAGTAGAATTAGCTTAGAAAACAACTTCGGAGGTTGCATAAGGATGATCGGGGGTGGATTGAGCGTCGAACGGAGCTGACAAACCGGGAGATTTTCGGTTCGTTTCTCTTCTTCTTTGTGTATTTCTCTTTGGTTGGGTTTTGTTTGGATATTTACTTGAATCTTATGTATATTTACCGATTATAATGTTATGTTTAACTTGCTTTACGAATCTGTGTTGATGTTGTTCTGGATTTTTGCTCTATGCTGGGGATTTGGGTTGCTTTAGAGATAAACTTCTTGAATCCTTATCTAGGATGATTATCTGTTGGTTCTGAACTCTAGAGATAGATTTAGAGCTAGCATTCATCGTTTGTATCTGTACGTAATGCTTTCGTGTTTGAGTGGCGCGCGAGAGATCGCCGACGCGAGAATACGGATGTTCTCGCGACTTCGCGTTAGAGATAACCTTAGTTGTGAGATGATCTCGTCTGTGCTCCAGAGATGGACGCTTATGTGAGAGATACGTGATGACATAGACGAGTATCGTAGGTTGAGTATAACGGGTTGGTAAGTGTATGTTTGTGAAGAGTGAATATGTTTACATTCCTGATAAGTTATTTCTCTTCTAAGAATGTGTTCGTATTCTTTCCTGTCTATATCTTTGTTTACTTTTTGCCCATTCTAAACCAAGCTCGAAACCGTAGAAACTGTTGAATGGCATCTCTCCATCTCTGAGGATGATAATTCCCGGATCAGTATTTCCAAATCTTTTTTCGTTGCTTGCGCTATGCCTGCATTCAACAAAATGGCGTCGTTGCCGGGGATGGTTGTTAATTGCATCGCAATAGTTTTCCGTGGTCTTGAGCTTTGTATATATCGTATATATTGTATAGTTTCACTTGTATATATACTTACTTGTACATGTTTACTTGTTTATGTTCACCATATAGTTTTACTTGTATATGTTACATACAAGTATACTTTTGTTGGTGAATGTTGGTGAAACATATTGATCTCGGATTAGCTCTTTACTTACAAATATTCACTTTTCAACTCGTGCATCCAACTTTCACCAACTTTCTCTTTGTGTATGTAAATAGTTGTAAGTGTTTCATTTTTGTATATATGTGTTTGTTCATGTACATATTTGTATACTTGTGTTTTCCTTTATGTTCGTTTAATCGTTGTATATATTTGTACTCGTAACGTTTGTTGAGTGGTTGGTTAGGACACTTTCTTTAGGCTTGTGCGGTGAGACGTCACCATGACATGGCGAGAGGAGGCTACTTTCCAAACACCGAAACAATAAAGGCGTCGAGCTAACGACGTAAAACAAGCGCTTGTTGGGAGGCACCCCAACGGTTGTAAATATTGTTTATATTTCTGTTTAAGAGGTATTTAGGTGAAGTGGTGAGTGAATTGGAATAGCTGGTAAAATTCTGATTTTTCTGGTTTTTCTGTCATCTTCTAAGCGAGCCTAGATTCGCTAAGCGATGACAGGAAAATTTTGTTTTCTTGCTTTGTACCAGTGGGGTTCCCATTCCACCTGGTTCACTCATTTTTCCCACTTTCACCAAGGCTATTTAGTAGTAGATACTAGTTTTATTTTTCTAATTCTTTTATTGGTTGTTTGTACTCGAATTTTGTTCGGTGATTCGAAGATTTTTGAGGTGATTTTCCAAAGCTTGAGTGTTTCAACTTGCGGATGTATGGTAGGATATTATTTTTGAAGTCGTATCATTCAAGGTATTCATTTATCGCTTTCTATAGCATAACATGTTTAGGAAACATTTCATTTGTACAATTACCATACCATTCATTCTTTTGCATTACTTGCTTGTTGATTGAATCACTTTAGTTCCCAAACCATAAATGTGAGGAAGCTTTCCATTGTTTATATATGCTGGAGGCCACAATTTTTGTTTTAACTGGATTTTATTATGCTTAATCTTTTGTTTATGTTTATTTTATGAAAGCATGAAAAGGATCAAGGCATTTTGTTTCATTTTGAGCACAACCACCATAACCAAATAGTCAATTCACCTTGTGAGTGTGTGAGCATTTGTTAACCCTATTGAGCCTTATTGTCAATATCCATGTTGTTTTTGCTAAATGCTTATCTTTGAGTGTTTAGTTCTCATTTTTGCATGGATGATTGATTCTTTGTTTTCTTGAACCCTCAACCATGATTTTTGGTATGAATTTGTACCTTGCCTTATAAAGTAGGGAGTATTCATATGATGGTGTGGTTGAATTCAAGTTGGGGAGAAAAATGATTGTGCACTTATTTGGTTGTTGCTATGAGGTTG
>Vvg_1-10k_transcript/16353 full_length_coverage=2;length=2661;num_subreads=60
GACACCAAAGCTACTATATTACTAGCTTTCTCACTTCTCTCTCTTTTCATAATTTTCAAGAAGTTCCATAGTTACAAAGAAGTGAGAGGTAGTTCTTCATACCTCACTTGAAGATCTTCATCTTCAAGCTTCCAACCACTTGAATTTGATCTTCAAGTCTCCTTAATATCCAAAATTCTCCCACAATCCAAAAAGGTTTTGTTGCATCATCTTCATAAAAAAGGCCTACAACCACAATCCAAAGTTGTTTCAAACAATTTGTAACAAATTCAAAAGTTCATAACATGTTCAAAACATCAATAATAACCATTCAAATTGTTCTTCATTAAATCAAATTCACATAAAAAATTGCAATGGATTTGAGGTTGTAACGGTAACAATTTTTAACAAAAATTCAGCATAACAACAACACAGTTCCAGAATTGTTTTGACAATTAAATTTAAAACACAGCAAGCAGTAGCGGTTAAAGTCATACCTCGGCAAAATCCGGCGAACACCTCCTCGCCGTAGGTAAGTTAATTCCTCTCTTGCTCTTAATATTGTTGTTGCTGTGAACTTTGGCTTTCCTGTAACACAAAAATCACGTGAAACACATAAACCTTAAATTTGCTATAACTGAAAATACATAGAAAAAATCATACTAAAATTTCACTGTAAACCAGGCTCCATACACATAAATTAACTCCAATATTTCGGTTGATTCATCATAAGGAAATAGCACAAAAACCATTTACAGTTCTCTTTTTTTTAGCTTTAACGGGAATAACTGTTGTGGTGAATGATTAAGAGCTGAGTTAACAAAAAAACATACCTGGTTTTACTTCTGTTTGTGAACTCGAAGTAAAGTGTTGATTTTATTTTTCTTTTCCATGGCTGAGTACAAAATGAGAGCAAAAGATTGAAAGAGAACACATGAATTTGAGAAGCGCCGAGAGCAAATCGCTGCGTGTTGTTGTTATTCCATCGACTTCCATGGAAGAGCAATCGAGAGTTTGTAGCTGAGTTTCACTGAGAGAACAAGAGAGAGCATCACGAATTTGAGAAAAAGCTTCTCTGTTGTTGTTACGGTTTCGAACAAAATTGATAGAAAAGGGGAGGATTTTCCCTTACCGATTGTTTGCGAGAAATTCAGAGAGAGAGGGACTCCATGGTTGTTATCATGAAAGAGAGCACCACGAGAGAGAGAGAGAACCGTGAGATTCATAGAGAAGAAGGTTCTTGTGTTGGGTTCTTTTTTTTCTTTATTTTTCAGAAAATGACGTGAGAAGGGAGAAGAAAGAGGCGCTGCCTCTGTGTGTTTTGTTTAGGGTTTCACTAACCCATTCCTTGTTTACAATAGATGGGCGGATCCGGGTTCCACCTGACCCGACCCGGTCCGGCCCAAGTTCTTTTTTTTAAGCTTTCAGTCTGGGCTGCACACCCCCCTAATCTGATTCCACACCTCCGGCCCAAACACACTTCTTTTTTTTTTAATTAATTTTTATCCTACAGCTTTCAGCTTTTTGGGCTGCACCTCCAAAACGAATTTTAACACACCCCTGGCCCAATTGCTTTTTATTTTTATTTTTATTAACTATTTCTTTAATTTTCTTTTTTAAAGATTTTCATAAAAAAGAAAGAGACTTAATATTTTAATTAGATATGGGATTTTAATTTCTTTTCTAACCCTTATTAAAAAAGACAAAAAATATGTTTTTTAATATTTTCATGTGTTATAAGTATGTTTTTTTTACTTCTTATTAAAACAACAAAAACATATTAGATGCATATTTAATCTCATATAAAAAAAAAAACAACAAAAATATATTAGATGCATAATAGTTTTATGTTTTTTCTAATTATTTTCTTCTTTCACAAAAAATCACAAAAAATATCTTTTATTAGAATTAATTTCTACTTTGAATTTGATATTTTCTTTTATCTTGTGTAGTTAATCATTTAAGTTTTTATTTGATTATATCACTTGAATTTTCTAACTCCATCCGAGACTTCGAGATTATTTCTCCGCCGTCTTCGGGTTTTGTCTGTTTGCTTGATCTTCCATTTGCAGTAGAGTCCATAAACAATTACTGGATGATCATGGAATTGCTGAAAGCTGTGAGCTTATCCGATTATTCTTTTTTGCTGGTGAGGATGCTTAATATCTGTTGAGATCCTAATTTATTCCAAGCACACCACTTGAGGATCACTGTAACACCTCAAACTCAGAAATCCAAATTTCTCATTCTTCGAGGTAAGCCTAAAACTCCATAACTGCAGAAGAATTACTTGTCTGTTTTCATCAATTCAACTTCATTTTCAATCAACTGTTTTCACAACAGTAATCAATTCACTTTCAAATCATTCAACTCATTTTCAAATCACCCATTGTTTTTCAAAACAGTGGGGCCTCTCGAATATTAGAGAGTGTAAGTCCCACCTCTTTTTTTCTTTTTGTACAGTTTTTCAAAACTTTTCAAAAACAGTTTTTCAAAACTTCTTAAACAAAAACAAAACCTTTTTCAAATCAATTTCAAAACTTCCAAAACTTCAAAAAACAATCAACCATGTTTTATGAAAATAAAACACGGGCCTCCACATAGGTATAAGTCCCATTCCAGTACATGAAATTCGGTATTTCATTGTACGCCTTTTGTACATATCTCGATCATTAAAACTCC
>Vvg_1-10k_transcript/16443 full_length_coverage=2;length=2661;num_subreads=60
CCATTACGATGATCACGATTACGATCACGATCAAGATTAACAAAATCATCAGCATCGTCATCATCTGATGACGATGTTACCCGAGGGATCTCATTGAGCAACAATTCAAGCTCTCTTCCATCGTCCTTCACGTTGTTGTTATCTATCATCGTTTTTCAACAATGGTTTCTTTCTTTCTTTCTTCTATCACTCACTGAAACTGAAACAACTGAAAAGTGAAAAATCAAAAAATAAATAAAAATAGAAATTAAATTATGTTGATGATCCTATGGTTAGGGTTTGAGAGAGAAAATTGGAATGGCATTTAATCTATGATCGAAAATTGGATTTTGATTTTTTAAAGAGTTGGTGAAGCATGCAAAGGTGGAAGATTTATACTGGAAAAACGGAGGTGTATGGTACGCACCATAACAGATTGAGTAGAGAATAAAAACTAACTAACACTACGCTGCGTGTGTACTAAGTCTTCCCCGCAACAAACTCGAACTTTTTTATTTTTTAAATATTAGTTTTTTCCACGTCATTGTTGTTTTGTTTTAATTAATATAATAATTTGGTTTTAATTAGTCAATATTAAACTAAATTAATAAGGTGTGCACGAGTGACGGTTATTTTCTTGAGTACTTTACGGTATCACGTGAGAGGTTGTTATATATATTTGTATACGTGTAATTGTAATTTTATTTTTTTATTAAAGTAACTCGTAGAAGACCCGTGCGTCCGCACGGGTAAATCAAATCTTAAGATGAATATTATATTACAAATGTAAAAAAAGTTTTAAAAATTCGAATGAGTAATGTTAATTTAAGATTCACAAAATATAATATTGATGAAATGAATCTATATATAGTAGGTATGTAATATTTAAAAAGAAATATTTATCAAATCACCAAAATGATAAATTTAATATGTTTAATAACTATAAATATTTACAAGTATGACTAAAAACTATAAATATTTACAAATATCACTGATAATTATAAATATTTATAATATTTTGTTGTTTAAATAAAAAATGTATTGTGGTGATAGTGTCCCGTGAAAATAGTGAGTTTATGCTAATTATAATAATATTTTGTTTATTAAAATAAGAAAAGGTATTGTGGTGATAATGTCCCGTGAAAATTTCTTAGAAGAATAATTTTCAATTTTAATTGGTATAATTTAATAACAAATATTACTAATAAATATAAATATTTACAAATATTTGGTTGTTTTAAAATAAATAAAAAAATATATTGTGGTGATAGTGACACTGACACTGACACGTGCATTCGTGTGTTTACAAATATTTTGTTATACAATTCTTATTATAAAATCAGTAACTGTCAATATTTAAAAATAAAAATGTAGTAAATCACTCACATGATAGTGAGAGATTTTAAATAGACATCTCAAGTTTTAAAAAAAACATAAATTTTAAAATCATTGCCATGCATTTTAAAAATTAATTACAACTCAATAGTACTCTACTTTAAAACTAATGTGTAGTGGCTATTCTCATCAACAACAGTTTTGTTATCCATTGCAATAACTTTTTTCTTCAAGTTGACAAGAGATAAAACAGAAAAAGTGAAACAATATCTTAAGAAGATTCAAAGTAGAACAACAAATATGCATAAGGACTAATTTGTTAATTTGTAAACTTAAATGACTAAATTTCTCCATCTTTACAATGTCAATCCGGTGACAATAAAACAATTTTCTTTACTATCATCACTGTCACCTTTCAGCTCCTCAGTGTTCTCTCTCAGCCATTTTGCACCATCCTCCATGAATCCAACATAGCTTGCGTCAAATTCCTTCTTAAACATAACATAAGCTTCCTAACATTTCAACAAAAAAACTCCTATAAGTCACATGTAACTTCTAATAAACAAAATGCATAACACTAAGCTAAACCTTAAAATTGTAAGTTTAAAATTATATACATGCATATGAGTCTTTGAGGTTAAATATTAAAATAGCAAAATCAAGTTAAACATGCTTTAACTTTATGTTGGAGTAAAATGAAGGGGAAATCTTTTCATTAAAAACCTTTCCCTCCCTCTGATATCCTCCAATCTCTACCATCCAAACAAACCTTAAAGTTTGGTAAATTGCATTCACAATTAAATATAATTATTGGTCTTATAAAATCTGTATTTAAAACTAATAAATATAAGCTAAGTTCTCAACTTCCAGGAGCAACAAAACCAATGGACTGCAGTAAAAGAGCAGAATTAGCATTATCCATTAAAACTTATATACAATGAGAAGAATCAAAGCCAGATTGTTAGCGAAATTTAACATATACATCAATATTGTCACAGTGGTTTAATCACAGTTGTAATTCAACCATGCTACAAACTGACCAAAGTAAAAACATAGTTAAGTTGGAACTAAGAAGAACCTGCTGCAGAGAAATGGAACATCAGTGTGATAGACATAAATTCAGGCTGATCTTTTGCTATACCTACAAGATATACTCAATTGGTTGATAAAAAGATTGCACAGTATAAAGGTACAAGGTTTGCAAGTTATATTGGTTAAGAAAGTACTTGTTTTCTGCTTTATTATATTGATGTAAAAATAGAATGGAGATTTTCAATGAACAGATTCTGTAAAAATTCAAAAAACCATACATATAATTTCCATTGCAGCAACTCATCTATATGTCCC
>Vvg_1-10k_transcript/16912 full_length_coverage=2;length=2640;num_subreads=34
GGGAGGGAGAAAAAAAGGAAACCCTTATTTTCTAACAATTAGAAACCCTTTTCAGCCTAGCTTCTTGGCTAACCAGTCACGTACAAAACCAAAAGTCAAACCTTTGTGTCGTACCATCACATTCAGTGTTAACCCACCATCACCATTTTACGGTAAACCATCATCACCTCTTAACTAAAAACGAATCAAATACAACACCACATCACAGATCATGCTTCCTCAGAACCAACTCCATCGCCACCTTCTAATGCTTCATCCATCGATTCCTTCAACAACTAGGAATCAACCATGCCGATAAGCTTCCGCAAATTATCGTTGCAACAAACATTGACATACAGAGACTCAATACAACCGTCAGTTTCATCAGTGATACAATTGCCTTTCCGAAAGAGGTGACTGAAACCAGTGATACAATTGCCTCTCCGAAAGAGGCGACAATCGGTACTGATTCAAAACAACACACATCCGCACCAGACGCATTCCGGCTAGCTCCGATCAACACATACAACTACATCACACCGTCAAGATCCACGTCTCACGATCACCGCCACGGAGCGTCGGAAAGATCTTTTATCACCGTCGGTATTTCGCCTCGTATCGGTACCCTTCTTGATTTTACTTATGAGAATTCATGCTTCTTTGCTTTTGATGCTTGATTAAAGATTTAATTTGGGGAAAATAAGGGAGATTTGTGTGTATTGATTGTTTGTGAGAAACTGGTTTTTTTTAATGGGAGGAATTGGATCGTGAGATTGGAAGAGGAAAAGAAGTGCCTGTGAGTTTCAATTTTTTTCTTTTGCTGTTAATGTTATCACAAATGCCATTGTTGTCTATATTTTTTTCTATTCCTTTTCCATTGCCAAATGTCGTCTTATGGTTGGTTAGATTTTTTAATTTTAAAGAAGAGAAATAGATATTATGCGTATAGTGTTACGGGATGCACATACTGTTTTTTTTAAGTGCTATTTTGGTGACTTTCTTAGCATATTTATCATTGAGATTTTAGACCATTTGCTAATTTGATTTTTATTCCTAACATGTATTATTTTCATTTCTTTAGTTTAACTACAACCAGGTCTTCAATGTGGAATAATGAATCGATTTTTTTTGTTTCTAAGCTTAATAGATGTAGATAATTCTAGACATGGCTTTTCATTTTTTTTTCTTTTAACCAATTATCATATATAATTCTTATTTTAGTTAAGGTCAAAAATATTTTATTATTATTAGTTTAATTTCTCATGTTATAAAAAATATATAAAGAAAAAACATGTTTCTATTTCATTTAGTTATTAATTTAAGTAATTAGATTTGTAAATAAAATTATTAATTTGTAAATAAATCGCTAACACAAAAAATATTTTAATTACTTTAGAATTTAATATTGTCTTAGACATCTTATATATTATTTTGATTAATTGTTAATATTTTTATAACATTTATTCATACATCCTTTGATCTATATTGGGCTTAATATCTTCTTGTTTATTGCGAGGTACACTCGAACTGTTCATCTATTCTCGTGGATGTTCGCAAATTCATCCTCAAGACTCAATCACATGGGATCAAAGGTTAATCAAAGATTTTTCAGCCACGCGCCATCAATCAAAAAGCTAAGTTTCTAACTATCTTTTTTGTTTATATAGCATTTTAATTTTTATTTTTTGCCTTTTGATTAAAATAGGGTTTACTTTAAATAACCAATAATTAATCGTAGTTAACTTATGCCCGAATCAGGGTTTCCGAGATCACACCTACACTGAAAAATCTTTCTTTGTGCATTCTTTTCAGGGTTGACTTTTCATACGCTTTCCGACTACGCGCCCCGTCAAATACGAAGCTAAGTCTCGATTTTATTATTTTATTTAAATACTTGTTTACCTTATAAAACTGTTATTAAGGTTAACCTCCAAAGTCGATGGACTCTTCTTGCACTCACTTTTTTCCGTCTTGCCTATTTTTGCCCATTTTTCAGGGTTAGCCTCGAGAGGTTTCCTCCGACCGCCAACCATCTCAAATCAAATCAAAAGCTAAGTCATCTTTCGTATTTGTTTTAAATATTCATTCTATCTTATTTTTGTTTCTTCCCTCAAAATTAGAGCTAGCCTTAATTGTCGTTGAATTAGCCATACACTCACGATATTTTTATTCTTCTGTCAATTCTCATATGGTCAGAGTCAATGCTTCAGGCTACCTCCGACTAGCAACCCTCGTCAATCGAAGCTAAGTTTCTTTTACTCTTTTTCTTTTATTGTTATTTTATTGATTAGGATTAACTATGATTGCCTCCGAACCGATAATGCACTCACCCCTTGGTTATTCTTTCTTTTCCAATTTTCAGGGTTTGTCGACTGCCAAAGCTACGAGTATTGGTAACCCTAAACCTTATCCTCAATTATTACTTGTGTTAGATCTATAATATCATTATCCCGCTGGTTTCAATTCCCCTCTCCCTCCGCTGGTTTCAATTTCCCTCTCTCGTTATTGCTTTAATTATTAATTGTTGTGGTTAGTAATTTAGGGAGTGATAACTTTGAATTGAATCTAGAGTCACTAATTTTGCAAGAATCATGTGGTTCAATTCGAAATATATTATCTTGTAATTTAATGACTCTAATCCAGTTTAAATTTGCACTCCCT
>Vvg_1-10k_transcript/17021 full_length_coverage=2;length=2635;num_subreads=22
GACACACCAAAGCTACTATACTACTAGCTTTCTCATTTCTCCCTCTTCTCTTATAGTTTTCATGTTTCTTTGTAAGAAGGAGAAATCCTTCAAACCAAAGAAAACTACTTGAAAAAATAAGAGTTTCTAGTTACAAAGTTTCTTGAAAGAGAGTGAAGAAGAAATTCTTCATACCTTGGTGTGGAGAGTTCCAACTTGAAGTCCATCTTCAAGTCTTGAAGAAAAGTTCAAAGAGAGGTGTTATGGCATCACCTTCATCAAAAGCCTACAATAACAAGCAAAGTTGTTAGAGAAATTGTTAGTAACAATTCAAGGTTGTTAGTAACAATAAAGAATTCAAGGCATACCTCAACACTATACCGGTGAAAATCTCCTCGCCGTAGGTAAGTTAATTTCACTCTTACTCTCAATATTGTTGTTGCCATTAACGTATTTCCCTGTTAAGACGAAATTTCCAGAAAAAATAGAGAAAGCATGTGTGATTGTATCATAAAGGAGAATTGTGTCATGAAGAACAAAATTGAGTAAAGCACAGTTGGGTCTCTACCTCTGTTTGTGAAAGAAACCGGGTTATACGGTAAGTTCTTCTCGTCGAGGTAAGATCCCATAGCCACTGAAAAATTGAAGGTGCTGCAAGTTAAAAAAATACAGAGGCAACAACAACAACTCGCGGTCATCATTTCAAAGCGATAACAACAAACATGTTTAAAGAAAAAATTCGTAACAGCACCACGGTTCTGAATCGTTCAGTAACAACAACAATTCAGGGATTCAGAACATGTTTACAGGTTCAAAACGCAGCAATCATAGCTATTTCCAGAAAACAGAATTGATAGTCACCTCAACAAAATCCGGCAAACACCTCATTGCCGCAGGTAAATCGATTCCGCGCTTACTCTCTCAATGATATTGCTGTGAACCTTATTTTTCATGTAAAAACCAAAAAAAACGCCCAGAATCATTATATTTGCTAAGCTCTAGATTTCTTGAACTTGAACTGCGATAACAATAAGTTTGAAATTCTAACTGGTAAAATCGTGATTCCGTGAGAGATAAGAGGAGAACATAACAAACCTGGTTTGTTCCTCCATAGCCACCGTGAAATTTTTGATGAGAAATTGTTACTGTTGTTGTTACTCCGAGAAAGAGAATTGAGAGCCACACAGGTTGCCACTGTTGTTGTTTCGCAGGGAGAGAAACCGAATTGTTGTTGTTCAATCGCAAGCAGAGAACGAGTTTGAAAGAGTAACTCAGTGAGAGCGAAACCGAGAGAGGGTCACCATTGATTGACTCGGTGATTGAAAGCGAGAGAGGAATTTGCGAGAAAGATGTCGAGTGAGAACAAACCAAGAGAGTGAGGTCGAGCTATGGTAGTTGTTCACCGTGAGAAGAGCGAAACCGAGTTGCCATTGTTGTTGTTCGGAGACTGTAAGCTTGAGAGACACCGTAAGCAGAGAAAACAACGAAAATCCATGGTTGTTCATCGCAAATGAAATTGAGATAGAGGGGGAGGGGATTTGTTCTGTGTTATTCCATTTGGTTTGTTTCAGAATCGTGAAAATGGGGGAGAAGAAAGCGCAGCCTCATTCCCACAAACTTAGGGTTTTCTCTCTAACCCAACTTTGTGTGTTAAGACATGGGCGGATCCGGGTTCCATCTGACCCGACCCGGTCCGGCCCTTTTTTTTTAAATTTTTTAATTTTCAGCTTTTAGTCAATTTGGGCTGCACCCCCCAATCTGATTCCACACCCCTGGCCCAATCTTATTTTTTCTCTTATTCTTATTTCAATTTTTTTTCTAGTTTCTTTTATTTTCATGAAGAAAAGATTAAATATTTTAATATAGGATTTAATTTGATTTTTCTTAATCCTTATTAAAAATGACAAAAAATATGTTTTTTTTAAGATTACAAATTTTCTTTTAATATTTTCATATGTTTATAAGTGTGTTTTTTTTAATTCTTATTTAAAACTCCAAAAAAATATATTAGATGCATATGTTTCTAATTATTTTCTCTTTTCATGAAAAAACACAAAAAAATATCTTCTTTTAGAATTAATTTTTATTTGAATTTGATATTTTCATATTAATTTTGTGTAGTTAATCATGTAAATTTTATTTGATTACTGTTGCACATTACTTGAATTTTCTAACTTCATCCAAGACTTCGAGATTATTTCTCTATTGTTCTCTGTTTTGTCTGTTTTGTTTGGTCTTCCATTTGCTATAGGAGTCCATAAAAACTTACTGGATGATCATGGAACGCTGAAAGCTGTGAGCTTACTCGACATTCTTTTTCTGCTGGTGAGGATGCTTAACATCTGTTTAAATCCTAATTTATTCCAAGCACATCACTTGAGGATCACGGTAACACCTCAAACTCAAAAATCCAATTTTCTCATTCTTCGAGGTAAGCCTAAAACTCAATCAACTGCTTTCACAACAGTAATCAATTCACTTTCAAATCATTTTCAAAAAAAACAATGTGGGGCCTCTCGAATATTAGAGAGTATAAGACCCATTTCTTTTTCTTTTTGTACAGTTTTCAAACAAATAAACTTCTTTCAAAAACAAACTTTTCAAACCATTTTCAAAACAAAACTTTTCAAAACTATTTTCAAAACAACAAAACTTC
>Vvg_1-10k_transcript/17065 full_length_coverage=2;length=2631;num_subreads=59
GACACCAAAGCTACTATACTACTAGCTTTCTCACTTCTCTCTCTTTGCATAATTTTCTAGTTTCAAAGTTCCATAGAAGGGAGGGGTAGTTCTTCATACCTCACTTGAAGATCTTTATCTTCAAGCTTCCAACTTGAAGTTCATCTTCAAGTCTCCTTAAATATCCAAAATTCTCCCACAATCCAAAGAGGTTTTGTTACAATAACTTCAAAATAAAAAAAGTTGTTAGTAACAACAATTCAAACTTGTTTCAAGTAACAATTCAAAGTTTGTTTATCATTAAATCAAATTCACATAAAAAACACAACAAGTTGCAACAAAATCATGGTGAAGCTTTAATAATAAATTGCAACAAAAATTCAACAATAAGCCACGGTTCTGTACAACACCGACACAAAAAATGGACAATAGTTCAGAAACACAGAATTGCTCAGCAACAATTAATTCATAAGCAAATCACAACAAGAGATTCATAGCATAATTTCCAGAAACAGAATCAACACATACCTTCAACAATAATCCGGCGAAAATCTCCTCGCCGTAGGTAAGTCATCTCCACTCTCAGTCTCAATATTGTTGTTGCTTTGAACTTTGGCTGTCCTGTAACATAAAAATCACCAGAAAACACATATAGCTTGAGTTATTATTGCTGTAAGTAAAAGCAAAAATTCAGCATACGATCAACAACAATTCGTAGCCGTACAGCAACAATAACAACAAATTTCCAGAAGCAGTAGAATCAAAAAAACACAGAGCCAAGGTCGAATTTGTACCTGTCAGAGTTGTCGCCGGAATTGGTTCGCCGGATTTACTCCGGCCAGGTATGTTTCTTCAATTCCTCCTAAAAATTCTGAAGCTAGCTTGTTCCTTTTGATGCACTGAGTCAAGTTTTTACCTTTAATTGCATAAATTCAATTTCAGTTATCATTTTTATTCTGTTGAAAATGAAATCAAGAATCAATGGTCATATGAACTTCAAACTCAGAGGTATAAAACAAAAATAAAAAATCGTGAGAATCATACCTTCCACTGTCGAATCTTGGTGAGGTTTGCAATAACGAAAAAACCATTGTTGTTGTTCAAAGAGAACCGAAAGAGAGGACTTCGGTTTGTTGTTGTTGTTCACCGAGAACACTGTGAAGCTGTTGTTGTTGTTTTTCGAGTGAGTAACCGCGAGAGAGATGGAGAAATTGAGAGAGTGAACTCGCGAGAGAGACGAGGCCGATTTGAAAAAAGAAACAAGTTGTGTTGTTGTCTGTGAGAGAGAGCAAGAGCAATTGAGAGAGGGCCATGAGCGATTGAGAGGGAAGAGAGTTTTTTTTTTCTTCTGTTGTTTTCTCCAGAAACATCGTGAAAGTGAAAGAGAGAAGGAGAAAAGAGGCTCTGCCTCTTTGACTTGTTAGGGTTTCAAAAAACCAGCCCCTTTGTGGTAACTAGTGGGCGGATCCGGGTTCCATCTGACCCGACCCGGTCCAGCCCACTTTTTTTTATTCAGCTGTTAATTAATTTGGGCTGCACCTCTCAATTTGATTCCACACCCCTGGCCCAATTATATCTTTCTCTAATATTTCTTCCTTTAATTTTCTTTAAGTATCTTCATAAATTGTTAAATATTTTAGTATAGGATTTTAATTTTTCTTTTCTAATCCTTTATTAAAATACCAAAAAACATATATTAGATACATATTTTTATTTATGTTTCTAATTATTTTCTTCTTCTCATAAAAAAACAACAAAAATATCTTAGATGCATATTTAATTTCATGCTTTCTAATTATTTTCTCTTTTCATGAAAAAATAACAAAAATATCTTCTTTTAGAATTAATTTTCTTTTGAATTTGATATTTTCTTTTAATTTTGTGTAGTTAATCATTTAAATTTCTATTTGATTACTGTTGCACATTTTATTTGAATTTTCTAACTTCATCCGAGACTTCGAGATTATTTCTCTGTTGTTCTCTGTGTTGTCTGTTTGTTTGATCTTCCATTTGCAGTAGAATTCTATAAACAATTATTGGATGATCATGGAGTGCTGAAAGCTGTGAGCTTATCCGATTATTCTTTTCTGCTGGTGAGGATGCTTAATATCTGTTGAGATCCCAATTTATTCAAAGCACATCACTTGAGGATCACGGTAACACCTCAAACTCAGAAATCCAAATTTCTCATTCTTCAAGGTAAGCCTAAAACTCCATAACTGCAGAAGAATTACTTGTTTGTTTTCATCAATTCAACTTCATTTTCAATCAACTGTTTTCACAACAGTAATCAATTCACTTTCAAATCATTCAACTCATTTTCAAATCACCCATTGTTTTTCAAAACAGTGGGGCCTCTCGAATATTAGAGAGTGTAAGTCCCACCTCTTTTTCCTTTTTGTACAGTTTTTTCAAAACTTTTCAAAACGATCAAAACTTCTTTCAAAACAAAAAAACAGTTTTCAAACAACAAAAACTTTTCAAAACCCTTTTTCAAATCAATTTCAAAACAACAAAACTTCAAAAAAACAATCAACCATGTTTTATGAAAATAAAACATGGGCCTCCACATAGGTATAAGTCCCATTCCAGTACATGAAATTCGGTATTTCATTGTACGCCTTTTGTAAATATCTCGATCAACAAAACTCC
>Vvg_1-10k_transcript/17147 full_length_coverage=2;length=2604;num_subreads=60
GACACCAAAGCTACTATACTACTAGCTTTCTCACTTCTCTTTTCTCTCATAATTTTCAAAGTTTTCTTAGTTCCATAGTTAGAAAAAGGGTGAAGAAGTAGTTCATACCTTAGTGGAGAGTTCCAACTTGAAGTTCATCTTCAAGTCTCCTTAATATCCAAAGGCTCTCCCACAATCCAAAGAGAGGTGGTGGCACCGCCTTCATCAAAAAGCCTACAACAATTTCAAAAAGGGGTTGTTAGTAACAACAATCCAAAGTTGTTTCATCATCAACAATAAACCGGCGAACACCTCCTCGCCGTAGGTAAGTTGTATTCATCCTCATGCTCAAATATTGTTGTTTAATCATTACTACAAATATGTTATTCTTGTGCATAACTGAAAAATCAAAAACATAGAGGTTGAATTTTTTGTTGTTGTAAGTGAACAAAACAAAAACACAGAAGCAACAACAAAAGTTAACAACTAATTCAAAGTTGCAAGAATCAATATTTAACAATTTCACAAAGTCACGGTCCAGAATTAAAGTTTCAGCAACAAGCATGTTCAAAAATTCAGCAATCACAGGGACAATTTACAACAGTTCAGAAGTAGCTCAAATTTGTAAACTCGCAGCAGTCATAAACAAATTTCAACAAAACTTTCAAAGCAGCAATAACAACAACTCAGATTCAAAAATTCAGCAAACTAACAATAACAACTTGCAGCCAGGATTCATAAACAGAAGCATACGGATTAAAGACGTACCTCAGCAATTAACCGGCGAACATCTCCTCGCCACAGGTGAATCCCTTCTGCTCTTACTCTCGATGTCACTATGAATTGTTACTGCAAATATGTTGTTTTTGTTCATCATCCAAAAATCAAAGTAGAAGAGAATATAAGTTTGTTGTTATGTCATATGAAAAAAAAACGGTTTATATTACCTTGAACATGATAGAACCATAAGAGAAACCGAGAGAGATTTATGCTGTTGTTGTTTTTCGTCTCGGCAAGAACTCAACCGAGAGAGCAGAGAGAAACCGATGGCGCTGAGGTTGTTGTCTTTGTTCTTGTTTGTTGAGCGAAAGCAAGAGAGAAAACCACTGTTGTTGTTTGCTGCGAAATCGAGAGAAATACAAGTTGCCGCCATTGTTGTTCGGAAAGTAAGCACCGAGAGCGGATGAAGGCAGAGAGAATCGTGAGCGAGAGTGAGACCGAGAGCTTCGTTTGTTCGCTACGTGAGCAGAGAGGGATAGTGATTAAGAGGAGCTATTGTTGTTGTTCGCTATGAGCAGAGAAGAGAGAGTTCGTTCTCCAAGTTTGTTTTTTTCAGAAAATAGCGTGAGAGAGAGAGGAAGGAGGCGCTGCCTCTTCTCTTTTGTGTTTTAGGGTTATGTCAACCCAATTGTGAATTAGCAAAGGGTGGATCCGGGTCATTCCTGACCCGACCCGGTCCGGCCCATCCTTTTTTTTATTTCAATTTGGGCATGCACCCCCATCCGGGTTTTAAACCCCCTGGCCCATTCAATTAAGTTTTCTTGACTAATTCTCTTTTAATCTTTTTTTATATAAATGTTTTCATGTGATTTAATATTTTATTTTAATATAGGATATAGTTTTATTTTCTAATCCTTATTAAAAATGACAAAAAACATGTTTTTAATATTTTCATATGTTTACAAGTGTGTTTTTTCTAATATTTATTAAAAAATCCAAAAAAATATTAGATACATATTTTTATTTATGTTTCTAATTATTTTCTTCTTCCCATAAAAAAAACCACAAAAATACTTTAGATACATAGTTTTATGTTTTCTAATTATTTTCTCTTCTCATAAAAAATCACAAAAAAATATCTTTATTAGATTAATTTTCTTTTGAATTTGATATTTTCTTTTATTTTTGTGTAGTTAATCATTTAAATTTCTATTTGATTACTGTTGCACATTTTATTTGAATTTTCTAACTTCATCCGAGACTTCGAGATTATTTCTCTGTTGTTCTCTGTTTTGTTTGGTCTTCCATTTGCAGTAGAATTCCATAAACAATTACTGGATGATCATGGAATGCTGAAAGCTGTAAACTTATCTGACGATTCTTTTCTGCTGGTGAGGATGCTTAACATTTGTTGAAATCCTAATTTATTCCAAGCACATCACTCAAGGATCACGGTAACACCTCAAACTCAGAAATCCAATTTTCTCATTCTTCGAGGTAAGCCTAAAACTCCATAACTGCAGAAACGAAATACTTGCCTGTTTTCATCAATTCAACTTCATTTTCAATCAACTGTTTTCACAACAGTAATCAATTCACTTTCAAATCACCCATTGTTTTTTCAAAACAGTGGGGCCTCTCGAATATTAGAGAGTGTAAGTCCCACCTCTTTTTCTTTTTGTACAGTTTTTCCAAAACAATAAAAACCGTTTTCAAAACTTCTTAAACAAAAACTTTTCAAACCTTTTTTTCAAATCAACTTCAAAACTTCCAAACTTCAAAAATAATCAACCATGTTTTATGAAAATAAAACATGGGCCTCCACATAGGTATAAGTCCCATTCCAGTACATGAAATTCGGTATTTCATTGTACGCCTTTTGTACATATCTCGATCAAAAAATCC
>Vvg_1-10k_transcript/17164 full_length_coverage=3;length=2636;num_subreads=60
ATTGTTTTTTCAAAACAGTGGGGCCTCTCGAATATTAGAGAGTGTAAGTCCCACCTCTTTTTCTTTTTGTACAGTTTTTTCAAAAACGATCAAACTTCTTTCAAAACAAAAAAACCGTTTTCAAAACTTCTTAAACAAAATCTTTTTCAAATCATTTTCAAATCATTTTCAAAATCTTCAAAACTTCAAAAAACAATCAACCATGTTTTATGAAAATAAAACATGGGCCTCCACATAGGTATAAGTCCCATTCCAGTACATGAAATTCGGTATTTCATTGTACGCCTTTTGTACATATCTCGATCATTAAAACTCCAAAAAATACAAAACAAAAATGAAGGTTTCTTCAAATCTTCCCATAAAACATGGGCCTCCATGTAGGTATAAGTCCCAAGCCCCTTTGTAAATGTGTGTTTACATAGCAGTGGATAATTCAACGGGCCTCTCTCCGAGTATAAGCCCCGAGCTCCTGTAAATAAGCTGATCATCGCTGCAGGTACATTTCCTTCATAAACTCCATTATATACACGTACACTTTGTCATATATATATGTGCTTATACATATTTGTTCATGTTTGATCATACTTGTTCATGTTTGTCCATATATGTGTTATGTGTGCTTGTTCAACTTAGTATAACACTAGGTTCCCCATAGCCTCCTATTGGGCTTCGTGCAAAGAATCTCCATTAGTTTAGGTTAGGACATAGAGTATGGTTTCCCGGTGAAATCGCTCTAAGAGATCAAACCAACTATACCATGCCTCCCCTTGGGCTTTGTACAAAAGAGTGACCCTCCCATAGCCTCCTCTTGGGCTTACAATGCAAGGACCCTCGATAGTCCCTCCCATAGCCGCCTCTTGGGCTTAAAATGCAAGGACCCTCGGATAGCCTCCTCTTGGGCTTCGTACAAGGACCCACGGGCTTCTTATAAGCATCCCCAGTATCCAAATCAAAAAACCCTAGGAGATTAGACATTTATCATCTCTTTGATAGGAGTATCTCTTCTATATCATCACGAACAATCAATCAATCAATCAATCAATCAAACTTTTTTTTTGCCACAAGGCTGGCTAATCAATCAAACTTCTTTTTGCCACCGTACTGGCTGATTAATCAAAGTTTTTGTCACAAGGCTGACTTCATTGAAACTTTTGCCACAAGGCTGGCTGATTAATCAAAACTTTTTGTCACAAGGCTGACTTCATTGAAAGTTTTTGCCACAAGGCTGGCTAAAAAGCATCTTTATCATTCTAAGCGCCATAAGCGGCACAGCCCCGGGCTTATAATGAAAAGATTTTCAAACAAAAACAAACAGATGTATGTGATGATATAGATTAGATACATCGAGCATAGAGATGACATATGTCTCTTTCCTTTTGCTTCCACTAGCATAAGTGGGAACTACGATTGCTCTGACTTTCTCAACATCCCTTTGAGAATACGTAGGCACAAGGTCTTACTCCTTGGCGAGCAAAAACAAAACAAAACAAACCACTCAAACCTTAGCACCCGTAGACCCCGAGCTACAGATGCTCTGATTCCCTTTAAGGGATATGTATGCAGAGGATCACGACGATCTTTGCGAGCATAATCAAACAAACACCTTAGGTCCCACCTATCACCACAGAACCCACATAGCATAGAATTGAAATGGAATAAAACAAAAGAAAGCCTGTAGAGAACTACAGATACGTTGGGTGCTAATACCTTCCCTTCGTATAACCAACCCTCTTACCCAAGATCTCTCCCCACCCTTAAGGTTATTGCAGCTTTTTCCCTTTCCTCTTTTGGAAGCAATAAAAAGCTTGGTCGAAAAGAACAAAATCATTTTCTTGAGCCCCGAGCCCAAAGAAGGCATCAGGTGTCTCATCCCGCAAAAAGATTTTATTTTCACGCGACAGAAAAATGGCGACTCTGCTGGGGACCATCTTTTTATTGTTTCCAAAGAAAGGGTTTATTTTAATTGTTTTATTTTGCATTTTTATTTTTGTACATGTGTGATTCTTGTTACATTTGTGGTTCTGTTACAAGTGATACATTATGGACAAATCCTAACCCGGATTAAGTACACATAAGAAATTAGGTGGAGGGTATAGTCAGGTACAGGCGTACTTGAGAATCCTTCCGCTCAGTGGAGGTTCCTTGTTGGTAATATATGTTTAGCATGCTTTCGTAGCGAAGACATTATTGCCGCATTGAACTATAGAAGCTGAGTTGGCCGTAGAACCCCAACCCATCCTGGCCTATTAGGACGTGGTGCAGAAACGGTCCAGGTGAAGACTTGGATAGTTGTCATGCGGAGAACCACACTCAGACGAGTTTTTCTTGAGAATATTTCTGGCACATCAGTTTAATCGTGTAGGCCGGTAATATCCGAAATAAGAATGTAGACTCTGACGTATCAGTAGAACATGTTGTACAGGTGATTAACTAGATCTATCCCTATTTGGTTCTCTGACCTCATGCTCGTGACGCCGGACCTTTGAACCTGTGTGTACTATGTTTGAATTACTATGTTTGTATTACCATGTTTGTAGAACCATGTTTGCGTTACCATGTCCGCATCACCGTGTTTGAATATGTGGCATTCATGCATCCACGCATTCATGCATTCATTAAAAAACCATCTTTTTTTT
>Vvg_1-10k_transcript/17240 full_length_coverage=9;length=2611;num_subreads=60
GACACCAAAGCTACTATACTTCTAGCTTTCTCACTTCTCTCTTTTCTCTCATAATTTTCAAAGTTTCTTAGTTCCATAGTTGGAAAAGGGGTGAAGAAGTAGTTCATACCTTAGTGGAGAGTTCCAACTTGAAGTCCATCTTCAAGTCTCCTTAATATCCAAAATTCTCCCACAATCCAAAGAGGTTTTGTTACAATAACTTCAAAATAAAAAAAGTTGTTAGTAACAACAATCCAAACTTGTTTCAAATAACAATTCAAAGTTTGTTAATCATTAAATCAAATTCACATTAAAAAGAAAACAATTTGTAACAGATCTAACGTTGTAATAGCAACAATCAACATAAAAATTCAGCAACCACCACAGTTACAATAACAATCCAAATTGTTTTTCAAAAGATCAAAATTCAGCAATACAACAGTTGCAACAAAATCACGGTTCAGCATCATAACTCAGAGACAAAAATTCAGCAGCAACAATCAGTTACAACCCTGATTCGCGAATAAACAGAAGCAGAACAACCGACATATACCTGCAACACTAATCCGGCTAAAACCTTCTCGCCGCAGGTAAATCTTTCTGCTTTCACTCTCAATATTTCAATTAATCAGTGTTGTATCTGCAGCTTCCAATCGGTCCTACAGAAAAACAGAACCATTCAAAGAACTCAACAACAGGAAGTTCACAAATTTTCAGAGAAGAAATTTGAAACAACATCAACACAGTAACAACAGCTTACAACAAATTTCCAGAAACAGAATTAACACATACCTCGGCAATTAAAACCGGCAAAATCCTGCTTGCCGTAGGTAATTCGATTCCCCTTTCACTCTCAACCTTGTTGTTAATTTTTGTTATACCTGTAAGTCGCTCAAAACCGAATACAGAGGGCATAAACATTTGTTGCTAAGTCGTAAAAAGAGGAAAACGAAATTGAAACAAAATTGTGTTACCTCAAGCCATGAAAATCCGAGAGTTGTGATTATTCAACCGTTGTTGTTGTCATGAGGAACCGAGAGCAAAGAGAGTGATGGAGAGGAAAAATTTCGTGTTCTTCCATTAATCTTCATCATGAGAAATCGAGAGAGGAAGAGCTTTGTTGTTGGTTGTTCATTGAGAGAGCACCGCGAGAGAGATAGAGAAATCGAGAAAAGATGGAGAGGATGTTGTTTGTTGTTGTTTGCGGTAAAAAAGGAGGGAGTTTGTTCTTCTATTTCTTTTTTTTTACAGAGAAAAGCGTGAGGAAGAAAGGGAAAGAGGCGCTGCTGCCTCTGTGTTTGGTTTTTAGGGTTTTCTCAAAACCCAGCTTGCATTAAGAGGAAGGCGGATCCGGGTCATCCTGACCCGACCCGGTCCGGCCATCTTTTTTTATTTTATTTCATTTTGGGCTGCACACCTCCATATCTGTTTTTAAACCCCCTGGCCCATTCAATTAAGTTTTCTTGACTAATTCTCTTTTAATCTTTTTTTATATAAATATTTTCATGTGATTTAATATTTTATTTTAATATAGGATATAGTTTTATTTTCTAATCCTTATTAAAAATGACAAAAAACATGTTTTTTAATATTTTCATATGTTTACAAGTGTGTTTTTTCTAATATTTATTAAAAAATCCAAAAAAATATTTTAGATGCATATTTGATTTTATGTTTCTAATTATTTTATCTTTTCATGAAAAAAACACAAAAATATATTAGATACATATTTTTATTTATGTTTCTAATTATTTCTTCTTCTCATAAAAAACAACAAAAATATTTTAGATGCATACTTATATATATGTTTCTAATTGTTTTCTTATTCCATGAAAAATCACAAAAAAAAGAGATATATTTTCTTAGATTAATTTCTTTTGAATTTAATATTTTCGTATTATTTTGTGTAGTTAATCATTTAAATTTCTATTTGATTACTGTTGCACATTTTATTTGAATTTTCTAACTTCATCCGAGACTTCGAGATTATTTCTCTGTTGTTCTCTGTTTGTTTGGTCTTCCATTTGCAGTAGAAGTCCATAAACAATTACTGGATGATCATGGAATGCTGGAAGCTGTGAGCTTATCCGAAGTTTCTTTTCTGCTGGTGAGGATGCTTAACATTTGTTGAAATCCTAATTTATTCAAAGCACACCACTTGAGGATCACGGTAACACCTCAAACTCAGAAATCCAAATTTCTCATTCTTCGAGGTAAGCCTAAAACTCCATAACTGCAGAAGAATTACTTGTCTGTTTTCATCAATTCAACTTCATTTTCAATCAACTGTTTTCACAACAGTAATCAATTCACTTTCAAATCACCCATTGTTTTTTTCAAAACAGTGGGGCCTCTCGAATATTAGAGAGTGTAAGTCCCACCTCTTTTTCCTTTTTGTACAGTTTTTCAAAACTTTTCAAAAACCGTTTTCAAAACTTCTTAAACAAAAACTTTTCAAACTTTTTTTCAAATCATTTTCAAAACTTCAAAGCTTCAAAACCTCAAAAAACAATCAACCATGTTTTATGAAAATAAAACACGGGCCTCCACATAGGTATAAGTCCCATTCCAGTACGTGAAATTCGGTATTTCATTGTACGCCTTTTGTACATATCTCGATCATTAAAACTCC
>Vvg_1-10k_transcript/17261 full_length_coverage=6;length=2621;num_subreads=60
GACACCAAAGCTACCATAACTACTAGCTTTCTCACTTCTCTCTTTGCATAATTTTCTAGTTACAAAGTTCCATAGAAAGGGAGAGGTAGTTCTTCATACCTCACTTGAAGATCTTTATCTTCAAGCTTCCAACTTGAAGTCCATCTTCAAGTCTCCCTAATATCCAAAATTCTCCCACAATCCAAAAAGGTTTTGTTGCATCATCTTCATAAAAAAGGCCTACAACCACAATCCAAAGTTGTTTCAAACAATTTGTAACAAATTCAAAAGTTCATAACATGTTCAAAACATCAATAATAACCATTCAAATTGTTCTTCATTAAATCAAATTCACATAAAAAATTGCAATGGATTTGAGGTTGTAACGGTAACAATTTTTAACAAAAATTCAGCATAACAACAACACAGTTCCAGAATTGTTTTGACAATTAAATTCAAAACACAGCAAGCAGTAGCGGTTAAAGTCATACCTCGGCAAAATCCGGCGAACACCTCCTCGCCGTAGGTAAGTTAATTCCTCTCTTGCTCTTAATATTGTTGTTGCTGTGAACTTTGGCTTTCCTGTAACATAAAAATCACCAGAAACACATATAACTTGAGTTATTATTGCTGTAAGTAAATACAAAAATTCAGCATCGCAACCATTAATCCAACAACTCAGAATAAAATCAACAACAGCAAATTCGGATTCCAGATGCAGAATAAGATGCATACCTCAACACAAATCCGGCGGAATTATCCTTGCCATAGGTAAGTCAATTTCCCTCTTGCTCTCAAAATTGTTATTGCTGTTAAATTTATTTCCTGTTAAAACAAATATAACCAGAAAAAAAACAGAGGAAATAACATGAGCTATCACTGCTAATTGTTGTTGTAATAAGGAAACAGAATATGACTTGTAAACTATCACTGCTATATCATATACCACAAAATAACAGTTAAATCTGAAGCAAAGAAAAAGAAACTTACCTTGATTTTCACCCCTGTTCATGAGTCTGTTAAAATCAAGTTGTTGTAGAGATGAGGTTGTCCTTGCAGTTCATCATGTTTTTCGTGTGAGCTTCTTCAAGCTCCTTCCATGGCCGCCGTGAGTCTGTCAAGAGAGGTTTTCATCTCTTGTTGTTGTTCGCCATAAAACCGAAAGAGAGGGATATTGTTGTTCAGAGAGAAATCGTGAGAGAGAGCAAGAGAAATCGAGAGAGATGGAGAGGAGAGCGCTGCTTTTGCCGTTCACCAAGAGCGACTCTGAGAGAGAGGAACCACCGAGTTTGTTGTTCACGGTGAGAATCCGAGAGAGTGTGAAAAAATCGCGAGCAGAAAAAGAGATTGATTGAGAGGAAGAGAGGATTTTCTTTCTGTTCTTCCATGGATATTTTCTTCAGAAGCGTGAATGAGTGAAAGGGGGAAGAGGTGCCGCTGCTGGCCCTCTTGTGATTGGTTTAGGGTTTTCACTAACCCAGTCTTGTTTAGGTGGCGGATCCGGGTCACCCTGACCCGACCCGGTCCGGCCCAGTCTTTTATTTTTTTAATTCATCTTTTTTGGGCTGCACCCCCCAATTTGATTGTCAACACCTCTGGCCCAAGCATTGAGTTTTTTAACTATTTCTTTTAATTTTCTTTAGAAAATAGTTTGCATATAAAAAACTTAGTATTTTATTTTAATATAGGATTTTAGTTTTTATTTTCTAATCCTTATTAAAAAATGACAAAAAATACGTTTTAAGATTTAAGTTTCTTAGAAATATTTTAATATGTTTAGAAGTATATTTTTAATCAAAGATATTAAAAAACAACAAAAATATATTAGATGCATATTTAAGTTTGTGTTTCTAATTATTTTCTCTTTTCATAAAAAATCACAAAAATATCTTTTCTTAGTTTAATTTCTTTTGAATTTGATATTTTCATATTATTATGTGTAGTTAATCATTTGAATTTATATTTGATTACTGTTGCACATTACTTGAATTTTCTAACTTCATCCGAGACTCCGAGATTATTTCTCTGTTGTTCTCTGTTTTGTCTGTTTGTTTGATCTTCCACTTGCAGTAGAATTTCCATAAACAATTACTGGATGATCATGGAATGTTGAAAGCTGTGAGCTTATCCGACTATTCTTTTCTGCTGGTGCGGATGCCTAACATCTGAAGATCACGGTAACACCTCAAACTCAGAAATCCAAATTTCTCACTTTCGAGGTAAGCCTGAAACTCCATAACTATGCAGAAGAATTACTTGTCTGTTTTCATCAAATCAACTTCATTTTCAATCAACTGTTTTCACAACAGTAATCAATTCACTTTCAAATCATTTCAACTCATTGTTTTTTTCAAAACAGTGGGGCCTCTCGAATATTAGAGAGTGTAAGTCCCACCTCTTTTTTTTCTTTCTTTTTGTACAGTTTTTCAAAACAAAAAAACCGTTTTCAAAACTTCTTAAACAAAAACTTTTCAAACCTTTTTCAAATCATTTTCAAAACTTCAAAACTTCCAAAAAACAATCAACCATGTTTTATGAAAATAAAACATGGGCCTCCACATAGGTATAAGTCCCATTCCAGTGCATGAAATTCGGTATTTCATTGTACGCCTTTTGTAAATATCTCGATCATTAAAACTCCT
>Vvg_1-10k_transcript/17300 full_length_coverage=3;length=2619;num_subreads=60
GAGAGCCGAAGGAAGAGAACTAGAGAGCTGGAGGGAGGGAAGGAATAAAATCCTCGATTCAAGGCAGTCTAAGATCCTAGAGTCTTTTTCGAATGCCCTTAATTTCACTGAGATCACCAATTAAGATTTCGCTTATGGTAAAGGTTGCTAAGCGAAAGCCTCTCTGCAATGAGGGAAAGCCACAGAAGCTGGCCTTACAAGATAGGGGGGCTGTCCAAAAAAGGAGATTCTTTGAGTTCATACCCAGTAGAAAGAAGGGCAGCTGCTAAGATCCCAAATCGAGATTGGCTAGATGGGAGTAGCTCATGCCCGGCTCGGGAAATGATGTTTGATAAGTAAGATGGATTCGTTCGTGAAAGAAAAAAAATGCAATGGTGGGAAATGAATAGAAATGGCTGGTATGTTTTAGTCTTTCCCCTAATGAGGTGCCGACATCTGTGTTAGTTCCTAGGAGTGATGTTACAACATCCCTTAGTAAGAGCATCCGAGATAGCCAAAGATCCGAAGGAGAAGCAAGAACAAAGGTGGTAGCACATTAGAATAATAAGAATTCAAATAAAATCCAGCTTAAAGCGCTCAAGGAACCCTATTTCATTTCGAGATCCCTACCCCACAGATTGAGACCGAGTTCCAGTTCCATTTTAATAATTTTTTTCTAAACCAGCATCAGTGACTATCTAAGCACCACCATAAAATTACGGAACAAACTGTAGTTTGCGGCAGTTACTGTTTTTATAGCCATAGTCTTTCTTTGGTTCGAAAGCGAGATTGAGATCTATATTTTATATAAACCTCTGACGGAACGGAATGCAACTTTTTCCTATTGATCCAGTTTACATTTACTCAGTCAGTAGTTGGCCGTTGATTTCATTTAGTTGACCGAGAATCAGGAGCAGCACCATAAGGGGGAGGCAGCATCTGAGCTAGTTTCATCTGTCGATTGAGTTGAATCAGCAACAGAGCCGGTAGCCTCACCAATCTATATAGTTCTTTCTCAACCATCAGTCTTTGTAGATTTATTCCTTTCGTGCGTTCTTTTGATCTAGCCATAGTGACTCTCTATCCGTTGTGGGAGTGAGTGTTTAGGCGGGGCCTAAGAATGAATGATTTACGCGCTCCTTCGTTCATAGCACGGAGTGAGATGTCTATGTTCCCACCAGAACCTACGTACGTGTCAATCAAGGCCTTTTTTATTTTTGCCTATGATGCCATGCCTGCTGTTACTTCACTCGGTCAATGGGGATAAACCACTGTATCTCGCTTTTTTTGATGCTACTTAGACTTGAATCAACCAACCGGATCTGTTCGATCTCCTGCGGCGAGTGCTGCTTCTTTGACCTGTGCTTCCTACGCCTTTGCCCGTGGGTCAATTGCTCTTGGTTTTGGCACTCTAGGAGAGAGGAGGGGGGATACCGTAAATCCACTCTGCTACAGGCTATTCAGCTAACCTTTTATAAAAATGTCTTAACTAAAATAAATAAGAGAAGAAAGCCTCAGAACGAAAGAAGGATAAAGCAGAACTTGCGTAAGATAGAAAGATCTCTTATCCCATTTATTGCCTAAAAAAGGGGACCTACTCTCTTTTCTAAATCCAATCAATAGCCCGTTCCAGTCTAACGAGATTCCTCCCTTTCACCTTTCAGTCGATTAAGCAATTGATCCAGTCGTTGACGTTGCAGGTGATTCTTATGATTCCCGTCCCGGCCACCACCTTTTTATTTAAAATCTGGATCCATAATTATGGCCGGTTAGCTACTGAGATAGCGTGGCTATTGATGGGTGTTGAATGATTCTTGATAACGTGGTTTAGAGCTAACATAGATTCAGTTGGGGTAGAGGTCTTGTAGAGCCTGATTGACCAGTTTCCCTGATGAAGAAGAAAATAACTCGACTTTGCCAAAGACATATGAGGCATACTCATCTGAGTCTTCGGGTCCAGAAGTCTATACTACCTCCTAAATAGGACTCATTTGGTTAAGCAGTAGATCCAGCTTATGACTCTATTAGATAGACGATGCTCAGATAATCCAGTTCTCTAACGTTAACTAAGAATACTATAAGAGGAGAGGAGAAGTCGACTCATGTACTCTATCTACGAAACCTGCCGTGCCTTTATCGTTGGGGATAATATTCTTGATGGCGAGTGGTTGAGTATATAAGAGAAAGGCAGCTTTTAGGAGTGATCTTTCTTTACTTCGGAGTAGAATAGGTGCAAGGGGGATTACTCTGAACTAACTAAGCCTAAAGGCTATCCAGCTTAAGGATTAAATTATTTAGACGGGAATACCCCGTCGGTAGCAAAGGCAGAAGGAAAAGGCAGGAATGCACCTTAAGGGGGAGTTCCTGGGTCACGAGCTGGGCTTGCACCAGCGCTTTCCAGATGCATGGTCCGGATTTCTTTCTGATCGTTTGATAACTCGGTTCGTCCTCGACAAAAGGCAAGACTAATGAAGACTACATCCGGGGGGAGAAGGGGTTCTTCTCCCAAAGTCCGTCGGGCCGACGACAACCCGCGGCAACCATACCAAGACCTAACGAGATATTTTTCTCTCTCCCTCCGTTTTTGGCGCCAAAAACCAACCTGTCAGCCCGGCCAGGGCGCACGGAGGTGTGTCCCGG
>Vvg_1-10k_transcript/17797 full_length_coverage=6;length=2594;num_subreads=60
GACACCAAAGCTACCATAACTACTAGCTTTCTCACTTCTCTCTTTGCATAATTTTCTAGTTACAAAGTTCCATAGAAAGGGAGAGGTAGTTCTTCATACCTCACTTGAAGATCTTTATCTTCAAGCTTCCAACTTGAAGTCCATCTTCAAGTCTCCCTAATATCCAAAAATTCTCCCACAATCCAAAGAGGTTTTGTTACAATAATTTAAAAATAAAAAAAGTTGTTAGTAACAACAATTCAAACTTGTTTCAAGTAACAATTCAAAGTTTGTTCTTCATTAAATCAAATTCACATAAAAAACACAACAAGTTGCAACAAAATCATGGTGAAGCTGTAATAATAAATTGCAACAAAAGTTCACAGGTATCAACAGTTCGTCACGGTTTTGAATCACTCAAACAACAACAACCCAAAACAAAATTCAGCAACAGATCCTAATCTATCAAATTTCCAGAAGCAAATACCTCAACACTGTGCCGGCGAAAATCCCCTCGCCGCAGGTAAGTACTTCTGTTTTCACTCCCCATATTTTCGTTAATCATTGTTGTACCTGCAGCGACCTAATCGACTCAACAATCACGACAACAATTTGCAACAATTGCGAAATCAAAGTGGTAGCAACAGCAAGCTAAACTTGCAGAATTCCAGAAGAAAGAAGGATCAAATCATACCTCAGCAATTAACCGGCAAAGACCTCCTTGCCGCAGGTAAGTCAGGTAAGTCGTTTCTACCTTACTCTCGATATTACTACTAATTGTTACTGCAAAATATGTTGTTTTTGTTCATCATCCGAAAATCAAAATAAAGAGATAATTAATTTGTTGCTATGTCATAAAAAGAAGAAATTTAAATTAAAACTAACCATGGGCTATGAGAATCCAAGATTAATAATTGTTATCACCCAACTGTTGTTGTTGTTCACTGAGTAAGCAAAACATGAGCTCCCCTGTTGTTTACCGAGAGAGAACTCGTGAGAAAGATGAACCGAGTGAGAAGTTGTTGCTGCTATACTGTTAAATAAAAGTAAAAAACGAAATTAACAACACACCTGGATTTTTGCTTCTAATTCACTTTCCATGGCCGCCGGAAAAAGTTCGAAGGTTGTTGTTGTTCTTCACAGTGAGAGCGCAGCTGAGTGAGAACTCGCGAGACGCTTGAAGAATGAACACCGAGAGAGAAGTTTATGTTGTTGTTATCACGAGAGAGAGCGAAACCGAGAAAGTGAGGCAAGTTTTGGTTGTTGCTATTTCTCTGTGGCTTTTTTCAGAAACATCGTGAAAGAGAGAAAAGAGAAAAGAGGCGCTGCCTCTTTGTCTTGTTTTAGGGTTTTCAGTACCCAGCAGCTTGTGATAAAAACATGGGTGGATCCGGGTCACACTGACCCGACCCGGTCCGGCCCATCCTTTTTTTATTTTATTTCATTTTGGGCTGCACACCCCCATCCGAAATTTAAACACCCCTGGCCCATTTTATTTTTTCTCTTAATTCTTATTTCAATTTTCTTCTAGTTTCTTTTATTTTTATGAAGAAAAGATTAAATATTTTAATATAGGATTTAATTTGATTTTTCTTAATCCTTATTAAAAAATGACAAAAATATGTTTTTAATTTTCATATGTTTATAAGTGTGTTTTTTTTTCTAATCCTTATTAAAACAACAAAAAAAAAAACATATTAGATGCATATTTAATTTCATATTTTCTAATTATTTTCTTCTTCCCATAAAAAAACAACAAAAATACTTTAGATACATATTTGATTTTATGTTTTCTAATTATTTTATCTTTTCATGAAAAACACAAAAAAATATCTTTTCTTAGATTAATTTTGTTTGAATTTGATATTTTCATATTATCTTGTGTAGTTAATCATTTAAATTTTTATTTGATTATATCACTTGAATTTTCTAACTTCATCAGAGACTTCGAGATTATTTCTCTGTTGTCTTTTGGATTTGTCTGGTCTTCCATTTGCTGTAGATGTCCATAAACAATTACTGGATGATCATGGAATTGCTAAAAGCTGTGAGCTTATTCGACATTCTTTTCTGCTGGTGAGGATGCTTAATATCTGTTAAGATCCCAATTTATTCCAAGCACATCACTTGAGGATCACGGTAACACCTCAAACTCAGAAATCCAATTTTCTCATTCTTCGAGGTAAGCCTAAAACTCCATAACTGCAGAAACAAATTACTTGTCTGTTTTCATCAATTCAACTTCATTTTCAATCAACTGTTTTCACAACAGTAATCAATTCACTTTCAAATCATTCAACTCATTTTCAAAACAACCCATTGTTTTTTCAAAACGAAGTGGGGCCTCTCGCATATTAGAGAGTGTAAGTCCCACCTCTTTTTCTTTCTTTTTGTACAGTTTTTCAAAACAAAAAAACCGTTTTCAAAACTTCTTAAACAAAAACTTTTCAAACCTTTTTCAAACCTTTTTCAAACTTCAAAGCTTCAAAAAACAATCAACCATGTTTTATGAAAATAAAACATGGGCCTCCACATAGGTATAAGTCCCATTCCAGTACATGAAATTCGGTATTTCATTGTACGCCTTTTGTACATATCTCGATCATTAAAACTCC
>Vvg_1-10k_transcript/17940 full_length_coverage=2;length=2589;num_subreads=60
GCACACCAAAGCTACTATACTACTAGCTTTCTCACTTCTCTTTTCTCTCATAATTTTCTAGCTACAAAGTTCCATAGTTTGAAAGGAAGTGAGAAGTAGTTCATACCTTAGAGGAGAGTTCCAACTTGAAGTTCATCTTCAAGTCTCCCTAATATCCAAAGAGGTGGTGGCACCACCTTCATCAAAAAGCCTACAACAATTTCAAAAAGGGGTTGTTAGTAACAACAATCCAAAGTTGTTTCATCATCAACAATAAACCGGCGAACACCTCCTCGCCGTAGGTAAGTGGTATTCATCCTCATGCTCAAATGTTATTGTTTAAATCATTGTTGCAAATATGTTATTCTTGTGCATAACTAAAAAAATCAAAAACATAGAGGTTGAATTTTTTGTAAGTGAACAAAACAAAAACACATAAGCAACAGCAAAAGATAACAATTAATTCAAAGTTGCAAGAATCCACACACAACAATTTCACAAAGCACCAATCCAAAAATTCAGCAAGGCAACAAATAACAACTTGCAGCCAACAAGAAGATTTCGATACATACATCAATTAATTCAAAAAAACTCAGCAACATATTCAATCAATTCCAAAAATTCAGCAGCTGTATCAACATCAATTGCAGCAAAAGTTCATGACAGGTTCAAAGCCTCGACAACAAAAATTCAAATTGTTCTTCAAAAATTCAGCACAACAAATTTGCAGCAAGTTCATAAACAGAAGCAGTAGCAATCAACAACATACCTTCAACGATTAACCGGCGAACATCTCCTCGCCGTAGGTAAGTCAATTTCCCTCTTGCTCTCAAAATTGTTATTGCTGTTAAATTTAGTTCCTGTTAAAACAAATATAACCAGAAAAAAACAGAAGAAATAGCATGAGTTATCAGTGCTATATCACATATCACAGGACAGAAGAAAAAATTCGAAACAACAAAGATTAAAACTTACCTTGATTTTCACCCCCGTTCATGAGTCTGTTAAAATCAAGTTGTTGTAGAGTTGAGGTTGTCCTTGCAGTTCATCATGTTTTCGTGTGAGCTTCTTCAAGCTCCTTCCATGGCCGCGAGAGAGAGAAAAAACCGAGAGTCTCCAAAGACTCTCCATGGCCGCCGTGAGTCTGTCAAGAGAGGTTTTCGTCTCTTGTTGTTGTTCGTCATAAAACCGAAAGAGAGGGATATTGTTGTTCAGAGAGAAATCGTGAGAGAGATGATGAGTGAAGAGAAACCACGAGTTGAGGGAGATTCATCGAGAGAGAAAGAAACAACAATCGAAGGATGAAGAATTGGTTGTTGCTGTTCCTCTTTTCTTTTTTTGCAGAAAACTCGTGAAAGAAGAGGAATGGAAAGATGAGGCGCTTCAGCCTCTTTTTCTTCTTAGGGTTTTTTTGAAACCCAACCCTGTTTTGTTAAGAGGTAGATCCGGGTCACCCTGACCCGACCCGGACCGGCCCCTTTACTTTTTTTTTTTAAATTTATTTTGTATTCAGCTTACTAACAAATGGGCTGCACTCCCCAATCTGATTCCACACCCCTGGCCCAATTGGATCTTTCTCTAATATTTCTCCTTTAATTTTCTTTAAGTATTTTCATAAATTGTTAAATATTTTAGTATAGGATTTTAATTTTTCTTTTATAATCCTTATTAAAAAACTCCAAAAAAATATATTAGATACATATTTTTATTTATGTTTCTAAATTATTTTCTTCTCATAAAAAACAACAAAAAAATATATTAGATGCATATTTAAGTTTGTGTTTCTAATTATTTTATCTTTTCATGAAAAATCACAAAAAATGTCTTTTCTTAGATTAATTTTTATTTGAATTTGATATTTTCTTTTAATTTTGTGTGGTTAATCATGTAAATTTCTAATTGGTTACTGTTGCACATTTTACTTGAATTTTCTCACCTCATCCAAGACTTCGAGATTATTTCTCTGTTGTCTTTTGGATTTGTCTGTTTTGTTTGGTCTTCCATTTGCTGTAGGAGTCCATAAACAACTACTGGATGATCATGGAATGTTGAAAGCTGTGAGCTCATTCGACGTTCTTTTCTGCTGGTGAGGATGCTTAACATTTGTTTAAATCCTAATTTATTCAAAGCACATCACTTGAGGATCACGGTAACACCTCAAACTCAGAAATCCAAATTTCTCATTTTTCGAGGTAAGCCTAAAACTCCATAACTATGCAAAAGAATTACCTGCCTGTTTTCATCAATTCAACTTCATTTTCAATCAACTGTTTTCACAACAGTAATCAATTCACTTTCAAATCATTCCATTGTTTTTTTCGAAACAGTGGGGCCTCTCGAATATTAGAGAGTGTAAGTCCCACCTCTTTTTCTTTTTGTACAGTTTTTCAAAACAAAAAAACCGTTTTCAAAACTTCTTTCAAAAACAAACTTTTTCAAAACCTTTTTCAAATCATTTTCAAAACAACAAAACATTCAAAAAAAACAATCAACCATGTTTTATGAAAATAAAACATGGGCCTCCACATAGGTATAAGTCCCATTCCAGTACATGAAATTCGGTATTTCATTGTACGCCTTTTTGTACATATCTCGATCAATTAAAACTCC
>Vvg_1-10k_transcript/18000 full_length_coverage=3;length=2579;num_subreads=60
GATTCCACACACACTGCAGTAAGTCATTGAAAGTCTTGCTGTAACCAAAGTAAAGGCTTTCTTCACTTGAAACATCTAATTCTTTGTATACACAACATGGAGACTGTTCTTTCCAAACACTCCCCACCTTCTTCTGCCTTCAAGGTGCGTAGATACAGATAACAGATCTATTTAACACACTTTTGTGATCAACATCAAATAATTAATCTTACTATAATAACACTGAAAACAGACTATATCCATGTCTTGATCATTTTAATATTTTATTTGATTTATATATATTTGAAGAATTACATTAATTACCCAAATTAGAGCCACTGCCAAATGATTATTTTAGTATTTTCATTGTTTAGCAATTTTTTTAAAAAAATTTACCAGATGATGATCAACAGCTCTTAGGTCGGCTATAGTATTTTGTTCATATATGATTTAAAAAAATAAGAGCATACTTTAGACCTAAATATCTGATATTTTTCTAGTTTTTGATTGATTAGGAATATTGCAGTGTACTTTGGCAACTTGATTATGCTTTAAAATGATTGATTAATTTATTGGCATCTCATAATTATGTTTTTTGTGGCCACTGGATCGATACTAACCCTGCCTTTCCAGTTTGGATAGTGTTCAGTTCAGATTGGACTATGGAGTTTGTGAAACTCTTGAGGACATGGATTTTATTTTTAGCTATGTTTTTGACTTTACTTTTCAGATTATGTACCACAGTAATTTCAGTATAATTTGTGTTTTCTGTAATTCATGTAAATAAGGTCTACCAATAAATCTTGATCGGTTATTTTTAATAAGCAAAACTTAATTAAAAAGTCATTAAGGGTACTAAAGTGACTATAAATGCCTCTACTTATGTGGTGACGCTGACGGATTGTATGGATATCATACCAAACATGTCTCACATTTTTGAGTTAATTGACTTGTCAAGATTCAGGAATCAAGAAATGGTGAATTCTTTGCATCCTAAAATGGAAATGGAAAAAAAAAATTTTGGTCATTAACATTTATAAAACATACTATAAAAAGCATGATTTATCCTTAAATAAATTACGTCTTTTTTTTTTTTAACAAAAGACCAAAGAAAAACAAAAAAATCAACAAGAAGAGGATATCTAATTTAAAAAAAAAAAAAGACAAATATGTTTTACTTTCACACGATTTATTTTTTAAATTTTGTTAGTTCCTTTTTATCATTTGTTTATTTGTTATTTTTTATTTATCTCTTTATTTTCATTAGCTCTCACTCTCACACATATTTCTTCTTATTACTATTATAAATAAAAATTTTATTTTTATTTATTAAATAAATAAATTAAAATAATTCTTTAAAATTTTAAAAAATTGTTTATAATAGTGATAACAGATATATGTGTTTTTTTAAGTCAAGTTAAGTTAATAGTTCTAAAAGGACATCAAATATGCGCGAGTTCAAATCCGTGATATTCCACGTTCAATTAATTAAATAATTCAATTTGCTTTGACTTTTAAGTAAGTTTAACTATTTTTTTGTTTTTATATTTAAAAATATTTAGTCCTTTATTTTAAAAATAAAATTTTATACACGAATTTAAATTTATTTTTAAATTTTTCACCAACCATGTCATTTTCAAGTTACTAATATTTTATTAATAAAACTATTAGTAACATATTCAGTGTAGCCAGGTAAATGTTTTTGCGCCATTAATAACTAGATCAAGTCATAGAAATTATTCCCAAATAATGTGTGTGGAAAATTTTAAAACCAATTAGGGGCATGTTTTGTTTCGCTTTAGAAAAAGTCAAAAGTAATTTTAAAGATGTAGAAGTGATTTTGAATGATCTTAAGATGTTTAGTTAAAAAAAAGTAGAATTAATTTTATATTTATAATTGATTCTACTTGAAGCTAGAATATGTAGCTTCTGCTTCTAGAATTGATTCTGAATGATTTTTACACTGTAATTTATTATTCAACCGACTTTTACATAACTGTATCCAAATATAAATCAACTCTACTAAACTCAATTTTGATAAAATTAATTATAACAAACTCAATTCTACCATACTCTTCTGCTGAAACTAATTTTTAAAATTGGGACCATATATAACTTTATTATTTTGAAAATGAATAGATCATAAAGTTTTAGGCATTTTTTATTTTAAAAAATTAAGTAACCTAGTGGTTGTTTAAGGTAATGATTAAAAATTAAAATTATTTTATTTTATAAAAAAAATAAGTATGTTAAAAATGAGATGACAAAGATCTTTTCTAACTTAATTAATACGACAAAATTAAATCTTTTGAAGAGAAATTTCTCGCCTATCATAGTGCTATCGGTTTGATACAATAATCTTAGTGGTTCTCAAATTTTAAAGTGAATGAGTTAGTTGTATACTATATATTTTAATTATTTTTTCTACAATCTTTATTAAATACTCATATATAAATATTAAAATTTTTGTTCAATTAAGAATAAACTTAAAAATTTAATATTACAACTAATTTTATTAACTTCAATGATTCATTCTAAAAAAAAATTGTATTTAGTGATGGAGGTAGGATGATTTAAGCAAAATTTTGCCTAAGAATCCC
>Vvg_1-10k_transcript/18121 full_length_coverage=3;length=2556;num_subreads=45
GGGGAATTTTGGTCAACCATGACTTTTGAAGTTTTGAATCATCAATATATGACATATGAAGTCATTTGATCAAGAAAAATCAAGAAAATTAATCAAGAATCAAAAAGTCAAAAGTTTGACTTTCCATACTTAGAAAATTTTCTAAGTGTTTTTCATGGTTTTTTCCAAACTTTGGAAGGGAATTTCTCAAAATTTCACCTACAAACTGAAAAAAACTTCCAACATGAAAGTTGTATATTTTGATCCAATAAACAACTTTGACACATAAATTTTTTTTCCAAAAGATCAACCATTTAAGAGATATGGAGCTTCAAAGTTCGCATCTTTGGAAAATTTCACTTAAAATCTCACTTTCTTCAAAGTTCATGGATCTTTTTCACCCATTTCCTTAAGAGTCTTGAAGAAACTTTCAACTAGGGTTTTGAAGTGTATAACATTAGCTTTCCAAAATGTCCAAGAGCATGAAAAAATATGGAACATAGCTATGGTTTTGAATTATGCATTTAGTGATCATTTCACTTGAAATTTCAAGCCATTTTTGCAAAGTTCTTATACTATATGACCTATAATCCAAGTGATGACACACCAAGGCAATAATTGAGAGATATTTTCTGGTTTGAGATCAGATAGGAAAGGGATAAGAAGCTTAGAGAAATAACCATGGTTTAGTTACTTTAACCATTTTGCATTTAATGTAAAAGATTCCTTTCTATCCCTTAAGCCAAATCATCAAACTTTGAAGCAAGTTGCAAAGCTCTGAGTTCAGACTCTTTGGCCTATAAATAGAGGTCCTTACCTCATTCAAAATCACACCAAAACCTCACAATTATAGGTTTTCTCTCTTCTTTCTTGAATTGCAAGTTTCATGAGTTTCAAAGAGGTAGAAAACTCAACCTCTAAACCATTGGAGTTCTGAGCAAAGTGATGCTTCCCACATCTCATAAACATCAAATGTGATGTGTTTGATCCATCCACACACCCTAAAAACACCCAAAACTCAGATTCACTCTTCAACCTCCAAATATGCATAAAGAGAGACTCATCATGCCAAAATCCACACTAGCCCATATCTGTCCAAGTTAATCATCCAAACACATTCTATACACCATATATGAGCTATCCCAATCATCATCCATGACCTGAAACATCAAAATCACTAAATTCAATTCACACTTGGTCCTACTGCAGATCGGGTTCCATGGAATGATCCAGATGAATTCAATCCCTTCCAAGCATCCAAACATGTTCCATAATCATCATTGAAGCTGTCCAGATCAAGAAACAACATCTGTAACACCTCAAGGCACGATTTCAATTTCCAGTTTGGCCGTTTTTGAGGTAAGTGCTCATGAACTTCAAACTCTATCATGCACGCATCATAAATGAAATATTGATATACCATCTTGTTTCTGCACCTATGAGGATCATTAACCCTCAATCAATTGCATCATACCATGATCATACACGATTTCACAATGATTTGTCATATTAGGGTTCTTCGTGTTCATCAGAAAATTGATAGCCTTAGAGTTAAAATAAATGAAATTAAATGCTATCATCATGTTCCTCGTCCAAAACCGAGCAAGATAGACCCTTCACTTGATCAATTTGGTTCAGTTTCAAGAATTTTCAAAATCAAATGGGGATGGTGTTCTTGGCGCCATTTTCTGTTCAGAAATTTCAAATTTTAGTTTTCAAATATAATTTAATGGAGTTGTTATAGTAACAAGCTGCGCGCGCAGCTGGGTTGGCAAGTGTTTTGGCTGGTAAACACAAGGGCGTGGGTTCAAACCCTTTGGGAGACAAAACCAATTTTTTGCAACCTATTTTCTCTCATTTTTTAACAAACTTCATCATTTAATTTAACCAATCAAATTAACTTATTTTTGCTTCATTTTTTGAACACCTCTTATTTAATATACATATTTTGACAATATAAAAAAAAATCACAAAAAAAGATTTATTTAATATGTTTTTATTAGGTTTAAAATGATGTATTTTTAAGTGTTTTTAAATACTTTAAATATTGTTTTTCATTTAATTTTTAACCTAATCACTTGTAAATATTTTTTGTGATCAAACCCTAATTTTGTAGGTCTTAATTGAGTATTAAAACTTGTTTTAACTTGATTAAGTTGATTTCTTTCAAATTCAAATCGTTTTAAAACGAGCGATCGCGATTCCTTTCAAAACGATAAACCATTTCTTTTTGATTTTTCTTTACAAAAGAAACTTTTGATTAAATCTTTTGGATTGATCAATTAATTTTCAAAACGAAGTGGGGCCTCTCGAATATTAGAGAGTGTAAGTCCCACCTCTTTTTCTTTTTGTACAGTTTTTCAAAACAAAAAAACCGTTTTCAAAACTTCTTAAACAAAAACTTTTCAATACCTTTTTCAAATCATTTTCAAAACAACAAAACTTCAAAAAAATAATCAACCATGTTTTATGAAAATAAAACATGGGCCTCCACATAGGTATAAGTCCCATTCCAGTACATGAAATTCGGTATTTCATTGTACGCCTTTTGTACATATCTCGATCAATTAAAACTCC
>Vvg_1-10k_transcript/18175 full_length_coverage=2;length=2576;num_subreads=54
GTCGTACATTAGACCATATCTGTTGAGGAATAGCAGAACGAGTCGTACATTAGACCATATCTGTTGGAATGTCAGAACGAGTCATACGTTGGACCATATCTGAGGAAAGATATCAGAACGGGTCATTCATTAGACCATATCTGATTGAGAATACCGGAACGGGTCATACATTAGACCATATCTGACAGAGAATGCTTATTTGTTAGAGCCGATGAGTTATTTGACGAAGTTTTGGAATGTAAAAGGGCTTGTCTGAATGAATCTCCAGCTCGATTATATCTGAGAGGAATGATTGTCGAGGCGGAACCTGAAAACAAAGTTAGAAATATGCAATGTCACGAATGCAATTGAAATGTTTTCAAGGATCTTTAAGGAATTTAGTTAGCAGCATTGGAAAGTGATTTGGTCGCATATTTGTTTGAAGAATTCTGACTCTTGTCTTTGAACATCCTTCTTTGAGAATCAAGCTCACCATATCGAGTGGGTCATCGCCTCTGATTCCGGGCACCTCTGATTTTGAAGGTACATGGCCAGAGGAAAATAAATCCTCTTGCCCCTTGATAGGTACAATGTCTATGAATTGGAAGGTATGTGGCCAGAGGAAAATAAATCCTCTTGCCCCTTGATTTGAAATTCGGTCCTTGATAAGAGTACCTGAAATTGTGCGCCCTAAATCCCTTAGATCCTTGAAAGGGTTAGTTAACATGCTATGTCATGATGTCATGATGTTATGATGTTACGCGAATGAAGTTCATTTGGCATAGTGTGATATAGTAAGGACAAACAGGTCCTTTTAACGAAACCTGCAAGGAAGTGAAGGTTAGTAGCAAACGCAAACAAGTCACACAAGTCACGCAAGTCACACAAGTCATACAATTTTGGCTTAAGGCTTGCATGGAGTCTGATTAGGTGTCCTTCCCAAGGGCATTTCTATGGATAAGGAGATTTCATCAACGGGTTCTACCAAGTGACCCAGAATTGTCAGCCCTCCTAAAGCACCCTCGAACATGATACATACATACCATGCAATGATACTTTGAGAAAGAACCTATCTGAGCTGTAGTATCGGGTATTGCATATGCTCTCAACATACATCAAGAGTAGTCCCCCCACTACGTTCCTAAAAGTCAGGATGGGTTAAAGGTAACTAAAGGTCCTTAAGCTCCGACTCACCCACAGACATCGGCACGAACCTCCCTCATACAAGAGAAGCATGCAAACACCCATGGAGGCCTAACTTAAGCGTGAACTCTCATATTGACCAATCCTCCACATACATGAAGGAGGTCGCCATGACTATGCCACTTCCTATCTTAGATGTACTTGAATCCGGGAATAGGATTCGTCCTTCAATTTTCCCAAAACAGCCCTGAAAAATAAAACAAGCAAAGCAAACAATAGAAAACATTTAAAGTGAATCCTAAACTTTTAAGGTAACCCCTCTTTTATCGAAATTTATCCCCAGCAGAGTCGCCAGTTCTGTAATACGGTGAACTGACTTTTAATATCGAAAATGTCGCGGTTAAGCAAGAGTCTCCACCGACTTTTACTTTATCCAAACAAGTTAGAAAGGCTAAAAGAAACAGGAAAACACCTTAAAAAGATTTGAGTTTGGGGGGTAATTATGCAAAGGGAAGGTGTAAGGCACCCTTTGCATCCATGGTTTTCCATGGGCTCTTAATTGCTTTGCTCGTTTTCGAAACAAAAAGAAAGGTAGAAGAGAAGAGACTCAGGGACTTTAGCTCGTAAATGAGCGTAGCCTTGAGAGTGTTTGTTTGGTAAAAAGATAAAAAAAGTTTTTAGAGCAAGGCAAAGCAATTAGGGGCAGTTACCTGGTTAGATGAAAAATGTTCTTTTAGCCTTTCAGTGTGAAAGGGTCTATCCTTGCCATAAGAGGGCAGGAAGCCTTTCATTTGGAGGTTGAAGGGTCATCGCGTTGTCGTTCGCCAAAGACTGACCCATGCCATAGAGAGGCAGGTAGTCTAAAGGAAGGACCAGAACAGCCTTATTCGTAGGCAACCAGAAGATACCTCAGCCTTTTCCGTAGGCAACTTCCGAGGGTCGAGATCATGTTAGTATATCGAAGGCAACCTCATTAGGAACCATGATCTTTGTTTATCGAGGCAGCATGGCTGAGGTATCCTCATATTCGAGGGACATGGCTATTCTGCAAAAACACACAAGGCAACAGGCAACAGGCAACAAGGCAACAGAGAGGTTACCCGAAAAGAGTGCGTGGGTGCAACAATCACGTGGTTAACTTCGATGACATTTATCTTGTAAAATTAGTGATTCTAGATTCAATTCAAAGTTATCACTCCCTAAAATTACTAACCACGCAATATCATAAACAATTACGGGGAAAGGGAAAATGAAACCAGCGGAGGAGAGGGGAATTGAAACCAGCGGGATATAATTAAAACAAAAGGTTTAACACAAGTAATAATTGAGGTTAGGGTTTAGGGTTACCAATACTCGTAGCTTTGGCAATGGGCAAACCCTGAAAAGGTGGGAAAAATAAGAATGAACAGAAGGAGTGAGTGCATTATTGGTCGGAGGCAATCATAGCTAACCCT
>Vvg_1-10k_transcript/18270 full_length_coverage=2;length=2382;num_subreads=34
GAGGTCAAGAAGATAGGAGGGAGGATAGCTATGATCCTGCCAAGGTTTTCAAAAAATAACGAAAATTTTATAAAGCTGGAAGCCCGGAATCCTTGTAGTTATAGGTCTCCGTTTTCTTCAGGTAAAGTCTCCGAATATAGCTGTTACTGATAAGGTAGAAAAGCAAGGTTAGTTGTCGGTTTGGTAGTACATCGGAAGGTAGCAGAACGAAGTATAGCGAATGCAAGAGTAAAAAAAAGTGTTTTAGATACTGAAGCAGGTCGAGAGCCAGACAGGCTAACGAGCGAGTGTAGTTGCTTCAAAGCGGGATATGAAAAGGAACCGCAGCTAGGATAGTAAGGACTGTCCTCACTGAACCTGAAAAGAGATTTAATCCATTCGTCCGGGGAAGTGAAAAAATCTTTAAAGGCTAGGGTTTTGGTTGCCCAAGACGTGATGAAGGGGTATCGGGAAGGAATTTAGCGAACAAGCTATAGCACTTGAGAATGAAGGGGGGAAAAAGCCACAACTGGATGATAGCAAGCCTGGGCGGGCTTACGTCGGGAAAAAGAGCGCTGCCTATTCATGTTCAGGTACGAAGTGTGAGTTCTGAAAAAACGAATAAACGAACTCGACCAGAATAGTAATGGACTCAGGTTCGAGTTCTTATAGTAGAATGAAGATCGAGTGAAGGCCTTTGAAAAATGCAAAAGCTTCAGGAGCCAGGAGAAAGGAAAGAATAGTTACTTCCTGGGAGGAGGCGTAGGTGATAGGAAGCTAATCAAGGACAGGCTAAGGATTCGAACAGTCCGTGGGACCTTCAAGGAAGAAGTTAGATAAGCTAGGATGCGTGTGATAGAGTAACCCCTGGCGAGTAGAAGTGGATCAGCGCTTCTTTCTTACCTAAGCAGTGCCCTTAATTAAGGGTTTCAAGGATCGGTATCGAGATAGCAGCTCGAGGAATCCCTTACTTGCTTGCCTTTTCTTTCATTTCAGGTATGAAACAAATAGCAGTCCCGGTCTATAAGTAGAAAGGCTCAAGGAAATGCGAAGTATAGAGAGTATAAGATAAGCTAAGATCTAGACTCACAGATACCAACGAGCGGGATTAGCTACCAAGCGGGGGAGCTTCAGGAGACTGATAGATGATAGGTAGGTGGGTGGGAAATCAAGAGAAGTGACAAATGATACTCTTAATGGATTTGTCCATTTTCATCCTTTTGAATGGGGCAAGAGCCAGCCCATTCTTATAGCATCCAAGGTAAATAAATGCCCGCCCATGGCAGCTCTTAAAAAGATAGGAGAGGAGTGTGAGTCAGTCGAGTCGAGAAGCAACTCATTTATAAGTAAAAAAAGTTTTAATTTTAATAAAGGGCGATTTCCAAGTTTAAAGGAAGAGTGGATTAGCCTCGAATATCTTGATCCACTAGAAAGATAATTACCAGATACGAATACAAATACAGTTGGAGATCAATAAGCCAAAAGCTTTAAGAAAGCTATTGTAAGGTCAGATTACAGGAAGAGCACAGGTCAGTCTTCTTCATAAGTTCCCTTCCCGTCAGGTCAGGATAGGGCGAAAGTTGCTTTGTATTAAACGAGTGATTCAGAGTTGTCTTGCCTTTATAAATTCAAGCATGTCTGTTATGCTAGTTCATCTATAGAACGTCAAGACCTTGTCTTCCGTAAGCTAGATACCCGAGAAAGTAGATTAAGGTCATACTTTTTCCTTAGAAAAAAGCCCACCCACGTCTGGGTAAAAAGTTTGTCTGCCTATTAACAACAAGAAAGCCAATTCATAGCGCAAGGAGGATAAAGGAAGGGTAGGAGCTATCCAGTAGAATGCTAGGAGACAAAAGCAAGAAGAGGACCTCGCTACACGAATTGAAAGGAAAGCTCGGACTTATAAAAGGCTTCGAATAACATACATAATCTCGTTCATTTTTCCTCCAGCAAGGAGCAGAGCCAGTTCAACTCATGAAATGGATGCTTTCGTAGGGGCTGTATGCCTTTTTATTCCTAAAGCTAGAGTTGGCCTGACCGGCTTCGCAGGATCATTTCCACTCTGTAGGCCGCTCATTCCTAAATAGGAAATAAAGTGCCTTTTCGATTCTTCCTTCCTGCTTGTGTGCTTTCCCTAGGAAAATTGACTTATTCTAGCTCTCCTCTACTTCAACCACTAAGCGCTTCGCTCCTTTAATTAAGAATATAAAATATCGCCTTTTTGGCATGAACATATAGCATGTGTGCCGTGAGGTCAATCACTGTCAGTTCTTCTTTCGAAATTGTCGAATATGATGAAGAGCTCTTATCGGCTTGAGGCTTCTTTTCAAGCTGAGTAGAAATTTCATAAGAGAAGAAAGTCGCGTAGAAAGGATTTGGATTCGAGGCTTGCTAAGTGAAGTC
>Vvg_1-10k_transcript/18454 full_length_coverage=2;length=2561;num_subreads=60
GACACCAAAGCTACCATAACTACTAGCTTTCTCACTTCTCTCTTTGCATAATTTTCTAGTTTCAAAGTTCCATAGAAGGGAGGGGTAGTTCTTCATACCTCACTTGAAGATCTTTATCTTCAAGCTTCCAACTTGAAGTCCATCTTCAAGTCTCCTTAATATCCAAAATTCTCCCACAATCCAAAGAGGTTTTGTTACAATAACTTCAAAATAAAAAAAGTTGTTAGTAACAACAATTCAAACTTGTTTCAAGTAACAATTCAAAGTTTGTTTATCATTAAATCAAATTCACATAAAAAAAACACAACAAGTTGCAACAAAATCATGGTGAAGCTTTAATAATAAATTGCAACAAAAATTCAACAACAAGCCACGGTTCTGTACAACACCGACACAAAAAATGGACAATAGTTCAGAAACACAGAATTGCTCAGCAACAATTAATTCATAAGCAAATCACAACAAGAGATTCATAGCATAATTTCCAGAAACAGAATCAACACATACCTTCAACAATAATCCGGCGAAAATCTCCTCGCCGTAGGTAAGTCATCTCCACTCTCAGTCTCAATATTGTTGTTGCTTTGAACTTTGGCTGTCCTGTAACATAAAAATCACCAGAAAACACATATAGCTTGAGTTATTATTGCTGTAAGTAAAAGCAAAAATTCAGCATACGATCAACAACAATTCGTAGCCGTACAGCAACAATAACAACAAATTTCCAGAAGCAGTAGAATCAAAAAAACACAGAGCCAAGGTCGAATTTGTACCTATCAGAGTTGTCGCCGGAATTGGTTCGCCGGATTTACTCCGGCCAGGTATGTTTTTTTTAATTCCTCCTAAAAATTCTGAAGCTAGCTCGTTCCTTTTGATGCACTGAGTCAAGTTCCTACCTTTAATTGCATAAATTCAATTTCGGTTATCATTTTATTCTGTTGAAAAATGAAATCAAGAATTGATGGTCACATGAACTTTAAACTCAAATATATAAATCAAAACAGAAATTGTTAGAATCATACCTCCATTCCGTTTGAGTAAAAATTGATGTTGTTGCTCTGAGAGAAAATCGTGAGAGGAGGGAACGAGTATTGTTGTTGTTCACCGCGAGTGAAGAGAGAACCGAGAGAGAATGTTCGGTTGTTGTTGTTGTTCGCAGCAAGAGAGAAATCGTGAGAAAGATGAAGTTGTCTTCTGCGTTGTTCTTCGCGAGAGAAAGACGACGAGTGAGAGAAAGAAATCGAGGGAGGGAAGGTTGTTGTTGTTCGCAGTGAGAGGGGAGAAGTTTGTTCTCCTGAGTTTGTTTTTCTTTTTCTCAGAATCGTGAAAACAAGGAAGGAGAGGCGCTGCCTCTTTTGTGTTCCTTAGGGTTTTGTTTTCTAACCCATCTCACTAAAACATGGGTGGATCCGGGTCACACTGACCCGACCCGGTCCGGCCCAACCTTTTTTTTTTTAATTTTCTTTGTTGTGCAGCTTTCAGCATTTGGGCATGCACCCCCCTCCGGGTTTTAAACCCCCTGGCCCATTCAATTATGTTTTCTTGACTAATTCTCTTTTAATCTTTTTTTATATAAATGTTTTCATGAGATTTAACATTTTATTTTAATATAGGATATAGTTTTATTTTCTAATCCTTATTAAAAATGACAAAAAACATGTTTTTAATATTTTCATATGTTTACAAGTGTGTTTTTTCTAATATTTATTAAAAAATCCAAAAAAATATATTAGATGCATATTTAAGTTTGTGTTTCTAATTATTTTCTCTTTTCATAAAAAATCACAAAAAACATCTTCTTTTAGAATTAATTTCTTTTGAATTTGATATTTTCATATAATTTTGTGTAGTTAATCATTTAAATTTCTAATTGATTTCTGTTGCACATCACTTGAATTTTCTAACTTCATCCGAGACTTCGAGATTATTTCTCTGTTGTTCTCTGTTTTGTTTGGTCTTCCATTTGCAGTAGAACTCCATAAACAATTACTGGATGATCATGAAATTGCTGAAAGCTGTGAGCTTATTCGACATTCTTTTCTGCTGGTAAGGATGCTTAATATCTGTTGAGATCCTGATTTATTCCAAGCACACCACTTGAGGATCACGGTAACACCTCAAACTCAGAAATCCGATTTCTTATTTTTCGAGGTAAGCCTAAAACTCCATAACTTTGCAAAAGAATTACCTGTCTGTTTTCATCAATTCAACTTCATTTTCAATCAACTGTTTTCACAACAGTAATCAATTCACTTTCAAATCATCCATTGTTTTTCAAAAAACAGTGGGGCCTCTCGAATATTAGAGAGTGTAAGTCCCACCTCTTTTCTTTTTGTACAGTTTTTTTTCAAAACAAAAAAAACCAATTTCAAAACTTCTTAAACAAAAAACTTTTCAAACCTTTTCAAATCAATTTCAAAACAACAAAACTTCAAAAACAATCAACCATGTTTTATGAAAATAAAACATGGGCCTCCACATAGGTATAAGTCCCATTCCAGTACATGAAATTCGGTATTTCATTGTACGCCTTTTGTAAATATCTCGATCATTAAAACTCC
>Vvg_1-10k_transcript/18481 full_length_coverage=4;length=2539;num_subreads=60
GACACCAAAGCTACTATATTACTAGCTTTCTCACTTCTCTCTCTTTTCATAATTTTCAAGAAGTTCCATAGTTACAAAGAAGTGAGAGGTAGTTCTTCATACCTCACTTGAAGATCTTCATCTTCAAGCTTCCAACCACTTGAATTTGAACTTCAAGTCTCCTTAATATCCAAAATTCTCCCACAATCCAAAGAGGTTTTGTTACAATAACTTCAAAATAAAAAAGGTTGTTAGTAACAACAATTCAAACTTGTTTCAAACAATAATTCAAAACTTGTTCTTCATTAAATCAAATTCACATAAAAAAAACCAATAATTTACAAGCGGATTCATGTTTTAACGGCAACAATTCAATACAAAAATCAGTCACGACCACAGTCACAGTAACAATCCAAACTGTTCTTCAGAAAATCAAAATTCAACAACAACAGTTTGTGACAACTCAAAACAAATTCAGCAATAGTGATAAATTGCAACAAGTGCAGAATCAAAACAGTAACAACAACAAATTTGCAGTAGATTCCAGAAGCTCAAAAAGTCGATACACACCTCAACACAAAATCCGGCGAACATCTCCTCGCCGTAGGTAAGTCGATACTGCCTTCACTCTTAACCTCGCTGCTAATTATTGTTGTATCTGTAAATTTTGTTCAAAAAATCAAAAACAGAGAGCATATGTTATTACTGCTATGTCATGAAAAAAACCTATTGGCACCATGAAAACGGAATTGAAGAACAAACCTCAAGTTTGTCTTCAAACAACAAAAACCAAAGGTTGCTGTGAAAGCTTTCCAAGTGAGAGAAGGGCGGTTTTTTTTTCTTTCTATAACAAATGAAAAAAAAACGAAAAAAGATATGAGTTACTTTCGTTGCTTCTCTCACCAGACATAAATTCGAAACAAAGGATACGAAATTTTAACAAAAGCATACCTGGGTTTTACTTCTGGTTTGTAAAATTGAGTAATGGCTTAAGTTGCTCTCATCGATGTGAGCTTCCATAGTCACCATGAAATTTCCGATGAGAATTTGATGTTATTGTTGTTCATGGCGAGAGTAAGAAATCGAGAGAGAAACTGATGTTATCTGTTGTCGTGAGAAGAGATAAAACGAGAGAGCAGAGAGGATGACGTGAGCAAAGGGAAGAACCGAGAGAAGCTTTTGCTGTTGATTGATTTTCGTTTCAGTGAGAGAGTGAAATCGTGAGAGAGGGAGAGCTGAGAAATTGGCCTTGTTGTTCTCTTTTGTTTTTTTGTTCAGAAGCGTACACAAAAAATGGAAAAAGAAATGGAAAGAGGCGCTGCCTCATGTGTTGGTTTAGGGTTTTCTCCAAAACCCAGCAGCTTGTGATTAAAAGGTGGATCCGGGTCACCCTGACCCGACCCGGTCCAGCCCAAACCTTTTTTATTTTTAATTGCTGTCAGCTTCTTAACATTCTGGGCCTGCACCTCCAATCTGATTTTAATACCTCCTGGCCCAATCTTCTCTTTTTCTTATTTATATTTTAATCTCCTTTTAATTTCTTTTTATTTTCATAGAAAAAAGACTTAATATTTTATTTTAATATAGAATATAGTTTAATTTTTCTAATCCTTATTAAAATACCAAAAAAATATATTAGATACGTATTTTTATTTATGTTTCTAATTATTTTCTTCTTCTCATAAAAAAACAACAAAAAATATATTAGATGCATATTTAAGTTTGTGTTTCTAATCATTTCCTCTTTCATGAAAAATCACAAAAATATCTTCTTTTAGAATTAATTTTCTTTTGAATTTGATATTTTCATATAATTGTGTGTAGTTAATCATTTAAGTTTCTATTTGATTACTGTTGCACATCACTTGAATTTTCTAACTTCATCCGAGACTTCGAGATTATTTCTCTGTTGTTCTCTGTTTTGTCTGTTTGTTTGATCTTCCATTTGCAGTAGAATTACATAAACAATTACTGGATGATCATGGAATTGCTGAAAGCTGTGAGCTTATCTGACATTCTTTTTTGCTGGTGAGGATTATTAACATCTGTTAAGATCCCAATTTATTCCAAGCACACCACTTGAGGATCACGGTAACACCTCAAACTCAGAAATCCAATTTTCTCATTTTTCGAGGTAAGCCTAAAATTCCATAACTGCAGAAACGAATTACTTGTCTGTTTTCATCAATTCAACTTCAAACTCAATCAACTGTTTTCACAACAGTAATCAATTCACTTTCAAATCACCCATTGTTTTTTCAAAACAGTGGGGCCTCTCGAATATTAGAGAGTGTAAGTCCCACCTCTTTTTTTCTTTTTGTACAGTTTTTTTTCAAAAACGATCAAAACTTCTTTCAAAACAAAAAAACAGTTTTCAAACAACAAAAACTTTTCAAAACCTTTTTCAAATCAATTTCAAAACTTCAAACTTTCAAAACAATCAACCATGTTTTATGAAAATAAAACATGGGCCTCCACATAGGTATAAGTCCCATTCCAGTACATGAAATTCGGTATTTCATTGTACGCCTTTTGTAAATATCTCGATCATTAAAACTCC
>Vvg_1-10k_transcript/18633 full_length_coverage=3;length=2553;num_subreads=60
GACACCAAAGCTACTATACTACTAGCTTTCTCACTTCTCTCTTTTTTTTCCAAGTTACAAAGTTTCATAGTTACAAAGAAGGGAGAGGTAGTTCTTCATACCTCACTTGAAGATCTTCATCTTCAAGCTTCCAACTTGAAGTTCATCTTCAAGTCTCCCTAATATCCAAAGAGGTGGTGGCACCACCTTCATCAAAAAGCCTACAAAAATTTCAAAAAGGGGTTGTTAGTAACAACAATCCAAAGTTGTTTCATCATCAACAATAAACCGGCGAACACCTCCTCGCCGTAGGTAAGTTGTATTCATCCTCATGCTCAAATATTATTATTTAAATCATTGTTGCAAATATGTTATTCTTGTGCATAACTGAAAAATCAAAAACATAGAGGTTGAATTTTTGTTGTTGTAAGTGAACAAAACAAAAACACAGAAGCAACAGCAAAAGTTAATAACTAATTCAAAGTTGCAAGAATCAATATATAACAATTTCACAAAGCACCAATCAAAAATTCAGCAGCAACAACTTGCAAACTTCAAATTCAAAGTTGTTCTTCCACAAATTCAGCAAAGCAATGAACAAATTGCAAATTCAAAGTGTAACAGAAACACTGTAATTACAACAATCAACAACAAAACCGAAGCAGTAGCAGCAGAGGTTCAGTAAAGCGAACAATAATTCACGGTTGAATCATACAGCAACAAATCCAAAGCAATAGCAGCAACAATTCGTTCAAAGACATACCTCAACATTAAAACCGGCGAAATTCTCCTTGCCGTAGGTAAGTCGATCATTCCTTTACTCTTAATATTACTGTTAATTGTTACTGCAAGTTTGTTGTTCTTGTGCTTCACTGAAAACAGAATACAGAGAGTATAAAACAATTGTCGCTAAATCGGAAATAAGAAAGGGCCAAGCTAATTTTCGGAATAACAAGCAAATCCAAATCATATGAAAACAAAGTTTGGAAACTAAACCTGTTGTGATTTGAATCATTAAAACTGAGAGCTTCCGAAGCTCCTCCATGGCCGCTGGTTGTTGTCCGTGAGAGCAAGGAGGCCGAGCCATGGCTTTGTTTCAACAAAGAAGAATGAGGAGATGGAATTTGTTCTTTCTCCTGTTCAGTGAGAGAGCTCTGCCGTTGTTGTGGTTTCGCGAGAGATAGAAACCGAGAGATAGTTTGCTGTTGTTGTTCTTCGTTGCAGCAAGAGAGAAAACCGCGAGGAAGAGAGCTTTGTTGTGTTTGTTCTCCAAGTTTTTGTTTTCCAGAAAAAAACCATGAGAGGGAGAAGAGAGCTTTTCACGTGAGTTTGTTTTTGTTCAGAAAAGAAAAGAAGCGTGAGGGATAGGAGATAGACGTGTTGCCTCTTTTGCTGCCTAGGGTTTCATAAAAACCCAACCTTTGCTTACTATAGTTGGCGGATCCGGGTCACTTTGACCCGACCCGGTCCGGCCCACTTCTTTATTTTTTATTTGCATTCAGCTTTTTACTTTGGGCTCTCACCCCCTAATCTGATTCCACACCCCTGGCCCAATTAGATCTTTCTCTAATATTTCTCCTTTAATTTTCTTTAAGTATTTTCATAAATTGTTAAATATTTTAATATAGGATTTTAACTTTCTTTTCTAATCCTTATTAAAAATGACAAAAAATATGTTTTTAAGATTAAAAGTTTTCTTTTTTTCATATGTTTATAAGTGTGTTTTCTTTTAATTCTTATTAAAAACAACAAAAAATATATTAGATGCATATTTAAGTTTATGTTTCTAAATATTTTCTTCTTCCATGAAAAAACACAAAAAAATATCTTTTCTTAGATTAATTTTGTTTGAATATTATCTTGTGTAGTTAATCATTTAAATTTTTATTTGATTATATCACTTGAATTTTCTAACTTCACCCGAGACTTCGAGATTATTTCTCTGTTGTTCTCTGTTTTGTTTGGTTTTCCATTTGCTGTAGAATTCCATAAACAATTACTGGATGATCATGGAATGATGAAAGCTGTGAGCTTATCCGACTATTCTTCTCTGCTGGTGTGGATGCTTAATATCTGTTGAGATCCTAATTTATTCCAAGCACATCATTTGAGGATCACGGTAACACCTCAAACTCAGAAATCCAAATTTCTCATTTTTCGAGGTAAGCCTAAAACTCCATAACTATGCAGAAATGAATTACTTGTCTGTTTTCATCAATTCAACTTCATTTTCAATCAACTGTTTTCACAACAGTAATCAATTCACTTTCAAATCATCCATTGATTTTCAAAACGAAGTGGGGCCTCTCGAATATTAGAGAGTGTAAGTCCCACCTCTTTTTCTTTTGTACAGTTTTTCAAAACAAAAAAAACCGTTTTCAAAACTTCTTAAACAAAAACTTTTCAAAACCTTTTTAAACCGTTTTCAAAACAACAAAACTTCCAAAAAAACAATCAACCATGTTTTATGAAAATAAAACATGGGCCTCCACATAGGTATAAGTCCCATTCCAGTACATGAAATTCGGTATTTCATTGTACGCCTTTTGTACATATCTCGATCATTAAAACTCC
>Vvg_1-10k_transcript/19109 full_length_coverage=2;length=2533;num_subreads=60
GGACACCAAAGCTACCATAACTACTAGCTTTCTCACTTCTCTCTTTGCATAATTTTCTAGTTACAAAGTTCCATAGAAGAGAGGGGTAGTTCTTCATACCTCACTTGAAGATCTTTATCTTCAAGCTTCCAACTTGAAGTCCATCTTCAAGTCTCCCTAATATCCAAAGAGGTTTTGTTACAATAACTTCAATTCAAAAAAAGTTGTTAGTAATAACAATCCAAACTTGTTTCAAGTAACAATTCAAAGTTTGTTTATCATTAAATCAAATTCACATAAAAAACACAACAATTTGCAACAAAATCAAAAGTTCATAACATGTTCAAAGCATCATAACAATAGACAAAAATTCAATAACAATTCAAACACGGTTCAGCATCACAACGATTCTTAAGCAGTAGCAACAGAAATTCAGTGACAACAACAGTAACAAGCTACGGTTCAGACTCGAATCAATACAACAACAATTCAAAGATTCAGAACATGTTCAAAACACAACAATCATAGCTATTTCCAGAAACATAATTGATATGTACCTCAACACAAAATCCGGCGAACACCTCCTCGCCGTAGGTAAGTTAATTCCTCTCTTGCTCTTAATATTGTTGTTGCTGTGAACTTTAGCTTTCCTATAACACAAAGATCTCCAGAAACACATAAAGCCTGAATTATTATTTCTATAATAAAGCAAAGAAAATCATTTTTAATCTTCTCTGTAAATCACCAGAAAATCAATTTCAACAGATTCATCATAAAAATTGCACAGAACCATGTGTAACTTATTCTTAGCTTTAGGTTTGTATGTTTGATTGAGTCTGAATACAGATAATCGTGGTAGTAAGTTTGGGGTTTAACCGAATAATTCATGTTCCTACTATGATTAAGAGCTGAGTTAAAAAAAGAAGCAAACCTGAGTTGCAGCTCCTCCATGGCCGCCGTAAAACCGAGTTGCCATTGTTGTTCAGAGAAAACTCGCAAGAGGGATAGAGGGAGCGAAAGAGAGTTTTTGTTTCTGCTGTTGTTGTGTTCGTTCCATTGGAGAGACAGAGAGAGAGCCCACGAGTTTGAGAGAAAAACGAGTGTGAGAGCTTTGTTGTTGTTCGGTGAAAGAGAGACGACGAGCGATCAAGAGAGCAGAGAGCATCGGAGAAGGTGATAAATCAAGAGAGTTGTTTGGATTTGGTTTTTTCCGATGAAGCAGAGAGAAGGACTCAGTTGTTGTTGTTTGTTCACAAACCAGAAAAACTCGTGAAAATACAGAGAGATTGGGAAAGAGGCGCTGCTGGCCCTCTTGTGATTGGTTTAGGGTTTCACTAACCCATTCCTTGTTTACAATAGATGGGCGGATCCGGGTTCCACCTGACCCGACCCGGTCCGGCCCACTTTTTTTTATTTATTTCATCTCAGGCTTAACTCAATTGGGCTGCACACCTCCTTTAGGTTTTAAACCCCCTGGCCCATTCAATTAGATTTTATTTTAACTATTTCTCCTTTAATTTTTCTATAAATATTTTCATGAGATTAAATATCTAATATAGGATTTTAGTTTTATTTTCTTAATCCTTATTAAAAAAAATCCCAAAAAATATATTAGATACATATTTTATTTGTGTTTCTAATTATTGTCTTCTTCTCATAAAAAACAACAAAAATACTTTAGATACATATTTGATTTTTATGTTTTCTAATTATTTTCCTCTTTCATGAAAAATCACAAAAAAATATCTTTTCTTAGATTAATTTTATTTGAATTTGATATTTTCATATTATATTGTGTAGTTAATCATTTAAGTTTCTATTTGATTATTATTGCACATCACTTGAATTTTCTAACTTCATCCGAGACTTCGAGATTATTTCTCTGTTGTTCTCTTTTTTTGTCTGTTTGTTTGATTTTCCATTTGCAGTAGAATTCTATAAACAATTACTGGATGATCATGGAATGCTGAAAGCTGTGAGCTTACTCGACATTCTTTTTCTGCTGGTGAGGACGCTTAACATCTGTTGAGATTCCCATTTATTCCAAGCACATCACTTGAAGATCACGGTAATACCTCAAACTCAGAAATCCAATTTTCTCATTCTTCGAGGTAAGCCTAAAACTTCATAACTGCAGAAACAAATTACTTGTCTGTTTTCATCAATTCAACTTCATTTTCAATCAACTGTTTTCACAACAGTAATCAATTCACTTTCAAATCATTCAACTCATTTTCAAAACAATCCATTGTTTTTTTTCAAAACAGTGGGGCCTCTCGAATATTAGAGAGTGTAAGTCCCACCTCTTCTTTTTTCTTTTTGTACAGTTTTTTTTTTCAAAACGATCAAAACTTCTTTCAAAACAAAAAAACAGTTGTCAAACAACAAACTTTTCAAATCATTTTCAAATCAATTTCAAAACTTCAAAAACAATCAACCATGTTTTATGAAAATAAAACATGGGCCTCCACATAGGTATAAGTCCCATTCCAGTACATGAAATTCGGTATTTCATTGTACGCCTTTTGTATATATCTCGATCATTAAAAACTCC
>Vvg_1-10k_transcript/19286 full_length_coverage=2;length=2530;num_subreads=47
ACACCAAAGCTACCATAACTACTAGCTTTCTCACTTCTCTCTTTGCATAATTTTCTAGTTTCAAAGTTCCATAGAAGGGAGGGGTAGTTCTTCATACCTCACTTGAAGATCTTTATCTTCAAGCTTCCAACTTGAAGTTCATCTTCAAGTCTCCCTAATATCCAAAGAGGTGGTGGCACCACCTTCATCAAAAAGCCTACAACAATTTCAAAAAGGGGTTGTTAGTAACAACAATCCAAAGTTGTTTCATCATCAACGATAGTCCGGCGAAAACCTCCTCGCCGTAAGTAAGCTAATTTCACTCTTGCTCTCAATATTGTTGTTGCCATTAACATATTTCTCTGTTGAAACAAAATTTCCATAAAAAAAATAGAGAAAAGCATGTGTAATTGTATCATAAAAAATAATTGTGTCATGAAGAACAAAAGGTTGTTATTGTTGCTGCAAGTGAAAAAAACGCAGGGACAGCAACAACAAACCACAGTTCAGAAACATAACAATTTTCAAACAAAAGTTCTAAAACAGTAGCAACAAGGATTCGGTTCAGCAACATCAACAATTCATCATGGTTCTGAACCGTTCAAACAACAACAATAATTTGTAACAAACTCAAAACAAAATTCAGCAGCAACAATTCGGTTTCGAGAAGCAAGAAGGATCAAAGTCTTACCTCGACGAATAATCCGGCAAAATCTTTTAGCCGCAGGTAAGTCGTTTCCATCTTAACTCTCAATATTACTAATAATCTGAAACTGCAAAATATATGCTCTTGTTTATCATCTGGAAAATTGTTGATGTATAATAACAAGAAGTAAAAACGAAATTAAAGACACATACCTGGAATTTTGCTTCTGGTTTCTCTTCCATGGCCGCCGTGAGCCAAGACCAAGAGAGGGCTTCGGTTGTTGTTGTTACCGCGAGTGAGAGAGACTTTCGTTTTTTTGTTGTTGTTCGTCATAAAACCGAGAGTGACTGTGAGCTCGAGAAAGAGGGCCGCAGCTTGTTGTTCACGGAGAGGGTGTGAGCATCGATTGAATGAGAGAGAGAACCGAGAGAGAATGTTCGGTTGTTGTTGTTGTTCGATCGAGAGAAGAAACCGAGAGCAGCACTAAGGAGTTGTTGTTTGTTGTTCCATCGTTTTCCATGGAGGAGATAAGCTGAGACTTTGTATTTGATTTTCAGAGAAAAGAAACGTGAGGGAGAGATCACAGAGGCGTTGCCTCTTTTGTGTTTTTTTTAGGGTTTCTTATAACCCAATTGCTTGTTAAGAGAGGGGCGGATCCGGGTTCCACCTGACCCGACCCGGTCCGGCCCCAATTTTTTTTATTTTATTTTAGTCTCTTAAATTAATTTGGGCTTGCACCTCCCAATTTATTTTCAACACTTCTGGCCCAGCATTAGTTTTTTTAAACTATTTCTTTAACTTTTCTTTAAAAAATAGTTTGTATAAGATAAAACTTAGTATTTTAATTTAATATAGGATATAGTTTTATTTTCTAATCCTTATTAAAAATGACAAAAAAATATGTTTTTAATATTTTCATATGTTAATAAGTGTGTTTTTTTTTATTCTTATTAAAACTCCAAAAAACATATATTAGATACATATTTTTATTCATGTTTGTAATTATTTTCTTCTTCTCATAAAAAACACCAAAAAATATATTAGATGCATATGTTTCTAATTATTTTCTTATTCCATGAAAAATCACAAAAAAAAAGATATATTTTCTTAGATTAATTTTTACTTTGAATTTGATATTTTCTTTTATTTTTGTGTAGTTAATTATGTAAATTTTTATTTGATTACTGTTGAACACATCACTTGAATTTTCTAACTTCATCCGAGACTTCGAGATTATTTCTCTGTTGTTCTCTGTTTTGTCTGTTTGTTTGATCTTCCATTTGCAGTAGAATTCCATAAACAATTACTGGATGATCATGGAATTGCTGAAAGCTGTGAGCTCATTCGACATTCTTTTCTGCTGGTGAGGATGCTTAACATTTGTTGAAATCCTAATTTATTCCAAGCATATCACTTGAAGATCACGGTAACACCTCAAACTCAGAAATCCAATTTTCTCATTCTTCGAGGTAAGCCTAAAACTCCATAACTGCGGAAATGAATTACTTGTCTGTTTTCATCAATTCATTTTCATTTTCAATCAACTGTTTTCACAACAGTAATCAATTCACTTTCAAATCAATCAATTCACTTTCAAATCACCCATTGTTTTTTTTTCAAAACAGTGGGGCCTCTCGAATATTAGAGAGTGTAAGTCCCACCTCTTTTTCTTTTTTGTACAGTTTTTTTTACAAAACAAAAAAACAGTTTTCAAACAACAAAAACTTTTCAAACTTTTTTTTAAATCAATTTCAAAACTTCAAAGCTTCAAAACTTCAAAAAACAATCAACCATGTTTTATGAAATAAAACACGGGCCTCCACATAGGTATAAGTCCCATTCCAGTACATGAAATTCGGTATTTCATTGTACGCCTTTTGTAAATATCTCGATCATTAAAACTTC
>Vvg_1-10k_transcript/19375 full_length_coverage=4;length=2516;num_subreads=60
GACACCAAAGCTACCATAACTACTAGCTTTCTCACTTCTCTCTTTGCATAATTTTCTAGTTTCAAAGTTCCATAGAAGGGAGAGGTAGTTCTTCATACCTCACTTGAAGATCTTCATCTTCAAGCTTCCAACCACTTGAAGTCCATCTTCAAGTCTCCTTAATATCCAAAATTCTCCCACAATCCAAAGAGGTTTTGTTACAATAACTTCAAAATAAAAAGTTGTTAGTAACAACAATTCAGACTTGTTTCAAATAACAATCCAAAGTTTGTTCATCATTAAATCAAATTCACATAAAAAAAACAATTTGCAATCAATACAAAATTCAGCATCACAACAATAATTCAGATTAAAAAAATTCAGCAAACTAACAATAACAACTTGCAGCCAGAATTCATAATTTCAGAAGCAGAGCAATCAAAAACAACATACCTCAACACAAATCCGGCGGAAATATCCTTGCCACAGGTAAGTCAATTTCCCTCTTGCTCTCAAAATTGTTATTGGTGTTAAATTTAGTTCCTGTTAAAACAAATATAACCAGAAAAAAACAGAGGAAATAACATGAGCTATCACTGCTAATTGTTGCTGTAATAAGGAAACAGAATATGACTTGTAAACTATCACTGCTATATCATATACCACAAAATAACAGTTAAATCTGAAGCAAAGAAAAAGAAACTTACCTTGATTTTCACCCCTGTTCATGAGTCTGTTAAAATCAAGTTGTTGTAGAGTTGAGGTTGTCCTTGCAGTTCATCATGTTTTCGTGTGAGCTTCTTCAAGCTCCTTCCATGGCCGCGAGAGAGAGAAAAAACCGAGAGTCTCCAAAGACTCTCCATGGCCGCCGTGAGTCTGTCAAGAGAGGTTTTCGTCTCTTGTTGTTGTTCGTCATAAAACCGAAAGAGAGGGATATTGTTGTTCAGAGAGAAATCGTGAGAGAGAGATGACGAGTGTCGTTGTCTTGTTGTTCACCGCGAGCAGAGTGCGATAGAGAGAGCAAACCGCGAGAGAGACCATGAGCTCGAGAGAGAGAGGCCGCGAATCTGATTGAAAGCTTGTTGTAGTTGTTCGATCGAGAGAAGAAACCGAGAGCAGCACTAAGGAGTTGTTGTTTGTTGTTCCATCGTTTTCCATGGAGGAGATAAGCTGAGACTTTGTATTTGATTTTCAGAGAAAAGAAACGTGAGGGAGAGAGCACAGAGGCGTTGCCTCTTTTGTGTTTTTTTTAGGGTTTCTTATAACCCAATTGCTTGTTAAGAGAGGGGTGGATCCGGGTCACCCTGACCCGACCCGGTCCGGCCCATCTTCTTTTTTTTTATTATTATTATTCAGCTTTTTGTCACATATTGGGCTGCACCTCCATCTGTTTTTTTAACCCCTCTAGCCCAATTAATTTCATTTTGCTTAGTTTCTTTTAAATATGTTTCATAAAAGAATTTAAGTTTTTAATTTAATATAGGAATTAGTTTTATTTTCTAATCCTTATTAAAAAATGACAAAAAAAGATTAAAGTTTTCTTTTAATATTTTCATATGTTTATAAGTGTGTTTTTTAATACTTATTAAAAAAACCCAAAAAATGTTTTAGATACATATTTTTATTCATGTTTCTAATTATTTTTCTTCTCATAAAAAACAACAAAAAAATATATTAGATGCATATGTTTCTAATTGTTTTCTCTTTTTATGAAAAATCACAAAAAATATCTTTATTAGATTAATTTCTTTTGAATTTGATATTTTCATATTAATTTTGTGTAGTTAATCATTTGAATTTATATTTGATTACTGTTGCACATCACTTGAATTTTCTAACTTCATCCGAGACTTCGAGATTATTTCTCTGTTGTTCTCTGTTTTGTTTGGTCTTCCATTTGCAGTAGAATTCCATAAACAATTACTGGATGATCAAAGAATGCTGAAAGCTGTGAACTTATCCGACGATTCTTTTCCGCTGGTGGATGCTTAATATCTGTTGAGATCCCAATTTATTCCAAGCACATCACTTGAAGATCACGGTAACACCTCAAACTCAGAAATCCAATTTTCTCATTCTTCGAGGTAAGCCTAAAACTCCATAACTGCAGAAAGAAACTATCTGTCTATTTTCATCAATTCAATTTCATTTTCAATCAACTGTTTTCACAACAGTAATCAATTCACTTTCAAATCATTCAATTCACTTTCAAAACAATTACCCATTGTTTTTTTTCAAAACAGTGGGGCCTCTCGAATATTAGAGAGTGTAAGTCCCACCTCTTTTTTCTTTTTGTACAGCTTTTTTTCAAAACGATCAAAACTTCTTTCAAAACAAAAAAACAGTTTTCAAACAACAAAAAAACTTTTCAAACCTTTTCAAAATCAATTTCAAAACTTCCAAACTCAAAAAACAATCAACCATGTTTTATGAAAATAAAACATGGGCCTCCACATAGGTATAAGTCCCATTCCAGTACATGAAATTCGGTATTTCATTGTACGCCTTTTGTACATATCTCGATCAATTAAAACTCC
>Vvg_1-10k_transcript/19691 full_length_coverage=2;length=2513;num_subreads=25
ATAAACAAAAGATTAAGCATAATAAAATCCAGTTAAAACAAAGATTGTGGCCTCCAGCATATATGAACAATGGAAAGCTTCCTCACATTTATGGTTTGGGAACTAAAGTGATTCAATCAACAAGCAAGTAATTCAAAAGAATGAATGATATGGTAATTGTACAAATGAAACGTTTCCTAAACATGTTATGCTATAGAAAGCGATAAATGAGTACCTTGAATGATACAACTTCAAAAACAATATCCTACCATACATCCGCAGGTTGAAACACTCAAGCTTTGGAAAATCACCTCAAAAATCTTCGAATCACCGAACAAAATTCGAGTACAAACAACCAATAAAAGAATTAGAAAAACAAAACCTAATATATACTACTAAATAGCCTTGGTGAAAGTGGGAAAAATGAGTGAACCAGGTGGAATGGGAACCCCACTGGTACAGAGCAGAAAAACAAAATTCTGCTATGCTCGCTTAGCGAGCTCTGCTCCGCTTAGCGGACATAGCAGAAACCAGAAAAATAAGAACAGGATTTGTTGTTCCAATCACTCACCACTTCACCTAAATACCTCATAAATCTAAATATAAACAATATTTACAACCGTTGGGGTGCCTCCCAACAAGCGCTTGTTTTACGTCGTTAGCTCGAGGCCTTTATTATTTCGGTGTTTGGAAAGTAGCCTCCTCTCGTTATGCCATGGTGACATCTCACCGCATAAGCCTAAAGAAAGTGTCCTAACCAAAGCACTCAATAAACATTACGAGTACAAATATATACAACAATTATATAAACATAAAAGAAAACGCAAGTATACGATTATGTACACAAACCAACACATATGCACAAGTATAGAACACAAACAACTATTATCATATAAAAAGAGAAAAGTTGGTGAATGTTGGATTCACAAGTTGAAAAGTGAAGATTTTGAATAACGATCTGGTCCGATCTCAACGTGTTTCACCAACATTCACCAATAAAGTATACTTGTATGCAAACATATACAAGTAAACTATATGGTGAACATAAACAGGTAAACATGTACAAGTAAATATATACACGTGAAACTATACAATATATACGATATATACAAAGCTCAAAACCACGAAAACTATTGCGATGCAATTCAAATCCATCCCCGGCAACGGCGCCATTTTGTTGAATGCAGTATAGGGCAAGCAACAAAAAAGATTTGGAAATATTGATCCGGGAATTATCGTCCTCAGAGATGGAGAGATGCCATTCAACAGTTTCTACGGTTTCGAGCTTTGGTTTGAATAAGCAAAAAGTAAAGAAAGATATAGACATGAAAAGAATAAACACATTCTTAGAAGAGAAAGAACTTATCAGGAATATTAATATATTCACTATTCACAAACATACACTTACCAACCCGTTATACTCAACCTACGATACTCATCTATGTTATCACGTATCTCTCACATAAGCGTCCATCTCTGAGCACAAACGAGATCATCTCACAACTAAGGTTATCTCTAACGCGAAGTCACGAGAACATCCGTATTCTCGCGTCGGCGATCTCTCGCGCGCCGCTCAAACACGAAAGCATTACGTACAGATACACACGGTGAATGCTAGCTCTAAATCCTATCTCTAGAGTTCAGAACCTAACAGATAACCATCCTACATAAGGATTCAAGAAGTTTATCTCTAAAGCACCTCAAATCCCCAGCATAGAGCAAAAATCCATGATAACATCAACACAGATTTGTAAAGCAAGTTAAACATAACATTATAATCGGTAAATATACATAAGATTCAAGTAAATATACAAACAAACCCAACACAAAGAAATACACAAAGAATAGAAGAGATAAACCGAACATCTCGCGGTTTGTCAGCTCCGGTTCGATGAGAAATCCACCTCCGATCTTCCTAGTGCATGACCCCGGAGTTGTTTTCTAAGCCAATTCTACTCTAAGAATGAAGTTGATGGTGTTGGGACTCAAAAATACATAACCCATAACCTAAAAATGTGATTTTTTCCCTTTTTAACAAGTCTGAAAATCCGCAGGTCCGCTTAGCGGCACAGAGTCCGCTTAGCGGAGTCTGCTAAAAATCAGATTTTGTTTTCTCCATAACTCGAGAACCGTAACTCTGATTTGCGCCCGGTTCGAAGCGTTGGAAAGCTTATTCAATGCTCTATCCAATAATGAATGAATGGAAACCAAAATGATGATTTTGATCATCCTTATTTTGAGTCTTTGGAAGTCCGCTTGATGGTGGCTAAGCGGGCTTGCACCAAAACTGGGAAATCGAAGCCGTGCCCTTGACACTTTATTCCTCAAGGCTCCAGTAAGCATGAATACCTATAAAAACAAAAGGAAAAACTATTAAATGGTATAAAAGTATATGAAAATACAACTATTCACAAAGTATATGTATTTATACACAAAACGGGGAATTATTCAAACGGTATTAACAAAAGTATCGATAAGTGCCACTATTTACGTACACAAAATAAGTACATTTTGACACTTATCAAACTCTCCCC
>Vvg_1-10k_transcript/19941 full_length_coverage=5;length=2493;num_subreads=60
GACACCAAAGCTACTATACTACTAGCTTTCTCTCTTCTCTTTTCTCTCATAATTTTCAAAGTTTTCTTAGTTCCATAGTTGGAAAAGGGGTGAAGAAGTAGTTCATACCTTAGTGGAGAGTTCCAACTTGAAGTTCATCTTCAAGTCTCCTTAATATCCAAAATTCTCCCACAATCCAAAGAGGTTTTGTTACAATAACTTCAAAATAAAAAAAAGTTGTTAGTAACAACAATCCAAACTTGTTTCAAATAACAATTCAAAGTTTGTTCATCATTAAATCAAATTCACATTAAAAAGAAAACAATTTGTAACAGATCTAACGTTGTAATAGCAACAATCAACATAAAAATTCAGCAACCACCACAGTTACAATAACAATCCAAATTGTTTTTCAAAAGATCAAAATTCAGCAATACAACAGTTGCAACAAAATCACGGTTCAGCATCATAACTCAGAGACAAAAATTCAGCAGCAACAATCAGTTACAACCCTGATTCGCGAATAAACAGAAGCAGAACAACCGACATATACCTGCAACACTAATCCGGCTAAAACCTTCTCGCCGCAGGTAAATCTTTCTGCTTTCACTCTCAATATTTCAATTAATCAGTGTTGTATCTGCAGCTTCCAATCGGTCCTACAGAAAAACAGAACCATTCAAAGAACTCAACAACAGGAAGTTCACAAATTTTCAGAGAAGAAATTTGAAACAACATCAACACAGTAACAACAGCTTACAACAAATTTCCAGAAACAGAATTAACACATACCTCGGCAATTAAAACCGGCAAAATCCTGCTTGCCGTAGGTAATTCGATTCCCCTTTCACTCTCAACCTTGCTGTTAATTTTTGTTATACCTGTAAGTCGCTCAAAACCGAATACAGAGGGCATAAACATTTGTTGCTAAGTCGTAAAAAGAGGAAAACGAAATTGAAACAAAATTGTGTTACCTCAAGCCATGAAAATCCGAGAGTTGTGATTATTCAACTGTTGTTGTTGTCATGAGGAACCGAGAGCAAAGAGAGTGATGGAGAGGAAAAATTTCGTGTTCTTCCATTAATCTTCATCATGAGAAATCGAGAGAGGAAGAGCTTTGTTGTTGGTTGTTCATTGAGAGAGCACCGCGAGAGAGATAGAGAAATCGAGAAAAGATGGAGAGGATGTTGTTTGTTGTTGTTTGCTGTAAAAAAGGAGGGAGTTTGTTCTTCTATTTCTTTTTTTTTACAGAGAAAAGCGTGAGGAAGAAAGGGAAAGAGGCGCTGCTGCCTCTGTGTTTGGTTTTTAGGGTTTTCTCAAAACCCAGCTTGCATTAAGAGGAAGGCGGATCCGGGTCATCCTGACCCGACCCGGTCCGGCCATCTTTTTTTATTTTATTTCATTTTGGGCTGCACACCTCCATATCTGTTTTTAAACCCCCTGGCCCATTCAATTAAGTTTTCTTGACTAATTCTCTTTTAATCTTTTTTTTATATAAATATTTTCATGTGATTTAATATTTTATTTTAATATAGGATATAGTTTTATTTTCTAATCCTTATTAAAAATGACAAAAAACATGTTTTTTAATATTTTCATATGTTTACAAGTGTGTTTTTTCTAATCCTATTAAAAACTCCAAAAAAATATATTAGATGCATATTTAAGTTTGTGTTTCTAATTATTTTCTCTTTCCATGAAAAATCACAAAAAAAAGAGATATATTTTCTTAGACTAATTTCTTTTGAATTTAATATTTTCGTATTATTTTGTGTAGTTAATCATTTAAATTTCTATTTGATTACTGTTACACATATCACTTGAATTTTCTAACTTCATCCGAGACTTCGAGATTATTTTCTCTGTTGTTCTCTGTTTGCTTGGTCTTTCATTTGCAGTAGAATTTCCATAAACAATTACTGGATGATCATGGAATGTTGAAAGCTGTGAGCTTACTCGACTATTCTTTTCTGCTGGTGAGGATGCTTAACATCTGTTTAAATCCCAATTTATTCCAAGCACATCACTTGAAGATCACGGTAACACCTCAAACTCAGAAATCCAATTTTCTCATTCTTCGAGGTAAGCCTAAAACTCCATAACTGCAGAAGAATTACTTGTCTGTTTTCATCAATTCAACTTCATTTTCACTCAACTGTTTTCACAACAGTAATCAATTCACTTTCAAATCACCCATTGTTTTTCAAAACAGTGGGGCCTCTCGAATATTAGAGAGTGTAAGTCCCACCTCTTTTTTTTCTTTTTGTACAGTTTTTTTTTCAAAAACGATCAAAACTTCTTTCAAAACAAAAAAACAGTTTTCAAACAACAAACTTTTCAAATCATTTTCAAATCAATTTCAAAATTTCAAAACAACAAAACTTCAAAAAACAATCAACCATGTTTTATGAAAATAAAACACGGGCCTCCACATAGGTATAAGTCCCATTCCAGTACATGAAATTCGGTATTTCATTGTACGCCTTTTGTAAATATCTCGATCATTAAAACTCC
>Vvg_1-10k_transcript/20036 full_length_coverage=3;length=2492;num_subreads=60
GACCAAAGCAACCTTAACTACTTGCTTTCTCACTTCTCTCATAATTTTAAAGTTTCTTAGTTCCAAAGTAAGGAAGGAGGAGAAGGTAGTTCTTCATACCTTACTTGAAGATCTTCATCTTCAAGCTTCCAACCACTTGAAGTTGAACTTCAAGTCTCCCATAAATCCAAAAAGAGGTGTTGTGGCATCACCTTCATCAAAGAGCCTACAACAACAAATCCAAAAAAAAATTGTTAGTAACAACAATTCCAAAAAATTGTTAGTAATAACAATTCATAGTTTGTTCATCATTAAATCAAATCCACATAAAAAAAAACAATTTGCAAAGAATTTGAGGTTGTAACCGTAACAATCAATCCAAAAATTCAGAGCAACATCATCAACAAGCAGCAAGCATAAAAGAAAGGGAAGTCGGGTTTACCAATCTTTGATGTGCAATAAAATCCATAAAGCTGCAACATCAAAACAGAATCAAGGTATCGCTCTCTTCATCATTCAATCTGCAGCAAAATCAAAGGATTCAACAACAAATTTGCAAAGAAAATCCAGCCACAACAACATCTACAATTCATCATGGTTCTGAACCGTTCAAACAACAACAACAATTAATCCAAAAATTCAGCAGTTGTAACATCAATCACAGCAACAATTTGTAGCCGTAACAGCAACGTAACAACAGTTCAGGCTTGGAATTCAGAATCAACACAGTAGTAACAACAAACTTACAGCAGATTCTCAAGAGCAGAAGTGAATAGTTTGCATACCTTAACAAAATCCGGAAAAACATCTCTTGCCGCAGGTAAGTTGACTTCACCCCTTTGCTCTCAATATTGCTTTTATCAGTTGCTACAAATATATTGTTCCTGTGTTATCTAAAAATATGAAAATAGAGAAAGCATAAGTTGTTGTTGCTATTGTCATTAAAAAGAACTGAATTGCAAACAGAATTTGTGCGAATCATACCTCTTGTTCGTCCATCACCACCGTGAAAATTCTGCCAGGAAGCTGATGTTGTTGTTGTTCCGACGCAAAGAGAGATAAAAAACCGAGAGAGAGTGTTGCGGTTGTTTTCGTTTCGTCGGAGAGATTGAGAGATATCGAGAGAGAGTTTCTTTTGCTTACGTTTCATAGGCGAGAGAGAGATGGCGAGTGAGAGCGAAACCAAGAAGGGGGGCTGCCATCATTGTTGTCGCGAGAAAGATGAAAAGTTTCAGAGGAAGAGAAAAAAAACGAGCAAGAGGGGAGAGTTTTCGTTTTTCTCCAAGTTTGTTTCTCTTCAGAAGCGTGAGAATGAGAGTGAGGCTCTGCCTCCACTCTTTTGTTTTTCCTTAGGGTTTTCAAACCCACTCCCTCACAATGTTTGGTAAAGGGCGGATCCGGGTCACATTGACCCGACCCGGTCCGACCCAGTTTTATTTTTTTATTATTTATTTCAATTCAGCATTTTAATCAATTGGGCTGCACATCCTCCATTCATATTTTAAACCCCCAGGCCCAACTATTAAAATCTTTTAATTATTTCTATTAGTTTTCTATAGAAATTATCTTTTATAAAATAGGCTTAATATTTTAATTTAATATAGGATTTAGTTTTATTTTTCTAATCCTTATTAAAAAAAATGACAAAAATATGTTTTTAATATTTTCATATGTTTATAAGTGTGTTTTTTTTCTAATCCTTATTAAAACAACAAAAAAATATATTAGATGCATATGTTTCTAATTATTTTCTCTTTTCATCCAAAAACCACAAAAAATATCTTTTCTTGGATTAATTTCATTTGAATTTGATATTTTCATATTTTGTGTAGTTAATCATTTAAGTTTTTATCTGATTATTGTTGCACATTTTACTTGAATTTTCTCACTTCGTCCAAGACTTTGAGATTATTTCTCTGTTGTCTTTTGGATTTGTCTGTTTTGTTTGGTCTTCCATTGGCAGTAGAATTCCATAAACAATTACTGGATGATCATGGAATGTTGAAAGCTGTGAGCTTATTTGATATTCTTTTCTGCTGGTGAGAATGCTTAACACCTGAGGATCACGGTAACACCTCAAACTCAGAAATCCAATTTTCTCATTCTTCGAGGTAAGCCTAAAACTCCATAACTATGCAAAAGAATTACCTGCCTGTTTTCATCAATTCAACTTCATTTTCAATCAACTGTTTTCACAACAGTAATCAATTCACTTTCAAATGATCCATTGTTTTTTCAAAACAATGGGGCCTCTCGAATATTAGAGAGTATAAGACCCATTTCTTTTTCTTTTTGTACAGTTTTTCAAAACAAAAACTTCTTTCAAAAAAAAACCTTTTTCAAACCGTTTTCAAAACGACAAACTTCAAAACAACAAAACTTCAAAAACAATCAACCATGTTTTATGAAAATAAAACATGGGCCTCCACATAGGTATAAGTCCCATTCCAGTACATGAAATTCGGTATTTCATTGTACACCTTTTTGTACATATCTCGATCAACTAAAACTCC
>Vvg_1-10k_transcript/20103 full_length_coverage=2;length=2464;num_subreads=17
TAGTATGTGTAATAGTGTGGATTATGATTTCCCATATGATATCAGCGAAATCTCCTTCGTCAAGTCATTCTCCTTGGCTATCATAGCGTCACTTTCTCTTTCCACCATTTTTCTTTTCAAATCTTCGGATCTTCTTTTCTATGGTCAAATCTTCTCCCATTTGTCCTCTTGTAAATGTTCTGAAATTCAATTCAATTAATTCAAGCAAACATTAGAGTTGTTCTAGAATTGAGAAAAGTTGAATTAAATCAACCATTAGAACTATTCTGGAATTGAGAAACTACGGTAATACTAAAACATAAAAACAAAATTAAAAAGCAATGCATGTGAAATTACTAATGAATATAAATAGATTAAACCATAACCTCACAGTGTAAATTGATTAAGCAAACAGATTAAACCATAACCTCACAGTGTAAATCGATAAAAGCAAAGATTTGTAGAAGAGAAAAAAAAAGGTGATACCATGAAACCATAATTTCTTCTTTCTTTGCCTACAGAAAAAACCTAAAATATGACATACTCATATCAAACCACAGATCTACACATACTCATATCAAACCACAGATCTACCTTGAAGAAGATGGTTTCACGGAGCTTCATGCCCTAAAACAATAATAATCAAATTAAATTGAAATGATAATGATGAAAAAATAAGGCAATTTATACCAATGATGGATGAAGAACCAATTTCATGCAAATGATGGAAAAACCTTTCATTCATTTAGAATACAAACAGATACATGAATAATGGAAGGAGTTGGAAAACAAAAATCAGAAACAATGATGGAGTAATAAATAAGCGTGCTTACAAAAGTGAATAATAAATAATGGTGGTTACAAAAGCGATTGCAAATGCAAGGAAAGAAGAATGGAATGAAGACACATCAATTTGGAGGAGACATTACAGAAGTGAAAACAAAGGAAAGAAAAGAGAAATAGAATGAAGACACGTGTCATTATTTGGGAGAAGCGACGTGGGTTGTGTGGAAAAAGTAGAGTCAATTTTCTTATATCGGTGAAAATTTAGAAAAAGATTTTATTTAATAAGTTAAAAGGTTAATAAAGACGGTAACAATTAGTAGGGCCGGCCCAAACAAATTGGAGCCCCTGTTCTAATTTTTGCACTACATTATTAATTAAATAAAATATAAGATATATACTGAAATTTATTTTTATATACAATATTTTACTTTTATTTGTAAATGATATAATATTTTATATTCAATAATTTGATTTATTTTTCAATGGATAAAATACTGCATTGAAGAATTGGAATAGTTGTCTAACGTGTGCAAATCCTTATTGCTTTTTTTAATACTAAAATTAAACATATAATAAATTGACACCATTTTTTACGTCTTAAAACAATAGACTATTATTCCGAAACAATAGTCATTATTCCTAGTGCATTGTTTTATTTGTGTTAATGAGATAATACTGCAACAAATATATTATGCTTCGTACTGTATATTATATATCTGGGGTTCTGTGATGTGGCAATGCTTGCACAGGCACAGGCCCATTAGTATAATATATTTGGGTGGTTTAATTTTTTAGGAGAGATTAAATTGAACCAATAAATTATATATTTTTTAATCTGTTACGTTATTTTAATTTACTGGTTATGAATTACCATTTAATGATTGTCACATTCTTTAAAAAATAATGTTGTCCTTGGTAATAAATAAATGATATTTAATCAAATTATAACATATTCCTCGTAAAATAAAATAATTTCCACTCAATTTTTTATCAACTCTCATAATTCTTCGTATAGTTTTATAAAAAAAATGATTATAATTATTTATTTACAAAAAAAATCATGATTCGTAATAATAAAATACATTATGTTAGTATGTGTAATAGTGTGGAATTATGATATTCCAATATGATATCAGCGAAATCTCCTTCGTCAAGTCATTCTCCTTGGCTATCATAGCGTCACTTTCTCTTTCCACCATTTTTCTTTTCAAATCTTCGGATCTTCTTTTCTGTGGTCAAATCTTCTCCCATTTGTCCTCTTGTAAATGTTCTGAAATTCAATTCAATTAATTCAAGCAAACATTAGAGTTGTTCTAGAATTGAGAAAAGTTGAATTAAATCAACCATTAGAACTATTCTGGAATTGAGAAACTACGGTAATACTAAAACATAAAAACAAAATTAAAAATCAATGCATGTGAAATTACTAATGAATATAAATAGATTAAACCATAACCTCACAGTGTAAATTGATTAAGCAAACAGATTAAACCATAACCTCACAGTGTAAATCGATAAAAGCAAAGATTTGTAGAAGAGAAAAAAAAAGGTGATACCATAAAACCATAATTTCTTCTTTCTTTGCCTACAGAAAAAACCTAAAATATGACATACTCATATCAAACCACAGATCTACACATACTCATATCAAACCACAGATCTACCGTGAAGAAGATGGTTTCACGGAGCTTGCAAACCC
>Vvg_1-10k_transcript/20431 full_length_coverage=2;length=2458;num_subreads=60
GGACACCAAAGCTACCATAACTACTAGCTTTCTCACTTCTCTCTTTGCATAATTTTCTAGTTTCAAAGTTCCATAGAAGGGAGAGGTAGTTCTTCATACCTCACTTGAAGATCTTCATCTTCAAGCTTCCAACCACTTGAATTTGAACTTCAAGTCTCCTTAATATCCAAAGTTCTCCCTAACATCCAAAGAGGTTTTGTTACAATAACTTTAAAATAAAAAAAAGTTGTTAGTAATAACAATCCAAACTTGTTTCAAATAACAATTCAAAGTTTGTTCATCATTAAATCAAATCCACATAAAAAGAAAACCATTTGCAACAAAATCAAAAGTTCATAACATGTTCAAAACATCAATAATAACCATTCAAATTGTTCTTCATTAAATCAAATTCACATAAAAAAAATTGCAATGGATTTGAGGTTGTAACGGTAACAATTCAACACAAAAATTCAGCAATAATAACAGTAGCAACAGAAACAAGTCACAGTTCTGTATCATTCAAAGAACAACAATTCTGAAGTTGCAGCAACAACAAATCCAGTTCAAAAATTCAGCAAGTAATTCAGCTCTATCAAATTTCCAGAAGCAGAATTCAAAACATACCTTCAACATACCGGCGAAAGCCTCCTCGCCGTAGGTAAGTCGTTTCCACCTTCGATCTCAATTCTACTGTTAATTGTTATTGTACCTGTGAATTTTTCAAAACCGGAAAACAGAGAATGCATAAGTAACTGTTACTATGAGGAAAACGAAATTCATTGTTGTTGATCATATGAGTTCAAAATCGGATTTATAGAAATCATTTAAGAGTCATACCTTCGATTGTTGTTTTTCCGGTTGAATCTTGTTGGACTTATAAAAAATCAGTGATGAACAAGAACACATAAACTGAACTCTGTTTGTTGTTCACCGAGAGAACCGTGAGCAAGCGTGAGATTCGTTGTTGTTGTTGTTTCGCAGCAAGAGAAACCGAAACTTGTTGTTGTTGTCTTTCCACAGCTAGAACGAACAGAGATTAAAGCAAAACCGTGAGAGCTTCGTTGTTGTTGTTCCTGTTCACGGCGAGAGTAATTGAAAGAGAGACAATAGCGATTGAAAACCGAGTGAGAGAGACAACGAGTTGATATTGTTGTTGTTCCACGGCGGAGAAAACCGAGAGAGGCCATGAGCGATCAAGATGGAAGAGTTTTTTTTCTTCTGTTTTCTTTTCAGAATCGTGAAAAGAGGGAAGAGGGGAGGCGCTGCCTCTTTCCTTTGAGATAGGGTTTCAAAAAGAAACAACCCATGTGATAACTAGCTGGGTGGATCCGGGTCACACTGACCCGACCCGGTCCAGCCCACTTTTTTTTATTCAGCTGTTAATTAATTTGGGCTGCACCTCTCAATTTGATTCCACACCCCTGGCCCAATTATATCTTTCTCTAATATTTCTTCCTTTAATTTTCTTTAAGTATCTTCATAAATTGTTAAATATTTTAGTATAGGATTTTAATTTTTCTTTTCTAATCCTTTATTAAAATACCAAGAAACATATATTAGATACATATTTTTATTTATGTTTCTAATTATTTTCTTCTTCTCATAAAAAAAAACAACAAAAATATCTTAGATGCATATTTAATTTCATGCTTTCTAATTATTTTCTCTTTTCATGAAAAAATAACAAAAATATCTTCTTTTAGAATTAATTTTCTTTTGAATTTGATATTTTCTTTTAATTTTGTGTAGTTAATCATTTAAATTTCTATTTGATTACTGTTGCACATTTTATTTGAATTTTCTAACTTCATCCGAGACTTCGAGATTATTTCTCTGTTGTTCTCTGTGTTGTCTGTTTGTTTGATCTTCCATTTGCAGTAGAATTCTATGAACAATTACTGGATGATCATGGAATGCTGAAAGCTGTGAGCTTATCCGATGTTCTTTTCTGCTGGTGAGGATGCTTAATATCTGTTGAGATCCCAATTTATTCAAAGCACATCACTTGAGGATCACGGTAACACCTCAAACTCAGAAATCCAATTTTCTCATTCTTCGAGGTAAGCCTAAAACTCCATAACTGCAGAAGAATTACTTGTCTGTTTTCATCAATTCAACTTCATTTTCAATCAACTGTCTTCACAATAATAATCAATTCACTTTCAAATCACCCATTGTTTTTTCAAAACAGTGGGGTCTCTCGAATATTAGAGAGTGTAAGTCCCACCTCTTTTTCCTTTTTGTACAGTTTTTTTTAAAAATGATCAAAACTTCTTTCAAAACCAAAAAACAGTTTCAAACTAACAAAACTTTTCAAACCTTTTTCAAATCAATTTCAAAACTTCAAAATAAACAATCAACCATGTTTTATGAAAATAAAACATGGGCCTCCACATAGGTATAAGTCCCATTCCAGTACATGAAATTCGGTATTTCATTGTACGCCTTTTGTACATATCTCGATCATTAAAACTCC
>Vvg_1-10k_transcript/20532 full_length_coverage=2;length=2470;num_subreads=38
GATTTTCCTTTTTCATTTTCGGAGAGAGAGAAGCTGAGAAAGAAAAGAAGAAAAAGGGAAAAGAAAGAAGGGGAAGAACAAAGGGGAGCTAGGTTTTGGAAGAGACATTGAAGAGGTAAGGGGGAGAATCCTTATTATTATGGGTTAGTATAATTGGGTCAATGGGTAGATTAATTTGTTGTTAGTTGAAATCTATGTTAATGCTATTGATTTTGTGTTGTGGAAATACTGCATTAAACTAGAAATTGGGACTGAAAATGGGTAGGTAATAATGTTGTTCGATCATGAATTACACAGACCATGAGTTTTTTTTTTAAGTTCAATACTGCATCTGGTTTCTATTTTTTTTATATATAAAAGTCATGGGTATGTTACTTCTACTTGTTTCCATAATTAATTTCATGTGGGCATACCACTTTGTTTCATTTGTATATATATGATGTGCTACTTGTGTCACTTTTCTAGTATCATATCATTTTATTTTCTTGTTTATGAGCTATATAATTATATAATGGCACATGGAATAAATAAATGATAAATGAAGTAGGAAGTAGTGTTATGAAGTATGAGAAACATACTGTAGCGTGAAAAGGATAGGAAATAAGTTTTTATATAATTTAAAACAGTCCCGTTTGGCCGAATAGCGGAATTAAGTGGTATAATTAGTTGTCCGGAATTTGATGAAAATTTACGTGGTAGCTAAGTTTAATTAGTAGATTAACGTGGTGATGTTATTTTGTTGAAATTGTGATATTTTACAAATCGTCCGAAATTGTGTTTTATTTAAATATTTTTTTATAAATAACTTTTAACAATTTAATATAATTGTCAATAGAGTTGTTAGAGTTGTCAATAGAGTTGTTAGAGTTGACAATAAGTTGTCAGAGTTGTTTAGAGTTGTTTAGAATTATTAAGAGTCATATTTTCATTTGTTTTGCGTAATTTTGACATGTTTAGAGTTGTTAGTGTATGATGTCGGTGTTTGTTTTTTTGTTGAAACTTTAACAATTCATATCTTTTGAACCGTAACTCCGTTTGAGTCTCCGTTCGAAACGTTAGAAAGCTAGCGCGATATTCTTTTCAATAAAAATGGTCATGAGCAATAGAATGCTAAAAATTGGAAATGGAGTAGAAATAGAAGTGAATTAAATTAATATAGTATGATTATTAATTGGTTGATTAAATTAATAGTTGAATTAATTTTAATAAGACTATTTATTTGGAATATACTTGGACTTGGATAAATTATTCGGTTATCGGTAAATTGCGATATTTTGAGAATTTAACCGTAATTGTATTTTGACCAAATACTAATGAATTGATACTTGGTTTAGAAGTGTATTCTTATATTTGGTTGCGATATGAATTAACATGAGATAGTATGATTTACTAGTGTTAAGTGTATTTTGGTGAATCATAATTGAATATTGTTTCTATTATGTGGATTGATATCAATGTGTTGTGAATGTTGTGTACAATTGATATATATAATTCATAGAGTTGAATTATCATGGGTATGCGGTAAGTTAAGATTGATGAGATGATCTTAATTGCATAGTTGGTTGGTAATTGTACATTCATTCATGGCATAGTCGGCTTTATTGTGGAAACGGTGAAACTGTGGGTTCACATGGTAATAGACGGTGATCCTTGAATGGAAATAGACGTAGAGTACGTTGATCCTTAATTGGAAACATACGTGGTGGCTTTGATCTTGTCCGGATCGGAAGCGTGGCTTGGATTCTAGATATTGAATCGGAAAGCGGTGAAACGTTGGGTTCACATTGCGGTACCACATGGATAGTGTCACATATCTTGCATTGAGTCACATTAGAATTATACGATAATTGAATATGTGAAATTGAGGTAGTTGTGATATGTGTATGAGCTTGATAATCGAAATGAGTGGTGTTTGAATACATATTTGATTAAATGTGTGAATATGTGATAATTATGGTTGTGTATGCTATTGAGAATATAATATTAGAATTGAAATATTATACTCTTTATACTTTTTGTATACTTGATAGCATGTGAAATATAGATCGATTATTATTATCTACATGGTTATACATAATGTGATTAATTACTTGAATTGTTGATTTAACCATTGTATCTTATTATACTTTCTTCATAATGATTCGTATTCTCACCCTTCTGTTTTAATGTTGCCCTCGTTTGGCGACATGCAGGTTCTGGCATTTAGTAGCTCTTGCGAGACTTAGCTGGAGTTTCTTCTGTGTTTGTTAGAGATTAGGTAGTGAGTCGATGCTCTGGTCATGTAACACTGGGTAGACTAGACGTGTTGAACTCATGTTTTATTTGTTTATGTATTATGTTATGACTCGTGAATCTGTTTATTGTTTACTTGTTGTTCGGGAGGCTTTTAAGCCAAATATTATGATTATGGTTTATTTTATGTTGAGATACTTATTGAGATATGATCATGGTATGGGACGTGAATCATTTT
>Vvg_1-10k_transcript/20542 full_length_coverage=2;length=2467;num_subreads=60
GGACACCAAAGCTACTATACTACTAGCTTTCTCACTTCTCTTTCCTCTCATAATTTTCAAAGTTTTCTTAGTTCCATAGTTAGAAAAAGGGTGAAGAAGTAGTTCATACCTTAGTGGAGAGTTTCAACTTGAAGTTCATCTTCAAGTCTCCTTAATATCCAAAATTCTCCCACAATCCAAAGAGGTTTTGTTACAATAACTTCAAAATAAAAAAAGTTGTTAGTAACAACAATTCAAACTTGCTTCAAGTAACAATTCAAAGTTTGTTTATCATTAAATCAAATTCACATAAAAAACACAACAATTTGCAACAAGTTCAAAAGTTCATAACCGGTGCAACAACAATTTAATCAAAAATTCAGCAACCATCATAATTACCATAACAATTCAAATTATTGTTCAAGTGTCAAAATTCAGCAGCAAACAATTTCACACAGTCACGATCCAGAATTGCGGCCATAACAAGAATAACTCAAAAACAAAATTCAGAACAACATCAACAAATTTTCCAGAAGCAGTAGTGGTTCAAAACGTACCTCAACAAAATCCGGCGAAAGTCTCCTCGCCGTAGGTAAGTTAATTCCACTCTTGATCTCAAATATTATTGTTGCTGTGAATTTTAGTTTTTCTGTAAAACATAAATCGCGCAGAATCAATATGTTTGCTAACTCTAAATTTCTTGTGTGAGAATAACCGTGATTGTGAGTTTAAGGTTTAACCAAATAAATTCATGTTCCTATTTCGATTAAGAGTTGAGTTAATGAAGAACATACCTGGGTTTTACTTCTGTCTGTGAAGTCGAGTGAAGGTTTGAGCTACTCCCTTCCATGTCCGCCGTGAAACTTCCGTTGAGGAGTGGCTTTGTTGTTCACGTTGAGAGCAAGAAGAAGGACTGTGAGAATGATTGCTTCAGTTAGTGTTGTTGTTCAGCCGCGAGATCGAGAGCCAGAATCAAGATGGAGATGTCGTTGTTGTTGCTCACGGTGAGAACGCGTGAGAGAGAGGAAGGACCGAGTTGTTGTTGTTGTTTGCTGAGAACGAAAGCGAACCGAGAGAGAGCGCCAGTATCGTTGTTGTTCGCAGAGAGAAGTTGTCATGTTGTGGTTCTACTGTAAGAACCGAAAAAACAAAAGGGAAAGAGTTTCTCTTGTTGTGTTTTTCTCAGAAACGTGAAGATGATAGAGAGGGGAGGCGTTGCCTCTTTCTTGCAATTTTAGGGTTTTCTTAACCCATGTTGGTAAGAGATTGATGGGCGGATCCGGGTCACACTGACCCGACCCGGTCCAGCCCAGTTTCTTTTTTTATTTTTTCAGTTAAGCTTTAATGGGCTGCACCCCCCAATCTGAATTCAGCACCTCCATGGCCCATTACTAGCTTTTTTTTTTACTATCTCTTTAATTTTCTTTAAAAAGGATTTTTCATAAAAGACTTAGTATTTTATTTTTATTTTTCTAATCCTTATTAAAAATGACAAAAAATATGTTTTTTAATATTTTCATATGTTTATAAGTGTGTTTTTTTAATACTTATTAAAAACTCCAAAAAACATATATTAGATACATATTTTTATTCATGTTTGTAATTATTTTCTTCTTCTCATAAAAAAAACAACAAAAAATATCTTAGATGCATATTTAATTTCATGCTTTCTAATTATTTTCTCTTTTCATAAAAAAATCACAAAAATATCTTTTCTTAGATTAATTTTGTTTGAATTTGATATTTTCATAGTTTGTGTAGTTAATCATTTAAATTTCTAATTGATTTCTGTTGCACATCACTTGAATTTTCTAACTTCATCCGAGACTTCGAGATTATTTCTCTGTTGTTCTCTGTTTTTTTTGGTCTTCCATTTGCAGTAGAATTCCATAAACAATTGCTGGATGATCATGGAATGCTGAAAGCTGTGAGCTTACTCGACTATTCTTTTCTGCTGGTGAGGATGCTTAACATCTGTTTAAATCCTAATTTATTCCAAGCACATCACTTGAGGATCAAGGTAACACCTCAAACTCAGAAATCCAATTTTCTCATTCTTCGAGGTAAGCCTAAAACTCCATAACTGCAGAAACGAATTACTTGCCTGTTTTCATCAATTCAACTTCATTTTCAATCAACTGTTTTCACAACAGTAATCAATTCACTTTCAAATCATTCAACTCATTTTCAAAACAATCCACCATGTTTTATAAAATAAAACAGTGGGGCCTCTCGAATATTAGAGAGTGTAAGTCCCACCTCTTTTTCTTTTTGTACAGTTTTTCAAAACAAAAAAACCGTTTTCAAAACTTCTTAAACAAAAACTTTTCAAATCATTTTCAAAACGACAAAACTTCAAAAAAACAATCAACCATGTTTTATGAAAATAAAACATGGGCCTCCACATAGGTATAAGTCCCATTCCAGTACATGAAATTCGGTATTTCATTGTACGCCTTTTGTAAATATCTCGATCAATTAGAACTCC
>Vvg_1-10k_transcript/20613 full_length_coverage=2;length=2465;num_subreads=30
GACACCAAAGCTACTATACTACTAGCTTTCTCACTTCTCTTTTCTCTCATAATTTTCAAAGTTTTCTTAGTTCCATAGTTGGAAAAAGGGTGAAGAAGTAGTTCATACCTTAGTGGAGAGTTCCAACTTGAAGTTCATCTTCAAGTCTCCTTAATATCCAAAATTCTCCCACAATCCAAAGAGGTTTTGTTACAATAACTTCAAAATAAAAAAAGTTGTTAGTAACAACAATTCAAACTTGTTTCAAGTAACAATTCAAAACTTGTTCTTCATTAAATCAAATCCACATAAAAAGAAAACAATTTGCAACAAATTCAAAAGTTCATAATAAGTTCAAAGCTATTCTACAACAATCAATAACAATTCAAAAGCGGTTTAATCCAAAAATTCAGCAACTGTAACAACAAATTGCAACAAAAGTTCTGTTCTTCAACAAATTCAGCAGGGCAACAATAAATTGCAACAAAAGTTCACAGGTATCAACAGTTCGTCACGGTTTTGAATCACTCAAACAACAACAATTCAAAACGAAATTCAGAATCACATCAACACAACAACGGTTTTACAGAAGCAGAGCAATCAAAAACAACATACCTCAGCAATTAAAACCGGCGAAGTCCTCCTCGTCGCAGGTAAACCGATTCTGCACTCACTCTCAATTATATTGCTGCGAACTTTATTTTCCCAGTAGAACAGAAATCGCACAAAACCATTATCATTTGCTAGCTCTAAATTTCTGTTGTGTTAAAACCTGAATATGAATAATGATAACAATAAGTTTGAAATTCTAAACCGATAAAATCTTGATTTTATGAGAGTTAAGAAAGAAAACAAAACCTGAGTTGCAGCTTCTCCATGGCCGCCGTAAAACCGAGTTGCCATTGTTTCTGTTGTTGTTGTGTTCGTTCCGTTGGAGAGACAGAGAGAGAACCGCGAAAGAGAAGTGAGCAGAGAGTGACGAACTCGCGAAAGCTAGAGCCACCGTGAGAGACTCTGTGTGTTGTTGTTCTTCACCATCGACAGCGAGAGAGGGATGAGCATCGAGGGAGATGGCTTCCTTGTTGTTCATCGAAAAAAACAGAGTAAGAGGGAGGAAGTTTCGTTGTTGTTGATGTTGTTCAGCAAGAGAGAAATCATGAGAGAGAGAGGATGAGTGAAGAGAAGCCGAGAGAGAGAGAGGAGATTTTTTCTTTCTGGGTTTTGTTTCATCGTGAAAAAAGAAACAAGAGAAAAGAGGCTGCCTCTTTTGTTTGTTTAGGGTTTTCAACCCAACCTTGCATTAAGAGAAAAGTGGGCGGATCCGGGTCACACTGACCCGACCCGGTCCGGCCCAACCTTTTTTTTTTTAATTTTCTTTGTTGTGCAGCTTTCACCAATTGGGCATGCACCCCCATCCGGGTTTTAAACCCCCTGGCCCATTCAATTAAGTTTTCTTGACTAATTCTCTTTTAATCTTTTTTTTATATAAATATTTTCATGTGATTTAATATTTTATTTTAATATAGGATATAGTTTTATTTTCTAATCCTTATTAAAAATGACAAAAAACATGTTTTTAATATTTTCATATGTTTACAAGTGTGTTTTTTCTAATATTTATTAAAAAATCCAAAAATATTTAAGATGCATATTTGGTTTATGTTTCTAATTATTTTATCTTTTCATGAAAAAAATCACAAAAATATCTTCTCTTAGAATTAATTTTTATTTGAATTTGATATTTTCATATTATCTGGTGTAGTTAATCATTTAAATTTTATTTGATTATATCACTTGAATTTTCTAACTTCATCCGAGACTTCGAGATTATTTCTCTGTTGTTCTCTGTTTGTTTGATCTTCCATTTGCATTAGAATTCCATAAACAATTACTGGATGATCAAAGAATGCTGAAAGCTGTGAGCTTATCCAACTATTTTTTTCTGCTGGTGTGGATGCTTAATATCTATTGAGATCCTAATTTATTCAAAGCACACCACTCGAGGATCACGGTAACACCTCAAACTCGGAAATCCAATTTTCTCATTCTTCGAGGTAAGCCTAAAACTCCATAACTGCAGAAACGAATTACTTGTCTGTTTTCATCAATTCAACTTCATTTTCAATCAACTGTTTTCACAACAGTAATCAATTCACTTTCAAATCACCCATTGTTTTTTCAAAACAGTGGGGCCTCTCGAATATTAGAGAGTGTAAGTCCCACCTCTTTTTTCTTTTTGTACAGTTTTTTTTCAAAACGATCAAAACTTCTTTCAAAACAAAAAAACCGTTTTCAAAACTTCTTAAACAAAAACTTTTCAAATCCTTTTTCAAATCAATTTCAAAACTTCAAAACTTCAAAAACAATCAACCATGTTTTATGAAAATAAAACACGGGCCTCCACATAGGTATAAGTCCCATTCCAGTACATGAAATTCGGTATTTCATTGTACGCCTTTTGTAAATATCTCGATCATTAAAACTCC
>Vvg_1-10k_transcript/20763 full_length_coverage=3;length=2462;num_subreads=60
GGACACCAAAGCTACCATAACTACTAGCTTTCTCACTTCTCTCTTTGCATAATTTTCTAGTTTCAAAGTTCCATAGAAGGGAGGGGTAGTTCTTCATACCTCACTTGAAGATCTTTATCTTCAAGCTTCCAACTTGAAGTTCATCTTCAAGTCTCCTTAAATATCCAAAATTCCCCCACAATCCAAAGAGGTTTTGTTACAATAACTTCAAAATAAAAACAAAAGTTGTTAGTAACAACAATCCAAACTTGTTTCAAATAACAATTCATAAAATCAAATCCACATAAAAAGAAAACCATTTGCAACCAAATCAAAAGTTCATAACATGTTCAAAACATCAATAATAACCATTCAAATTGTTCTTCATTAAATCAAATTCACATAAAAAAAATTGCAATGGATTTGAGGTTGTAACGGTAACAATTCAACACAAAAATTCAGCAATAATAACAGTAGCAACAGAAACAAGTCACAGTTCTGTATCATTCAAAGAACAACAATTAAAAATTCAGCACCAACATCAATTAATTCAAAGCAAATAACAACAACAATTCAATTTGTTCTTCAAACAACAAAGACTCAACAACATAATCAAATTGCAAACAGGAGTAGAACAGAATCAAAAAAAGACTGAACAGAAAGGAGTCGAATTTGTACCTATCAGAGTTGTCGCCGGAATTGATTCGCCGGATTTACTCCGGCCAGGTATGTTTCTTTAATTCCTTCTAGAAATTCTGATGCTAGTTTGTTCATTTGATGCACAGAGACAAATTCCTACTTTATATCGCATAAATCTGGTTTTCAGTTATCATTTTATTCTGAAATTATTATCAAAAGTTGGTTGTGATATATAAGTTTAAAAACCCAAGAAAAATGAAGAGAAACCGAAATCAGTAGGAACCAAACCTCCTCGCCGCAGGTAAGTCGCTACGCACTTTCTCCCAATTTTCGCTGTTGCTGTAAGCTTTAGTTTCCTGTAAATCAAAGAAAACAAAAACCAGTGATGAACAAAAGTAAAAAGGTAGCAATTTGAGATAAAAGAGACGAGGGAGATTTTCTGCTAAATTTGTTTTTTTGTTGTTATTCACGAACCGAGAGAGAGGGCTTTGTTGTTGTTCCGAGAAAAAACAGAGAGCAAGAGGGAGGAAGTTTCCTTGTTGTTGATGTTGTTCAGCAGAGAAAATCGTGAGAAGGAGAGAGCCATGGAAAGGAAAACGAAAACTTTGTTCTTCTTTTGTTTTTTTTTCAGAAACAGGAACGAGTGAGAGGAAGAGAGAAGCGCTGCTGCTTCTTTGTGGTTTAGGGTTTCACTAACCCATTTCTTGTTTCCCAAAGATGGGCGGATCCGGGTCACACTGACCCGACCCGGTCCGACCCATTCTTTTTTTTAATTATTTTTCAGCTTTCAGCAATTGGGCTGCTGCACCTCCATACATATTTTAACACCTCTGGCCCAATTTGATTTTAATATTTTTTGTTTAGTTTCTTTAAAATATGTTTCATAAAAGAATTTAAGTATTTTAATTTAGATATAGGATTTAGTTTAATTTTTCTAATCCTTATTTAAAAATACCAAAAAATATATTAGATGCATATGTTTCTAATTATTTTCTCCTTCCATGAAAAATCACAAAAAATATCTTTTCTTAGATTAATTTTGTTTGAATTTGATATTTTCATATTATTTTGTGTAGTTAATCATTTAAATTTCTATTTGATTATTGTTGCGCATTACTTGAATTTTTCTAACTTAATCCGAGACTTCGAGATTATTTCTCTGTTGTTCTCTGTTTTCTCTGTTTGCTTGGTCTTCCATTTGCAGTAGAAGTCCATAAACAATTACTGGATGATCATGGAATTGCTAAAAGCTGTGAGCTTACTCGACATTCTTTTTCTGCTGGTGAGGAGGCTTAACATCTGTTGAGATCCCAATTTATTCCAAGCACATCACTTGAGGATCACGGTAACACCTCAAACTCAGAAATCCAAATTTCTCATTCTTCAAGGTAAGCCTAAAACTCCATAACTGCAGAAAAGAATTACTTGTCTGTTTTCATCAATTCAACTTCATTTTCAATCAACTGTTTTCACAACAGTAATCAATTCACTTTCAAATCATTCAACTCATTTTCAAATCACCCATTGTTTTTCAAAACAGTGGGGCCTCTCGAATATTAGAGAGTGTAAGTCCCACCTCTTTTTCCTTTTTGTACAGTTTTTCAAAACTTTTCAAAAACCGTTTTCAAAACTTCTTTCAAAACAAAAAAACAGTTTTCAAACAACAAAAACTTTTCAAACCTTTTTTCAAATCAACTTCAAAACAACCAAACTTCAAAAACAATCAACCATGTTTTATGAAAATAAAACACGGGCCTCCACATAGGTATAAGTCCCATTCCAGTACATGAAATTCGGTATTTCATTGTACGCCTTTTGTACATATTTTGATCAATTAAAACTCC
>Vvg_1-10k_transcript/20894 full_length_coverage=2;length=2452;num_subreads=14
GGAACTCAAACAGTAGCCCTTCATCACATACTCAAACCTCACCATTCTTCATCCATATTCACCCTCACTACTCACTTAACACATACCTCACCCTCCCCTCAACTCAAAACTTTCATTCAATAATCACATATAGAACCCCTCAAAACTCTGCCAAGAAATCACTCACAGAAAAAACAAACCATCACTCATCGACAACACCTCCAATCCATCACCCTGTTCTAACCCAAACATCTCACACTTCAAACCTCATAACCCTCACTCTCCTCCACGTCTTCAACAAACAACAAACACTGAACATCAAGAGTAATTAGTTTCAGTGCAGTACCAAAAATCACGTCTCTTTCGATTCAAGACAATATCGACGCGTCGTCAAAGCACATCAGCGACATAATCTTCGGTCAACACAACTGCAACTTGCACACAGCGATCCTTCAAACATCAACAGGTGCATCATGCGCTCAACTTGGATCTACAACAAGTTGGAACAAGCAACATCTTCAACCCAGCACCGCGATTTGAAGCCTCTTTCATTTTTGAACCGCATCATCAATGGCATCGCTCGTGTAACGGTGACAGAAGTCAGAATCGTGACGATCATACTTCCAACGGTAACTTCAATCTTTTTGTTTTCTTCATGCTTAGTAATTGTTGAATTTGTTGCTTATGGAACATTGTGATTAGTTACTATATGTTTTTTTTTTGTTTTTCGTGATTGACTGTTGTGGTTTGAGGAGAGAAGAGTTGATTCGTTTGAGTGAGAACAGAGGAATATTGATTTAGTTTGTGTGAAAAATATAGAAACAGAACCGTGAGATTTCTGAGAGAGGCAGAGAGTCGTGATACAAAAAGGGTAATTGGGGCGCGGATGGTTTCATTGAGTATTAGGGTTTACTTTGTTTTAGTAGGATCTTGGGCTTCATATTAGTTAAGCACAACGAAGTTTTCTTCTTTCACACCCTATTTGCGAATTACATCCCCACCATAGTTTTGTTTGTATTACTTTTGGGCTGAATCAAGCCCAATCACGTTTTCATGTTGTTACACCACCCTCTTTCAGAGCTAAACCATCCTCATGGGGCTGATTTCAGTTCAGAAATAATTTCTTGGGCCAACATCCAATGGGCCAGCAAATTTAATATTCACACACACTTTTACTTACTGTTTCTAGCCCATTTTATCTGATTATTTAGTTTTATATAGTTTCCCTTAAATATTTGTTTTTAATATTAAAAATACAAAAATAAGTTAGATTTTATTTTAATTAAATTTTTTCTTTTATATTGAAAACTCCAAAAGTATGTTAGTTTAAATTTCTATATTAAAAACACAAAAAATATTTTATTATGTAATTTTGTTAGATTTTATTAAAAATACCAATAAATATTAGATTAATTTCAATCCAAAAACAAATAAACCTTGGTCCAATGCCAAGTCATTTTAAATAATTTCTCGATCCAACGTCGAGTTTCTTTTTTAAAACTTTCTTTAAACCATACCGAAAGATCGAGTGACAAGAAGTGTACACCTCTTGAATACCTCGATTCTTATGGATTAACACCTTTTTTTAAAACCTTTCTTAATCAAATCGAAGTGATCAAGTGACAAGAAGTGAACACCTCTTGAATACCTTGATCTTTTGAGTTAAAATACATTAATCAAATCAAAAGAATAAGTGACAAGAAGTGAACACCTCTTGAATACCTTGATCTTTTGAATCTAAATACATTAATTAAACTTGGACAACAAGTGACAATGGGACTCGCTCCTGTTGAATACCTTGGGTAAAGGACGCGTTAGGTGAACACCTATGCTCAAACACTTTGCTAAACATCCGCAAATATCATATTCGTCGATTAGGACAACAAGTGACAATGGGGCTCGCTCCTGTTGAATACCTTGGGTGAAGACGCGCTAGGTGAACACCTATGGTCAACCCTTTACTAAAACTCCGTCAATACCCTCTTTTATCAATGCGGATAACAAGTGACAATTGGGATCACTTCTGTTAAATACCTTGGGTGAACAACGCGCTAGGTGCACACCTATGCTCAAAATGTTCACTAAACATCCCTTTAAAAAACAACCTAAATTTCATTCAAACTCTTTGCCTTATGGCCTTTTCATTTTTCAAACCTCTTTTCATAAACGAATGCGAACATACTTTCACATGTTAAGATCGAACATCTTCCGCTTGAATGCGATGATGGCCAAAATCTCGTCTTACTATTGATTTAGTCATCCATTCTTGTAGTGATCCCATATCCATGTACGCATAGTATTGTCTCCATTTAAAGCGACCGAGTACCTCTCGCTAAAATCAACCAACAAACCATTGTGGTTCCTAGCCCGAACTACGATTGCTCTAACTTTTCCATTGCACGAGGGGATACGTAGGCACAATATACAAATGTCTTGGCGAGCACAATAATAAAAATCTTTTCTTTTTCTTCAC
>Vvg_1-10k_transcript/21074 full_length_coverage=2;length=2446;num_subreads=60
GGACACCAAAGCTACCATAACTACTAGCTTTCTCACTTCTCTCTTTGCATAATTTTCTAGTTTCAAAGTTCCATAGAAGGGAGGGGTAGTTCTTCATACCTCACTTGAAGATCTTCATCTTCAAGCTTCCAACCACTTGAATTTGAACTTCAAGTCTCCTTAATATCCAAAATTCTCCCACAATCCAAAGAGGTTTTGTTACAATAACTTCAAAATAAAAAAAAGTTGTTAGTAACAACAATCCAAACTTGTTTCAAATAACAATTCAAAGTTTGTTCATCATTAAAACAAATTCACATTAAAAAGAAAACAATTTGTAACGGATCTAACGTTGTAATAGCAACAATCAACATAAAAATTCAGCAACCACCACAGTTACAATAACAATCCAAATTGTTTTTCAAAAGATCAAAATTCAGCAATACAACAGTTGCAACAAAATCACGGTTCAGCATCATAACTCAGAGACAAAAATTCAGCAGCAACAATCAGTTACAACCCTGATTCGCGAATAAACAGAAGCAGAACAACCGACATATACCTGCAACACTAATCCGGCTAAAACCTTCTCGCCGCAGGTAAATCTTTCTGCTTTCACTCTCAATATTTCAATTAATCAGTGTTGTATCTGCAGCTTCCAATCGGTCCTACAGAAAAACAGAACCATTCAAAGAACTCAACAACAGGAAGTTCACAAATTTTCAGAGAAGAAATTTGAAACAACATCAACACAGTAACAACAGCTTACAACAAATTTCCAGAAACAGAATTAACACATACCTCGGCAATTAAAACCGGCAAAATCCTGCTTGCCGTAGGTAATTCGTTTCCCCTTTCACTCTCAACCTTGCTGTTAATTTTTGTTATACCTGTAAGTCGCTCAAAACCGAATACAAAGGGCATAAACATTTGTTGCTAAGTCGTAAAAAGAGGAAAACGAAATTGAAACAAAATTGTGTTACCTCAAGCCATGAAAATCCGAGAGTTGTGATTATTCAACCGTTGTTGTTGTCATGAGGAACCGAGAGCAAAGAGAGTGATGGAGAGGAAGAATTTCGTGTTCTTCCATTAATCTTCATCATGAGAAATCGAGAGAGGAAGAGCTTTGTTGTTGGTTGTTCATTGAGAGAGCACCGCGAGAGAGATAGAGAAATCGAGAAAAGATGGAGAGGATGTTGTTTGTTGTTGTTTGCTGTAAAAGAGGAGGGAGTTTGTTCTTCTATTTCTTTTTTTTTACATAGAAAAGCGTGAGGAAGAAAGGGAAAGAGGCGCTGCTGCCTCTATGTTTGGTTTTTAGGGTTTTCTCAAAACCCAGCTTGCATTAAGAGGAAGGCGGATCCGGGTCATCCTGACCCGACCCGGTCCGGCCCATCTTTTTTTTATTTTATTTTATTTTGGGCTGCACACCTCCATATCTGTTTTTAAACCCCCTGGCCCATTCAATTAAGTTTCCTGAGTAATTCTTTTTTAATCTTTTTTTATATAAATATTTTCATGTGATTTAATATTTTATTTTAATATAGGATATAGTTTTATTTTCTAATCCTTATTAAAAATGACAAAAAACATGTTTTTAATATTTTCATATGTTTACAAGTGTGTTTTTTCTAATATTTATTAAAAAATCCAAAAAAATATATTAGATATATATTTAAGTTTATGTTTCTAATTATTTTCTCTTTCATTAAAAAACACAAAAAAATATCTTTTCTTAGATTAATTTTGTTTGAATTTGATATTTTCATATTATATTGTGTAGTTAATCATTTAAGTTTCTATTTGATTATTATTGCACATTACTTGAATTTTCTAACTTCATCCGAGACTTCGAGATTATTTCTCTGTTGTCTTTTGGATTTGTTTGGTCTTCCATTTGCAGTAGAATTCCATAAACAATTACTGGATGATCATGGAATGCTGAAAGCTGTGAGCTTATCCGACTATTTTTTTCTGCTGGTGAGGATGCTTAACATCTGGATCACGGTAACACCTCAAACTCAGAAATCCGATTTCTTATTTTTCGAGGTAAGCCTAAAACTCCATAACTTTGCAAAAGAATTACCTGTCTGTTTTCATCAATTCAACTTCATTTTCAATCAACTGTTTTCACAACAGTAATCAATTCACTTTCAAATCATCCATTGTTTTTCAAAAAACAGTGGGGCCTCTCGAATATTAGAGAGTGTAAGTCCCACCTCTTTTTCTTTTTGTACAGTTTTTTCAAAACGATCAAAACTTCTTTCAAAACAAAAAAACAGTTTTCAAACAACAAACTTTTCAAAACATTTTTCAAATCATTTTCAAAACTTCAAAACTTCAAAAACAATCAACCATGTTTTATGAAAATAAAACATGGGCCTCCACATAGGTATAAGTCCCATTCCAGTACATGAAATTCGGTATTTCATTGTACGCCTTTTGTAAATATCTCGATCATTAAAACTCC
>Vvg_1-10k_transcript/21596 full_length_coverage=2;length=2429;num_subreads=60
TGGACACCAAAGCTACTATACTACTAGCTTTCTCACTTCTCTTTTCTCTCATAATTTTCAAAGTTTTCTTAGTTCCATAATTGGAAAAAGGGTGAAGAAGTAGTTCATACCTTAGTGGAGAGTTCCAACTTGAAGTTCATCTTCAAGTCTCCTTAATATCCAAAATTCTCCCACAATCCAAAGAGGTTTTGTTACAATAACTTCAAAATAAAAAAAGTTGTTAGTAACAACAATTCAAACTTGTTTCAAGTAACAATTCAAAGTTTGTTTATCATTAAATCAAATTCACATAAAAAACACAACAATTTGCAACAAGTTCAAAAGTTCATAACCGGTTCAACAACAATTTAATCAAAAATTCAGCAACCATCATAATTACCATAACAATTCAAATTGTTGTTCAAGGGTCAAAATTCAGCAGCAAACAATTTCACACAGTCACGGTCCAGAATTGCGGCCATAACAAGAATAACTCAAAAACAAAATTCAGAACAACATCAACAAATTTTTCAGAAGCAGTAGTGGTTCAAAACGTACCTCAACAAAATCCGGCGAAAGTCTCCTCGCCGTAGGTAAGTTAATTCCACTCTTGATCTCAAATATTATTGTTGCTGTGAATTTTAGTTTTTCTGTAAAACATAAATCGCGCAGAATCAAATATGTTTGCTAACTCTAAATTTCTTGTGTGAGAATAACCGTGATTGTGAGTTTAAGGTTTAACCAAATAAATTCATGTTCCTATTTCGATTAAGAGTTGAGTTAATGAAGAACATACCTGGGTTTTACTTCTGTCTGTGAAGTCGATTGAAGGTTTGAGCTACTCCCTTCCATGTCCGCCGTGAAACTTCCGTTGAGGAGTGGCTTTGTTGTTCACGTTGAGAGCAAGAAGAAGGACTGTGAGAATGATTGCTTCAGTTAGTGTTGTTGTTCAGCCGCGAGATCGAGAGCCAGAATCAAGATGGAGATGTTGTTGTTGTTGCTCACGGTGAGAACGCGTGATAGAGAGGAAGGACCGAGTTGTTGTTGTTGTTTGTTGAGAACGAAAGCGAACCGAGAGAGAGCGCCAGTATCGTTGTTGTTCGCAGAGAGAAGTTGTCATGTTGTTGTTCTACTGTAAGAACCGAAAAAATAAGAGGAAAGGGAGAGAGTTTCTCTTGTTGTGTTTTTTTCAGAAACGTGAAGATGATAGAGAGGGGAGGCGTTGCCTCTTTCTTGAAATTTTAGGGTTTTCTTAACCCATGTTGGTAAGAGATTGATGGGCGGATCCGGGTCACACTGACCCGACCCGGTCCGGCCCATCCTTTTTTTTTATTTTTATTTCATTTTGGGCTGCACACCCCCATCCAGAATTAAAACCCCCTGGTCCATTCTATTGTTTTTTTACTTATTCTCTTTTAATTCTTCTTTAAATAATTTCATAGAAAATAATTGAGTGTTTTTTACTTTAATATAAAAATGACAAAAATATGTTTTAAGATTTAAGTTTTTTTTTTAGAAATATTTTAATATGTTTAGAAGTATGTTTTTTTATTAAAGATATTCAAAACACAAAAAATATATATTAGATACATATTTTTATTTATGTTTCTAATTATTTTCTTCTTCTCATAAAAAAACAACAAAAAAATATATTAGATGCATATTTTAGTTTGTGTTACTAATTATTTTATCTTTTCATGAAAAAACCACAAAAATATTTTCTTTTAGAATTAATTCTATTTGAATTTGATATTTTTATATTATTTTGTGTAGTTAATCATTTAAATTTCTATTTGATTACCATTGCACATTGCTTGAATTTTCTAACTTCATCCGAGACTTCGAGATTATTTCTCTGTTGTTCTCTGTTTGTTTGGTCTTCCATTTGCTGTAGAAATCTATAAACAATTACTGGATGATCATGGAATTGCTGAAGACTGTGAGCTCATCCGATGTTCTTTTCTGCTGGTGAGAATGCCTAACACCTGAGGATCACGGTAACACCTCAAACTCAAAAATTCAATTTCTCAACCTTCGAGGTAAGCCTAAAACTCCATAACTGTAGAAACGAATTACTTGTCTGTTTTCATCAATTCAACTTCATTTTCAATCAACTGTTTTCACAATAATAATCAATTCACTTTCAAATCATCCATTGTTTTTTTTCAAAACAGTGGGGCCTCCCGAATATTAGAGAGTGTAAGTCCCACCTCTTTTTTCTTTTTGTACAGTTCTTTCAAAACAAAAAAACCGTTTTCAAAACTTCTTAAACAAAAACTTTTCAAACCTTTTCAAATCATTTTCAAAACTTCAAAACTTCAAAAAACAATCAACCATGTTTTATGAAAATAAAACATGGGCCTCCACATAGGTATAAGTCCCATTCCAGTACATGAAATTCGGTATTTCATTGTACGCCTTTTGTATGTATCTTGATCAATTAAAACTCC
>Vvg_1-10k_transcript/21804 full_length_coverage=2;length=2417;num_subreads=10
GACACCAAAGCTACTATATTCCTAGCTTTCTCACTTCTCTCTCTTTTCATAATTTCCAAGTTGCAAAGTTCTAGTTACAAGAGTGAGAGGTAGTTCTTCATACCTCACTTGAAGATCTTCATCTTCAAGCTTCCAACCACTTGAATTTGAACTTCAAGTCTCCTTAATATCCAAAATTCTCCCACAATCCAAAGAGGTTTTGTTACAATAACTTCAAAATAAAAAAAGTTGTTAGTAACAACAATTCAAACTTGTTTCAAATAACAATTCAAAGTTTGTTTATCATTAAATCAAATTCACATAAAAAACACAACAAGTTGCAACAAAATCATGGTGAAGCTTTAATAATAAATTGCAACAAAAATTCAACAACAAGCCACGGTTCTGTACAACACCGACACAAAAAAATGGACAATAGTTCAGAAACACAGAATTGCTCAGCAACAATTAATTCATAAGCAAATCACAACAAGAGATTCATAGCATAATTTCCAGAAACAGAATCAACACATACCTTCAACAATAATCCGGCGAAAATCTCCTCGCCGTAGGTAAGTCATCTCCACTCTCAGTCTCAATATTGTTGTTGCTTTGAACTTTGGCTGTCCTGTAACATAAAAATCACCAGAAAACACATATAGCTTGAGTTATTATTGCTGTAAGTAAAAGCAAAAATTCAGCATACGATCAACAACAATTCGTAGCCGTACAGCAACAATAACAACAAATTTCCAGAAGCAGTAGAATCAAAAAACACAGAGCCAAGGTCGAATTTGTACCTATCAGAGTTGTCGCCGGAATTGGTTCGCCGGATTTACTCCGGCCAGGTATGTTTTTTTCAATTCCTCCTAAAAATTCTGAAGCTAGCTTGTTCCTTTTGATGCACTGAGTCAAGTTCCTACCTTTAATTGCATAAATTCAATTTCGGTTATCATTTTATTCTGTTGAAAAATGAAATCAAGAATTGATGGTCACGTGAACTTTAAACTCAAATATATAAATCAAAACAGAAATTGTTAGAATCATACCTCCATTCCATTTGAGTAAAAATTGATGTTGTTGCTCTGAGAGAAAATCGAGAGAGGAAGGACCGAGTTGTTGTTGTTGTTTGCTGAGAACGAAAGCGAACCGAAAGAGAGCACCACGAGAGAGAGAGAGAGAGAGAGAGAGAGAACCGTGAGATTCATAGAGAAGAAGGTTCTTGTGTTGGGTTCTTTTTTTCTTTATTTTCAGAAAATGACGTGAGAAGGGAGAAGAAAGAGGCGCTGCCTCTGTGTGTTTTGTTTAGGGTTTCACTAACCCATTCCTTGTTTACAATAGATGGGCGGATCCGGGTTCCACCTGACCCGACCCGGTCCGGCCCCAATGTTTTTATTTTATTTCAGTCTCTTAAATTCATTTGGGCTGCACTCCCCAATCTGATTCCACACCCCCTCAAGCCCAATTGGTGAGTTTTTTTTTACTAATTTTCTTTTTAGTTTTCTTTTTGAAATTTGTTTTCATAAAAAGAATTAATGTTTTAATTAAATATAGGATATAGTTTAATTTTTCTAATCCTTATTAAAACAACAAAAAAAATATATTAGATGCATATGTTTCTAATTATTTTTCTCTTTTCATGAAAAAACACAAAAAAAATATCTTTTCTTATATTAATTTTGTTTGAATTTGATATTTTCTTGTGTAGTTAATCATTTAAATTTTTATTTGATTATATCACTTGAATTTTCTAACTTCATCCGAGACTTCGAGATTATTTCTCTGTTGTTCTCTGTTTTGTCTGTTTTGTTTGGTCTTCTATTTGCTGTAGAACTCCATAAACAATTACTGGATGATCATGGAATGCTGAAAGCTGTGAGCTTATCCGACTATTCTTTTCTGCTGGTGAGGATGCTTAACATCTGTTGAAATCCCAATTTATTCCAAGCACATCACTTGAGGATCACGGTAACACCTCAACTCAGAAATCCAATTTTCTCATTCTTCGAGGTAAGCCTAAAACTCCATAACTATGCAGAAGAATTACTTGTCTGTTTTCATCAATTCAACTTTACTTTCAATCAACTGTATTCACAACAGTAATCAATTCACTTTCAAATCACCCATTGTTTTTCAAAACAGTGGGGCCTCTCGAATATTAGAGAGTGTAAGTCCCGCCTCTTTTTTCTTTTTGTACAGTTTTTTTTTCAAAAAACGATCAAAACTTCTTTCAAAACAAAAAAAACAGTTTTCAAACAACAAACTTTTTCAAACCTCTTTTCAAATCAATTTTCAAAACTTCAAAACTTCAAAAACAATCAACCATGTTTTATGAAAATAAAACATGGGCCTCCACATAGGTATAAGTCCCATTCCAGTACATGAAATTTGGTATTTCATCGTACGCCTTTTGTAAATATCTCGATCATTAAAACTCC
>Vvg_1-10k_transcript/21868 full_length_coverage=2;length=2415;num_subreads=60
GATCCCATTCAATTCCTCTGATGTTAGGGTTTCGTACTCTTTTCGTACCTCCGTTCTCTTTCAATTTCCGATAGCCTCCTTTACCTATCTCCGTTAAACGTCGATCGGCACCGGAATTATATAACATATATACGATGGAGATTTACACGTCGATAATGGTTTCGTTCAGATCCACGGTGCATGGATGCGATCTTCACAATCGTTTTGGTTTCTGGAGTTTTTCATCGAGAGATCCATGATTCTTTGTAAATGAAGGCTGTCGAGGTCTTTTGCAGGTATGGAGGCCGATCGTCAAGTATATCGGAGACAGATCTATATTCAGCTCTAGATCTGTAGGGGCTCTATGAAGTTTGATACATCATATAGAGATCATAGAGAGATGTTGCAGATCTTCTATGTGTTAATTATGTATATGATTGAGAGCTTTGAGGGAGTGGTATAATGAACGTAGGATGTATCGGGATTATAGGCTTCTATGCGCTCTTGTCATCCGATCCGACCTTTGCCATGTCAGGTGCGCTTGCTTGGCAGGTCAAAAAATTAAAATAAAAAAGATTTGTTTGTTTTTGGGAGGGATCGCACGGGGATTTTGCCCGGGATCTCTCCCTCGTGTGGTGTTCGCCTCCTTTTTTTATGCTTCTTTATTATTATGCTTTACTCGCCATAGCACCATGCATAATCGTCCAAGAAATTCTCCATCTCCATATCAAGGTATTATTCATCAATTTTCAATGGTAAATAACAATCTAAATTAATATCAATTTAGAGTAGATATCAATTTAAGTATCAGTTCTCGTTGATCTGTTATGAATCAGTTTTAGGCCAATTCAGAATTAACATTTCAAAGCTTCCTAATAGAATCTAAACTAACTAATAGAAATGTTTGTAGGATGTTTTAATTAATAACACCATTCCAAATACAGTCTAAACTAACTAATAGAAATGTTTGTAGGATGTTTTAATTAATAACACCATTCCAAATACAGTATTGTTACAGTATTGCTGTTGAATTAGATATTAGATATGAAATTTGTTGTCTAGGTTAGTTTTCAGAACTTCAGATTAAATTGGAGTTGAGAACATTTTATTATGATGTACATATTTGGTATCTTAAATTACTCTTAGGCTTGATTATGGATATGTATTAGATGTTCATTTTAAAGTTACCATCTATTAATTACATAGCCAGGACAACAACGCTATGCTGGTCAACAAAAGTAATCCTACAATTCATTCCCAAAAATCAATTATACAAGAGAGATTGGGAATAATTATTCTTTATTATCATTCCATCCAACGGATTTTAGGATTTCAGATTTACACGATAATGGTTTCTTTCAGATGGAGATCCACTGTGCAAAGGTGCTATCTTCAAGCCATCTTGGGAATATTCATGGAGAACTCATTGATACTTTTGTAAATCAAGTCACTCCAGGTTTTATTTGTAGGTGCTCTATGGAGTCAGATCTATATAGTTGTGCTGCCAGGTTATATAATTAAGGATGTTTCAACTCCTGAACTGTTGCCAGTTTATAATTAAGCATGTTTCAGCTCTTGAACTATAGGCGATGTATGGAGTTTGATAGGTGACGCGGGTGTATGGAGTTTGATATTATGTACATGATTGAGAGTTTTGCGGGAGGGATGTAGGATGTATCCAGATTTTAGTCCTCTTCCGACCTTTGCCATGTCAGGTGCGCTTGCTTGGCAGGTCAACAAAATAAAATAATAAATGGTTGGTTTTTTTGGAGAGATCGCACGGGATTTTGCCCGGGTTCTCTCCCTCGTGTGGTGTGTCTTTTTTTTTTTTTTTTTTTATTGTATTACGCACCCAACTCTCCATAGCACTGTGCATATCTCCTATTCCATCTCAAGGTATTATTCATAACCGATCAAACAAATATATATTGTATTTGATATTAGAGGCTCTATATAAACCTCTGAAATTCTTTTAACAATACTGAATTTTATTTCTGCTTTTGATATTGAAGCAAAATATTTGAAATGGCTAAGTTTTCCTTCATGTCAATTATCGCTGTTGCCTTCATTTTTTTAGGTATACTATTTTTCAATCAATTTTTTCAATTATGCATTATTTTCACAAATAGTTTTTAATGTAATTTTGCATTTTTATTTCATTACAGTTATAGCAGTGACAAGTGATGCAAAAGAATGTGTTGCATCTCGTGAAGGTGAATGTGTTCTTGCATCATGTGGAGAATGGTGTTCTCAAGAATTTAAAGGTCATGGAACGTGTGTTGGAAATGAAGATCCCTCAACTATTAAATGTGATTGCGTATATAATTGTTGATTGTTCTACCTAGAACAAAAATATCACAATTAATTTTATTTTAATTGTAAAACTGTATTGAAATAAAGTGAATAAATTTGAGAGAATTTCATTTACAAAATTTT
>Vvg_1-10k_transcript/22152 full_length_coverage=3;length=2403;num_subreads=60
GACACCAAAGCTACTATATTACTAGCTTTCTCACTTCTCTCTCTTTTCATAATTTTCAAGAAGTTCCATAGTTACAAAGAAGTGAGAGGTAGTTCTTCATACCTCACTTGAAGATCTTCATCTTCAAGGTTCCAACCACTTGAATTTGAACTTCAAGTCTCCTTAATATCCAAAATTCTCCCACAATCCAAAGAGGTTTTGCTACAATAATTTCAAATAAAAAAAGTTGTTAGTAACAACAATCCAAACTTGTTTCAAATAACAATTCAAAGCTTTTTCTTCATTAAATCAAATTCACATTAAAAAGAAAACAATTTGTAACGAATCTGAGGTTGTAACGGTAACAATTCAATCCAAAAAATTCAAGCCACGGTTCTGTACAACACCGACACAAAAAAATTGGCAATAGTTTAAAATTCAGAATCACTTATCAACAACAACAATTTGCAAAGCAAAAATTCAGCAGCAACGATCAGTTACAACACTGATTTGCGGACAAACAGAAGCATAACAACCGACACATACCTGCAACACTAATCCGGCTAAAATCTTCTAGCCGCAGGTAAGTTATCTGCATACCTCACACTCAATATTGCTGTTAATTGTTGTTATACCCATGAATTGTCTGAAACTGAAAACAGAGAAAGCTTGAGTTATTATCACTACAACTGAAAACGCAGAAAAAAAAAACATACCAAATCTTCTCTGTAAACTAAGCTCAATACACCATAAAATCAACTCCAAAATTGATTAACCGTAAGAAAATTGCACAAAGATGTTTACAGATTTCTTTTTTTTAACTATAGTTTCTTATGTTTGTTTGAATCTGAATACGAACAACAGTGGTGGTGAGTTTGGAGTTTAACCGAATAACTTTATGTTTCTACTTCAATTAAAAGTTGAGTTAAAGAAGAACATACCTGGTTTTGAATCATTGATATGAGCTTCTGCAAGGTCTCCCATGGCCGCCGTGAGCCAAAGTCGAGAGAGAAGGCCGCAGTTTGTTTTCACGAGAGAAAGAGGGAACCGCGAGAGTGAGAGTTTTCGTTGTTGTTGTGAGCGAAGAACCACCAAGAGAAACCGCGAGGGAGAGCTGAGAAATTGTGTTTGCTGTTTTCCTTTTCAGAAGCGTGAAAGAGGAGGAAGGGAAAGTGAGGCGCTTCTGCCTCTTTTTCTTTTTAGGGTTTTCTGAAACCCAACTTTGTTTGGTAAGAGGTGGATCCGGGTCACTCTGACCCGACCCGGTCCGCCCCATTTCTTTTTTTATTATTTTGGCTTTCAATTTAATTGGGCTGCACACCTCCAAATGAGTTTAAAACCCCCAGGCCCAAACACTTGTTAGTTTTTTTTAACTATTTCTTCAATTTTCTTAAAAAATAGTTTGTATAAAAAAAAGAACTTAATATTTTAATTTAATATAGGATTTAATTTGATTTTTCTTAATCCTTATTAAAAAATGACAAAAACATGTTTTTAAGATTAAAAATTTTCTTTTAATATTTTCATATGTTTATAAGTGTGTTTTTTTTAATCCTTATTAAAAAAATCCCAAAAAAAATATATTAGATACATATTTATTTTTTATGTTTCTAATTATTTCTTCCTTCCATGAAAAAATCACAAAAATATCTTCTTTTAGTTTAATTTTTATTTGAATTTGATATTTTCATATTAATTTTGTGTAGTTAATCATGTAAATTTTATTTGATTACTGTTGCACATCACTTGAATTTTCTAACTTCACCGAGACTTCGAGATTATTTCTCCGTTGTCTTTTGGATTTGTCTGTTTTGTTTGGTCTTCCATTTGCAGTAGAATTCTATAAACAATTACTGGATGATCATGGAGTCACTGAAAGCTGTGAGCTTACTCGACATTCTTTTCTGCTGGTATTGATGCTTAATATCTGTTGAGATCCTAATTCCAAGCACATCACATATGGATCACGGTAACACCTCAAACTCAGAAATTCAATTTCTCATCCTTCGAGGTAAGCCTAAAACTCCATAACTATGCAAAAGAATTACCTGCCTGTTTTCATCAATTCAACTTCATTTTCAATCAACTGTTTTCACAACAGTAATCAATTCACTTTCAAATCACCCATTGTTTTTCAAAACAGTGGGGCCTCTCGAATATTAGAGAGTGTAAGTCCCATTTCTTTTTCCTTTTTGTACAGTTCTTTTTCAAAACGATCAAAACTTCTTTCAAAACAAAAAAACCGTTTTCAAAACTTCTTCAACAAAAACTTTTCAAATCATTTTCAAAACTTCAAAAAACAATCAACCATGTTTTATGAAAATAAAACATGGGCCTCCACATAGGTATAAGTCACATTCCAGTACATGAAATTCGGTATTTCATTGTACGCCTTTTGTAAATATCTCGATCAATTAAAACTCC
>Vvg_1-10k_transcript/22164 full_length_coverage=2;length=2402;num_subreads=60
GACACCAAAGCTACCATAACTACTAGCTTTCTCACTTCTCTCTTTGCATAATTTTCTAGTTTCAAAGTTCCATAGAAGGGAGAGGTAGTTCTTCATACCTCACTTGAAGATCTTCATCTTCAAGCTTCCAACCACTTGAATTTGAACTTCAAGTCTCCTTAATATCCAAAGTTCTCCCTAACATCCAAAGAGGTTTTGTTACAATAACTTTAAAATAAAAAAAAGTTGTTAGTAATAACAATCCAAACTTGTTTCAAATAACAATTCAAAGTTTGTTCATCATTAAATCAAATCCACATAAAAAGAAAACCATTTGCAACAAAATCAAAAGTTCATAACATGTTCAAAACATCAATAATAACCATTCAAATTGTTCTTCAAAAAAATCAAAATTCAGCAATACAACAGTTGCAACAAAATCACGGTTCAGCATCATAACCCAGAGACAAAAATTCAGCAACAGCAATCAGTTACAACCCTGATTCGCGAATAAGCAGAAGCAGAACAACCGACATATACCTGCAACACTAATCCGGCTAAAACCTTCTCGCCGCAGCTTCCAATCGGTCCTACAGAAAAACAGAACCATTCGAAGAACTCAACAACAGGAAGTTCACAAATTTTCAGAGAAGAAATTTGAAACAACATCAACACAGCAACAAGCTTGCGGATTTCCAGAAACCGTAAAAATCAAAACCACTTACCTCAAACATAATCCGGCAAACACCTCCTTGCCGTAGGTAAGTTGATTTCATCTTCACTCTCAATATTGCTTTCAATTGCTACTAAGAATATTATTCTGGTTTGTTGGCTGAAAGTCAAAAACAGAGAACATGAGTTGTTGTTAATATACTGTGAAGAGTGAAAAACGAAAATTAAGAGAAATATACCTGAGTTTTCACTTCTGCTTGTGAGTGAAATTGGGTTACGGATTGGAAAGTTGTGCTTGTGATTTCCGGCGAGCTTCCGAAGCTCCTCCATGGCCGCTGGTTGTTGTCCGTGAGAGCAAGGAGGCCGAGCCATGGTTTTGTTTCAACAAAGAAGAAGGAAGAGATTGGAATTTGTTTCTTCTGAGAGAGCTTTGCCGTTGAAATAAAAAAAAAAACGAAAGAGAAGATGTTGTTGTTGTTCGCTATGAGCAGAGAAGAGAGAGTTTTCCAAGTTTGTTCTTCCAGAAAAAAGAACGTGAGAAGGAAGGAGAAAGAGGCGTTGCAGCCTCTGTGTGTATTTTTAGGGTTTTTCTTAACCCATGTTGGTATTAGTTGTTGGGCGGATTCGGGTTCCCCATGAACCGACCCGGTCCGGCCCAACCTTCTTTTTTTTTAATTTTATTTTCTTCTGCAGCTTTCAGCAATTGGACTGCACCTCTCAATCCGGATTCCACACCTCTGGCCCACTTATTAAGTTTCTTTTAACTATTTATTTTAATAGTTTGCATAAAAAAGGAATTAGTATTTTAATATAGGATTTTAATTTTTTCTTTTATAATCCATATTAAAAAACTAAAAAAAAATACTTTAGATACATATTTGATTTTATGTTTTCTAATTATTTTCCTTTCTCATAAAAAACAACAAAAATACTTTAGATACATATTTGATGTTTATGTTTCTAATTATTTTCCTCTTTCATGAAAAATCACAAAAAAATATCTTTTCTTAGATTAATTTTGTTTGAATTTGATATTTTCATATTATTGTGTGTAGTTAATCATTTGAATTTATATTTGATTACTGTTGCACATTACTTGAATTTTCTAACTTCATCCGAGACTTCGAGATTATTTCTCTATTGTTCTCTGTTTTGTCTGTTTGTTTGATCTTCCATTTGCAGTAGAATTCCATAAACAATTACTGGATGATCATGGAATTGCTGAAAGCTGTGAGCTCATTCGACATTCTTTTCTGCTGGTGAGGATGCTTAACACTTGTTGAAATCCTAATTTATTCAAAGCACACCACTTGAGGATCACGGTAACACCTCAAACTCAGAAATTCAATTTCTCATCCTTCGAGGTAAGCCTAAAACTCCATAACTGCAGAAACGAATTAATTGTCTATTTTCATCAATTCAACTTCATTTTCAATCAACTGTTTTCACAACAGTAATCAATTCACTTTCAAATCACCCATTGTTTTTCAAAACAGTGGGGCCTCTCGAATATTAGAGAGTGTAAGTCCCACCTCTTTTTTCCTTTTTGTACAGTTTTTCAAAACAAAAAAACAGTTTTCAAACAACAAAAACTTTTCAAACCTTTTTTCAAATCATTTCCAAAACTTCAAAAACAATCAACCATGTTTTATGAAAATAAAACACGGGCCTCCACATAGGTATAAGTCCCATTCCAGTACATGAAATTCGGTATTTCATTGTACGCCTTTTATCTCGATCATTAAAACTCC
>Vvg_1-10k_transcript/22235 full_length_coverage=3;length=2385;num_subreads=25
GACACCAAAGCTACCATAACTACTAGCTTTCTCACTTCTCTCTTTGCATAATTTTCTAGTTACAAAGTTCCATAGAAGAGAGGGGTAGTTCTTCATACCTCACTTGAAGATCTTTATCTTCAAGCTTCCAACTTGAAGTCCATCTTCAAGTCTCCCTAATATCCAAAGAGGTTTTGTTACAATAACTTCAAAATAAAAAAGTTGTTAGTAACAACAATTCAGACTTGTTTCAAGTAACAATTCAAAGTTTGTTTATCATTAAATCAAATTAACATAAAAAACACAACAATTTGCAACAAGTTCAAAAGTTCATAACTGGTTCAACAACAATTTAATAAAAAATTCAGCAACCATCATAATTACCATAACAATTCAAATTGTTATTCAAGTCTCAAAATTCAGCAGCAAACAATTTCACACAGTCACGGTCCAGAATTGCGGCCATAACAAGAATAACTCAAAAACAAAATTCAGGACAACATCAACAAATTTTCCAGAAGCAGTAGTGGTTCAAAACGTACCTCAACAAAATCCGGCGAAAGTCTCCTCGCCGTAGGTAAGTTAATTCCACTCTTGATCTCAAATATTATTGTTGCTGTGAATTTTAGTTTTTCTGTAAAACATAAATCGCGCAGAATCAATATGTTTGCTAACTCTAAATTTCTTGTGTGAGAATAACTGTGATTGTGAGTTTAAGGTTTAACCAAATAAATTCATGTTCCTATTTCGATTAAGAGTTGAGTTAATAAAGAACATACCTGGGTTTTACTTCTGTCTGTGAAGTCGAGTGAAGGTTTGAGCTACTCCCTTCCATGTCCGCCGTGAAACTTCCGTTGAGAAGTGGCTTTGTTGTTCACGTTGAGAGCAAGAAGAAGGACTGTGAGAATGATGGCTTCAGTTAGTGTTGTTGTTCAGCCGCGAGATCGAGAGCCAGAATCAAGATGGAGATGTTGTTGTTGTTGCTCACGGTGAGAACGCGTGAGAGAGAGGAAGGACCGAGTTGTTGCTGTTGTTTGCTGAGAACGAAAGCGAACCGAGAGAGAGCGCCAATATGTTGTTGTTCGCAGAGAGAAGTTGTCATGTTGTTGTTCTACTGTAAGAACCGAAAAAAACAAGAGGAAAGGGAGAGAGTTTCTCTTTTTGTGTTTTTCTCAGAAACGTGAAGATGATAGAGAGGGGAGGCGTTGCCTCTTTCTTGCAATTTTAGGGTTTTCTTAACCCATGTTGGTAAGAGATTGATGGGCGGATCCGGGTCATCCTGACCCGACCCGGTCCGGCCCAGTTCCTTTTTTATTTTATTTCAGCTCTCTGCAATTGGGCTCTCACCCCTCATCCGAAATTTTAACACCTCTGGCCCAATTATTTAGTTTGTTTCACTAACTATTTCTTTTTATTTCCTTTAAAAAAGATTGTTTGCAAAAAAGAAGACTTAGTGTTTTATTTAATATAGGATTTAGCTTTATTTTTCTAATCCATATTAAAAAAACTCCAAAAAAATATATTAGATACATATTTTTATTTATGTTTCTAATTATTTTCTTCTTCTCATAAAAAAAAACAACAAAAATATATTAGATGCATATTTATGTTTATGTTTTCTAATTATTTTCTCTTTTCAAAAAAAACACAAAAAAATATCTTTTCTTAGATTAATTTTGTTTGAATTTGATATTTTCATATTATCTTGTGTAGTTAATCATTTAAATTTCTATTTGATTACCATTGCACATTGCTTGAATTTTCTAACTTCATCCGAGACTTCGAGATTATTTCTCTGTTGTCTTCTGGATTTGTCTGTTTTGTTTGGTCTTCCATTTGCTGTAGAAAACCATAAACAATTACTGGATGATCATGGAATTGCTGAAAGCTGTGAGCTTATTCGACACTCTTTTCTGCTGGTGAGGATGCTTAACACTTGAGGATCACGGTAACACCTCAAACTCAGAAATCCAATTTTCTCATTCTTCGAGGTAAGCCTAAAACTCCATAACTGCAGAAATGAATTACTTGTCTGTTTTCATCAATTCAACTTCATTTTCAATCAACTGTTTTCACAAATCAATTCACTTTCAAATCACCCATTGTTTTTTCAAAACAGTGGGGCCTCTCGAATATTAGAGAGTGTAAGTCCCACCTCTTTTCCTTTTTTGTACAGTTTTTTTCAAAACTTCTTCAACAAAAACAGTTTTTTTCAAAACTTCTTCAACAAAAACTTTTCAAACCTTTTTCAAATCAATTTCAACTTCAAAACTTCAAAAAAACAATCAACCATGTTTTATGAAAATAAAACATGGGCCTCCACATAGGTATAAGTCCCATTCCAGTACATGAAATTCGGTATTTCATCGTACGCCTTTTGTAAATATTTCGATCAATTAAAACTCC
>Vvg_1-10k_transcript/22569 full_length_coverage=2;length=2374;num_subreads=60
GACTACACCAAAGCTACTATATTACTAGCTTTCTCACTTCTCTCTCTTTTCATAATTTTCAAGAAGTTCCATAGTTACAAAGAAGTGAGAGGTAGTTCTTCATACCTCACTTGAAGATCTTCATCTTCAAGCTTCCAACCACTTGAATTTGAACTTCAAGTCTCCTTAATATCCAAAATTCTCCCACAATCCAAAGAGGTTTTGTTACAATAACTTCAAAATAAAAAAAAGTTGTTAGTAACAACAATTCAAACTTGTTTCAAGTAACAATTCAAAGTTTGTTTATCATTAAATCAAATTCACATAAAAAACACAACAATTTGCAACAAGTTCAAAAGTTCATAACCGGTTCAACAACAATTTAATCAAAAATTCAGCAACCATCATAATTACCATAACAATTCAAATTGTTGTTCAAGTGTCAAAATTCAGCAGCAAACAATTTCACACAGTCACGGTCCAGAATTGCGGCCATAACAAGAATAACTCAAAAACAAAATTCAGAACAACATCAACAAATTTTCCAGAAGCAGTATTGGTTCAAAACGTACCTCAACAAAATCCGGCGAAAGTCTCCTCGCCGTAGGTAAGTTAATTCCACTCTTGATCTCAAATATTATTGCTGTGAATTTTAGTTTTTCTGTAAAACATAAATCGCGCAGAATCAATATGTTTGCTAACTCTAAATTTCTTGTGTGAGAATAACCGTGATTGTGAGTTTAAGGTTTAACCAAATAAATTCATGTTCCTATTTCAATTAAGAGTTGAGTCACTGAAGAACATACATGGGTTTTACTTCTGTCTGTGAAGTCGAGTGAAGGTTTGAGCTACTCCCTTCCATGTCCGCCGTGAAACTTCCGTTGAGGAGTGGCTTTGTTGTTCACGTTGAGAGCAAGAAGAAGGACTGTGAGAATGATTGCTTCAGTTAGTGTTGTTGTTCAGCCGCGAGATCGAGAGCCAGAATCAAGATGGAGATGTCGTTGTTGCTCACGGTGAGAACGCGTGAGAGAAAGGAAGGACCGAAAATCATTGTTGTTCGCTGAGAACGAAAGTGAGCGGATTGAGCATCGAGAATCATGAGCTTCGGAGCGGAGAGAGTTCATAAGTTTGGTTTTTTTTCTTTTCTCAGGAACAGAACTTGTAAGGACAAGTGAAGGTGATGAAATGAGGCGCTGCCTCTTTCTTTTGTTTGTTAGGGTTTTCTAACCCAATTGCTTGTTAAGAGAGGCGGATCCGGGTCATTCCTGACCCGACCCGGTCCGGCCCATCTTTTTTTTTTTTTATTTCATTTTGGGCTGCACACCCCCATCCAGAATTAAAACCCCCTGGCCCATTCAATTAAGTTTTCTTGACTAATTCTCTTTTAATCTTTTTTTATATAAATGTTTTCATGTGATTTAATATTTTATTTTAATATAGGATATAGTTTTATTTTCTAATCCTTATTAAAAATGACAAAAAAACATGTTTTTAATATTTTCATATGTTTACAAGTGTGTTTTTTCTAATATTTATTAAAAAAATCCCAAAAAATATATTAGATACATATTTATTTTTTATGTTTCTAATTGTTTCTTCCTTCCATGAAAAAATCACAAAAATATCTTCTTTTAGTTTAATTTCTTTTGAATTTGATATTTTCATATTATTGTGTGTAGTTAATCATTTGAATTTATATTTGATTACTGTTGCACATTACTTGAATTTTCTAACTTCATCCGAGACTTCGAGATTATTTCTCTGTTGTTCTCTGTTTTGTCTGTTTGTTTGATCTTCCATTTGCAGTAGAATTACATAAACAATTACTGGATGATCATGGAATTGCTGAAAGCTGTGAGCTTATCTGACATTCTTTTCTGCTGGTGAGGATTATTAACATCTGTTAAGATCCCAATTTATTCCAAGCACACCACTTGAGGATCACGGTAACACCTCAAACTCAGAAATTCAATTTCTCATTCTTCGAGGTAAACCTAAAACTCCATAACTGCAGAAACAAATTACTTGTCTGTTTTCATCAATTCAACTTCATTTTCAATCAACTGTTTTCACAACAGTAATCAATTCACTTTCAAATCATTTCAACTCATTGTTTTTTTCAAAACAGTGGGGCCTCTCGAATATTAGAGAGTGTAAGTCCCACCTCTTTTTCTTTTTGTACAGTTTTTCAAAACAAAAAAACCGTTTTCAAAACTTCTTAAACAAGAACTTTTCAAACCTTTTTCAAATCAATTTCAAAACTTCAAAAAAACAATCAACCATGTTTTATGAAAATAAAACATGGGCCTCCACATAGGTATAAGTCCCATTCCAGTACATGAAATTCGGTATTTCATTGTACGCCTTTTGTAAATATCTCGATTATTAAAACTCC
>Vvg_1-10k_transcript/22584 full_length_coverage=2;length=2387;num_subreads=60
TGCCCCTTGGTAGGTACAATGTCTCTGAATTGGAAGGTATGCGGCCAGAGGAAAATAAATCCTCTTGCCCCTTGATAGGATTTCAGTCTTTGATAAGGGCACCTGAAATTGTGCGCCCTAAATTCCTAAGATCCTTGAAAGGGTTAGTTAAATCATGTTATGCTTATGATGTCATGATGTCATGATGTTATGTGAATGCAGTTCGTTAGACTTTAGTGTGAGATGGTAAGGACAAACAAGTCCTTTCAACAAAACCTGCGAGGAAACGAAGGTTAGTAGTAAACACAAACAAGTCACGCAAGTCACACAAGTCACACAACTTTTGGCTTAAGGCTTGCATGGAGTCTGATCAGGTGTCTTTCCCAAGGGTATTTCTATGGATAAGGAGATTTCAGCAACGGGTTCTACAAGTTATCCAGAATTGTCAGCCCTTCTAAAGCACCCTCGGACATGATGCATTCGCACCATGCAATGATACTTTGAGAAAGAACCTATCTGAATTATAGCATCGGGTAGCGACTAGTTCTTAACATTTGTCAAAAGTAGTCCCCCCACTACGTTCCTAAAGGCCAGGATGGGTTAAGGGTAACTAAAGGTCCTTGAGCTCCGGCGCACCCACAGACATATACATAGACCTCCCTCATTTGAGAAAGGTGTGCATATGCTATGGAGTCCTAACTCAAGCGTGAACTTCATATTGACTCATCTCCCACATATGTGAAAGAGGTCGCCATGACTATGCCACTCCTAATCTTAGGTGTTCTTGAATCCGGTAATAGGATTCGTCCTTCAATTTTCCCAAAACAGCCCTGAAAAATAAAACAAGCAAAGCAAACAATAGAAAACATTTAAGTGAATCCTAAACTTTTAAGGTAACCCCTCTTTTATTCGAAAGCATCCCCAGCAGAGTCGCCAGTTCTGTAATACGGTGAACTGACTTTTATATCGAAAAATGTCGCGGTAAGCAAGAGTCGCCACCGACTTTTATTTTATCCAAATATCGGAAAGGCTAAAAGAACAGAAAAAAACATTTTTAAAAAAAACTGAGTTCGGGGGGTAATTATGCAAAGGGAAGGTGTAAGGCACCCTGTGCATCCATGGTTTTCCATGGGCTCTTAATTGCTTTGCTCTTTTTGTTTCAGAAATGTAGAAGAAGAAGAAACTCAGGGACTTTAGCTCGTAAATGAGCGTAGCCATGAGAGTGTTTGTTTAAGAAGAAGCTGATAAAAGACATTTTAGCCAGAGCAAGGCAATTAGGAGCAATTACCTTAATGTTTTGAAGAGTCTGTTCTTTCAGCCTTTCAGGGTGAAAGGGTCTATTCGTGCCATAAGAGGGCAGAAAGCCTTTCGTTTGGATGTTAACGGGTCATCGAGTTGTCATTCTCCAAAGACTGACCCATGCCATAGAGAGGCAGGTAGTCTATGGGAAGGACCAGAACAACCTTATTCGTAGGCAACCAGAGGATACCTCAGCCTTTTCGAAGGCAACTTTCGAGGGTCGAAGTCATACTAGCGTATCGAAGGCAACATCATTTTAGGGACTTATGAATTTTATTTGTATGTATCGAGGCAACATGGCTGAGGTATCCTCGTATTCGAGGGACTGACTATTCTGCAAAAAATACACAGGCAACAAGGCAACAGGCAACAGGCAACAAGGCAACAGAGAGGTTACCCCGAAAGTGTGCGTGGGTGCAACAATCACGTGGTTAACTTCGATGACATTTATCTTGTAAAATTAGTGATTCTAGATTCAATTCAAAGTTATCACTCCCTAAATTACTAACCACAACAATTAATAATTAAAGCAGTAACGGGAGAGGGAAATTGAAACCAGCGGAGGGAAGGGGAATCGAAACCAGCGGGATAAAAATAAAGCAAAAGGTTTGACACAAGTAATAATTTAAGACAGGGTTTAGGGTTACCAATGTTCGTAGCTTTGGCATTAGGCAAACCCTGGAAGGTGAAAAATAAAAACAAGATATATGTGAGTGCATTATAGTTCAGACATCAGGTGTGGTTAACCCTAATCAAAAATATAAAAATATAGAGAAAAAGTGTGAAAGAAACTTAGCTTCGATTGATGAAGGTCGATAGTCGAAGGTTTCTTGAAGCATTGACTCTAACCATCTGAGAATTGGCAGAAGAAGTAATAGGAAGCAGTGAGTGTATGGCTAATTCAATGGCAATCAAATTTAACCCTAATTTGATAAAAACAAAATAAAATAGAATGATTATTTAAAATAAATATGAAATAGGACTTAGCTTTTGATTTGATCTGGTATGGTTGGCGGTCGGAGGGAAGCCTCGGAGGTAAACCCTGAAAAAGGAAGGCAAAGGCAGAAAGGAAGTGAATGTATGCACAGTTCGTTCAAAGGATGAACCCT
>Vvg_1-10k_transcript/22728 full_length_coverage=3;length=2321;num_subreads=37
GAGAGCCGCCGTCGTTGTTTTGTTAAAAAAACCCTAGAGCCACCGTCTTAGAACTTCTATCAGAAACCAAACATCTCATTTCTTGCTTCTCTCTTATTTGCCATAGCGTTTGCAGATCTTTTCGCCCGTTTTCAAATCAAACCATCATCAAGTTCGAATCTTTCACAATATCTCCTCCTTCACCCAAACCCACCGTCATCTCTTACACTGTTTCGCATAAACTCACCACTGTCTCTTGCTTCACTTAACATGCCATTTCTCTTACTAACTATTCTACAAAGATTCAAACACTTGAATTGCTTCACTTTAGATCTTTCTCTATTTTGTCCCACAGAACCAAGAACTGGGTTTTGGCTCAACCTCTTTTCAAAGGTGAGAAAAGTTCAATCTTTATCTTCATATTTGAATTTGTGACAGGTAAGAATTGTTTAAGTCGAGTAGTATTTAGAGGTCACTAAATCTATGTACTGTTTTATGATGTTTTAGGGTTTTATTAGGAAATTAATAGGGATTTCTTTATCATGAAAAAGTATTCTGAAAATTGATGACCATTATTGGTTGTTTGTCAGTATTTTTTTTGCAGGAAAAGAAAAGTTTGATCGGTTTTCAATTCAGTTTGGTTCATGGGTTTTTCTGAACAACCCTACTGAGGTTTGTTTCCGTTGGAAATCTAGAACTTGTTAGTTTATCTAGAACTTGTTTCCGTTGGCTATACTTCTTGAAAATTATGACTTCTATGTCAACATCTATCATACAATAACTTCAACTTATGCTATTTCAAGATCTCTTCATGAATGTTCAATGAAGGGAGTTTATCTTTGACATGCATACATAAACAACAGAAAAATGAACAGAAAAAAAAAGTTAGGAAGTGTTACCTTTAACCAACTAATCACATTTCATGTCTATAGATTATTTGTACCTAGTTTGTTGAGAACATTTAGGATTTGAGTAGATGCTTAAGAGGGTTTGATGTTTGTTCTGTTTGTGACTGTAGACAACACATTATATCGAGTTCCATTGGAGTAGAATCGATGTTATAATTACAGGAGTAACATTAAGCAAGTGAATGTATAGAGGGTTAGAGAATTTGTTAGCGGCATCATTGACTTTGTTGGTTAGGTATATTGAGATACCCCTGTTCATATTTTTCAACCTCAAGTTTTAAAAAAAATTATGTTGAGATTTCTTACTTTTGTTAAAAAATTACAATCACAAGAACAACTGAATTTGTTTTTGGCTTTTACTTTTTCTTGCTAACTAGTTTTATAGGATATTCTACATACTGGTGTGCATATGCAGAAAAATTTCAAGACCAAATTCATGGTTTAACAACTTTTGTAGCAAATTTTTCCAATGTTTAATAGATTTAACAATTGGTTTCATATCCACCGATATTTGAAGTTTTAGCATTGTTAGTTACATGAATATTCAAAAAATGGAGACATATAGTATGTTTTATACCATTAACTTAATGAAATTTGGTTGTGTTGTTCCCATAAAGTAGTTCCTATTCTTAGCAGGGAATTTGTTTGCAGTTAACAATTTTGCATTTGGCTCAATTACATAATAAGGTATTTGGCTCAATTTTGCATTTAGAAATTTTATTGCAATGAAGCTTCCTTTTGTTAGTTTATGTTTTAAATACTTTTTAGAAATTGTTTTGTGGTTCTATAATGTAATGAAGTTTCCTTTAGTTAGTTTTTTTAAACTACCCTGAAGCTTTTCTTGACATGTTATTTTGCATTTGACAGAATATATTTTTATTAAAATTTCATACTCATACTTCATAATATCCATTTCTTGGAGTCTTGATTATATTTGTGAAACACACCTTAGAAATGTCTGTTTGAGTTTTATAGTTGATGATTGACTTCTTTTCATCAATTAATTGCAGGATGAATCACGTTTAAGAGAAGTACCTTACATTTTCAATTAAAATTAGTTCGTCTATAGTTAGTCTATACATACATATTATTGAAGTTTGAGTTATCTAATTAATTCTAACATTTAGATTTTATGTTTCTCTTTCTAATATGACAAGCAACACTCCTAATGATGGTAGATTGGATCATCGAAACAGTAACTATGAAGATAATGATGTCGGTGATGATGAAGACGTGGGTGAAGAATGGGTGAAGAATGACGTTCAATAAACATGTTACATTTTATTAACATAATTATTATATTAAGTTAAAGCAATATTTTTTGTAGTTAAGCAATTTTATTGTATTTTTATGAGTACTTAGTAATAGGTATATTGTGTCTTTTTTTTAAATTTTGTAATGATAATTTCTTTATATATTATTTGACAAGTATTT
>Vvg_1-10k_transcript/22906 full_length_coverage=2;length=2373;num_subreads=60
GACACCAAAGCTACCATAACTACTAGCTTTCTCACTTCTCTCTTTGCATAATTTTCTAGTTTCAAAGTTCCATAGAAGGGAGGGGTAGTTCTTCATACCTCACTTGAAGATCTTTATCTTCAAGCTTCCAACTTGAAGTCCATCTTCAAGTCTCCTTAATATCCAAAATTCTCCCACAATCCAAAGAGGTTTTGTTACAATAACTTCAAAATAAAAAAAGTTGTTAGTAACAACAATTCAAACTTGTTTCAAGTAACAATTCAAAGTTTGTTTATCATTAAATCAAATTCACATAAAAAAACACAACAAGTTGCAACAAAATCATGGTGAAGCTTTAATAATAAATTGCAACAAAAATTCAACAACAAGCCACGGTTCTGTACAACACCGACACAAAAAATGGACAATAGTTCAGAAACACAGAATTGCTCAGCAACAATTAATTCATAAGCAAATCACAACAAGAGATTCATAGCATAATTTCCAGAAACAGAATCAACACATACCTTCAACAATAATCCGGCGAAAATCTCCTCGCCGTAGGTAAGTCATCTCCACTCTCAGTCTCAATATTGTTGTTGCTTTGAACTTTGGCTGTCCTGTAACATAAAAATCACCAGAAAACACATATAGCTTGAGTTATTATTGCTGTAAGTAAAAGCAAAAATTCAGCATACGATCAACAACAATTCGTAGCCGTACAGCAACAATAACAACAAATTTCCAGAAGCAGTAGAATCAAAAAAACACAGAGCCAAGGTCGAATTTGTACCTATCAGAGTTGTCGCCGGAATTGTTCGCCGGATTTACTCCGGCCAGGTATGTTTCTTCAATTCCTCCTAAAAATTCTGAAGCTAGCTTGTTCCTTTTGATGCACTGAGTCAAGTTTTTACCTTTAATTGCATAAATTCAATTTCAGTTATCATTTTTATTCTGTTGAAAATGAAATCAAGAATCAATGGTCATATGAACTTCAAACTCAGAGGTATAAAACAAAAATAAAAATCGTGAGAATCATACCTTCCACTGTCGAATCTTGGTGAGGTTTGCAATAACGAAAAAAACCATTGTTGTTGTTCAAAGAGAACCGAAAGAGAGGACTTCGGTTTGTTGTTGTTGTTCACCGAGAACACTGTGAAGCTGTTGTTGTTGTTTTTCGAGTGAGTAACCGCGAGAGAGATGGAGAAATTGAGAGAGTGAACTCGCGAGAGAGACGAGGCCGATTTGAAAAAAGAAACAAGTTGTGTTGTTGTCTGTGAGAGAGAGCAAGAGCAATTGAGAGAGGGCCATGAGCGATTGAGAGGGAAGAGAGTTTTTTTTTTCTTCTGTTGTTTTCTCCAGAAACATCGTGAAAGAGAAAAGGGAAAAGAGGCGTGTGCCTCTGTGTTGTTTTTAGGGTTTTCTCAAAACCCAACTCTTGTGCTAAGCAAGGGCGGATCCGGGTTCCATCTGACCCGACCCGGTCCGGCCCAACCTTTTTTTATTTTTCTTATGCAGCTTTCAGCAATTGGGCCTGCACCTCTCTTTTCAGCATTAACACCTACTGGCCCATCCAATTAATCTTTTTAATTATTTCTCTTCTAATTTTCATTAAAAAAGGTTTTCATAAAAATAAAATTAGTATTTTAATTTAATATAGGATTTAGTTTTGTTTTCTAATCCTTATTAAAAAAAATCTCAAAAAATATTTTAGATGCATATTTTATGTTTCTAATTATTTTCTCTTTTCATGAAAAAAATCACAAAAATATCTTAGGTGCATATTTAATTTCATGCTTTCTAATTATTTTCTTATTCCATGAAAAATCACAAAAAAAGATATATTTTTACTTTGAATTTGATATTTTCTTTTATTTTTGTGTAGTTAATCATTTAAATTTCTAATTGATTATTGTTGCACATTTTACTTGAATTTTCTCACTTCGTCCAAGACTTCGAGATTATTTCTCTATTGTCTTTTGGATTTGTCTGTTTTGTTTGGTCTTCCATTTGCAGTAGAATTCCTTAAACAATTACTGGATGATCATGGAATTGCTGAAAGCTGTGAGCTTATCCGACTATTCTTTTCTGCTGGTGAGAATGCTTAACATCTGAAGATCAAGGTAACACCTCAAACTCAGAAATCTGATTTCTTATTCTTCGAGGTAAGCCTAAAACTCAATCAACTGTTTTCATAACAGTAATCAATTCACTTTCAAATCACCCATTGATTTTCAAAATGAAGTGGGGCCTCTCGAATATTAGAGAGTGTAAGTCCCACCTCTTTTTTTCTTTTTTGTACAGTTTTTTTCAAAAACGATCAAAACTTCTTTCAAAACAAAAAAACAGTTTTCAAACAACAAAAACTTTTCAAACCTTTTTCAAATCAATTTC
>Vvg_1-10k_transcript/23459 full_length_coverage=3;length=2321;num_subreads=60
GACACCAAAGCTACCATAACTACTAGCTTTCTCACTTGTCTCTTTGCATAATTTTCTAGTTTCAAAGTTCCATAGAAGGGAGGGGTAGTTCTTCATACCTCACTTGAAGATCTTTATCTTCAAGCTTCCAACTTGAAGTTCATCTTCAAGTCTCCCTAATATCCAAAGAGGTGGTGGCACCACCTTCATCAAAAAGCCTACAACAATTTCAAAAAGGGGTTGTTAGTAACAACAATCCAAAGTTGTTTCATCATCAACGATAGTCCGGCGAAAACCTCCTCGCCGTAGAACAAAAGGTTGTTATTGTTGCTGCAAGTGAAAAAAACGCAGGGACAGCAACAACAAACCACAGTTCAGAAACATAACAATTTTCAAACAAAAGTTCTAAAACAGTAGCAACAAGGATTCGGTTCAGCAACATCAACAATTCATCATGGTTCTGAACCGTTCAAACAACAACAATAATTTGTAACAAACTCAAAACAAAATTCAGCAGCAACAATTCGGTTTCGAGAAGCAAGAAGGATCAAAGTCTTACCTCGACGAATAATCCGGCAAAATCTTTTAGCCGCAGGTAAGTCGTTTCCATCTTAACTCTCAATATTACTAATAATCTGAAACTGCAAAATATATGCTCTTGTTTATCATCTGGAAAATTGTTGATGTATAATAACAAGAAGTAAAAACGAAATTAAAGACACATACCTGGAATTTTGCTTCTGGTTTCTCTTCCATGGCCGCCGTGAGCCAAGACCAAGAGAGGGCTTCGGTTGTTGTTGTTACCGCGAGTGAGAGAGACTTTCGTTTTTTTTGTTGTTGTTCGTCATAAAACCGAGAGTGACTGTGAGCTCGAGAAAGAGGGCCGCAGCTTGTTGTTCACGGAGAGGGTGTGAGCATCGATTGAATGAGAGAGAGAACCGAGAGAGAATGTTCGGTTGTTGTTGTTGTTCGATCGAGAGAAGAAACCGAGAGCAGCACTAAGGAGTTGTTGTTTGTTGTTCCATCGTTTTCCATGGAGGAGATAAGCTGAGACTTTGTATTTGATTTTCAGAGAAAAGAAACGTGAGGGAGAGAGCACAGAGGCGTTGCCTCTTTTGTGTTTTTTTAGGGTTTCTTATAACCCAATTGCTTGTTAAGAGAGGGGTGGATCCGGGTCATCCTGACCCGACCCGGTCCGCCCCATTTCTTTTTTTTTATTATAATTTTGCTTTCAGCTTTTTGGGCCATGCACCCCCAATCCGTTTTTTAACACCTCTGGCCCAAACATTAGTTTCTTTTACTATTTTCTTTTAATTTTCTTTGAGAAAATTGTTCATAAAAAAAGAGACTTAATATTTTAATTAAATATAGGATTTTAATTTTCTTTTTTTAATCCTTATTAAAAAATCCCAAAAAAATATATTAGATACATATTTTTATTCATGTTTCTAATTATTTTCTTCTTCTCATAAAAAACAACAAAAAAATATATTAGATACATATTTAAGTTTGTGTTTCTAATTATTTTCTCTTTTCATAAAAAATCACAAAAAACATCTTCTTTTAGAATTAATTTCTTTTGAATTTGATATTTTCATATAATTTTGTGTAAATTAATCATTTAAGTTATCTAATTTCTAATTGATTATTATTGCACACATCACTTGAATTTTCTAACTTCACCCGAGACTTCTAGATTATTTCTCTGTTGTTCTCTGTTTGTTTGATCTTCCATTTGCAGTAAAAATCCTATAAACAATTACTGGATGATCATGGAATTGCTGAAAGCTGTGAGCTTATCTGACATTCTTTTCTGCTGGTGTGGATGCCTAACATCTGAGGATCACGGTAACACCTCAAACTCAGAAATCCAAATTTCTCACTTTCGAGGTAAGCCTAAAACTCCATAACTGCATAAATGAATTACTTGTCTGTTTTCATCAATTCAACTTCATTTTCAATCAACTGTTTTCACAATAATAATCAATTCACTTTCAAATCATTCAATTCACTTTCAAAATAATTACCCATTGTTTTTTCAAAACAGTGGGGCCTCTCGAATATTAGAGAGTGTAAGTCCCACCTCTTTTTTCTTTTTGTACAGTTTTTTTTTCAAAAACGATCAAAACTTCTTTCAAAACAAAAAAACAGTTTTCAAACAACAAGAACTTTTCAAAAACTTTTCAAATCATTTTCAAAACTTTCAAAACTTCAAAAACAATCAACCATGTTTTATGAAAATAAAACATGGGCCTCCACATAGGTATAAGTCCCATTCCAGTACATGAAATTCGGTATTTCATTGTACGCCTTTTGTACATATCTCGATCAACTAAAACTCC
>Vvg_1-10k_transcript/23687 full_length_coverage=2;length=2323;num_subreads=37
GGGGAATCAAATCCCATTGCTCCAACCAACACATTTATATAAGCTAAACCTAATGTTTTGCCGGATGACAGGACGGGAAAGAAAGGCTAGCAGATCCTTTCTTAGGAGGGAGTCTCTATTTTCTTTTCCTAGCTTCCTCAAAAGCATGATGTAGCGACTTACTATTAATTAATAATGCGAGCTAGCATTTGGGGCTAATGTCTGTAGATGTGATACCTCCCGGTCAGAGACGGAGAATCGCTGTTATCGGATCTGGTAATAAACGTATGCTTAGTAGGGGGGGGCTGAACCGGCTTGCTTTTGGTACTAAATTCCTCCTCCACCCGAGCGTTTATTGCTTTCTTTCTCGACGAAGGAATTGATAGAGGCGAAGAAAAATAAGTGAAATCTTGACCAGTTCGTATAGAAGTCAAGGGAAGAGTTTTCAAGGAACCAGCTCCTGGGGACTTCTATTAAGAACGGCTTTAGGTCTTAGTATGTGGTACAGCATATAGAGTCGTGAGACGCTCTACTTCCTCTTGTTCAGTTATCGATTCGCTGGCTGTTTCCGGGGGGAGGGGCTCGCCCAGATGCTTTGCGAGACTGAAAGCTTAATTTTGTGTTCGGTTGCGTTATCTACCGCAAAGAGGGACTCCCCCTTTCTATTAGAACAGTGTTAGTTCGCTATTACTGCCGGTCAGGCCGACGAGAATTCTATTCTGATATTGCTATGTGCGCCACTAGAGCTTTGATCATATGCTTTGAGCCGAGTCGATGAGTTTGAATATTCATTCGTGTACGTATGCCATGTAGATTGAAAAGGGAGAAGCCCTAACTGGGGGAGTATAAATAGCACACCAGATGGATCATTCAATAGAAAGCCGAAGGCGAAGAGTGAACACCTCCAAAGGGCTGGGTGAGAGAAAGCGTCCTTTGTTGATACTTAGTGTACACCGCCACCTACTGAAATGGATTAATAAACGTTGCTTTCTATTGCTTGTAGCGGCGTTGCTTCCTTTTGTTCACCGCGTGAAATCTTGAGAAAGAAGGCCTTGTGGGGCATCTCCAGCAGCGCCAAAGAAGGAAGAAGTAAAGTGGGCGAACGAGAATCAGATAAATCAGAGTGTAGTAACCGCATTTCTTACAGCTGTAACCTTTCCCTATCGGTCGATCATCCGAGCATCCGATTCAATCCTCTCCTTTCAGTGATCTCATACCTCTTCGCTTAGCTCGAGTGATTGAATACCATAGCTACTAAGTGATGGAATACCGTTGCTTACGAGGACAAAAGGCCTGATAGGGAGAAGAATGTGAAATCGCTTGCTCGCAAGAGGAAGGAATGATTAGCTCAAGCCTATAGTATAGCGTTAGGGCACCTCACTCGGGGATTTGACCGATTGAAGCTTGCTTGTTAGAAGCTTTGGAAGTTTACTTGTTGCTTGTTGGCTCACTAATAGGGTCACGAACGGTAAGAAGATAAAGAATAGTTCCGATTATTCTGATTCTGCAACTGTAATCAATTCTATTCTATTTAGCTTTTAATTCAAGTCTATTGGCAGTTCATTCTCTCTTGGCTCTCCGGAATATTCATTCAACATGTTGCCCTAGGTAGAATGGGAAAGGACTCTGTGAACGGATCGCCCTGGAGATGGTGATAAAGTTTCTTTAGCAAGAAAAGGGAAGTGACCTTTACTAAACAAGCAACAGACTGACTACTTACTAAGGATCCGAAGGAGAACAGTAAGCGATGGAATTGATTACTAAGCTGAATAGAAAGTCATTCGATACCTTCGCTTACAGAAAGATAAATAGTTAAATTGAAATAAAGGAACTATTCTTTATCTTCTTACTCAGGAGCTACCTTTTCCCTCTTTTTTTGAGACTGATTACCGAGTCTTCTATTCCAGTAAGGGGGAGTGGAGTGAGTTCATGGAGCGAGGTAGCCCCGCAGGGAACCCGGATAAATTAATCTATAGCTCAAGTGAAGTGACCAAAGAAGCAAGACTAAGCGCAAAAACAGAGATCGAAAACCCAGGACCAAAGTGTTTTCGTGTTATTAGCGTCTAGGCCGAAAAACTCGTGGCTAAGGTCCATGCACACTAGTTCAACGCGCTCACGTAAAACACACGAACTGAACTAGCAAGATTAGGGTTTGGTTTTTAAGACGGCGCAGACTCAAGGAAGAAGTTTGCTTCAAAGCTAGAAAGGCTTAATAAGCGCATCTCCAGTACACTGAGCTTACACCTTCTAAATTTTCAGCACATTTTTACGAACATTATTATTTATTATATTTTCATAAGTAGTAAAGATTTACAACTAGGGCTTTTCCCATACCATACATAGC
>Vvg_1-10k_transcript/24215 full_length_coverage=2;length=2321;num_subreads=36
GGAGGAAGAAAGAGCAAAGAGATTCTGCCAAAATCACTAAATAAATCTTCCTCCAAACTTTGATTCAATACCATAACCTTAGTTTGCATCAGCTTTGATTCAGAACTTGCAGAGGAAAAAAACGAAACAAAATTCCTTTCACTCAACCTCACCATGATTTAGTCACATCCATAAACTCGACATTCCTTCAAACATCCTCAACAACTCAAACCGATTCACCATAGCTCACTTGTTTTAACATCATAACCAAACCTGCAAAACTGAAACTCCAAAACCTTCATCAGACATCATAACTCAACCAAACCACACAAACAGCCACGTAACCTTCAGCGGGTCCAACGTTGAACGCCATCAACTCCATATTCATACACATCAGTAAATTAACCTTCATCTCAACTAACACAAGCTTCATCCAATTCAATTTCATTCACCAAACAATAATCCAACATCCATTCTTCAGCTTCAAGTAGTTCGACAAACATCACCGAAGCAGAAGCTACAATCGACATTCAACACAGACCGCCTTCAGCGTATCAACCAGCTTTAGAGCAGCAGCATCAGTCAGAGACGAGTCCACAACCTCCGAGAAACACAGCGGCGGAGTTCAACTCGAGCACGACGCCACCATACAACAACAACCGATCAAGAACTCCGTTGACGACAAGGCAACGCATTAGGACCGCAACGCATCCTTACCTGGGGATCAAACAGAATCAGCGCCAAAAGCTTCGATTCGGTACATTTTGTTTATGATGTTTGATTCGCATATCATGTGCTTGTTTGAATTTTGAATTAGAAACTGGATTTGTTGGAGTTTAGGTCTGATTGTTTGAATTTTGTTGTTGTGCCCATACATTTGGTTTCTTTTCTATTGCGTTAAATTGTTGTTGTTTCAATCAGCGAGAAATAGAATAAGTGTTTTGTTGTTGTGAAATTTTGAAGTGTTATAAGAACGAAGTCATGGTGAGAAGAATAGAGAGATTGAGAGAAGAGACTAGTTTTGTTGTTATTTAAGTTGAATAGAAAGAGTTTTGAAACTAAGAGAGATGAGCTTGTTGTTGTTATTTGGTCATGGTGAAGATCGTGAAACAGAGGAGGAACAGAGAGAGCGAACTTCATGTGAAAGAAGTAAGAGGAGGCGGACTAATCAATTGTAGTCTAGGGTTTCCATTTGATTAATGTAGTTTTGGGCCTGCCATTGAGAGCCCACCGAATTTCTTCTTGCGTCACCCTGTTTCAAGTGTTCACCTCCCTTGGCTTACTGATCTCGTTTTGGGCAAACACGAACCAGGGCCCAGCGCCTATGTTCTTTTTAATACCCCTGCTTCAGCACACCCTGGATTCGCTACACCCCCTATGACTGAGACCATTTGATTTGGGCTTAACTTACTCCTTGGCCCATCCGTTTCTGCCAATAATTTGGGCCCCAGCGCCCCACCTTTATCCACACCCCCTGAGTGTTTTGTTTTAATTAGATTTTTTAGTTTAGTTTAGTTTTAATTTTAATTAGAATTAACTTTTAGGTTTAGTATAATTAGAATATTAACCATTAAAAATTAGGTAATTGGTGATAATTAGATTCTAGTTAGAATTTAAAATTGTTTATTTTTAATATATATATTAGAATAGGATTTTATTTCCTTTTGATTTCTAATTTGTTTGCTTATTTAAAAAACTAAGAAAATATTAGTTAGTATTTTAATTCTAGTATTTGATTTTATTTCACTCATTTCTCTTGATTTCATGACTTGGTTAAGTATTTGATTTTGTTGCTTGAGATCTTTATCTCTTATTTGTGAAGTGTTTACTTCTTTCTTGCTTATGTGTATCCTTGCATGTCTTCTTCATTTTTTGTGATATCTTGTCTTTTGACATTGCTTGTGTGTATCCTTGCATGTCTTCTTGATGATTTGTGTTGATTGTTTATTGACATTGCTTGTGTGTATCCTTGCATGTCTTCTTTATGATTTTTGTTGATTGTTTCTCGACATTGTTTGAGTGTATCTCTACTTTGTCTCTTTTATTACTTGTGTATCTCTTGGTGTATCTTGAATACACATTGTTTATCTTGAGTTTGCTTGTGTTTATCCTTGCTCATCTCTTTTTTGCCATGCTCCCTTAGGACTTGGCTTTTCAAAGTCATTAGACCTTAGGCTCTTATCCAAGCATGATAACTTTTAGGACTTTTTAGTCTCCCTTTAGTTTAGGGCATCTTCTTTTTTCTTTTCAACCTTTAAAACACCTAATAAATATCAAATAAGTGGAGAAGGGTGAGTATCCTTGCATTGGGATTTAATTCACCACTATCCACATTTCCCTCT
>Vvg_1-10k_transcript/24536 full_length_coverage=2;length=2298;num_subreads=60
GACACCAAAGCTACTATACTCCTAGCTTTCTCACTTCTCTCTCTTTTCATAATTTCCAAGTTGCAAAGTTCTAGTTACAAAGAGTGAGAGGTAGTTCTTCATACCTCACTTGAAGATCTTCATCTTCAAGCTTCCAACCACTTGAATTTGAACTTCAAGTCTCCTTAATATCCAAAATTCTCCCACAATCCAAAGAGGTTTTGTTGCAATAACTTCAAAATAAAAAAAGTTGTTAGTAACAACAATTCAAACTTGTTTCAAGTAACAATTCAAAGTTTGTTTATCATTAAATCAAATTCACATAAAAAACACAACAATTTGCAACAAATTCAAAAGTTCATAACCGGTTCAACAACAATTTAATCAAAAATTCAGCAGGGACATCAATTAATTCAGAGCAATACCAACAATGAACTAAATTTCAGAATTTCAGAAGTAGAGCGATCAACGCATACCTTCAACAAAACCGGCAAAAATCTCCTTGCCGTAGGTAAGTCAATCCAACTCTCACTCTCAAAATATTGCTGCTGTTATAAATATTAGTTCCCTGTTAAAACAAAATTTCCAGAAACATAGTAAATATCATAAGTTGTTATACTGCTAAATAAAAGTAAAAAATGAAATTAACAACACACCTGGATTTTTGCTTCTAATTCACTTTCCACGGCCGCCGTGAGCTTCTCCACACCTTCATAGCTTCCACTTTCATCACTCAATTTTGCTGTTGGTTATTATTGTGTACATTCAGAAAATCAAAAGCAGAGAGGGCATGATTTGTTGTTACTACTAAATTGTACCAAGAAAAGAAAAACGAACTGGAGGAATTATACCTGTGTTTATTGAGTTTGTGAGCTTCAGCAAGCTCCTCCCATGGCTGCGGTGGAAGAAAACCGTGAGGGAGGAAGTTGTTTTTTTTTCTCTCAACGGAGAAGCATCGCGAGTGAGAGAGAGTAACGGTGCTGTTACTGTTCAAACCGTGAATCCAAGAAAAAACTTGTCGCTGTTGATTCTAAGAGTGAGAGATGAGTATCGGTTGAGAGAGATAACGAGAACGAGAGCAAACGAGACCGATAAAGTGAGGTCGAGTTTTGTTTGTTGTCCACCATGAGCGATTGAGAGAGAAACTATGAGTTGTTGCTCTGCTAATTTTTGTTTTTCCATAAACGTGAAGAAGAGGAGAAAGTTTGCTTTTCTTTTTTTTCAGAAGCGTAAAGGTGAGAGAGAGGGGAGGCGTGGCCTCTTTCTTTCAATTTTAGGGTTTCAAACCCAACTCTCAATTGTGAACCAAAACGTGGGTGGATCCGGGTCACCCTGACCCGACCCCCATTTCTTTTTTTTTTTTATATAATTTTGCTTTCAGCTTTTTGGGCTGCACACCTCCTTTTCAGATTTTGAACCCCCTGGCCCAATTATTTCCTTCTAATAGTTTTTGCATAAAAAAAAGGAATTAGTATTTTTATTTTAATATAGGTTTTAGTTTTTATTTTCTAATCCATATTAAAAATACCAAAAAAATATATTAGATGCATATGTTTCTAATTATTTTCTCTTTTCATGAAAAAACACAAAAAAATATCTTCTCTTAGAATTAATTTGAATTTAATATTTTCATATAATTTTGTGTAGTTAATCATTTAAATTTCTATTTGATTACTGTTACACATATCATTTGAATTTTATAACTTCATCGAGACTTCGAGATTATTTCTCTGTTGTTCTCTGTTTGCTTGGTCTTCCATTTGCTGTAGAAGTCCTTAAACAATTACTGGATGATCATGGAATTGCTGAAAGCTGTGAGCTTATTCGATATTCTTTTTTGCTGGTGAGAATGCCTAACATCTGAGGATCACGGTAACACCTCAAACTCAGAAATCCAATTTTCTCATTCTTCGAGGTAAGCCTAAAACTCCATAACTGCAGAAACAAATTACTTGTCTGTTTTCATCAATTCAACTTCATTTTCAATCAACTGTTTTCACAACAGTAATCAATTCACTTTCAAATCACCCATTGTTTTTCAAAACAGTGGGGCCTCTCGAATATTAGAGAGTGTAAGTCCCACCTCTTTTTTCCTTTTTGTACAGTTTTTCAAAACAAAAAAAAACAGTTTTCAAACAACAAAAACTTTTCAAACCTTTTTCAAATCATTTTCAAAACAACAAAACTTCAAAAACAATCAACCATGTTTTATGAAAATAAAACATGGGCCTCCACATAGGTATAAGTCCCATTCCAGTACATGAAATTCGGTATTTCATTGTACGCCTTTTTGTAAATATCTCGATCAATTAAAACTCC
>Vvg_1-10k_transcript/24700 full_length_coverage=2;length=2302;num_subreads=60
GGGGGGAAGAAGCAAAAACGAAAACAGAAACCTCTGCACATATTTTACACCCAACCTCTTCATTCACCAGAACAATCACTCACCATAGTAAACTCCCTCAATAAAACATAGTTGCAACCTCATATCACAAATCCACAACCCACTCATACTCATACCAACTTGACCGAACCACCCACCGTGGAAACACAAACCAAAATACTGCTTCAGAAACTACCTCACCTCCATAATCACCACCACACTCAAAACTTGCAAACTTTCTCCATAAATTCTCACCACCCAGCACATACACATCACTGAATCATCACTCAAACCAACTCACCTTCAAAAGCCGCAACGACCAAACACACGCACACACAGAAACTCAGACGAAGAATAGAGTTGAATCCGAAGAATAAAAGGAGAGAGCAGAGAAATCACAAACACAACAACACATTCTGGAAGCGAGTAGACGAAGCGAGGAAGCCGATTTGAAGAACATACCTGGTTTTTGTTCACGTTTTCTCGTTATTTTCATTCGCGTATTTCATTGTCCATTGATTGTAAATCTTTAATATTCACATCATATTGAATTGGGGCTTAGGGTTTCGTTTGGGATAAGGGTTTTTTGTTGATTAAAATTCGTATGCTATCTATGTGATGAACATTGAATGGGCAGAGAGATTAGAAATCAGAGAGGTGAGATTCGTTGTTTTTGTTGTCGAATCGCGAGAGCCATGAGTTGAGACCGCGAGAGCGATGAGAGAGCGGTAAGATTGCTGCTGCAGTTATTGTTCAAAAAATGATGAATAAAAGCATAGAGTAAGAAGCGTGAGAGATGAGAGAAAGAGGCGCCGACGTTCCTTAAGGTTTGTTGGCTAGGTTTTTTTTTCTTTCTTCTTCACGGGCCAAACCGAACCCGGTTCGGTGATCTTTCAACCCGACCCAGTTCGTTTTTTTCTTCTTAACAGCCTCTTCCTTTTTTTTAACGGGCCTACACCCCCTTCTGGCCCAATGTTTGTTTTTTTTTTTCTACTTAAAAAAGATACATCACTTTTTTTAATTAATCCTTTTCATTTGTTTTTTATTGGTTGGTCATTTTTAAAAAAAACTTTGATTATATTAATTAAAATCAATTAATAATGTTAGCTGATTTTTAATAATAAATTAAATATATTTCAATTGGTTAATTAAAATAACACCATAATAAAATCAATTCATTTTCATAGAATAATTTTCATTCAATAAAACACTCGATTCAACGTCGAGTCCACTTCCAACAATTTTCAATAAAACTTGGTCAACACCAAGTACCTTTCACAATCAAAAACTTCAAAAAAATGTTTTAATAATCGAATTGAGTTTTGTCAATAATGGATGAAAAGAAGGGTTTGTACGTACTTATACAAGTTGTTCTAAAGCATTTAGGCGATGGTCGTTAAGCCTTTGTTTGAATATTTAGATTCCATTAAGGACTCATTCAAACTCGATTTGCCTCTTTCTCTTACAAAAACTCTAAAACACAATCTCAACTCAATGAATCGTTCTTTTCCTCGCCCAAGTGCGAATCCCTTTATCGCCCAACTGCGAATCTTTTCATAACAAATCTTGGTCAATACCAAGTTCCTTTTTTAATCAAAATGCTTTTTACAATCGAATTGAGTTGAGTCCACAATGGATGAAATTAGAATGGTTTGTACGTACTTGTGCAAGTTGTTCTAAAACATTTAGACGATGACCGTTAAGCCTTTGTTTGAATGTTTGTATCTCATTAGGGACTTCTCAAAACTCGAGTCGTTCCATTCTCTTTCACTACCCAAGAGGGGTTTGTACGTACTTGTACAAGTTGCTCTTTCAAGCATTTAGGCGATGGCCGTTAAGCCTTTGTTTGGATGCTTGTATCCCATTAAAAAAACTTCATCAAGCTCAATTTAGCAAATGCTCTTTCAAGTATTTTAGGCGATGGCCGTTAAGCCATTGTTTAAATGCTTGAATTACACTTTTCTTTTTCATAAAACAATTTCAGTTCAAAACACATCTTCTCTTTGCCCAAGTGCAAATCTCGCCCAAGTGCGAATCACATTCAGAAACTCGTCTTTTCGCCCAAGTGCGATTAGACCCATAAAATCTACCAATAATCTCGTAGTTCTTTAGAACTACAATCGCTCTGATTCTTCCATTGAAGATATGTAGGCACGAGACTCAAATGTCTTGGCGAGCACACTAATAAAAAATATGATTTCGTAGCCCCGAACTATGAACGCTCTGACTTTCCCATTGCACGAGGGAATACGTAAGCACAAGACTCGAATGTCTTGGCGAGCAC
>Vvg_1-10k_transcript/25221 full_length_coverage=2;length=2283;num_subreads=25
GACACCAAAGCTACTATATTACTAGCTTTCTCACTTCTCTCTCTTTTCATAATTTTCAAGAAGTTCCATAGTTACAAAGAAGTGAGAGGTAGTTCTTCATACCTCACTTGAAGATCTTCATCTTCAAGGTTCCAACCACTTGAATTTGAACTTCAAGTCTCCTTAATATCCAAAATTCTCCCACAATCCAAAGAGGTTTTGTTACAATAACTTCAAAATAAAAAAAGTTGTTAGTAACAACAATTCAGACTTGTTTCAAATAACAATCCAAAGTTTGTTCATCATTAAATCAAATTCACATAAAAAAAAACAATTTGCAATCAATACAAAAATTCAGCATCACAACAATAATTCAGATTAAAAAATTCAGCAAACTAACAATAACAACTTGCAGCCAGAATTCATAATTTCAGAAGCATAAAGAATCAACGCATACCTCAAACAATAACCGGCGAAATCCTCCTCGCCGCAGCAACACAGTGGCGATTCAGACTTGGAATTCAGAATCAACACAGTAGCAACAACAAACTTACGGCAGATTCTCAAGAGCAGAAGTAAATAGTTTGCATACCTTAACAAAATCTGGAAAAACATCCCTTGCGCAGGTAAGTTGACTTCACCCCTTTGCTCTCAATATTGCTTTTATCAGTTACTACAAATATATTGTGCTTGTATCATTTGAAAATCTGAAAACAGAGAAAGCATAAGTTATTGTTGCTATTGTCATTAAGAAAACTGAATTGCACCATAGAAACAAAATTTGTGAGAATCATAACTTTAATGAACTTCTTGCTCACCCATGGCCGCCGTGAGCCAAAGTCGAGAGAGAAGGCCGCAATTTTGTTGTTCACGGAGAGAGATAACTGGCTGAGAGAGAAAAGCGAGAGAGAGAACCGAAAAAGAGGAACTTTGTTGTTTGCTGAAAACGAAACCGCGAGCAGAGAGAGCTTCAGTTTGTTGTGTTTGCTTCGGTTCCTCCATTGTTTTTTTCTTCGTGAAAGAGTGAAAGAGAGAAAGAGGCGTGTGCCTCTGTGTTGTTTTTAGGGTTTTCTCAAAACCCAACCCTTGTGTTAAGAGAGGCGGATCCGGGTCACTCTGACCCGACCCGGTCCAGCCCACCTTTTTTTATTTTTTAATTCAGCTGTTAATTAATTTGGGCCTGCACCCCCAATCCAGATTTAAACCCCCTGGCCCATTCAATTAACTTTTCTCTTTACTAATTCTCTTTTAACCTTTTCTATAAATTTTTTTTTATAAGATTAAGTGTTTTAATATAGGATTTTAATTTGATTCTTCTTAATCCTTATTAAAAAAGACAAAAAATATGTTTTTAATATTTTCATATGTTGATAAGTGTGCTTTTTTTAATTCTTATTAAAAAAAACTCCAAAAAAATATATATTAGATACATGTTTTTATCTATGTTTCTAATTATTTTCTTCTCATAAAAAAACAACAAAAAATATATTAGATGCATATTTATGTTTATGTTTCTAACTATTTTTCTTTCTTTTCATAAAAAAAAACACAAAAATATCTTCTTTCAGAATTAATTTTTATTTGAATTTGATATTTTCATATAATTTTGTGTAGTTAATCATTTGAATTTATATTTGATTACTGTTGCACATTACTTGAATTTTCTAACTTCATCCGAGACTTCGAGATTATTTCTCTGTTGTCTTCTGGATTTGTCTGTTTGTTTGATCTTCCACTTGCAGTAGAATTTCCATAAACAATTACTGGATGATCATGGAATGTTGAAAGCTGTGAGCTTATCCGACTATTCTTTTCTGCTGGTGGATGCCCAACATCTGAAGATCAAGGTAACACCTCAAACTCAGAAATCCAAATTTCTCACTTTCGAGGTAAGCCTGAAACTCCATAACTATGCAAAAGAATTACCTGTCTGTTTTCATCAATTCAACTTCATTTTCAATCAACTGTTTTCACAACAATAATCAATTCACTTTCAAATCATTTCAACTCATTGTTTTTTCAAAACAGTGGGGCCTCTCGAATATTAGAGAGTGTAAGTCCCACCTCTTTTTCTTTTTGTACAGTTTTTCAAAACAAAAAAACCGTTTTCAAAACTTCTTAAACAAAATCTTTTTCAAATCATTTTCAAATCATTTTCAAAATCTTCAAAACTTCAAAAAACAATCAACCATGTTTTATGAAAATAAAACATGGGCCTCCACATAGGTATAAGTCCCATTCCAGTACATGAAATTCGGTATTTCATTGTACGCCTTTTGTACATATCTCGATCATTAAAACTCC
>Vvg_1-10k_transcript/25391 full_length_coverage=2;length=2277;num_subreads=60
GACACCAAAGCTACTATACTACTAGCTTTCTCACTTCTTCCTCTTCTCTTATAGTTTTCATGTTTCTTTGTTAGAAGAAGAAATTCTTCAAATCAAAGAAAACTACTTGAAAAAATAAGAGTTTCTAGCTACATAGTTTCTTGAAGGGGAGTGAAGAAGAAATTCTTCATACCTTGGTGGAGAGTTCCAACTTGAAGGCCATCTTCAAGTCTCCCTAATATCCAAAGAGGTGGTGGCACCACCTTCATCAAAAAGCCTACAACAATTTCAAAAAGGGGTTGTTAGTAACAACAATCCAAAGTTGTTTCATCATCAACAATAAACCGGCGAACACCTCCTCGCCGTAGGTAAGTTGTATTCATCCTCATGCTCAAATATTATTGTTTAAATCATTGTTGCAAATATGTTATTCTTGTGCATAACTAAAAAAATCAAAAACATAGAGGTTGAATTTTTGTTGTTGTAAGTGAACAAAACAAAAACACAGAAGCAACAGCAAAAGTTAACAACTAATTCAAAGTTGCAAGAATCAATATATAACAATTTCACAGAGCTGCAACAAGCAATTTCAGATACAAAAAATTCAGCAACAATTCAAACACGGTTCAGCATCACAACGATTCTTAAGCAGTAGCAACAAAATTCAAAACAACATCAACACAGCAACAAGCTTGTGGATTTCCAGAAACCGTAAAAATCAAAACCACTTACCTCAAACATAATCCGGCAAACACCTCCTTGCCGTAGGTAAGTTGATTTCATCTTCACTCTCAATATTGCTTTCAATTGCTACTAAGAATATTATTCTGGTTTGTTGGCTGAAAGTCGAAAACAGAGAACATGAGTCATTGTTAATATACTGTGAAGAGTGAAAAACGAAAATTAAGAGAAATATACCTGAGTTTTCACTTCTGCTTGTGAGTGAAATTGGGTTACGGATTGGAAAGTTGTGCTTGTGATTTCCGGCGAGCTCCTCCGTCTCCTTCCACGGCCGCCGTGAGCTCCTCCACACCTTCATGAGTGTTCTTTTTACTGATGTTCATCAAGAGAGAGCATAGAGCATCGGAGAGGGCGAGAAACTACGAGACGTGTTTGGATTTTTTTACAATCGGTGAAGCAGAGAGTTTGCTGTTGTTGATTGTTGTTCACAAACAAAGAAAAACGTGAGAGAGATGGGAAGAGAGGCGCTGCCTCTATCATTTGTTTCTAGGTTTTTTAACCCATCTCTTTACTAACATACAAATGGGCGGATCCGGGTTCCACCTGACCCGACCCGGTCCGGCCCCAATGTTTTATTTTATTTCAGTCTCTTAAATTAATTTGGGCTGCACCTCCCTTTTCAGGTTTTAACCCCCCTGGCCCAATTAATTTTATTTTCTTTAGTTTCTTTCATAAAAGAGTTTAAGTATTTAATTTTAAATATAGGATTTAATTTTCTTTTTTAATCCTTATTGAAAAACACAAAAAAATATTTTAGATACATACATAGTTTTATGTTTTCTAACTATTTTCTCTTTTCATAAAAAATCACAAAAAATATCTTTTCTTAGATTAATTTTGTTTGAATTTGATATTTTCATATAATTTTGTGTAGTTAATCATTTAAATTTCTATTTGATTACTGTTACACATATCATTTGAATTTTATAACTTCATCCGAGACTTCGAGATTGTTTCTCTGTTGTTCTCTGTTTGCTTGGTCTTCCATTTGCAGTAGAATTTCCATAAACAATTATTGGATGATCATGGAATGTTGAAAGCTGTGAGCTTATCTGACTATTCTTTTCTGCTGGTGAGGATGCTTAACATCTGAAGATCAAGGTAACATCTCAAACTCAGAAATCCAAATTTCTCACTTTCGAGGTAAGCCTGAAACTCCATAACTATGCAAAAGAATTACTTGTCTGTTTTCATCAATTCAACTTCATTTTCAATCAACTGTTTTCACAACAGTAATCAATTCATTTTCAAATCACCCATTGTTTTTCAAAACAGTGGGGCCTCTCGAATATTAGAGAGTGTAAGTCCCACCTCTTTTCTTTTTGTACAGTTTTTTTCAAAACTTCTTCAACAAAAACAGTTTTTTCAAAACTTCTTCAACAAAAACTTTTCAAACCTTTTTCAAATCAATTTCAACTTCAAAACTTCAAAAACAATCAACCATGTTTTATGAAAATAAAACATGGGCCTCCACATAGGTATAAGTCCCATTCCAGTACATGAAATTCGGTATTTCATTGTACGCCTTTTGTAAATATCTCGATCAACTAAAACTCC
>Vvg_1-10k_transcript/26243 full_length_coverage=2;length=2249;num_subreads=30
TATCCAAAACTTTATTCATTCATTATTATGTTTATCTTCATCTATAAGAAAACATAAAGGGCTTTTATTCCTTTCCTAATTACTCTCAATTTTCAATTCAAATAATAAGTACTTCCTCCAATCAAATTATAAGTGATTAGGATAATTTCACAAAATTAAGAAAAGTAAATATTACATGAGAATAAGATATTTAGATGATTTTACAATATCACATTTTATTAATTAAAAAAAATAGTTATTTAAAAATTAATAATTTAAAAAAAAATAGAAAAGAAAAACTAAATAAATTATTAGAAAAAAAGCATTATAGAATATTAAAAGTAAATTTATTAATATTGCAATTGAACTGTAAAATGATTTATAATTTGAAATAATTTTTTATGAAATAATTTATAATTTATAAAGAAAACAGTAAAAATTAATAAATATTATTTAACATCATCCATCTATCTTTTTATTATGAGTTATTTTGACTTTCATAAGTGAAAGATGAATTAAAATATTTTAAAAATTAATATTTAAGAGTATAATAAAAAATAAAGTATTAATAATTTATTGATTTTGTAAAACGAAAATTACCTTATTATAATTTTTTTTAAAATAGCATATAATAAAGTGGAAGAGGAAGATCTTCAATGACCATTAATAAAAAGGATGAATGCGCTTCAACGAGGATGTTAAAGTGGTCCTCAAGTTTTTTGACAGCAAAAAAATATAAGAAAGTATGAGAGATTCCAAACGAGATCTTTCCTTTGTTAAGTGGGCTCTCAACCCAAAGTTCTTTAAGGTCAAAGCTGGAACACGGGAATCCCCCGGTCATCGATTGTAGCGGAGGTGAAACATCATTTATTATGGTCTAGTTAAGTAAAAATCGGACTTTCACTTGTACTAAGGGAGGAGCCAATGTTCCTAAAGTAGAAGCTTCCCTTAAAGACAAAGTATTTGGAATACCCGTTAGGAGAGAGATAGCTCAAAGATCCTTTTCAACTGCCGCATTTCTTCCTCACTCTTCATCGTATATGCATAACCAATAAGGAAGACGTCAAGGAAAAGATTGTTTAGTCAAGAGGAGTAAGATTTCCATGTGACTTAACAAAAATAACCTTTTCTCCTTCTCAATTTTAGCACTAGCCCACGTGTTTCAATTAGGGGATGCAAATGGGCAAGCCCGCTCCATTTAGGTCCGCCATGCAAAAGCTCGTGAAAAAACTGGGCAAGGCGGGTCATACATATTTGAGAGTGCAGATCTAAAACCTTGTCCCGCCCTGCAAAAAAGTGAGGGCGAGACGGGGAAGTCCCAGAGACATTGAACCTTTTAGGCCTAAAAATAGTAAAATTGTATGAAAAAGCTCATGCCCACAAAAGCTCCAAAAAAAACAGAGCGGGGCGACACTGTTGACATAATCGAGCTCCTTGTAGAAGGCCACCAATTATCTCTTCAAGTATAACGCTTCTTGAGACATGTCATCCTCCTTGTAAACGTAAGACAAGTCCGCGTCACGAAATGACTCTAAATCTAAAACTTGCGAAATAAACCTTTAGGCATATGTGGAGGTTAAGGTCCTAGTTTACATATCTTCGCATGAGCCTCCTCAGTAAAAGGTGTAACTAAAAAAGAAATGCTCCTTGAAATACTTCACGTTGTCAAAATATGTTTCGAAGAATTTAGAGTTCAACCTCAAAAAAAGCATATCTAAGCCAGGAGTATGACTAGTCGTATTGTTTTAGGTCTTAAAGAGATGGAAAACAACGTCACATCTGACTTACCCCCCCCCCCCCCCCTCAGATTTACATAAATGTTGAAAAACCTTGACAATCGTCCAACTCACCAGATGCAATTACAAAAGGACGATCATCAAACGATTCATAACACTGATCTCAAAATCATTGAATGAAAGGGAAAAGTCTATGAGCAAGAATAAGCACTCGTGAAAGGGATTAGGCACCCTGTCATATTGGCTTCATACCCTCTTATTTCCATCTGGAGGAAACACTCCCAAGTCAGACGAAGAACCCAGATCAATTGAAGCATGATCTAAGCCACCACGAAATCAGAGACGTTCCCCAAAATTTCCTAATCAACCCAATCAACTAAGATATATTTCTTTGCTTTTATGGTCATGGTTGGTAAGATCTGCATAATTAGAAGCACTACGAAGAAGAGCTTGGTACAAACAAGATAGAATAAGCAAGCAAGATAAAACACAAACACTCCTATTAGAGAGTGCCAACAGCAGAAGAAATCTCTC
>Vvg_1-10k_transcript/26414 full_length_coverage=2;length=2152;num_subreads=19
CATTCTGTTCCCGGCGCACACAGTTCGGATGAGATATCTGTCCTTATTCTTGATATTCAGATCAGTTGAAGGGACCGCCTCCGGATCTCCCAAGATCTTCCTAAGGAGCCAGCCACTGATATCTAGATCAGATGGAGATGTCTGCCTGGTTGACTTTGTCATTCAGAAGAGGATTGTTCTACTTATTTTCTGGCGCCGTTCAGATCAGTTCAAAGACATTCCTATTCCCGATGCCCCCAGATCGGTGGAAGATATTTGTTCCTATTCTGATATTCATATTAGTTGAAGGAACCGCCTCCGGATCTCTATAGATCTTCCGAAGGAGCAAGCCCTCTGATACATCAGATCAGTTGGAAATATCTACTCCCTGACGATTTAGTTCGTTCAGAAGAAGAAACTCGTTTGCCCAGTCCTGGTGCCTAACCATCAGTTGAGGACGTTTTCTTTACCCGGCGTACACAGTTCGGAAGAAACATCCGTTCCTATCCTAATATCCAGTTTCAGATTAGTTGAAGGAACCGCCTCCGGATCTCCCGTGATCTTACTAAGGAGCAAGCCACTGATATCATCAGATCAGATGGAGATGTTTGCCTGATCGACTTTGTCTTTCAGATGAAGATTGTCCTACTTATTTTCTAGCATCATGTCTAGATCAGTTTAAAGGCATTCTTTCCCCGGCGTACACAGTTCGGAAGAGATATTGTTCCTATCCTGATTTCCAGTTCAGTTGAAGGAACCGCCTCCGGATCCCCGTGGTCTTACGAAGGAGCTAGCCGCTAATTCCCAGATTAGTAGGAATATCTACCTGATGATTTAATTGCATCAGAAGAGATGTCTGCCCAGATTCCCAGATCATGATTCCCAGATCAGAGATACCTATTACCCGTTGATGTCCTATTCAACCGATGTATCTCCCTCGATTCCCAGATCGATTTAAGACATCTATCCCGATGCAAGTTCGGAGACATCTGCTACGTCTGATGCCCAGATCATTCGAGATGTTCCTTCTCTTGATAACCAGATCATTTGAAGTGTTTCCCCTGCTTGTGGGTGCTCGTTCCTCCTTTTTTACAAGTTGGAGCTTATTTATTATCCAGATCAATTGAAGTTTTTTCTCCCTGCTTGCGGGGTGGTACATTCCTTCTTATCGCAAGATGGAATCTTCTATTGATCAAGAGCGCAAATTTTCGAGTTCATTCTGGTATTCAATCTCCTTCCACCTCAACGGTTCGAAACCTCCGTTTCTCACTCGTTAGGTTCAAGAAGTTTGAATAGGGGCAGCTGTTGCACCCCAAAATTTGCCCTCTTTCTCTGTACTATAAGTTATCAATGGCGTTTATTTCGTCGTTTCGAAAATTGAAGAAAAAATATTTAAGAGTTTCTCATATGAGTGTTTGAGTTTGTTGAGATCCAATCGAGGTTAATTAGCTTATATGTTGAGGTTTTCCCTACGCCTCAAATACTTTCTTCCTCAAGGATTCTTCAATACATTGTTGTTGTGGTGTTTTTAAATACAAATGCAGTGGCATATGAGATTGACTGGTTCACTTGCTTTGGCCAATACACTTTGTGGTTCTCATCAAATACTTGTTACTTCAATCACAAGTTAACTGGTATTTTGAGAATTAAGGTTAAGGATTCAAGGTTGCCATTGAAGTTTAGAAGCAATGATTTATCAAGCGAACCGGGTTTCATTGGAATGGCGAGTTGATTAGAGTTTATTGATTAATATTCAATGTAATATAAATCAAAGTTTCGTTCAAAGTTCTTTACCAAAAAACAAGGTTCATTTAAGTTTCATTCATTATTCCATGTGCAATTGGTGTGCGAAGGAGATTGGAATTCGAGTTGAGAGTTCATTCAAGATTGAGTTTCAAATATGTTTAATACAAGGTGCCATTGCTTAAAAGAGTTTGTCAGTAAATTCATTGGCTTTAGTATAAAAATCATGGGCTGCAATCAACACTCGAACCGGTGGCTTAGTAAAGAGATTGAAAGAATCGGTCCTTGCAGCAATTCAATAAGAATCTGGAACATCCAGAATAAACCGGTTCATAATATCCGTCCACAGAATTGATTTAGAAGAATGAAAACCGGTTCGGAAAAAGAGCTTACCTACAGCATAACACACAAAAAAACGGAATCTACTAGC
>Vvg_1-10k_transcript/26852 full_length_coverage=2;length=2205;num_subreads=32
GGTCCATAAAAAAAAAATTCAACTATGCGTTTCCTTTGCGATCTAGCTTCGTCTCTTCCTCTCCGATCGATCTCGTCTGCATCTTCAATCCACTTCGTCTGCATCTCCGATCCACTTCGTCTGCATCTCCGATCCACTTCGCCTGCAACTCCGATCGTCCTTGTCTGCATCAATCAAGATCATTTGCATCTTCGTTCGACCTTGTCTGCATCTCCGATCGATGTCTCTGTCTGCGATCGAATTCGTCTCATTCTCGATTAGATCTTGTCCCAGTCATATTGATCTATTATCCTCTCTCCAATTCCAATCGATTTTCACATTATCTCATCCTTGCTCATTTTTTCATATGAAACCCTAATCTAGCTGTTTAACATCTATAATTGGTATTTTGTCAATTTCAGGTTCTTCCAGTTTCCGATTGAATTTGAAATCCGCATGTTCTGTTTTGATTTTTTGTATCCAGTTGAAGAAAAAATATTTGAAGCTTCAAAGAGTCACGGAATGCTCTAAGAGAAGTTGTGAAGCTGCTTGAATAAACCGTTAACAAGTTCCAAACTCAGAGTGTGAGCTTCAAAAAAGGTGACATGGAATTTGAAATCTAATAATGTAAATTGATTACACTGTATGTTTATGTTATATTGATGATAGGAAAAATGAAATGAATGATTAGAGCCGCTAATAATGTGTATGATATTGATGATACTATTGAGCATCCATTCATTGTCGACACGATATCTCTAATGATAATTTTAGAAAATGAAATTAATTGAATAGAATTACTTGTGTTCGTGTCGATGTTGTCTTGTGTCTTGACAGCATACACATTTTCAATTTGAAGTGTCGGTGCTCCATAAGATGACAATAAAACATAAGTGAACAATAAATTGAAAGAGTTGTATGTTTAAACATTATGCAGAGTCTGCAAATGTATATAGTGTAATTCAAGTCCCTGTCTTTGGCTAACTATGTTCGAATAATTTGATAGATTTGAATGTTTATGGTGTTTTTATGTTGACTATTTTTTTTATCTTTTAATTATAAAACATTTGAATTCCTAACTTGTTTAAGATGCCATTATATGTGTAAGCGGTTTTAACTTTATAGCCCCACTCAGAAAGTGTGATTGTCCTAAATCTCATTTTGTCTTGGATGTATTTCTCTATGAAATGCATTGCAGGACTCATCAGTTGTAGCTCGTGAAAATCTTGATGATATTAATGTAAGTTTTATGTTGTGGAATGCTTTGTTATTTTCTTGGAAACATTTTAATTCCACTTGTCCTATTCTTTTTGTCATATGAGGTAGTAGGAACTTATGAGGATGAAATGAGTTGTGGAATGCAGTAGAAGCTGGTCATGAGCTCTGTGGCCACATCATTTCCAGCTGATACAATAACAAGAACAGGAATTTATGAGTAATTGGACGGATACAATAATTTCATATTAGAATAATGTGTGCCTTCTGATAAGAAATTGATAAGATGTTTCAGAACTGTTTGTCTTCTTAATAATCATATTTTTCTTCTATTATTGCAGGGCCACCAATATGAGACAATATCAAGCTTTGTATGTGAAAATTTTGTTCCATTCATTATGAGAGAAGCAAAGTGAATTTTGATATGAAAAATGAAGATATTGATGAGTCCAATTCTAATACAAACTACCAGGAACATAAATCACATTTTTTACTTGAGAGTGGTCATGGCAATTGGGCTAGGAAGATGACTTTTCGACGGTGTTTTGTGATTATATCGGTAACTTCATAAAGGAGTCAGACCTGGGAATTAAAAAACGTAGAGATGGAGCTAAGTAACACATTGGCTTATGATGGTACAAACCTAATGATTTCAAGACACAACAACTCTTATATGTCGTTGGTAAGTTCAAAGGATGAAGAAGATGAACATCACTACTACTTTAGATTCTTTCCCACACCCTCTGATTGACCAACCAACAACCCAAGTTCAGTTCCTTAGAGTAATATCTGTTAAGGCGGTCTCTAAGAGACCCATAAGATGTTCACGAGTTATCAACACTTTTATGTTAGTTGTTTTGTTAAACTACTGTAGTGTCAAATGCTTAAATGCATATTTGCAAATGTAGAGTGAGTTAATCAAATGTGAGTAGTTTCAATCTATTGTAAACCGATTTGTAATGAAATAAAAGTTATGATAAGTTAAGTTGAAATAGAATGTGATTTTGATGT
>Vvg_1-10k_transcript/27137 full_length_coverage=3;length=2205;num_subreads=60
GCAACTGCCACAGTATACCTAATAACTACCCAATGACACTTCTATCTAAGATACCACACTTAGATACGAGATATCACCATCTCTCATCCTAGATCAATACTGTACCAGTTATTCTTCCAATAGAAGTTACACTTCCAACACAAATATCCTAAGACTAAAAGTAGTAACACTTCTACCTTAGAAACTATCTTGAAGTTGCTTAAAAGCTTCCTTCAAGAACAATACTCAACTCGTACCTAACGGCTTAGAGTGAGAACAATAATTCTCTTACTTAACAGCTTTGAGAATAACAACACATCTCTCACCTACAGGTTTTGAGATGAACAACAGTGACCTTCCCACAACCCGGGAGGTTCACTTACACAACAAACCCTAATGTCTACATTATGATCGTTTCCATCTTTAGGTCTACCGAGAATCACATATAAATAACCTAATTCTAGTTGGACTTGGGCTTGAAAACACAGCACTCCTTGCTGTTACAAATCAGCAGATTTCTTCTGCTACAAGCAAGGCCTTTTAATCATAAGTTACCTAATTTATCTCCTAAATTAGTAACAGCTGAATCTTCAATCTTCAGATTTGATTCTTCAATATTCTGACTTGATTCTTTGACCTTTAAAACTGCGCCACATAGGATTCATAAGTCTTTTATCTGTTAAAGCCAAACTGAACCTTCCTTCCTTAGTTCTGCAGGCGCGATGTCATGGTTAATGTCATGACATTACTTGTAACATCTTGCTTCAGTACCTGTTTTGTTCTTTTCAATAATTGCAAGAGTACAATGTTTTACATTCAGCTGCTTTTAGGTTTTAGCCAAGCATGGATGCCAATAAGACAATAAACTAGTACTTTCAATCTCCCCCTTTGTCTTATTGTGGCTAAAACTAAACACATATAAAAACTAGAAACAAAACAAACAATAAAAACTCCAACAGCAGCTGCTTCAACTTTCAAGTTTCAGGTTTCAGAGGTTGGACCACATCATAACACCTGAATCTTCTGATTCTACTTCTGTCTTCAGATCTTCCTTTGTTTCTTTTGACAGTAGCAAAATCAGCATCAACCTCTCTCCCCCTTTTTAGCCATAATATGACAAAGATGCATCCGATGTCATAATATGCAGTGGAAGAACCTGTAACTCCCCCTGCACATGAGGAAGAAGATACGGAAACAAATTCTTGCCACTGTAGTTCTTCACGAACTAGCCCTTGTAACTCAGAACACAAATCACAATTGTGTTCATAACTCAGATCACAAATCACAACTAACAGTCTCCCTTCTCAAGAGCAGAACACGAGGATGCATGTTTATTGATATTTCTGTAACACTTTTGGTACAGATCCATGATTTCTCCACCCTGTGTTATTCTGAACAGATTTTGATATAGGAATCCATCACAATACCAAAACTGGACGCAACCAATACAAACACATATGAAATACATCTTTGAGGGATCTGATAACTGAGGCCTGCTGCAGAGATGCCTTTATATAGCCATGGGAGGATCATAGGAAGTAACGATAGTCAAGGCTCTTAATTGAGTGGAGCGCTTCTTGAGGGCAAAGAATTCTGTTACATCCTGACCACCGCCCAGCCTCTCTTGACTGTTTCTGAAGACAAGAACAGTTTCAATGAATAACCAATTACAATCCATGCAAGAGAATCTGTTCTTTAATGTCCTGACATCAGGTCAGACATTGTCATTTCAGGTCTATTACATTGGGAAGCACACATTATTTCTTTGAATATAGAACATAGACTACCCCTCCTTTTTGACTTCAAAGTTCCATTCACAGACTCTATTTCCTCTATGGAACAGAAGAGGACACTCACTATGACAATGCAATACACTTGGCCCATCCAATTACTTGTATAGAAAACCAGTTTTCTATGTTGGATGACTCAGAACACAAGACAGTCAGTGTTCAAGACTATAGACTCACAAGACATATTCAAAATAGACAATAAATCTATGTTGAACAACTGAGAATACAAGAAGCAACATGTATTCAGACTCGAATTAAAGACTTTAAACAAAAAAAGACTCAAAATCTTATGCAAAAACAACTGCAAAGATTGACCTCAGATTTTACAAAATCTGAACACTACCCTTAATCCCTATGTTTATCACAGTTTGATAAACATAACCTAAACTCTAGACAGAGGACTAATCTTATATTCAACAATGAATATAAGTGACTC
>Vvg_1-10k_transcript/27267 full_length_coverage=2;length=2220;num_subreads=46
GACACCAAAGCAATTTAAGTTCTTGCTTTCTCACTTCTCCCTCTTCTCTTATAGTTTTCATGTTTCTTTGTAAGAAGGAGAAATTCTTCAAACCAAAGAAAACTACTTGAAAAAAAATAAGAGTTTCTAGTTACAAAGTTTCTTGAAAGAGAGTGAGGAAGAAATTCTTCATACCTTGGTGTGGAGAGTTCCAACTTGAAGTCCATCTTCAAGTCTTGAAGCAAAGTTCAAAGAGAGGTGGTGGCATCGTCTTCATCAAAGGGAGCCTACAACAACAATTCCAAAAATTGTTAGTAGCAACAATTCAAAGTGGTTTCATCATCAACAACCACACGGTTTCAATTCAACAAGTCGCAAGGAGGGAGGAAAGAGAGCAACTTACAATTTGGTTCATCTTCCTCTCACCTTCAATCAACATCCTGCATCTGATCCAAACACCGACGCTGCAATCATAGCAGTTGCAACATCAACAATTCACGGTTCAGAATCAAGGTTCACAACAACATCAACAATTCACGGTTCAGAATCAAGGTTCACAACAACATCAACAGTTCATCACGGTTCTGAACGGTTCAAACAACAACAAGCTAATTTGCAGATTTCCAGAAAATAAAAGCAGTAACAATCAAAAGTGCATACCTCAACAATAATCGCTGCAGGTAAGTCCTTTCTACTTCCACTCTTATATCACTGCTAATTGTTGCTGTAAGTTTTCCTCTACAATTGTTCAAATACTACAATATTAGGAAACAGAATATGACTTGTAAGCTATCACTGCTATATCATATACCACAAAATAACAGTTAAATCTGAAGCAAAGAAAAAGAAACTTACTCTGAGTTTTCGCCCCTGTCCATGAGTTTGGTAAAATCGATTCAGAATTGGTTGTAGAGACGAAGTCATCCTTGTAGTTTCATCATGAGTTGTGAGAGCTTTTAGCATCTCCCATGGCCGCCGCTGTTCTTGCTCGGTGAAGTAAGGTACTGTTGCTTTTGTTCAACCGCAAAATCAAGAGTGAGAGAGAGAGCAACAGTGTTGTTCATTGAACAAGTGAACCGTAAACTTTGTTGTTGTTGTGCCGGGAGAGTGAATTCGTGAGAGAGGTGGAGAAACCGAGTGAGAGGTTTGATTACTTGTTATTTTCGGTTAGAGAGGAGCAAGGAGCGGTCGAAAGAGAGAGACTGCGAATTGTTAGAGAGAGGAGTTGCAGTTCCTCCATTTTTTTTTCTCTTCAGAAGCGTGTAATTGGAAATTAGAGAAGAAGAGGCTCTGCCTCTTGTGTTTTCTTTTTAGGGTTTCAAAACCCAATTGTGTTTTAAGAAAGTGGCGGATCCGGGTCACCCTGACCCGACCCGGTCCGGCCCAGCTTTTTTTTTTTTTTTATTTCAGCTTAAGTCAATTGGGCTTTGCACCTCCCTTTTATTTTTATACCTCTGGCCCAATTAATTTTATTTTGTTTAAGTTTCTTTTAAATATGTTTCATAAAAGTATTTAGTATTTTATTTTAAATATAGGATTTAGTTTAATTTTTCTAATCCTTATTAAAATACCAAAAAAAAATATATTAGATGCATAATAGTTTTATGTTTTTTCTAATTATTTTCTTATTCCACGAAAAATCACAAAAAAAGAGATATATTTGCTTAGATTAATTTCTTTTGAATTTGATATTTTCATATAACTTTTCTGTAGTTAATCATTTAATTTTTTATTTGATTACTGTTGCATATATCACTTGAATTTTCTAACTTCATCCGAGACTTCGAGATTATTTCTCTGTTGTTCTCTGTTTGTTTGGTCTTCCATTTGCTGTAGAACTCCATAAACAATTACTGGACGATCATGAAATTGCTGAAAGCTGTGAGCTTATTCGACGTTTCTTTTCTGCTGGTGTGGATTCTTAATATCTGTTGAGATCCTAATTTAATCCAAGCATATCACTTGAAGATCACGGTAACACCTCAAACTCAGAAATCCAATTTTCTCATTCTTCGAGGTAAGCCTGAAACTCAATCAACTGTTTTCACAACAGTAATCAATTCACTTTCAAATCATTTCAACTCATTTTCAAAACGATGTGGGGCCTCTCGAATATTAGAGAGTATAAGTCCCATCCCTTTTTCTTTTTGTACAGTTTTTTTTTCAAAACAGAAAACTTCTTTCAAAACAAAACTTTTCAAACCGTTTTCAAAACGACAAACTTCAAAAAAAAAAAACTTC
>Vvg_1-10k_transcript/27400 full_length_coverage=3;length=2207;num_subreads=60
GATCACACCAAAGCTACTATACTACTAGCTTTCTCACTTCTCTTTTCTCTCATAATTTTCAAAGTTTTCTTAGTTCCATAGTTGGAAAAGGGGTGAAGAAGTAGTTCATACCTTAGTGGAGAGTTCCAACTTGAAGTTCATCTTCAAGTCTCCTTAATATCCAAAATTCTCCCACAATCCAAAGAGGTTTTGTTACAATAACTTCAAAATAAAAAAGTTGTTGGTAACAACAATTCAGACTTGTTTCAAATAACAATCCAAAGTTTGTTCATCATTAAATCAAATTCACATAAAAAAAAACAATTTGCAATCAATATAAAAATTCAGCATCACAACAATAATTCAGATTAAAAAAATTCAGCAAACTAACAATAACAACTTGCAGCCAGAATTCATAATTTCAGAAGCATAAAGAATCAACAACAACTCGCGGTTCAAAATTTGCACAACAGCAATAATTCAAAGACAGAAGGAGCAAGAACATACCAACAATAATCCGGCAAAAAACTCGTTGCCGCAGGTAAATCATTTCTGCTCTTACTCTCAATAGTACTGATAATTGTTACTGCAAGTTTGTTGTTCTTGTGCTTCACTGAAAACAAAATACAGAGAGTATAAAACAATCGTCGCTAAATCGAAAATAAGAAAGGGCCAAGCTAATTTTCGAAACAATAAGCAAATTCAAATCATATGAAAACAAAGTTTGGAAACAAAACCTATTGTGATTTGAATCATAAAAACCGTGAGCTTCTGAAGCTTCTTCCACGGCCGCCGGAAGCTGTTGTTGTTACTGAAATCAAAAGAGAACAAACACAGTTATTTTTTTTCGTTCACAGAAAAAGAAAAAGAGTTTCGTTTTGCTGTTACCACGAGTTGAGCAAGAAACCGAGAGAGGTTTTTGCTGCTGACTTCGTTTCACCACGAGAGAAAACCGTGAGGGAGAGCGATTGAGAGAGGAAATCGCCGTGTGTTGTTGTTGTTTCATCGAAGAGAGCGATTCTGAGAGAGAGGATCGTGAGTCAAGAGAGATGAACACTTGAGAGAGAGCTTGAATCGAATGAGAGTTTGTGTTGTTTACAACAAGCAATTGAGAGAGGGCCATGAACGATCAAGAGGGAGGAGAGTTTTTCTTCTATTTTTTTCCCAGAAACATCGTGAAAGAGAAAAGGGAAAAGAGGCGTGTGCCTCTGTGTTGTTTTTAGGGTTTTCTCAAAACCCAACTCTTGTGCTAAGCAAGGGCGGATCCGGGTTCCATCTGACCCGACCCGGTCCGGCCCAACCTTTTTTTATTTTTCTTATGCAGCTTTCAGCAATTGGGCCTGCACCTCTCTTTTCAGCATTAACACCTACTGGCCCATCCAATTAATCTTTTTAATTATTTCTCTTCTAATTTTCATTAAAAAAGGTTTTCATAAAAATAAAATTAGTATTTTAATTTAATATAGGATTTAGTTTTGTTTTCTAATCCTTATTAAAAAAAATCTCAAAAAAATATTTTAGATGCATATTTTATGTTTCTAATTATTTTCTCTTTTCATGAAAAAATCACAAAAATATCTTAGGTGCATATTTAATTTCATGCTTTCTAATTATTTTCTTATTCCATGAAAAAATCACAAAAAAAGATATTTTTTTACTTTGAATTTGATATTTTCTTTTATTTTTGTGTAGTTAATCATTTAAATTTCTAATTGATTATTGTTGCACATTTTACTTGAATTTTCTCACTTCATCCAAGACTTCGAGATTATTTCTCTATTGTCTTTTGGATTTGTCTGTTTTGTTTGGTTTTCCATTTGCTGTAGGATTCCATAAACAATTACTGGATGATCATAGAGTGCTGAAAGCTGTGAGCTTATCCGACTATTCTTTTCTGCTGGTGAGGATGCTTAACATCTGTTTAAATCCTAATTTATTCAAAGCACATCACTTGAGGATCACGGTAACACCTCAAACTCAGAAATCCAATTTTCTCATTCTTCGAGGTAAGCCTAAAACTCCATAACTGCAGAAACGAATTACTTGTCTGTTTTCATCAATTCAACTTCATTTTCAATCAACTGTTTTCACAACAGTAATCAATTCACTTTCAAATCACCCATTGTTTTTTTTTCAAAACAGTGGGGCCTCTCGAATATTAGAGAGTGTAAGTCCCACCTCTTTTTCCTTTTTGTACAGTTTTTTAAAAAACGATCAAAACTTCTTTC
>Vvg_1-10k_transcript/27647 full_length_coverage=2;length=2200;num_subreads=52
GATCCTTCAATAGAACATCCTGGTTCTCAAAGAATTCCCCAGCCAAGGGTACCCAAACAAGACAGAAGATCATCAACAATCACAGCGCCTTCATTTCCAGATGGCTAGCAGGGATTTATTTTCCCAATCAGAAGCTTGACACGCTCTAAGCTGCATAAATCATGCATCATTCATCACACATTCATATTCACATTCACACACATCATACATTCATATTCACATTCATCACACATTCATATTCACATTCATATTCACATTCATGCATCATACGCATATTCATACACAACATAACCTGCATATTTCTCCTCTAGTTCGAGGATCTCATACATTACATGCATCATAGACATTGCATATCGCTAACTTGATTTTTCAGGCAGACGGATGTCTTCAGCAAAGATGTTCTCAATCACATGCAGTGTTCCTCCTGAATCCTATTCAGACAAGCAGTCCTTTCAGATACAATCGAACCAAAGATTCACTCTGAAGAGCTCTCCTTCTCCAAATCACATATCAACAAGCATTACAGATCTTAAAGCGATACCTCAGACGGTTCCAGAACGATCTAGCACTACAGATCTAAAGCGATACCTCAGACGGTTCCAGAACGATCTAGCATTACAGATCTAAGGCGATACCTCAGACGGTTCCAGAACGATCTAGCATTACAGATCTAGAGCGATACCTCAGACGGTTCCAGAACGATCTTGCATTACAGATCTAAGGCGATACCTCAGACGGTTCCAGAACGATCTAACATTGCAGATCTAAGGCGATACCTCAGACGGTTCCATAACGATCTAACATTGCAGATCTAAAGCGATACCTCAGACGGTTCCACAATGATCAACTTTCAAATCCTTCATCAAGATATAATCAATGGATTCATTCTGATGAACAAACCCTCAACACATTTTCCAGATGGCATCTGAAAGCCCATCTCAGGTAATATTTCAATCTGCCAACAACAATTCGCAGACGACATTCAAATGCGACTTCCAACATCTCTTCTGATCAAGGTAAGTGCAAATTTTCAGGGCATCTAATTATTCAATCATCTTCCACCTTCAGATTTCAAACAATCTCTTCAGGTTTAAGAAGATTGAATAGGGGCAGCTGTTATACCCCAAAATTTGCCCACATCTTTTTTCAAGAAACCTTCAATCTGAAAATTAAGAGTCTCATATAATCATGGATTTTTATTTCAAATATCCTGATATATGAAGTACTTAGTTTTCAGAATTTTTCTTATACAGTAACTTGGCTTACAGTGGAATTTATTCTTACGCAAACGCCTAATACTGTTTATTACACTACAAATGCTATTTATTTATTTACAGATAAATAGTACTGACACAATTTGTACAGAGTTAAATCTTTTTGCAGGCGCAGAAGCAGGAAACTCAGACTGTACTGGTAACAATTGTTTTTGGTTTCCCACTAACTTTTGTACTATATTCCATTATTTTCAAAATCTTTTCAAATCTCTTCTTTCAAAAATCAAATCTTAACTTTATTCTATACATCTCTCTTTTTCCCAACAATATCATACACTTTCTTTCAAATCTCACTTCCACTCAAATTTCCTGTTGTACGGAATCACATCATTCCCCAACGTCTCTATCTTCTTTCCATTCTATAAATACCTCTCATTTTTTTCCATAAAATCTCACATCAAATTCTAAATCATCTCTCAAATTTCTACTTCATAATCCATTTCCTTTCTTCTTCCCTGACAAGAATGGCAAAGTGGATAGAAACACTGGCTCTTACAGTCATCACCATTGCTACGGTGATCACAACTTTCTTCTGCCTGCACAGTCCTGAGGAGTGTGGACCTGCAATGGTTGCTCTCCCAATCATCTACATGTTATTGTTCATAGCATGGGTCATCAACCGTCATTCTTAAAGTTTGTCGTGTTTCTTATTTTTCTTAAATGTACCGTTTATTCGTCGTACTGTTCAATATAGTATGTAATATTTGTACTGTCAGTATTAAATGTTGTACTATTTGTCATAATATTGCTTAATTACTAAGATAATATTTTGTGTGTTTTCTGCCAGTCAAATATTCCTATTTCTGTGCATTAAATAATTTTCAGCTTATTATCGGCAATTTTGCCCGCATACCGTAAATATTAGTTATTTATTATGTCTATGTTTTTAAACAAGTCATGTAAATAAACTTTCATTTTTTACATAT
>Vvg_1-10k_transcript/27902 full_length_coverage=2;length=2189;num_subreads=32
TGTGTGCTTGATGAAATGTGTCACGTATGACCAGAATCGTGCCCAGCTTCATGACTTGCATAAATGGATTTCTCCAATCTTTGAACCCTTATATCTCTCAAACCATGCTTCGAATGAAAATGTTTCAAACTACAAAGTTGTAGAGAGCTATGATTAGAGCATTTTTCATGTTGTGACTTTTCTGAGAAAATGGTTGTTGACACGTGTAAACTGATGCTGAAGTGGACTGACCGTCATGCCTTAAAATGCCAAAATAACTTCTAAGTATGAAAATTTCCATTTTTAGCCATATTTCCCAAAATGGAAACTTTGGCTAATTCTTCCTGATTTTATTACTTCTTTGACTTTCTTTGACCGATTTTTCACCGTGAGTCAATATTTGACACTTGACTTTGACTTTGACCAAAAAGTCAACTTTTCTGATTTTCCTGATTATTGATGAAATTCCCGATTAAAGCTTTTCCAGTCAAATCCAGTCAAACGAAAGTGCCCACATGGTCAATGTGGAAGCTTCTCACTCATAAACTTCGCTCCTGATTATATGTTGACCAGAAAGTCAACCGGTTGACTTTGGCCAAAGAAGCCTTAATTCAGGATAATCAGATGAGCTTCAAACTTGTACTTCCCAACCAATGCTTCGGCTTGATGGTGAGAAAACCAATGATTCAAGAGTGCCTTCAGAAGGATGATGCCACGGGACCAGACCTCGGATCCTCATATTTAATCAGGAGTTCTTTGCCATAAAAGCCCCTTCTTGCCAGTCTTTAGATGGTAACAACAATATGTATGTATGCAATGATATGGCCTAGATGGATGTATGCTCAGAGATTATAAACCAGATAAATAAGGGTAGGACAAATTTGGGGTATGACACAGGGCTTTGGGGAGGGGGATACATAACCAAAAATCGGGGGATGCGGAAAGTAAAGCGGAAATTAAATCCTAATTACTATTACACCAAAAATAATTTGCGACCTATACATGATTTCTAGAATTTAAAAGGTAAAGTAGTAAGTAAACATACATGCGACAATCACAAAGAATTTAGAGAGGGTGAAGAAGATGGGAGAAACGAGAATTCATGTTTTTGAAAGTCTAATAAAAAAACTAATTCTAAGGTTATTCTAATCAATTAAAATAGTTATGTAAAAAATAAAGATTAATTATTTAAAAATTATCTAAGTATTTAAAAATTATTTAAGTTTTAGAACTCCTAATTAACTGAACTAGTCTGAATCTTAAGTGTAATACGGTGAACTGACTTTTTATAATCGAAAATGTCGCGGTTAAGCATGAGTCGCCACCGACTTTTATTTTATCCAATTTAAGGAAAGGCTAAAAGAACAGAAAAAGACCTTTTAAAGATTTTGAGTTCGGGGGGTAAGTTATACAAAGGGAAGGTGTAAAGCACCCTTTGTATCCATGGTTATCCATGGGCTCTTAATTGCTTAGCTCACTTTGTTTTCAAAATGTTTGAATTTGTTTGAAAATTAGGGTGTAAATAGAAATAAGAACTTTAGCTTGTAAATAAGCGTAGCCTTTTTGAATTTGATTTTGAAAAGAGTGGGAAAAAGAGTTTGAATTTGGATTTGAAATAAGAGCAAGCAATTAATAGCAACTACCCTAAGTTTAAAAACGTTCTTTTAGCTTTTCAGGTGAAAGGATCTATCCATACCATAAGAGGGTAGGAAGTCTTTCAATTGGATGTTAAGGGTCATCGAGAGTATCGTTCGCCATAAGACTGTCCCTTTCCATAAAGAGGGCAGGTAGTCTAAGGGAAGGATATAATAGTCATTTAATCTTTAGGCAACAGGCGAGGATACCTTAGCAATTGGGACAATTATTTTTATAAGGCAACATCGAGGGAGTTTCAATAACTTTGAAGGCAACATTTGCTTTAGGTATCCTCGGAATCGAGGGACTTGACTATTTTAAAGGCAACAATGATTAAGGCAACAAGACAACAATATAAGGCAACAGGCAACCAGAGGGATTACCCTAAAGGTGTGTGGGTGCAACAATCATGTGGTTCAGTTCAGATAATATTTATCTTGTAATTATAGTTATTCTAATTTTGTTAAAGGCTTGCACTCCCTAAGATTACTAACCACGCAGTTTAAAATTGCAGAAATTAAAGGCAGGAAAATAAAAATCCTACGCTATTACAATAAACACCTGCGGGGATGGGG
>Vvg_1-10k_transcript/29158 full_length_coverage=2;length=2147;num_subreads=60
AAGCGTATGATAAATAATATATTAGGATTAAATCATACAAAATTATCACTTCACAGTCATAAAACTATAAATCACTTCACATCGCAAAAATCAACTCATGTCACTTCAAATGAGACACAACTGTGCATATGCATGTGGTACCCAGGGCTTCAGCCCCCATCGCCAATTGCCAGTTAAACAGAGGCATCAAGGCATAAGCCTTCGTCGCTAATTTGCCAATCCAGGCCGTCGCCAAAATATGCAATGTATGCAACTCGATAATGCACATCACACAACATACAACATAAACAACAAATCCTCGTTGCCATGCATAAGCCTATATCACCAACTCATTTACCAATAATTAGTGGTAAACATCGTCACTGAAACATCCTGCAACTTCGCATAAAACAACAAAATATAGCAACATACACATCACTGATAAATCCCAAAGAAAATAGCAGCCCATCGTATTCAACATAATGCACGAAACAACTAATATACAACAACGTCATTATAATTTCATACTCATTCAATACTCCAACAAAATATTTTTATTAACTTATTCTATACTCTTAACTCGCGACAATTTATAATAATTAATAATTATAACTCGACAGAGTTTCCAAGAACTCTAAATAATTCTATAATAATCTCTACAACTCTAAAGTGCCAAAAAAATACTCTACTGACAACATCTAACAATTTTCTACAACTAATTCCTCAATAATAATAATTATAAACCCTAGGTTAATTTCCCACCACCATTGATTGAACTTTTATAACCTTATTCACCGACGTCAATCAATTTCAACATTCAACCATACAATCACAACACACGAAACAAAGGCAATCATACAACCATAACCCCCACATATCATTCATCATAATCCTGTTTATAGAGCTAGAACCCCACCCTTACCTTGAATATGAGATTTCTCTACTCTCCCGGTTGTCATAGCTTATGCCGCCGCTTCCAACTTTTCTCCGAAAATCTTTTCTAACAACGTGCAGAGACGCAACAAAAACCTGTTCGGAAATCTCTTTGTCAGACGGACTTAAAATCATCAAAAAGAAAATCTCTCCGGTCGGAAGTTACCTCTACGAGTCTGGAACGCTGTGTCCAAGAACCGCGACGATCCAACGGTTGGATTGGGAGAAACGTCCGTTTTACTAAGGTGTCTCACTGCAGAAACTTGCTGCGAAAATTGGACTTCCTCAAGCTTTTCTCTTCCGCCATGGCTATCTTCTTCACCTCTCCTCCAAACCCTATTCTTCTTTGTGTTATGATAGCTCTTCCTTCCTCCAATTCTAAATCCAACATAATTGGGCCTAAGTTACATACCCCCTCCTTACTTCACAACAACTCAAATTAAACCCAAAGTTATTTTTAAGCTCGTTAATAAAATAACACTTCAACTTTATTTCACCAAATTAATCCGATTAATTAACATGCCAACCTAATAAAATAATTCCGACTTCGTCGATAAAATTCAAATTAAATACAAATAGTCCAATATTAATAATAATATTATTTCTTCAACGAAATCAACTTTATTAATTCTCCGACTAACCGAATAAAATCCAACTTTAACTTAATAATCCAAATACGATTCCCAAAATAATATCGACAATTCTGATTGATCAACGAACTTCGATTAAATCCAATGATTAAATTCTTAAATAGTTTAATTAACTAATTAATTAAGTTCGGGGCGTTACAACTCTCCCCCACTTGACTATTTTCGTCCTCGAAAATCTATCCGACACAACCATCCTCAACCTCCCTTATACTCGACTATACAACATCACAACATACTCTTATCAACAAGATTCTTGTTATAGCATCCATCACTTTACTCACCATCAAGATAGCGAGATACGTCTTTACCATCCAACACGGTTTTCATCCACTATCAACAAGGGATTAAGGGTGATCAAGTCCTCAATTTGTCAATAGAAAACCGACAATGATATCGAAGTATAAACCATCATTACCAAAATTAATAGTGTTCTTTTCCAAATTGTACTCACCGACTCGCATTTTCGATCCTAACTCACAATTCAAAACTTCCCAACAACTTCAACAACTTCTACGACTTTTTCCAAATTTTCAGCAAGAATCACCCAACTTCAAACACACTTATCTCTTCCAATACAGACCTCCC
>Vvg_1-10k_transcript/29283 full_length_coverage=2;length=2152;num_subreads=60
GGAAACATTTTCCCCTCATCTAACCTAGAGCCGCCGTCGTTGTTTTGTTAAAAAAAACCCTAGAGCCACCGTCTTAGAACTTCTATCAGAAACCAAACATCTCATTTCTTGCTTCTCTCTTATTTGCCATAGCGTTTGCAGATCTTTTCGCCCGTTTTCAAATCAAACCATCATCAAGTTCGAATCTTTCACAATATCTCCTCCTTCACCCAAACCCACCGTCATCTCTTACACTGTTTCGCATAAACTCACCACTGTCTCTTGCTTCACTTAACATGCCATTTCTCTTACTAACTATTCTACAAAGATTCAAACACTTGAATTGCTTCACTTTAGATCTTTCTCTATTTTGTCTCACAGAACCGAGAACTGGGTTTTGGCTCAACCTCTTTTCAAAGTATTTTTTTTTTTTGCAGGAAAAGAAAAGTTTGATCGGTTTTCAATTCAGTTTGGTTCATGGGTTTTTCTGAACAACCCTACTGAGGTTTGTTTCCGTTGGAAATCTAGAACTTGTTAGTTTATTGCTTGCTATACTTCTTGAAAATTATGACTTCTATTTCAACATCTATCATACAATAACTTCAAGTTCTGCTATTTCAAGATCTCTTCATGAATGTTCAATGAAGGCGAGTTTATCTTTGACATGCATAGATAAACAGCAGAAAAATGAACAGAAAAAAAAAGTTAGGAAGTGTTACCTTTAACCAACTAATCACATTTCATGTCTATAGATTATTTGTACCTAGTTTGTCGAGAACAATAAGGATTTGAGTAGATGCTTAGGAGGGTTTGATGTTTGTTCTGTTTGTGACTGTAGACAACACATTATATCGAGTTCCATTTGAGTAGAATCGATGTTATAATTACAGGAGTAACATTAAGCAAGTGAATGTATAGAGGGTTAGAGAATTTGTTAGCGGCATCATTGACTTTGTTGGTTAGGTATATTGAGATACCCCTGTTCATATTTTTCAACCTCAAGTTTTAAAAAAGATTTATGTTGAGATTTCTTACTTTTGTTAAAAAATTACAATCACAAAAACAACTGAATTTGTTTTTGGCTTTTACTTTTTCTTGCTAACTAGTTTTATAGGGTATTCTACATACTGGTGTGCATATGCAGAAAAATTTCAAGACCAAATTCATGGTTTAACAAATTTTATAGCAAAATTTTCCAATGTTTAATAGATTTAACAATTGGTTTCATATCCACCGATATTTGAAGTTTTAGCATTGTTAGTTACATGAATATTCAGAAAATGGAGACATATAGTATGTTTTATACCATTAACTTAATGATATTTGGTTGTGTTGTTCCCATAAAGTAGTTCCTATTCTTAGCAGGGAATTTGTTTGCAGTTAACAATTTTGCATTTGGCTCAATTACATAATAATAAGGTATTTGGCTCAATTTTGCATTTAGAAATTTTATTGCAATGAAGCTTCCTTTTGTTAGTTTATGTTTTAAATACTTTTTAGAAATTGTATTGTGGTTCTATAATGTAATGAAGTTTCCTTTAGTTAGTTTTTTTAAACTACCCTCTGAAGCTTTTCTTGACATGTTATTTTGCATTTGACATAATATATTTTTATTAAAATTTCGTACTCATACTTCATAATATCCATTTCTTGGAGTCTTGATTATATTTGTGAAAGACACCTTAGAAATGTCTGTTTGAGTTTTATAGTTGATGATTGACTTCTTTTCATCAATTAATTGCAGGATGAATCACGTTTAAGAGAAGTACCTTACATTTTCAATTAAAATTAGTTCGTCTATAGTTAGTCTATACATACATATTATTGAAGTTTGAGTTATCTAATTAATTCTAACATTTAGATTTTATGTTTCTCTTTCTAATATGACAAGCAACACTCCTAATGATGGTAGATTGGATCATCGAAACAGTAACTATGAAGATAATGATGTCGGTGATGATGAAGACGTGGGTGAAGAATGGGTGAAGAATGACGTTCAATAAACATGTTACATTTTATTAACATAATTATTATATTAAGTTAAAGCAATATTTTTTGTAGTTAAGCAATTTTATTGTATTTTTATGAGTACTTAGTTATAGGTATATTGTGTCTTTTTGTTAAATTTTGTAATGATAATTTCTTTATATATTATTTGACAAGTATTTAAAGT
>Vvg_1-10k_transcript/29456 full_length_coverage=2;length=2142;num_subreads=60
GAGGGCAACCTTGTGTGACGATTGAGATTCTTCTTCCCTTCTTTCCTTCTCGACGAACAAACGGCGCCGGTGGAAGACTCCTCCGATTCTTTCAATCTTCTTCTTCGAGCCCAAGTTTACACTGCAATCTCTTCCGTCTCGATCTCAAGCTCAGTTCTCCCTTCTTTAACTTGGAATCGTGACGGCGGCGATTTGAGTCTCCCGACGAAACTGCGGTGGTGATGTCGCAAGTTCTCGCCGGAGAACTCGATGGTTCACTTCGCCTCACTCTCTTGATCTCTGTTTTCACTCGACGAAGTCACCAACGACGACGATTGATGATGATAAGCTGAAGTTTGAGATGTTCTTGATAAGGAGTTAATAAAACGGATGAACCACGGAAACCGAAGTCGATAAATTGATGCAGATATCTGGAATTTGCCGAACAAGAATCAGTATGGTTGCGGCTTCGATTGGTACCAGGGAATCGATGGACCTGGTGTTGTGAATCTGAAGAACCTGGTGTGGTATCGTGGAAGGAGTATGAAGGGATGGAGACGAGTTGAAGATGAATCGAGGAAGAGATTGAAGACTTTTCTATGGTGAGTTTGATTTCTGTTACCTTCTTCTTCTTCTCCGATCTTGATTCGGTTCTGAGGTCTCTTTTTGTTGTCGTTTAGGTGATGATTGGAGGATGAAGGTGATGATGAAGATGATGAAGATAAGAAGAAGATGATTGAAGGTTGGTGTAGGAGCAGAGTTATGGGGGATTGAGTGGAGAATGGAAGAGAGTGAAACAGTTGAAGAAGTGAAGTGAATCTGGAAACTGATGGAGAGTGAAGAGAGGATGAAGAAGCAAAAAGAATGGTCAGTGATGAAGATGAATAGAGGCTTGAATGAAGGTGAATGAAGAATGGTGGGAAGAGAATGATGAGAAATGGAGAAGAGATGGAGAGGGGTGAAGAGAGAAGAGAGTTTATGGAGGATGATTGTGTTGAAGATGGTGAATGTGAAGAATGGAAGATGGTTCCGTGTATGGAGAAAGGAAGAAGATAAAGTGATGGCAAGGTGAGAGATGAGGAAAATGGTGGAGAGGGAAGAGCCTTGAATATGGAACTGGTTCTGTTTATATAGAGGTTGAAGGTTAGCTTCTACTCTGATTTTCTGTTACATTCAGTTGAGATTCAATCTTTGCCTCTTCTCCTCTTCTGTCAGTTGATTAGGAAGTTAGTTATCTATAACTGAATCTGTTTATGGTTGTTAAATACTGTTATAACAGTTATAGGTGGTTAGAAATTGGTTAGAGGTAGTTATAATTGGTTATATGCTGTTAGGAATTGGTTGAAAGAAGTTTGGATTGTCTTAGGTTGTTAGGTAGTTAAGGACCTGTTGGTGTCAGTTATAGAAGTTAGTTAGTGGGTTTCTGTTAGCTGTTATGGACAAATATGGGTGACTGAACTGATGCATATGGTTTGTAGTTTAAACTGGAATGTAGGTGAATTGCCATGGAAAGTTTATAAGTTTTCTTTTGGTTTTGTTATGAACTGGACGAAACAAACTATGAAGGGCTGGTTGTAAGGTGCAGAACTGATATAGTTTAATGGTATACATGGATTTGTTAGATGTGATTAGGACTGTTTTGGTATGCACTGAATGATGGCAGGTATGAAATAATCCCTTGCACATTGCTGGATTATCTGTTATGAAATGTCTGAACTTTTGATTTTGATGCAGGAACCAGTTTGCCTTGTCTGAATGCAAGAGTCGATTTTGGTTTACGTTGAAGCTGCAAAGAGGTTAATTTAAAGCTACAGAATTAGTACAGGCCCGAATTGATGATGTCGCTCTGTTTCGCGGTTTATGAAGGATTGTGAGTCGTTTTCATAGCTGAGTTGTGTTGATGTTTGGTGATGAAATGAGTGGAGAAGTGCAGGCCCTGTGTTGCTTTGTTTTGAGCCGTTGGACCGTGACGACGCGTATGGAAGTGCTTAGATGGAAGAGCTGTCCTGAACTGTTAAATCGTGTAGAGTTTGGTCAACTATTTCCTTTTTTTGATCTTGTTTTGTAATATATATATCCATGTTTGGAGATGGATTTTGTAATAAAAAATTGGATTGTGATTTGTAATGTTTTCAATGGTGTTTGAATTGTCTTTCCCCTCCT
>Vvg_1-10k_transcript/29944 full_length_coverage=5;length=2117;num_subreads=60
GATATCCATTCATCTGATTTTAGGGTTTCGAACTCTTTTCGTACCTCCGTTCTCTTTCAATTTCCGATAGCCTCCTTCACCTATCTCAGTTAAACGTCGATCGGCACCGGAATTATATAACATATATACGATGGAGATTTACACGTCGATAATGGTTTCGTTCAGATCCACGGTGCATGGATGCGATCTTCACAATCGTTTTGGTTTCTGGAGTTTTTCATCGAGAGATCCATGATTCTTTGTAAATCAAGGCTGTCGAGGTCTTTTGCAGGTATGGAGGCCGATCGTCAAGTATATCGGAGACAGATCTATATTCAGCTCTAGATCTGTAGGGGCTCTATGAAGTTTGATACATCATATAGAGAGATGTTGCAGATCTTCTATGTGTTAATTATGTATATGATTGAGAGCTTTGAGGGAGTGGTATAATGAACGTAGGATGTATCGGGATTATAGGCTTCTATGCGCTCTTGTCATCCGATCCGACCTTTGCCATGTCAGGTGCGCTTGCTTGGCAGGTCAAAAAATTAAAATAAAAAAGATGTGTTTGTTTTTGGGAGGGATCGCACGGGGATTTTGCCCGGGATCTCTCCCTCGTGTGGTGTTCGCCTCCTTTTTTTATGCTTCTTTATTATTATGCTCTACTCGCCATAGCACCATGCATAATCGTCCAAGAAATTCTCCATCTCCATATCAAGGTATTATTCATCAATTTTCAATGGTAAATAACAATCTAAATTAATATCAATTTAGAGTAGATATCAATTTAAGTATCAGTTCTCGTTGATCTGTTATGAATCAGTTTTAGGCCAATTCAGAATTAACATTTCAAAGCTTCCTAATAGAATCTAAACTAACTAATAGAAATGTTTGTAGGATGTTTTAATTAATAACACCATTCCAAATACAGTATTGTTACAGTATTGCTGTTGAATTAGATATTAGATATGAAATTTGTTGTCTAGGTTAGTTTTCAGAACTTCAGATTAAATTGGAGTTGAGAACATTTTATTATGATGTACATATTTGTTATCTTAAATTACTCTTAAGCTTGATTATGGATATGTATTAGATGTTCATTGTAAAGTTACCATCTATTAATTACATAGCCAGGACAACAACGCTACGCTGGTCAACAAAAATAATCCTACAATTCATTCCCAAAAATCAATTATACAAGAGAGATTGGGAATAATTATTCTTTATTATCATTCCATCCAACGGATTTTAGGATTTCAGATTTACACGATAATGGTTTCTTTCAGATGGAGATCCACTGTGCAAAGGTGTTATCTTCAAGCCATCTTGGGAATATTCATGGAGAACTCATTGATACTTTTGTAAATCAAGGCACTCCAGGTTTTATTTGTAGGTGCTCTATGGAGTCAGATCTATATAGTTGTGCTGCCAGGTTATATAATTAAGGATGTTTCAACTCCTGAACTGTTGCCAGTTTATAATTAAGCATGTTTCAGCTCTTGAACTATAGGCGATGTATGGAGTTTGATAGGTGACGGGGGTGTATGGAGTTTGATATTATGTACATGATTGAGAGTTTTGCGGGAGGGATGTAGGATGTATCCAGATTATAGTCCTCTTCCGACCTTTGCCATGTCAGGTGCGCTTGCTTGGCAGGTCAACAAAATAAAATAATAAATGGTTGGTTTTTTTGGAGAGATCGCACGGGATTTTGCCCGGGTTCTCTCCCTCGTGTGGTGTGTCTTTTTTTTTTTTATTGTATTACGCACCCAACTCTCCATAGCACTGTGCATATCTCCTATTCCATCTCAAGCAAAATATTTGAAATGGCTAAGTTTTCCTTCATGTCAATTATCGCTGTTGCCTTCATTTTTTTAGTTATAGCAGTGACAAGTGATGCAAAAGAATGTGTTGCATCTCGTGAAGGTGAATGTGTTCTTGCATCATGTGGAGAATGGTGTTCTCAAGAATTTAAAGGTCATGGAACGTGTGTTGGAAATGAAGATCCCTCAACTATTAAATGTGATTGCGTATATAATTGTTGATTGTTCTACCTAGAACAAAAATATCACAATTATTTTTATTTTAATTGTAAAACTGTATTGAAATAAAGTGAATAAATTTGAGAGAATTTCATT
>Vvg_1-10k_transcript/29946 full_length_coverage=2;length=2120;num_subreads=60
GATCGTTCAACAGCCTCTAGGGTTTCACCTTTCTTTCATCAATCTCCTCCTTTTCTAGATTTCAGATCTCGTTAGTAACATCTTCGTCTTTCTTCGACCTGTACCAGATCTGCTCAAATCCGATGGAGTTCTCCATGCTGGTTGTGATTTTGTTCAGATCTGAGTCTACGTCCTTCGGGTCTACAGTTCAGAGGCGCGATCTTCACGTTGGTGATGGTGTTTGGAATCAATTCTTAGAAAAGTCCGTTGTTGTTTTCTAATTCAGGGCTTGAGAGTTTTTTTTTGCAGGTACGGTGACAGATCTTAGATCGTAATTATGCTGGTTTCACCTTGTTCAACGTAATGGATGAATCATCTTCTGATTTCTGGAAGTGCTCTGAGATCTGGTTCTAGATTGATGTTTTTACAGATTCATACATGTAGCTGAACACAGTTTTTTTAGTTATGTATTTGATTGGGAGTTTTGCGGGTGGGAGTTTAATGGATGTAGGTTGTTTCAGGATTACATATCTCGATTCGCTGAGTGTTTTGAGAATTGAATCCTGATTGATCTTGTCATCCGACCTTTGCCATGTCAGGTGCGCTTGCTTGGCAGGTCAACAAAATAATAAAAAAAAAGATTTGTTGGTTTTTGGGAGAGATCGCACGGGTTTTTTTTGCCCGGGTTCTCTTCCTTGTGTGGTGTCTGCGTTGCTTTTTTTTCCTTTTTATTGTTTCGTTTTATGCTCTTTACGAATCTACACAGTCTACTCTCTACATGATTCCACTCGTGATCAATTCGTAGAAGGATATCCAATTTCACTCAAACTCTTATCAATGCACTAATTAATTCATAGAAGGATTCCTTGTACTCCATGGTGAAGCACATATTTGGTGATGCACAAACTGAGAGCACATTGAGGTATTATTTATCAAATTTCACTCAAACTCTTATCAATGCTATCAATGCAATGCACATATTAAGGTATTATCTATCGAATTTCAATCAGACTCTTTTCAATGCCATGTACATATTGAGGTAAGAAATATCCGATCAGCACTCAAACTAAAACAATCAATGCATGCACATATTTTACACATATTATCTAACCAATTAGACTCCAATTTCTCCTGATTTTAAGAACCATTTATATAAATTATAATTTGTTTTATCAAAAGATTTATTAGTAATACGGTGAGTATATTTAATAGAAAATGTATTACATTGTACAGAGTAATTATAGAAATTGTATTTCATTTGTCTGGAGTTTCCTCTTTTGAAAATTAACATGATTCATTCACTAGTTCATTACAATCTGTAAATTAAAAAATTAATTAAACATGCTGTTTTAATTTCACTTACAGAATACGAATTTTATTCATTTTTGTTTCTTTGCATATTTTGATTCTTATCTTAGATTTGTGGCTAGCAACATTTGTATGTACTGATTAATTCTGTAAATTTCTGTCTTTCTCTGTCATTTAATCATTTAGTTGTGATAAATTATACTATTTACCAATTTCAAAAAGAAGTTATGTTAGTTTTAGCTCATCAACTTCATGTAACACAATACATCAGTTTAAGATTAAATGTATCATCTACCAGTTTCTAGTTGAAGGCTGCAAAGTTATGTGAAGAAATAACAATTTATGTTATTTTAGTTGCCAATGCACTTACCTCAATGGATCTCTCGGTTGTTTTCAAATATATCCTCAGTTACCAGTTTCAAGTTGAAGGATGTAATGACATATGAAGAAATAACAATCCCTGAACTATTGCAAGTGCGGTTTTAGTTCAGCCAATCCTACTACCTTATTGGAACTTCTGTTGTAAATACAAATCATTTGCCAATTTAGAGAAGAATGTATATAGAACATATGAAGGCACTTGTGAATTCCAGAAGCTTTTGTTATGCTCATACTCAAGTAAGGTGAAAGATTATTTGCACTCTTTAATTCTTTCGATAGCTTTGAAGTTTATTATCTCTTCCCTTAACTACTTTAGTATATTCATTTTAGTTCATTCAATATTCAATTTTGAAGTTATATGCTTTTTCTTGATTTGAACATTGTATATATAACTAGCTCTGGTCTTCTCTATTTTGTGCGCCGTAGTATGACTAATTTTTAATCTGCATTCT
>Vvg_1-10k_transcript/30037 full_length_coverage=5;length=2108;num_subreads=60
GTGGTTGTGTCTATTCAGCTTCAATCTCTCGTTCCCTCACTCGTCTCTCACCCTCGTTCATCTCAGACTCGCAACGAACGGCGCGGCGGAGAACTCATCTTCTCCGGCCGCAATCTCCTCGCCGCTAACAAAAATGGATGAAGCAAACGCTCCTCCTCAGGTCTCTCATCTCTTATTGATTCGTGACTTTCTATCTTTCCCTAAATCGAACCTTAACCGAACCCTAAGCTAATCCCACTCACAATCGAATGGCTAAATCGAGAGAAATTGAGCAAGAGACACACTCGGAGGAGCCATATAGCATCAAGAGCAAGAAAGAGACGAAGACTTCGAAGCGAATGAATGGAGAGACTTACCGGGTAATCGCTCCGACGACTCTTTGGTGCCGGTGAAGAAAGAATCTGAGAGAACAATCCACGAATTCAGGTATTGAGATGGAGATTGAGTGTAGATTGGGATGATGATGATATTGTGTTGCCGTCAGGATGCAAGAATGAAGACGCGTTGATTGTTACGGCGGAACCTTTTTCGACAATGGCGAAGATGATGCGTATTCGTTGGAGGGTGATTGATGCGATTTCTTCAGGCGAAGATTGTTGTTGCGGTGTGCAAATTGAAGAAGATGAGTTATCGTTCTTGGTGGTGATGGAGGTCGTTGAAGTTTGAAGATTGGAGAGAGTCAGAGAAGAAAGAGTTTTCAGAATGAAGAATCAGTGATTGATAGAGGTGAAGGTTGAAGAGGTGTGGTGAAGAAGATTGAAGGAGATGATGAGTGAAGCAGAGAAAATGGTGGAGAGGGAGAGAGTGAGAAGTGAAGTGAGGTGAAGATGAAGTGTGAAAAATGGTGAAGGACTGAGAAAATGAAGAATGGTTCTGTTATATAGAAGTCCTCAGGTAACTAATCTCTGATTTTCTGTGGTTAGATTTCAGTCAGAAGCTAGGTTTGTAACTGAATCTGTTATATGGCAGTTAGGGCTAGCAATTCTGTTGCAGGTGGTTAGAGACAGCTATTGGTTGTTAAGTGGTGGTTAGGATAGGTTATAACTTATTAGAAAAAGTTAGTTATTTGGGTTAGAGGTTATAACTGTTAAGGGTTAGAAAAGGAATGGGCTCTGTTCTGTTATGGAGATTAGTTTAGAAGTTAAACAGTTATGAATATACATGGCTAGCTGGTTGTGGTTTAGGATTGAAAAGGAACTTATTTATGAAGGCTGGGTTGTGTTAGTGTTTTTATGTGGGTTTGATGTTGCTGGGAGTTTAGAAATAGTTAGAGAATATGCTGAAGTTAGTTGAAACAGTTAGGATTGAAGTTGAGTTTGTTGGTTAATTAGAGAGGTTAGAAAGGGGTTAGTTAGTAAGTGGCTGATTATGGTTGAAAGTTAGTTACAGGTTAGAAGTTAGGGTGAAAAGAAGTTTGTTATTTCTATTTTGTAGTTTATTGTATTGCTGCAGGGACTGTTTTTTTGTTATGCTCTTTCTCTTGTATGAACTTTGACTGGGAGATAACATATATGTTTTTATTCTTCAATTTGGGCCATGAAGTCAGTTTGGTTCTGTTTGATGGTAGTTTGAAATAGATGCTTTGGTTTGAAATGAATTTGTATGGTGTTTTGATCTGAATGTGTGAATAGATGGCATCGTAATGTGAATTTTACACAAATCTTCTTCTCAATTTCTCTGCCTTGGATTTACCTTGATCTGTCCATGAGCATAAACTGATGTCGGTTTTCTTTTTTTGAATGTGCTGGAGGCTTTATGATAAAGAATTTGATAGCTGCAGGGTTACGACAAGTCGGTTAAGGCTTGTCGTGTGACTGTTAATGATGGCGGATTCTCAAGAGCTGATGTGCTGCAGTAACTTGGAGTTTGGATTAAGTTTTAACAGGTTGGAATCGATTGGTTAAAAGATGAATTAGTGATAGGTGTTTCTGAATTGATTTCGTAGGCAGACTGATTAGAATGGGCTTGTTGTGTGAAGCTAGGTGCAGGGCTGCAATTCCGTTGTTGGATCTTTTTGTATAGTTTTCTTTGAAATATGTAATGGATCCCTCTTTTGTAATCAAACTGAACTTTGAATCTTTGTAATGGAAATGGTTGACTTTCTATAC
>Vvg_1-10k_transcript/30220 full_length_coverage=2;length=2089;num_subreads=60
GGGATTTCACCTTCAAGGTTCAATTTTGATATCACCTTCACGTTATTCATTATCCATTGGATTTCGATTTTAATTTTCACTAGATTTAATTTCACCTTCAGATTTTGTAGCAACAAGGATTCAAGCTTTTCTGAGAGGTTCTCCGATGGTGATTTCTACTTCGACGAGTGATGTTGATAACGGGGGTTGCGGCGGTTGCTATAGTAGCTAGAGAACTGCTATTATTATAGTCTCAATTTCAATTTCAACAATTTCACCAGTTTTCACCTTCTTTACTCCGATCTTCTTCGTGCAAATATTCTCTCGACTCTTTTTGAGATTGCTCAGAAGTGTTGGAGATTGGATATTAATTACATTCAAAAGTGTTGATGAATGTGCCTCATGGTGTACAGGTATTTTGCAACTCTCTTTGTTGAGATGGATATCTTTGTTAGTTTTGTTATCAGTATGAAAATTTTATAATGTCTTTAATGTGTTCAAGAAATTTTATAACACTGATATGGGTGTGTCGGCTACGTGAACTATAACACCCAAGGAAAGCAGTATGGGCTTAAGTTCACGGTTTTGTATATGGGTTATGTTTGCGATTTATAAGCTGACTGCTGTTTGGAATTGATATTATGTGTTAGTTCTCTAATTTTAAGCTTGGCATTAATCTTTGTAAAACAAATAAAGCAGCAGTTTGTTTAAATGGGTTGAATTAACTTGCTGACAGAAACATGTTGATCAAGAATCCATATCTCATGTTAAGACATGTTGTGTTAAAATGTTTCAACATCTGAGAAAAATGTCATATGAGATGTCTTATTAAGAAGCATACGACATCGCGCCTGAGCTGTAATTAATCAGTTAAACCTGTTATGATTTAATAATTATAGATTATTGCAGAATATTCATGGATATGATGCAATCATATATGGAGGTATTCTTAAGAGGTCAGAAGGTTCAATTAGAATATATATATAGTTTCTAAATATGGAGATATTTTTGGACACTAAATAATTGAAGATCTTGTTTGTAGCAGAAATTACTGCTAGTTTGTAACAACATATTAGCTATGTTTAGAAGCCCAAATCTAGTTGGGTACAGGTTATAAATATAAGGATTTGTAACCTAGTCCTCTCACGGCTCTAGATGTAGAAGTTTAGGGTTTGTCAAGGTGAATCTCCCGGATTGTGGGAAGGTCACGATGTTCTTCTTGAAGCTGTGAAGTAAGAGAAGTATTGTCCACCTTGAAGCCTGTAGGTAAGAGGTGTATTGTTCTTTGAGGAAGCTTTGAAGCAACTCTAAGTTAGTATTCTTAGTCAAGAATCTTGGCTAGGTTTTGTCATGGAAGTATGTCTTCTGAAATTGATTGATATTGTTGTTTATCACTGTTTGTGATTGAAGGAATTTGAGGAGGGCCTCATATGTAGGTGAATCCTAGGTAGAAGTATTGCATGGGTAGAGATTAAGTGAGTAGGTTGTAACCGGGTGTGGTTGTTGTGTAATCTACAAGATGATATTACAGATAGTGGAATCTTTTATTTGGCTTGGTAGCCTCCGGAGTATGTGTTGTTGTACATCGAACTGGGTTAACAACTCTTGTGTGTTGTTTACTTTTCAGTATTGTGTATATCTTGCAGACGTGTTCTGTTTAGATCATATGTCTCAACACATCGTACGACATTTGGAATCTAACATACCAGAATTTCATTATGATTAGTTTCAGTCACTATATTTGTATTTTTGGATTACTTTTTATTGGAAAATGTTAGGATTAGGAAGTTCCAATTTGTAGACTATGGTTGTGTCATACCCCAAAATTTTCCCTCATATATTTGCGAACGCCATTTTATTTCGAATAAATAAATTGACACAGTTTGTAAGAATTTGAGCGTGAAAGCTACATTAGCGCGAGGTCCCGGGCTCGAATCCCACTTCTAACATTTTCCCTTTTACTTGCTTTTTAATTTTAGTTCTAACTTTATTTCCATTTATTCAAAAATCACAAAAATTGCATTTTTTATCATTTTAATTTTAATTTTCGTACTAATTAAATATGCATTTTTTAAAATAATCAATTTTCACTTTTATGTATTTTTTTAGT
>Vvg_1-10k_transcript/30650 full_length_coverage=2;length=2094;num_subreads=60
GGTTGGATTCATCACTCCCTCTTCCTCACGCCTCACTCCTCTCATCCTTTTTTTTCCGAACACTACTCTTCTATTCTTTTCTCACATTTCATCCCTCACCACGCCAAACTCCGGCGACCGTAACAAACTCCGGCAGCCGTAACAGATCCACTCCTCATCAACCTTCAACCATCAACAACCGTCGCACCGCCACGTTCTCTCAGCAAGCTTTCATCACTACCACCACCACAATAGCAACCTCCGTTATCACCGATCATCTTCATGTCACTAGCAAGATCTTATATCGAAACAGAAAGAAGCTTCCACTCTTTCGGATCTTAGGCAAGCATACACGAAGCTGTAAGCATACGTATTTTCACCGTCTCACCATCATCTTTGAGAATTGAAGCTAAGGCGCGAGAGATAAAAGCTTTCGGAAGATCTCAGTTCGAGAACCGTTCCAGGTAAGATCTAAGAAAGTATTTCATTAGGATAGCATCACGCATCTTATGCATCTGGAATATACGCATTGCTTGTGTTTGAATCCCCTCCGTTCTTGAATCTTTTTGGTTCGGTATGTTTGAGTGTCACGAATATGCAGAAGTTGCTCTCTATGCTTAGGTTGCGCTTTAGCGGAGTTCTTGATAGTTAAAATTTACGAATATGTTCACGGTTTGACTATTATTGGAAGAATCAATGGAAATTAATTGCAGATCTGAACTCAGAGTAAAAATCTGAGTCGAATGATGTTGATTTTACGTATTTCCGGGCGAGTTCGTTATTGCCGGCGGCGGTTGATGGCGGAGCTCGCCGGAGAGGTCGACCGGAGCAGGTATCTCCGGTGTCGACTTGTGTTTGCATGTGTTGTGTGGATTTGCTTGCGTGTCTCCATCATACTGGTCCATCATGTGCTATACCATTCATCCGTTTTGTCTTATTCAAATGATGAGATAGCTGTGTGTCGAGTCATGATTGGTTCATATGTGCTTTTGTTTGCTAGTCACGTAAAACAAAGTTGACCAATTGATTTGCATCTGTATGATAAGCTTGTCACGTTTTTTAGAGGAAATGTATCATATAATTCTGCATGCTGATAATGAAATTGGAATAAAAATGGTGAAATGCTGTTGGTGGGCCGCGAGGCTATCCGTGATGGGCCTAGCGAGTCGCTACCTCCACCCCCTGAAACTGGGCCCAAACGTGCATTAACAAGATTTCAGTTCATATAAGAAATACTTTCATACCCCCTGCTGTTAATAATAAAAACAATAAAATTGATCTTCCTTTTATTTTCTTTTGGCTTGTTAATTAGGTTTTCGCTTAAATAAGAGTATAAAAATGATTTTTCTTGCCTTTTAGTTTTAGAAATAATTGCTTGATTAGAATTTAATTTTGGTATTTCTTTGAATGGTGATTGGTTCATAAATAAAAAAATACATAGTTTCTTTTTAGTCTTAATTTTCCAAAAATAGTTCTTACATGAATAAAATACAAAAAATTGCTTGTGAATATTCTTTTTTAGTTTGGATTTTACTTTCTTATTTTTGTGAATATTTTCCTTATTGGTGAAAAGACTAAAGTGCCCTTGATTGTTAATATTGTTGTTTTTTCCATTTAATTGCTTTCTTTGATCCTCCCTTAGATTTTAGTTTGGTTTCAATAGAAATTAGAATAACATAGAATGTAGAAAATAGGCTAGTTCCCTCTTTTTTTCATTCTTTTCTTTTTACAACCATTAAAACACTTAATAAATACTTGAAATTAATTTCCCTTTAAAAAATACAAAGAAAACACCTAAAACACTAACTAAAAAGTGAAAATCATTAAAAATGGGAATGGAACCTTGAACGTCCTTGCTTAAGGGAATGTTCGAGTGCTTGGATCTCCCTTGCTTAAGGGTCCCATTCAGGCGTAAGTTCCCAACTTCTAAAAAACACAAACCAAAGAGCAATTCGAGTTTCCCTTGCTTAAGGGATTTCCTCGTAACGCTCAAACTCTCTTCTATCTCTCGCCCTCGTGGCATTCTTAAGAACATGTTGAATCCATTCCATAACTAGGCGTGTGAGTCTCCAAAGGTCGAGCATCGTGGAGTGCGACTTTAACCTCTGTTCAACT
>Vvg_1-10k_transcript/31163 full_length_coverage=3;length=2080;num_subreads=60
GGATCCAAAGCCATCCCTTTTCTCATCTCTTCCAGCGACTCTTTCTTCTCCGTGTACCAACAATAACTCAAAAAAAAAAAATCTCCATTGTTTCTTTTGATAAATTGCTCAAACGAATATTCTCAGATCCAAACCAAACATCATGTCCAACAAACTCATACACAATTAAAGATTAAAGTGAGAAATCAAAAAAACAAGTGTTACCGTTTGGGGTTTCTCGCGGTTTGCGGTGGTGAGCGGCATCGGTTTGAGGGAGATTCACGGTTCTGCCGGCGAGTGGTTGTGTGTTCCACTGCGAACGTGATGAAGATTAGCGCTGTTGTTCGTCGTCGATGGTGGTGATTGCATTGTTGATGTGTACTTCGATTTACAATTGGCAGAAGATGAAGATTTCGCGTGAACGTTGAAGTCGAACGGCGTCGGTGTTGATGAAGATATATTTGCTGCTGTATTTGGAGGTGGTGATGCTGGATTCTGAAACTTGCAGGTTGGGAGTTGTTGCGATGAGTAGTGATGGGACTTGGTGCGGAGTTTGCGGCTGACTGCATCGTGTATGGTCATCGGTATCGATCAAAACAGGGGCCGTTTTGCTTCTCCGTTTTGCCGGCTATGATGTTCTCTAAAGACTCCCTCTTCTTCTTTGTTTCTTTCTGCAAATAACAAACAACCCTTTGTACAAGTTGTTAGTTAATACATAATGAAGTTTTGTGATATTTTTACAGGCTGAATGATGTTAATCTGATACGGAAGGATTTGTCTGAGGATATGCGATGAAGGTTTGATGTTGTTGTGGGTCGATTTAGCTTCGAGAATGGTCGAGACGCGTTTAGCTTGCGGGCCGTGAGTGGAGGGAAGGGTTGATGTGTGTGTTAGTGATGAAACCTGTGCACCTGTAATCACAAACACTACCACTGCAAATTTTGTTCCTAAATGTTATGTTAGATGTCTTTGAGTCTGTGATGGTGAAGTTTATAAAAACTGCACATGGTCGGCAAAGCTATCGAGTGCGTAAAAAATTGTTAGAAAGGGTGGAGAGAACAAATAAGGATTTCTTTTTTTCTGCTTTTGTTACATCTACTCCTGCGGACCTGCAAAAACATGAAAGTGAGAGGTTAGATTGTGGATGTGTGTAAAGGCCGGCCGCGGTTTAGAAAGGATGAATGGGCGGTCGTTGTTGTTGTTTCGTGTCGGTGTTGTTATGAGGTTGCGTAACTTCGTCTTCTTTTTTTCTGTATAACAAAGACAGCAATCACAACAAAAAAACATAGTTGATATTGTGGAAATTATGATGAGGATGTTAGTTGTTATGAATAATTGGTAGTGATAATGGTTCATGGTGTAAGGAGTTCTATTGTGAGAGAAGTTTAGTGAGGAAGATGATGGTATCGTGATTGTTGGAATTCGTCGTATGTTTGTGGATCGGTTGGAAGCGGATGCTCTTATTCTTTGCTCTTAATATTTTCCTGCAAAACAGAGTCAAAGATGATAAGTCTGAAGATGGCAGAGGGTGTTCGTCGGGAGGAACTCGCGGCGGGAGGCGGCGACGAACGGAGGTTGTCGGTTTCGTGGCTTCGACGGAGCTGCTGATGCGATGATGTTTGGGAATTCCATATCTCATTCTTCTTTGTTCTTTTGATACATGCTGAAAGACAAAAAAACAAAAAACAAATATTGTTGTTTTGAAGGTTAATGTTTGTATAGTATCAGGGTTCGTAGTTATGGTTTCTCAGAAGGTTAGTATTGTTTTGTGAAGGTGATAGTAATGTTGTGTGAATTGATTTGATGAACAAGTTTGACTAAGTACAGGAACATAATATGGAAGAATGAAGGAGCCAAAGTGATAACACGTGAGAATCGGCCTCTTGACTAAGAATAAGGATTTGTATGGGAATTTGTGCATGGATGTGAAAACAGGGTTAGTGGGGGAGCCTCGGTTCCGATCCCTAGGTTTTTTGTTGTTGTTATATATATATAAGAAGAAAAAAATAGGTTAGAAAGACAATGGACTTGTACCAACTTGATGGATTTGTACCAACTTGAGCCCAATGGATCTTTAATGAATTGAAAGAACCTTATCCTT
>Vvg_1-10k_transcript/31336 full_length_coverage=2;length=2083;num_subreads=60
GAATTAGGGTTTGTAATGTGACCTTCGAACTCTTCTGCAAAGCCGATACTCCTTCCTTCCTTCTCCGATCGCGGCGGCGCGGTGGTTCCGATGAGATCCTTCTTTCGTCGTCTTGACCAACAGAGGTAGAACCGCGTCCTCTCTTTTCCCTTACATCTCCCTGCCTTGAATCTCCGGCGAAACTTCAACAATTACCGCTGTGAACTGATGACTAGTCGACACCTCTTTGAGTCAAATGATGATTGGGAATAATGTTAGAAATACTTGCGACGACTGAATTCAACAACAACGGCGACGGCGCCTCTCAAATTCTGATGTGTAGAGATAAGTGAAGAGCGATAGATTCGGAAACAAGGCTTTAGCCATGACTTCAGTCGCGCAGTGTTGTTGATTGATTGCAGATGAATTGTAGAGAAGTTGATTGAAGATAGTTCTTTGAAGAATTCATGATGATGTGATGAAGAACGATGAAGATTGGTTGGTGGATTCGGTTATGGCTGAGAATTTTCGGATTCAGAAGTTTGTTACAGGTTTTCTTTAGTGATTGAAGGTGAAGAAGAATGGTTGAATGTGAGGGATTTGAAGAAGATGAATTGAGGTGTGAAGTGTAAAATGGAGAAAATGGAGAGAGTTCAGAGGAATTGGAGGGAGATTGAGTGAGTGAATCAGTTATCAAGATTGAAGGTATAGGATCGTGTGATGATGGAGATTTCAGAGAGAGTTGAAGATGAGAATGGAGGTTATAGGAAAATGGTGGAGGAGCCTTGAATTATGGAGGGAGATGAGAATATATAGAATGAGAGTGAGAGGATTCAGTTAGTGGAGAATGAGTATGAGCCATAGGATTAGAGAGAGTTAGTTAGTGAATTGATGGTGTGAGATTGAGTTGGTTAAGATGGTTATAAGTTGGTTATAGGTTTGTTATGAATCAGTTAAAGGTTGTTAGGATTGGTTAGAGAACTGTTAGGGATGTTCTAGGTTGTTATAATTCTGTTAGTGAGTTGGGTTTGAAATAGGTTAAGGGTTAATTATAACTGTTAGGAAGTTACCAAGGGATTTTGACAGTTAGAATTAGTTAGGGTTACATTGGTTTGAAACTGAATTAGTTATGGGGTTTAGAAATAAGTTGAAAAGGGGTTATGGTTATTGGTTAGAAACTGTTATTTAGTTAAATGTGGTTAAGAGATGACTTGCTATTTGGTATATGCAAACAATGGAAGGGGTATGGGCTGTTATATGCAGGGTGGTTTATTGAATGAGGGTTTTTTGAATAACTGAAGTTAGTTAGAAATTGGACAATAAATTACATGGTATATGATAAATCGGAGGAAGGTTCGCAAAGACGACACAGTATTAAATAGCTTATGATCTTGTTGAATGAATGGAAATGCGAAGCCGGATATCAATTGTTGCTATTTAACTGTTACTGAAACTTGGTGTAGAACTTAGTATAATAACCTTGATTGTATGGCTCCGTTGCCGGGCTTATGCTTTGAACGACTGAACCGGAATTGCAAAGTGATGATGTGCTGTGGCAGAACTGACATAGATATCGACTGCGTCGAACCGTGAGTAAACTTGAACTATTTCTTCTGTTTTCATTTTCTAAACTGGTGTATATTGGAACTATGCAGGCATGGTATGATGGAAACGGCAAGTTCGTGTGACAGTTTGGCATGTACGAAAATAGTGGAACTTGGATTTCAAATTAGCTTCGAAAAGTGGTATTTTTGTATTGCAGGGCTGCTGTTAACGACGTATCACTGTGTCGGCTCGCAGCACGTTCGCCTCTGGCCTGGCAGCAAGTATATAGCATGAATGGAGGTCCTGTAATGGCCGTATGATGCTGAATTGTGATAGTTGCAGCAAGTTCTATTGTTCTTTTTTTTTGGTTTGAAGTGATGTAATCCTTCCCTTGCGATTTGCAATACCTTTGTAATAAATAAGGGCTATGGTAATTAGTTGGTAGGCTCGGAACCTTGATGGGTGAATGGTGAATGACACATACTTTCAGGAGCTTGTAATAAATCTTATCCTGTAATGAATCGTGATAGCTATTTAAATGAACTTTGTCTTGAAGTGG
>Vvg_1-10k_transcript/31614 full_length_coverage=2;length=2071;num_subreads=60
ATTGCATATTACTAACTTGATTTTTCAGGTAGACAGATATCTTCAGCAAAGATATTCTCACTCACATGCAGTGTTCAACCTGAATCCTATTCAGACAAGCAGTCCTTTCAGATACAATCAAACCAAAGATTCACTCTGAAGAACTCTCCTTCTCAACTCGTTATCATCTAACATTGCTAGTCTAAGGCGAAACCTCAAACGGTTCCAGAACGATCTAACATTACAGATCTAAGGCGAAACCTCAGACGGTTCCAGAACGATCTAGCATTACAGATCTAAGGCGAAACCTCAAACGGTTCCAGAACGATCTAGCATTACAGATCTAGAGCGATACCTCAGGACGGTTCCAGAACGATCTAGCATTACAGATCTAAGGCGATACCTCAGACGGTTCCAGAACGATCTAGCATTACAGATCTAAGGCTGATACCTCAGACGGTTCCAGAACGATCTAGCATTACAGATCTAAGGCGATACCTCAGACGGTTCCAGAACGATCTAGCATTTCAGATCTAAGGCGATACCTCAGACGGTTCCAGAACGATCTAGCATTACAGATCTAAGGCGAAACCTCAGACGGTTCCAGAACGATCTAGCATTACAGATCTAAGGCGAAACCTCAGACGGTTCCAGAACGATCTAGCATTGCAGATCTAAGGAGAAACCTCAAACGGTTCCAGAACGATCTAACATTGCAGATCTAAAGCGATACCTCAGACGGTTCCATAATGGTCAACTTTCAAATCCTTCATCAAGATATAATCAACGGATTCATTCTGATGAACAAACCATCAACACATTGTCCAGGTGGCATCCGAAAGCCCATCTCAGGTAATGTTTCAATCTGCCAACAACATTTCACAGACGACATTCAAATGCAACTTCCAACATCTCTGCTGATCAAGGTAAGTGCAAATTTTCAGGGCATCTAATTATTCAATCATCTTCTACCTTCAGATTTCAGACAATCTCTTCAGGTTTAAGAAGATTGAATAGGGGCAACTGTTATACCCCAAAATTTGCCCACATCTCTTTTCAAGAAAACTTCAATCTGAAAATCAAGAGTTTCATATAAACATGGATTTTTTTCAATATCCTAACATATGAAGTGCTTAATTTTCAGAATGCTTTTCTTACACAGTAACTTGGCTAGCAGTGGAATTTATTCTTACGCAAACGCCAAATGCTGTTCATTACATCACAAATGCTATTTATTTATTTACAGATAAATAGTACTAACACAATTCTTGCAGAGTTAACTCTTTTTGCAGGCGCAGAAGCAGGAAACTCAGACTGTACTGGTAACAATTGTTTTTGTTTCCCACTAACTTTTGTACTATATTCCTATATTTTCAAAATCTTTTCAAATCTCTTTTTTCAAAATCAAATCCTAACTTTATTCCTACACATCTCTCTTTTTCCAACAATATCATACACTTTCTTTCAAATCTCACTTCCACTCAAATTTCCTTTTGTACGGAATCACATCATTCCCCAACGTCTCTATCATCTTTCCATTCTATAAATACCTCTCATTCCTTTCATAAATCTCACATCAAATTCTAACTCATCTCTCAAATTCTACCTCATCATCCATTTTCTCTTCTTCCCTAGCAAGAATGGCAAACGGATAGAGACACTGCTCTTACAGTCATCACCATTGCTACGGTGATCATGACTTTCTTCTGCCTACACAGTCCTGAGAGTGTGGACCTGCAATGGTTGCACTCCCACTCATCTACATGTTATTGTGCATAGCATGGGTCATCAACCGTCATTCTTAAAGTTTGCCGTGTTTCTTATTTTCTTAAATGTACCGTCTACTCGTCGTACTGTTCAATATAGTATGTAATATTTGTACTGTCAGTATTAAATGTTGTACTATTTGTCATAATATTGCTTAATTACTAAGGTAATATTTTGTTCTGCCAGTCAAATATTTCTATTTCTGTGCAGTAAATGATTTTCAGGTTCATTATCGGTAATTTTGCCCGCATACCGTAAATATCAGTTATTTATAATGTCTATGTTTTCTAACAAGTCATGTAAATAAACTTTCATGCTTCACACC
>Vvg_1-10k_transcript/31915 full_length_coverage=3;length=2057;num_subreads=60
CATAAATCATAAATCATGCATCATGCATCACATTCACACTCATGCATCACATTCACACTCATATTCATATTTACAATCATATTCATAAATCATGCATCATACGCATATTCATACACAACATAACTTGCATATTTCTCCTCTAGCTCGAGGATCTCATATCCTACATGCATCATAGACATCGCATATTATTAACTTGATTTTTCAGGTAGACAGATGTCTTCAGCAAAGATGTTCTCACTCACATGCAGTGTTCATCCTGAATCTTATTCAGACAAGCAGTCCTTTCAGATACAATCAAACCAAAGATTCACTCTGAAGAACTCTCATTCTCAACTCATTTATCATCTAACATTGCTAGTCTAAGGCGATACCTCCGACGGTTCCAGAACGATCTAGCATTTCGGATCTAAGGCGAAACCTCAGACGGTTCCAGAACGATCTAGCATTACAGATCTAAGGCGAAACCTCAGACGGTTCCAGAACGATCTAGCATTACAGATCTAAGGCGAAACCTCAGACGGTTCCAGAACGATCTAGCATTACAGATCTAAGGCGAAACCTCAGACGGTTCCAGAACGATCTAGCATTACAGATCTAAGGCGAAACCTCAGACGGTTCCAGAACGATCTAACATTGCAGATCTGAAGCGATACCTCAGACGGTTCCAGAACGATCTAACATTGCAGATCTAAAGTGATACCTCAGACGGTTCCACAATGATCAACTTTCAAATCCTTCATCAAGATATAATCAACGGATTCATTCTGATGAACAAACCATCAACACATTTTCCAGACAGCATCTGAAAGCTCATCTCAGGTAATGTTTCAATCTGCCAACAACATTTCACAGACAACATTCAAATGCAACTTCCAACATCTCTGCTGATCAAGGTAAGTGCAAATTTTCAGGGCATCTATTTATTCAATCATCTTCTACCTTCAGATTTCAGACAATCTCTTCAGGTTTAAGAAGATTGAATAGGGGCAACTGTTATACCCCAAAATTTGCCCACATCTTTTTTAAGAAAACTTCAATTTGAAAATTAAGAGTTTCATATAAACATGGATTTTTATATCCTAACATATGAAGTGCTTAAATTTCAGAATTTTTCTTACACAGTAACTTGGCTAACAGTGGAATTTATTCTTACGCAAACGCCAAATGCTGTTCATTACACCACAAATACTATTTATTTATTTTACAGATAAATAGTACTAACACAGTTCATGCAGGGTTAAATCTTTTTGCAGGCGCAAAAGCAGGAAACTCACACTGTACTGGTAACAATTGTTTTTGGTTTCCCACTAACTTTTGTACTATATTCCATTATTTTCAAAAATCTTTTCAAATCTCTTCTTTCCAATTCAAATCTCAACTTTATTCTACACATCTCTCTTTTCCAAACAATATCATATACTTTCTTTCAAATCTCACTTCCACTCAAATTTCCATTTGTACGGAATCACATCATTCCCCAACGTCTCTATCATCCTTCCATTCTATAAATACCTCTCATTCCTTTCACAAATCTCACATCAAATTCTAATTCATCTCTCAAAATTCTACTTCATCATCCATTTTCTTCCTTCTTTCCTGACAAGAATGGCAAAACGGATAGAAACACTGCTTCTTACAGTCATCACCATTGCTACGGTGATCATGACTTTCTTCTGCCTACACAGTCCTGAGAAGTGTGGACCTGCAATGGTTGCACTCCCACTCCTCTACATGTTATTGTGCATAGCATGGTTCATCAACCGTCATTTTTAACATTTGCCGTGTTTCTTATTTTCTTAAACGTACCGTCTACTCGTCGTACTGTTCAATAGTATGTAATATTTATGCTGTCAGTATTAAATGTTGTACTATTTGTCATAATATTGCTTAATTACTAAGATAATATTTTGTGTGTTTTCTGCCAGTCAAATATTTCTATGCAGTAAATAATTTTCAGGTTATTATCGGTAATTTTGCCCATATACTGTAAATATCAGTTATTTATTATGTTTCTGTTTTCTAACAAGTCATGTAAATAAATTTTCATGCTTCACACC
>Vvg_1-10k_transcript/32070 full_length_coverage=3;length=2049;num_subreads=60
GACAACAACAAACACTTCAAAACACCAAATACACAAACTCTCTATTCTTTAAGTCTCTTCTTCTAGCTATTTTAATATTATGATTTTTTTTTATGTGCTTTTTTTTCTCCTTTTTATATAAATATTAGGAAAGTTAATATTGGAGAAAATTGTTTGAGGGAGAGGGAGGAACTATAGTTGTTGACAGAAGATAGAGAGCACTAAGGATGATTTGCATATGAAGATGAAGGATGAATTAATTGTATTTCATTTCCTTTGTGCTCTCTAGACTTCTGTCATCCACTTCATCTTTATCTTTCATTTTCTCACTCTCAATTAACTCCAAATGATTTAATTTTTCTATTGATTTTTGTGAATATAGTTTTATTATCATAAATATATTTATTAATATGTTTACACACATCCACATATCCAGAGATATAAATATAAATCTGCATTGATATTTTTCATTTTGAGATAATTTTTCTTGTATGGAAAAGTTCTCATTCTTCTAGCAAATCTTTTTTTTATTAATTCTAATTTTAGTACAAGGATACTCTAGCCCTTGATAAAATACAAAGGGATGGTGCATAAAAACACAGTATTGACTAAATAAAAATGAGATCTTTTTTAATCATAATCAAAACAAATTTATTGATTAAGCAAAATATGCATCAAATTCTAGATATTTTTATTGGTTGAAATTTTCATTTTTCACTTTGCAGGTTGACATGGACAAGTTATGGCAAGAATATGTTCTTCGATGATGGTGAGAAAATATAGTTTTCAGAAGGATCGGATAGGTGAATTAATAAGGAGTTTACTTGAACAAGTGCAATACTTTCAATGTATCGCTCTTCTTTAAGAAACTAAAATTACTTAAATATATATTTTGCTAATTATAAAACATGAACAATTAATAATATGTCTGCAAATTAAAGCTAAGATATATAAAGATAGAAAATTTTGATAATTTATTTTCTTTTGATAGCAAAACTAAGCATATCATTTAATTTGTTTTTCAGTTTTGAGGTTGAGTATGTTTGTTTTTTTTTTTAAGGCAAATAGTTCTTCTGTTTTGAGTTTGAGTATTTTTTTTTATTTCTTATACTAGAAATAAAGAACTAAGCATGTCATTTAATTTGGAAATATATATTAATTAAACCTTTATACAGGTATTTCATGCATTTTTTCCTCCTACCATAAGAAAAAATTGCTTTAATTTATATTTGATTTTTTGGCCTTAATATAGATGTTAGATTTCATATTGAGTATTTTTTTTTATCTCTTTTGCTAGTTAAAAACAAAATCATTTAAAAGAGAAACTTTCCTACTCTTAATAGTACTGGATTGGATAGGGAAAATGTGAATTTTATGTTGTTTGAAATTACACTTTCAAAAAATATATATACTTTGAAAGTAAGTTTTTTTTTTAAATATATATATAATATATATGGTTTTAAAAATATAATTTGAAAATATATATTGATTAGTCCTTTATATTTTTTAATAAGCCACCCTTTCATAGAAAAATTATTTTTTATTAGTCCTTTATCTATATGGTTGATATATTAATTTACATTTATTTTTAATTGCTCCTTCCATATAAAAAAATGGATCTAATTTTGTGTTTTTTTAGATTATAGGTAAATATGTGAAATGCTAATAAGGATAGAGAACAGCCACACTACCAATTTGTGGAAGAAGGACCAAATAGAAATTAATGAGAATGTACATATTATAGCATAGGAGAAGTAGAGAAGGACCAAAGGGAAATTAAAAGAAGTATCTGGCATAGGGTCCAAAATGGTCAGTATGACATAGTGTAGGGCATATTGAAAGTCAATACCCCACAATTGTTCACTGATTCGAAGTGTGACCACTCTATATATTGGTCAATAATGTACGGAATATTTTGTAATATGGGGTCTTTAAGTTTCTTAGTGGAGAATGGAGATAATATTTTTATGTGAATATATCTAGTAATTATCTGAACCATGCACCATTGTATTTGTCTCAATGTAATTTGATAAATATATAATGCTTAGAATGGAGATAATATTTTATGTG
>Vvg_1-10k_transcript/32086 full_length_coverage=2;length=2051;num_subreads=60
GATTAGGGTTAGAAAAGGAGTGACCTTTGGGATTCTTCACGAGGAACTTTCCTCTTCTCTCGGACGGAAACGGCGCCGATGCCTCCCCCTCCGGACGAAGCTAAACGGCGAAGACTCCTTCTGAAACGCCGGCGGCCTTACCCAACCTTCTCTGTCTCTGTTCAGCTCTCATCTCCGGTGACAATTCCTCCATGACGCTCATCGTTATCACAATTCAACACGCGAGCATGTTCAGAGCTTGAGCTTAAGGTGATGGATGCGATGATGAGCGATGTTCTCAAGTTAAGAGGTTTTGCGGAAGCGATTGAAGATTCGGTGAAGCCGATTTGCTGCCGATAATGATTGAACGGAGTCGCAGATGAAGATCGTGGTGATGAAGATGTGCCGAGTGAAGAGGAATCGTAGAGGGAGAAGATAATCGGCGTTACAGTTGTGTTTGATTGGAGTGTGGAGAATGGTTGCAGATGGTGAGAAAAGAATGGAAATGGTGAAAGGTTGAGTGAGGACGATGTTGAAGGTTTGTGGAGAAGAAGGGGGATGAATGTCGATTGTGTTGTTGCAGTAGAGCAGTGAAGTGGAGAACTAGAAGTGAGGAAGAATTGTGTGGTCTGAAGATATGAAGAATGGTTAAGAGTGTCAATGTGGATGAAGATGGTGGTGACAAGTGAAGTGAATGGAGGAGATGGAGAAAGGTTCTGAAGATGATGAATTGTAGAGATCAATGAAGAAAATGGTGGAGGAGATGTTGGTGATTTGTGAAAATATGGTGGAGAAGCTTGAAGCTGATTGAAGGTCCATTTATATAGAGTTCCCAGGTTAGTTACTCTTCTCCCTTTTTCTGTTATAATTCAGTTTCCATTGGTTAGAGGTTGTTAGGATTGGTTATAGTTGGTTAGAGGAGTCACTGATTCTATTAGAAATGGTTGTTATCAATCTGTTTTCTTTTGTTAGTTACAAATTGAAAGAGTTGGGTTTGTTATATTGGTTATGAAATGGAGGTTATGGCAAATTGGTTGAACTGAAGGTTATAGTGAAGTTAATTACAAATTTGAAAACAGTTAGGAGATGTTAGGAAAAGTATTAGAAAAGGTTAGAATTAGTAAAGGTTTTGATAATTGGTTAAAAGGTGTTTTAAGAAATTGGTTAGTGGTTTAGGAGAGGAAATTGTTTGCTGTTAGTTATATGGACAGTTTACTAGTTTGTTAACTTGCAGCCACTGAACTGTTAGTTAAAATAGCTTAGCGAAGCTCCCTTCGAATTGCTTAGTGTACGGGTCCTGCTTATATGTGTATGTCGAGTCTTGATTTTGTGTTGGAGTGATGTGTAAGTTATTTTTCTAATCTGAACTGAATTGAGCTTGCGACTGACACAACACCGCTTAGTCTGAATTTAGTGTATGCCTGGATCAAATGCCTGTGTGTTGATTGTAAGTATTGAATACGATTGTATATGTCTGCTCCGTTTTAACGATGACACAGTAATATAACTGACGCGTGTATGTCTCTGTTGTGCAGTCCCTGTTTAAGTGATCTTTATGCATTTTTACATATATTCAGATATGGTTGAAGATGAGTTGAATCAGACTTGTAGGAGTTCAAGGAGGTTCTGAGTTTGACAGTAGCAGATCTTTTTCCTTTTTCTGGTTTGATGTGCAGGTTTTGGTTAATGTGCAGCGCCTGGTTCAGTTCGATGAGGACGACGTATCGAGGGGCTGTTATGTTGCAGGGGACATGAAGGTGAACTAAGATGAAAAAAGCTTTTGAGAGAAACAAATCCAATGAGGTCGAATTGAGTTGGTTAATGTCTGAATTTAAATCAAAAAGTGTATTTTTGTGTGTGTAACTTTCATGGTTTTTTAATGTGTAATGAAGGATGATGATGTAATACAGTTTGTAATGGTCCCTCTGGTATAAGTATTGTGATGAGACCTATGATGAATTAGATTGAAGTTGAAACGGATTAAATTTATCGAGAATGGATTGGGTTGTAATGATGGACAAATTTGTGAATGATATAGATTTTTTTTGTAATGGATAGCTTGGATTTATGTG
>Vvg_1-10k_transcript/32251 full_length_coverage=2;length=2045;num_subreads=60
GAAAATTAATTAATAAAAATAAAACAGGATAATTTGAAATTGGGAATTAGGGTTGCGTGGTGACGATACAAGTTCTTCAACTCAGACTCTCCCTCAAACGACACGGTGAACTTCGCTCTTATCTCCGATCAAAAACACACAGCACCATCGTGACTCGAACCACGAGCGTCGCTCTCCCTCGCCTCTCATCTCAACCTCAGATCCTAATTCGTATCTCTCTCAGATTTATTCAATAGGACCCTAAGTTCTACATTGATTGAGAACGATCTGGTCTATGAAGAACAACGAAGACTCAGAAGCGTACCTGGAGTGAAGATCGTGAGTGAAGGAACAAAAGACCAGAGGGGAGACAATAATCTTCCGATTGAATGCGAAATAAACGCGAAGACAATGAAGTAATCTTTTCGGCGAGTCTTCGAGTTCTTTAGCTTCTTCTCTTTGCGAATCCTCCTTCTTCTTCTACTCTACTTTCTATTCTTCTGCTTTTTGCGTTTCATGCTGCGTTGTATGTCGAATGTTCGTGAGTGAGAAAAACTGAGCGTGATTACGAAGGTTTGAAAATTGCCGAGGGAGAGTAACGTAGTGTGAGTTGAATTGAAGGAGTGTGCTATTGAGATATTGAGTTATGGATGAAGGTTTAGCTCAATTGTTAGAGTTTCAGAGGTTGAAACTCTAGCAACAATGGTGATTGAGTGTATAGTGAAGGTGAAGTGGAGAGAGTTAATTGAGGAGAAAGAGGGATTGCAGAGAATTGTGAGAGAGTGGTGGTTATGGAGTGAGCGTGTTGAAGTGTGAAGATGGAGAATGAGTGTGTGAAGAAGATGGCGTGAAGGGAAAAGTGAACGTGAAGTGGAGATTTGAATATATAAAATGGAGGGAAGAAAGTTAGTTAGAAAGGAAAGGATGAAAGCCTTTGGATTTGGAGTGATTGAAGGGCTCTGATTGAGTCGGTTAGGGAGGTTATGCTGAGTTGGAGATTCTGTTATAGTTAGTGTGTTAGAAGTTTGTTACTAAGAAAGTTAGTTAGGGCTGCTGTTAGTTATTGTTACAAGTAGTTAGAACAGGTAAGAATGAACTAGTTATATGTCAGTAGGTTAGAAAGTGACTGTTAATTGATTTCACACCTGATTCTCCTCTCTATCACTGCTGTTACATGAAGTGCAGAGTCGGATTAATGTCCTATTTTTAGTTTTCCTCTTCTGGTTGGTTTGGAAACGGATATGGTAGCTGTCGGGCTGTACTGGTGATGATGATTTGATATTGCAGGGCTGATGGATTTGTGGGGTTGGATGCTGCTGTTGCTGTTGATGTAGCTGAGGAGTTATGCATCATGGAAGGTTGCCCATTCTGAGACAATCCTGACAACTGAGAAATTATGAAAGCAAGGGATGATGAACTGTCTTATAGTGACCTTGATATTGTTGTTTTTTTCCTTGATTGATCATGATCTTGCACTTGCTAAAATTGTAAATTTGGTACTGATCTTCGTAGGTTATGCAGGTTTGCTACTGAAACGGTTCAGAACTGGAAGGTTTGTAGTTGCGACGCGGAGTTGAATTCGGCTTATGGAACTTACAGTTTGGCTTGAAACACGGGCTGTAGATTTCTTGGTGATGACGGTTGCTCGGAGTTGGAAGTGAAACTGCAGATTAAAGGCCGAGACCGAAACTGTTACGAGGGTGGAAGTTCTGTTTTGGCAGTTAGTTTTCGATAAGCTTTTGGAGCAGGTGAGCTTGAAAGAATGGAGTAATTGGCTTTTTGGATTGGCCTTGAATGCAGTGTTGGTTTGAAACTGTTTCATTGTGTTTTTCTGGATGAAATTAGAGGGCTGGAGTTTGGTTAATTATGTTAGGGATGTTATAAAGTCTGTGATAGGTTAGCAAAGTTAGAAATGCTTGTAGAATTGTTATGGAATCAGTTGGTTAGGATGTAAAGCGTTAAGTCATGGATTTTGGTTATTGATGCAGTAGCATTTTGCTGGCAGTAGTTTGGATTTATACATGTATATGTGGGAACATGATAATAGAGCTTGGATTTTGGAGGAC
>Vvg_1-10k_transcript/32523 full_length_coverage=2;length=2003;num_subreads=59
GATCCATTCATCTGATTTTAGGGTTTCGTACTCTTTTCGTACCTCCGTTCTCTTTCAATTTCCGATAGCCTCCTTCACCTATCTCCGTTAAACGTCGATCGGCACCGGAATTATATTACATATATATGATGGAGATTTACACGTCGATAATGGTTTCGTTCAGATCCACGGTGCATGGATGCGATCTTCACGATCGTTTTTGTTTCTGGAGTTTTTCATCTAGAGATCCATGATTCTTTGTAAATCAAGGCTGTCGAGGTCTTTTGCAGGTATGGAGGCCGATCGTCAAGTATATCGGAGACAGATCTATATTCAGCTCTAGATCTGTAGGGGCTCTATGAAGTTTGATACATCATATAGAGATCATAGAGAGATGTTGCAGATCTTCTATGTGTTAATTATGTATATGATTGAGAGCTTTGAGGGAGTGGTATAATGAACGTAGGATGTATCGGGATTATAGGCTTCTATGCGCTCTTGTCATCCGATCCGACCTTTGCCATGTCAGGTGCGCTTGCTTGGCAGGTCAAAAAAAATTAAAATAAAAAAGATTTGTTTGTTTTTGGGAGGGATCGCACGGGGATTTTGCCCGGGATCTCTCCCTCGTGTGGTGTTCGCCTCCTTTTTTTATGCTTCTTTATTATTATGCTCTACTCGCCATAGCACCATGCATAATCGTCCAAGAAATTCTCCATCTCCATATCAAGGTATTATTCATCAATTTTCAATGGTAAATAACAATCTAAATTAATATCAATTTAGAGTAGATATCAATTTAAGTATCAGTTCTCGTTGATCTGTTATGAATCAGTTTTAGGCCAATTCAGAATTAACATTTCAAAGCTTCCTAATAGAATCTAAACTAACTAATAGAAATGTTTGTAGGATGTTTTAATTAATAACACCATTCCAAATACAGTCTAAACTAACTAATAGAAATGTTTGTAGGATGTTTTAATTAATAACACCATTCCAAATACAGTATTGTTACAGTATTGCTGTTGAATTAGATATTAGATATGAAATTTGTTGTCTAGGTTAGTTTTCAGAACTTCAGATTAAATTGGAGTTGAGAACATTTTATTTTGATGTACATATTTGTTATCTTAAATTACTCTTAAGCTTGATTATGGATATGTATTAGATGTTCATTGTAAAGTTACCATCTATTAATTACATAGCCAGGACAACAACGCTACGCTGGTCAACAAAAATAATCCTACAATTCATTCCCAAAAATCAATTATACAAGAGAGATTGGGAATAATTATTCTTTATTATCATTCCATCCAACGGAATTTAGGATTTCAGATTTACACGATAATGGTTTCTTTCCGGTACCACCTCTTTTGGATTGAATTTTGTTTTGGCTTTTAGGTTTTACTGATAGGTAATTTTTATTGATTGATTCTGTTTTCTCTTTTTTAAATCCAATTTTCCAGATGGAGATCCACTGTGCAAAGGTGCTATCTTCAAGCCATCTTGGGAATATTCATGGAGAACTCATTGATACTTTTGTAAATCAAGGCACTCCAGGTTTTATTTGTAGGTGCTCTATGGAGTCAGATCTATATAGTTGTGCTGCCAGGTTATATAATTAAGGATGTTTCAACTCCTGAACTGTTGCCAGTTTATAATTAAGCATGTTTCAGCTCTTGAACTATAGGCGATGTATGGAGTTTGATAGGTGACGGGGGTGTATGGAGTTTGATATTATGTACATGATTGAGAGTTTTGCGGGAGGGATGTAGGATGTATCCAGATTATAGTCCTCTTCCGACCTTTGCCATGTCAGGTGCGCTTGCTTGGCAGGTCAACAAAATAAAATAATAAATGGTTGGTTTTTTTGGAGAGATCGCACGGGATTTTGCCCGGGTTCTCTCCCTCGTGTGGTGTGTCTTTTTTTTTTTTATTGTATTACGCACCCAACTCTCCATAGCACTGTGCATATCTCTTATTCCATCTCAAGGTATTATTCATATTAATTTGGTAAATAACATTTC
>Vvg_1-10k_transcript/32701 full_length_coverage=2;length=1987;num_subreads=7
GAGATCGCCTCAGCAGTTTCAAGGGGTTCACCCATTTTCTGAACCTTCTCCGCCTCTTCTTAAATTTCAGATCTATTGCGAAACTTCTCCGACTGCCTTCAATTGATACAAGATTTTGACAGATCTGATGGAGTTCTTTACTCTGATGGTCCAATTGATACCGGATGTTCACAGATCTACACAGATTGGTCGATTGATGCTAGTTCTTCACAGATCTGATGGTGATCTACACATCGATGGTTCAATTGACACCAGTTCTTCACAGATCTGATGGAGATCTAAACTCCGATGATGGTTTTGTGGAGGTAAGACCTGCTTTCTATCTTTTTTCTCGTTTTATTATAATTTTTCTGTTTTCTTATAGATCTGAATTTTCGTCCGTCCGATCCACGGTGCAGAGGCGCGATCTTAGCGTCCGTTTTGGTTCCGGATAATTCATTGAGAAGTCCTATGCTCGTTCGTAATTCAAGGCTCTGGAGGTATTTTTTCAGTTGTGGTGCTAGATCGATGAACAATCGCTGATGAGTCGTTGAATTATATCGGTTCCACTTTGTAGTTGCTTTCATGATTTATACCTCCAGATCAACGGCTTCCAGATACATGTTGAAGATCTCAATTTTTGTAATTATATGAATGACCGAAAGCTTAATCGTGGGGTGGGGAGTTTATTGGATGTAGGTTGTTTCAGGATTTACATATCTTGATTCGCTGAGCGTTTTGAGAATTGAATCTTGATTGATCTTGTCATCCGACCTTTGCCATGTCAGGTGCGCTTGCTTGGCAGGTCAAAAAAAATAATAAAAAAAAGATTTGTTGGTTTTTGGGAGAGATCTCACGGGGTTTTTTGCCCGGGATCTCTTCCCTGTGTGGTGTCTGCCTTGCTCCTTTTTATATTACTTTTTACTCTCTCGTATCTCGCTCTAGACAAATCGACCATTCGCGGTACACTTGCATCGAGGAATTTCTCCATGAGGTATTATCTATCGAATTTCTTTCCAGTTTTAATTTCGAATTTACGTTAAACAGTAAAAATTAAGCTATCATTTAATAAAATTTTAAATCTATAATTTAATAAATCATAGATGAAATTAATTTGGTAACAAAAATCAACTATTCGTTATGAACTTCTACTTGTATCCATGATCACTTGATCGACCTTGTTTAGATGATATTATAATAATTGATTTGATTGTTTCATGTCTTTTGACTTACACACATCATTAATCTAAAGTTTAAAGTTAAGGTGAATTAAATCCTAGACGGATTGTGGATTGTTGTATATTTTCACATCATGTAAATTAAGTGCCGTTAAATCTTCTCTCGGGAATCTATTGTTAAGAATTTAGAGGATCTTCTCTCGGGAATCTATTGTAAAGTGCAGTGATAGGTCAATTGTTAAGAATTTAGAGGATCTTCTCTCGGGAATCTATTAAATCTATGAAAGGAACGATCATTTTGGATTCTCTGTGTGTAGATGCGATCATGAAGCCTCGTGCCACCCAACCCACAACTATCAGGGAATTCTTTGGCTGTTAACAACGTGAGGCTCTAAGCCGCAAATATTATTAGTTAATTCTTTGAAGCACGGGTTTCCGTTTATCCTTCCTCTTAAATCATCAAGGTGAAGATGACATTGACTCTTTCAGCGTATGCTAAGTATTCAGTATTGAAATTTATCATTGCTCTATTGTTCTAATGACTCCATGCATTTTCAATCATTTATCCATTTAAATTCATAGTTTATAATTAATTTCAAGTTTGAAGTTATAATATTGACTATGTTATATCCTATTATAACTCTGTATATTATCATTGTAATCACTCTATCTGGAGTCTGTTGTATTATTGTAATCTGTTCTTTGATAACATTCATTCCTACCGGGCTCGGTTGCAACATGCCTGTGTCTAGGCATAAGAAGTGTCTGGGTACATATTTTGTTCCTGCTTATTCAATACATGATATAATATATTTTTTTTTCGCAAGTCT
>Vvg_1-10k_transcript/32706 full_length_coverage=2;length=1951;num_subreads=60
GACACCAAAACTACTATACTACTAGCTTTCTCACTTCTTCCTCTTCTCTTATAGTTTTCATGTTTCTTTGTTAGAAGGAGAAATTCTTCAAATCAAAGAAAACTACTTGAAAAAAATAAGAGTTTCTAGCTACATAGTTTCTTGAAGGGGAGTGAAGAAGAAATTCTTCATACCTTGGTGGAGAGTTCCAAGAGCTTGAAGCTCATCTTCAAGTCTCCCTAATATCCAAAGAGGTGTTATGGTATCACCTTCATCAAAAGCCTACAACAAATTCAAAAAAAGTTGGTAGTAACAACAATTCAAAGTTTTCTCAAACAATAATCCAAAGTTGTTCATCATCAAATCAAATTCACATTAATAAACAATTTGTAACGGATCTAACGTTGTAATAGCAACAATCAACATAAAAATTCAGCAACCACCACAGTTACAATAACAATCCAAATTGTTCTTCAAAAAAATCAAAATTCAGCAATACAACAGTTGCAACAAAATCACGGTTCAGCATCATAACTCAGAGACAAAAATTCAGCAGCAGCAATCAGTTACAACCCTGATTCGCGAATAAGCAGAAGCAGAACAACCGACATATACCTGCAACACTAATCCGGCTAAAACCTTCTCGCCGCAGGTAAATCTTTCTGCTTTCACTCTCAATATTTCAATTAATCAGTGTTGTATCTGCAGCTTCCAATCGGTCCTACAAAAAAACAGAACCATTCGAAGAACTCAACAACAGGAAGTTCACAAATTTTCAGAGAAGAAATTTGAAACAACATCAACACAGTAACAACAGCTTACAACAAATTTCCAGAAACAGAATTAACACATACCTCGGTAATTAAAACCGGCAAAATCTTGCTTGCCGTAGGTAATTCGATTCCCCTTTCACTCTAAACCCTGCTGTTAATTTTTGTTATACCTGTAAGTCGCTCAAAACCGAATACAGAGAGCATATGTTATTATTGTTGAAACAGAGAGCATGTGTTATTATTTTTGAAACATAAAAACCGAATCGTACCATGGAAAATAAATTGAGAAAGCAATACCTGGTTTTATATTTCTGAAATCGGTTCACACCTTAAATTGTTATTGTTGGTATGAGCTTCGTTCCTCCTCCATGGCCACCGTGAAATTTCCGCCGGAGGTTGATGTTGTTGTTGTTACGACGCGAAGAGAGATAGAACACCGTGAAACTGTGAGCTCGAGAGAGATAGAGGCCACCGTGAGCTGTTGTTGTTGTTTGCCGCAAGTGAACCGAGAGAGCAAACAAGTGAACACCGAAAGCGAGAGAGCAGAGAGTGATTCAGAGAGGGAGATAGTCAGTCGCGAGTGAGAGAGAGTAGGCTTGTTGTTGCTGTACAATCACGAGCAGAAAAGAAGAGAAGAAATTTTGTTCTGTTCTTCTATTGTTTTTTGTGTGAACGAGTGAAAGAGAGAAGAGGCGCCGCTGCTGGCCCTCTTGTGATTGGTTTAGGGTTTCACAAACCCATCTCTTGTTTACCATAGTTGGGCGGATCCGGGTCACACTGACCCGACCCGGTCCGGCCCAGCTCCTTTTTTTTAAAATTTTATTTGTCTATCAGCTTTTCACCTTGGGCCTGCACCTCCCAATCTGTTTTTTAACCTCTGGCCCAATCATTAAGTTTTTTTAACTATTTCTTTTAGTTTTCTTTAAGAAAATTGTTTGCATTAAAAAAAAACTTAGTATTTAATATAGCATTATATTTTTATTTTCTAATCCTTATTAAAATGACAAAAAAATATGTTTTTTAATATTTTCATATGTCTATAAGTGTGCTTTTTAATTCTTATTAAAACCAAAAAAACATATATTAGATACATATTTTTATTCATGTTTCTAATTATTTTCTTCTTCTCATAAAAAACAACAAAAAATATATTAGATGCATATTTAAGTTTGTGTTTCTAATTATTTTATCTTTCCATG
>Vvg_1-10k_transcript/32798 full_length_coverage=2;length=2024;num_subreads=43
GGAAGTCATTGTCACCCTTTCCATATCTTTTCATTGAACCCAGATTTGGTTTTTATATTTTATTCTCGTTTAATTTCAACCTTCCCCTTTCGAAATCGATTTCACTTTTAAATCCAAATTGATTTCGTATTTCGTTCTTGTTTAACCTTAGAACTCAAACCCAATCTTGTTTTCAATCTCAAAACCCAAATCGATTTTCACCGAAAGAAATAGCTTTTGAAACTAAAATTCTTGTTTAATCTCAGATCTCAAGTCCAATTTTGCTTTTAACCTGAAAACCCAAATCGATTTTCACCCAAGGGAACCCGATTTCTCTTTAGAACCCAAATTCGTTTTTAACCACATAACTCAAATCCAATTTTGATTTCAACCTGGGAACCCAAATCGATTTTCACCATCAAAACCCAAATCAATTTCAACTTTCACCGTTGAAATTGATTTTTACCTTCACCGCCTTAATCGAAAACTTTTTCCCTCTAAGCGGAATTGAAATAGCCGATTTCCCTCATATTCCCAATCAAAGTTGTAGAAACCCTTGATTTTTCAATTATATTAATTTATATCATATTTATGAATTTTTTTTCTATTGTTTTGGAAGCTGGAAGAGTGAATATACATTGTTAACATAATGTTTTTTGTTTTATCCTATGTATATATAACTATGCTTGTTTTAATGTAATAAATACCTAACTATATTTTTGCTTCAACAGGTTTTGAAGAGTGTTTATGGAAAACTCCACGTTGAAGAACATCTTATAACCATTAAAAAAAGGTATTCCAAACTTTATAGTATCTATTATTAGTAAAACTTGATTTTATATGGGTATTGAGGTTATTTCCAGTAGATGTCCTGAAAACAATTGATATTTTCTTTTTATTTCAAATATATATTTGATAAAATAACTACACATCCAAGTATACAAAAGGGTGTACTTATTTAAGGTTTAATCATCATAAATCATATTTGCTTATGATGTTAGCATATTTTTATACTTGAATTAGTTGCATAAGATAAATACCACTTGTAGTTGCACTAGTAGTTTTTTTTATTGTTGTGGAAATTATCAAATCTAATAGTTTTTAGTATTCAGTAAAATACTAGTAAGTTAGTATTAGTTTGACAACACTTGTAATTAATACCTAGTCCTCTTAAGAATATTCTTTGCGTAAAGGAAAAGAGTCACATGAATAAGACAATATTTAGAAATCATGTAATTAGATAAATGATAATATTAGTCTTTATATATAATTGTACATAAACTTCAGCCACATGGTCAATTAATGCACGTTTAAAGTAATTTTATATGATGTTGTGGAAAGGGTAGTTGTTTTCTACTGGTTATACATTTGTGTATGTCTTGAGAAAATTCTGTGTAATGGCAAGGATATATTGGTTGTTTTCTCTGCAGGAAGAAGGTGAAATCAATAATATCTTAAAGCCACTTTAAGGAGGGGCTCTTATTTGAAAGAGGTGGAAGGCTAACTTGTAGTTAAGACTAATGCTTATAGAGTCCAAGTCACTATTTTTTTCCAGTAGTTCTTAGCTCTAACTTCTTTTGCAGTACAGTAGCTCAAAAGTGACAAACTAGATCCTCTATGCCATACTAGGTCTCCCTACTTTCTTAATACTTTTATCTTCCATTGAAATTTGACACAATTTTAGATAGCATAGTTTTGTTTCTTAATCTTTTGCTGTCGGTGTTAGCCCGTGAATTCTATAAGCAGGTTGAAAAGCAAAATCTTCCCGACCGAGTAGGAAGAACTTCATTGTAGATATCAAATCAGCCAGAGCATCTAGACAACAACTTAAAGAAGCAATTTGTCCTGCTTTATTTGACAGAAATGCTTAGAGAGAAAATGCAACAAAACAACTTAAATTTTGAATCTTTGTATTTTTTTTCATTTTGATTGACTTATACTTCTAAGTATTAAATTTATAATATTAAGTAATGTTAGACATCTTGTGACTATAATATGTATTTGAGTTAGTATTTGAAAAATTTAATTCTCACAATTTATTTGGT
>Vvg_1-10k_transcript/33739 full_length_coverage=2;length=1998;num_subreads=60
GGATCCTCCATTCATCTGATTTTAGGGTTTCGAACTCTTTTCGTACCTCCGTTCTCTTTCAATTTCCGATAGCCTCCTTCACCTATCTCAGTTAAACGTCGATCGGCACCGGAATTATATTACATATATATGATGGAGATTTACACGTCGATAATGGTTTCGTTCAGATCCACGGTGCATGGATGCGATCTTCACGATCGTTTTTGTTTCTGGAGTTTTTCATCGAGAGATCCATGATTCTTTGTAAATCAAGGCTGTCGAGGTCTTTTGCAGGTATGGAGGCCGATCGTCAAGTATATCGGAGACAGATCTATATTCAGCTCTAGATCTGTAGGGGCTCTATGAAGTTTGATACATCATATAGAGATCATAGAGAGATGTTGCAGATCTTCTATGTGTTAATTATGTATATGATTGAGAGCTTTGAGGGAGTGGTATAATGAACGTAGGATGTATCGGGATTATAGGCTTCTATGCGCTCTTGTCATCCGATCCGACCTTTGCCATGTCAGGTGCGCTTGCTTGGCAGGTCAAAAAATTAAAATAAAAAAGATGTGTTTGTTTTTGGGAGGGATCGCACGGGGATTTTGCCCGGGATCTCTCCCTCGTGTGGTGTTCGCCTCCTTTTTTTATGCTTCTTTATTATTATGCTCTACTCGCCATAGCACCATGCATAATCGTCCAAGAAATTCTCCATCTCCATATCAAGGTATTATTCATCAATTTTCAATGGTAAATAACAATCTAAATTAATATCAATTTAGAGTAGATATCAATTTAAGTATCAGTTCTCGTTGATCTGTTATGAATCAGTTTTAGGCCAATTCAGAATTAACATTTCAAAGCTTCCTAATAGAATCTAAACTAACTAATAGAAATGTTTGTAGGATGTTTTAATTAATAACACCATTCCAAATACAGTCTAAACTAACTAATAGAAATGTTTGTAGGATGTTTTAATTAATAACACCATTCCAAATACAGTATTGTTACAGTATTGCTGTTGAATTAGATATTAGATATGAAATTTGTTGTCTAGGTTAGTTTTCAGAACTTCAGATTAAATTGGAGTTGAGAACATTTTATTATGATGTACATATTTGGTATCTTAAATTACTCTTAGGCTTGATTATGGATATGTATTAGATGTTCATTGTAAAGTTACCATCTATTAATTACATAGCCAGGACAACAACGCTATGCTGGTCAACAAAAGTAATCCTACAATTCATTCCCAAAAATCAATTATACAAGAGAGATTGGGAATAATTATTCTTTATTATCATTCCATCCAACGGATTTTAGGATTTCAGATTTACACGATAATGGTTTCTTTCAGGTACCACCTCTTTTGGATTGAATTTTGTTTTGGCTTTTAGGTTTTACTGATAGGTAATTTTTATTGATTGATTCTGTTTTCTCTTTTTTAAATCCAATTTTTATCTTCAAGCCATCTTGGGAATATTCATGGAGAACTCATTGATACTTTTGTAAATCAAGTCACTCCAGGTTTTATTTGTAGGTGCTCTATGGAGTCAGATCTATATAGTTGTGCTGCCAGGTTATATAATTAAGGATGTTTCAACTCCTGAACTGTTGCCAGTTTATAATTAAGCATGTTTCAGCTCTTGAACTATAGGCGATGTATGGAGTTTGATAGGTGACGCGGGTGTATGGAGTTTGATATTATGTACATGATTGAGAGTTTTGCGGGAGGGATGTAGGATGTATCCAGATTATAGTCCTCTTTCGACCTTTGCCATGTCAGGTGCGCTTGCTTGGCAGGTCAACAAAATAAAATAATAAATGGTTGGTTTTTTTTGGAGAGATCGCACGGGATTTTGCCCGGGTTCTCTCCCTCGTGTGGTGTGTCTTTTTTTTTTTTTTTATTGTATTACGCACCCAACTCTCCATAGCACTGTGCATATCTCCTATTCCATCTCAAGGTATTATTCATATTAATTTGGTAAATAACATTTTAAATTAAGTATTGATTCT
>Vvg_1-10k_transcript/33816 full_length_coverage=2;length=1982;num_subreads=20
GGAAGGATCATCAACCTATCTCTTTAAAATTGAAACATTTTCCCCTCATCTAACCTAGAGCCGCCGTCGTTGTTTTGTTAAAAAAACCCTAGAGCCACCGTCTTAGAACTTCTATCAGAAACCAAACATCTCATTTCTTGCTTCTCTCTTATTTGCCATAGCGTTGCAGATCTTTTCGCCCGTTTTCAAATCAAACCATCATCAAGTTCGAATCTTTCACAATATCTCCTCCTTCACCCAAACCCACCGTCATCTCTTACACTGTTTCGCATAAACTCACCACTGTCTCTTGCTTCACTTAACATGCCATTTCTCTTACTAACTATTATACAAAGATTCAAACACTTGAATTGCTTCACTTTAGATCTTTCTCTATTTTGTCCCACAGAACCGAGAAATGGGTTTTGGCTCAACCTCTTTTCAAAGGTGAGAAAAGTTCAATCTTTATCTTCATATTTGAATTTGTGACAGGTAAGAATTGTTTAAGTCGAGTAGTATTTAGAGGTCACTAAATCTATGTACTGTTTTATGATGTTTTAGGGTTTTATTAGGAAATTAATAGGGATTTCTTTATCATGAAAAAGTATTCTGAAAATTGATGACCATTATTGGTTGTTTGTCAGAATTTTGTTTTTTGCAGGAAAAGAAAAGTTTGATCGGTTTTCAATTCAGTTTGGTTCATGGGTTTTTCTGAACAACCCTACGAGGTTTGTTTCCGTTGGAAATCTAGAACTTGTTAGTTTATTGCTTGCTATACTTCTTGAAAATTATGACTTCTATGTCAACATCTATCATACAATAACTTCAACTTCTGCTATTTCAAGATCTCTTCATGAATGTTCAATGAAGGCGAGTTTATCTTTGACATGCATACATAAACAGCAGAAAAATGAACAGAAAAAAAATGTTAGGAAGTGTTACCTTTAACCAACTAATCACATTTCATGTCTATAGATTATTTGTACCTAGTTTGTTGAGAACATTTAGGATTTGAGTAGATGCTTAAGAGGGTTTGATGTTTGTTCTGTTTGTGACTGTAGACAACATATTATATCGAGTTCCATTTGAGTAGAATCGATGTTATAATTACAGGAGTAACATTAAGCAAGTGAATGTATAGAGGGTTAGAGAATTTGTTAGCGGCATCATTGACTTTGTTGGTTAGGTATATTGAGATACCCCTGTTCATATTTTTCAACCTCAAGTTTTAAAAAAGATTTATGTTGAGATTTCTTACTTTTGTTAAAAAATTACATTCACAAGAACAACCGAATTTGTTTTTGGCTTTTACTTTTTCTTGCTAACTAGTTTTATAGGGTATTCTACATACTGGTGCGCATATGCAGAAAAATTTCAAGACCAAATTCATGGTTTAACAAATTTTATAGCAAATTTTTCCAATGTTTAATAGATTTAACAATTGGTTTCATATCCACCGATATTTGAAGTTTTAGAGTTACATGAATATTCAGAAAATGGAGACATATATTAATTGCAGGATGAATCACGTTTAAGAGAAGTACCTTACATTTTCAATTAATTGACTTCTTTTCATCAATTAATTGCAGGATGAATCACGTTTAAGAGAAGTACCTTACATTTTCAATTAAAATTAGTTCGTCTATAGTTAGTCTATACATACATATTATTGAAGTTTGAGTTATCTAATTAATTCTAACATTTAGATTTTATGTTTCTCTTTCTAAGATGACAAGCAACACTCTAATGATGGTAGATTGGATCATCGAAACAGTAACTATGAAGATAATGATGTCGGTGATGATGAAGACGTGGGTGAAGAATGACGTTCAATAAACATGTTACATTTTATTAACATAATTATTAAATTAAGTTAAAGCAATATTTTTTGTAGTTAAGCAATTTTATTGTATTTTTATGAGTACTTAGTAATAGGTATATTGTGTCTTTTTGTTAAATTTTGTAATGATAATTTCTTTATATATTATTTGACGAGTATTTAT
>Vvg_1-10k_transcript/33950 full_length_coverage=2;length=1990;num_subreads=41
GGGGAGACACCAACGATAATATACAAAAACCTCTGCAGAATTAATCCCTCAATCTTACCCAACGCTCATGTAACAATCCCTCAAAAACCAAACAAAATCCTCATTCAACTTATTGCCTCAAACCTCTGTCAAACTTCCATTCACCCAATAACCTCCATTTACAGTTTCTTCAGACTTGTAACCCTTCAACATTTCAACTTTCACCATCAATACAATCACCCTTGAACTCAAATCTGAAAAAACACTTCTCCAAACATCCTCAGCTGAAACCATCATTATCACAGACCACACACTTAAACCTGCAAAACGCACAACAGAAACGCACACCTAACTCAACTAACCTTCCCAATAAATCATCTTCATCATTCAACTCTCACCAAATTACAAACTCACCAACCCCAACACCAGACAGAACCATTTCACAACCCCACGTAAACCTCAACCTAACCGCAACATCAACATAGCAGCACGCAGGAATCGAAGGCAGAAAAAAAGAAGAGCAGAGTCGAAGGAAGAATTAGAGTAACATACCTAGACTCTCTTTTTCAGTTTTGTGTTGTTAATTTGCTCGTTCATTACTTTTTCACCATGGTATTTGTAAACATCAAAACATAATGGAAATTGGGGCTTTAGGGTTTTCAATTGGGGTTAAGGGTATTGTTGCTTGATTATTTCTGATGTGTGTCCGTCCATGGCGTTTTTCTTCTGGAGATCTGATCGGTGAAAATTGTAAGCAATAGAGAGAGCTGTGCGAGAATGGTCGATTGCGAGAGAGATAAGAGGCCAGTGAGTTTAGTTTAATCATTTTTTTCCAGAAAAATCGTGAACGAGAGAGATTGATAGATAGAGGCGATGTTGTTCGGTTGGTAGTTTAGGGCTCTGAGGCTTCTTGGGCCTAACCCGGTCCGGATTTCCTCACCAAGACATCACCTTATTTCATTTCTACACCCTATTTCTCTTTACACTAAAAAATCAACTTCGGGCTTGGTCTGACAAGGGCCCAACGCCTCCTCCACAAATTCACACTCCCATTTCATAGTTTCACCATTACCATCTTATTTTCATTTTAACTTTAGTTTTAACTTTTAAACAAAAAAATAAGTTTTTACCTAGAATAAATTCAAAACTTAAAAAAATAATTTTTTATTCAATAAAACACTCGATCCAACGTCGAGTCTATTTCAAATCTTCTCACAAAAACTTCAAAAAATAATTCAAACTCATTATGTCATTTTCCGCCCAAGCGCGAAGTCTTTTCATTGCCCACGTGCAAATCTCGCCCAAGTGCGAATCTCATTTCAAAAATTGTCTCTTCCGCCCAAGTGCGATTAGACTCATTTCATAAACCCTAAAACGCTTGATCCAATGTCAAGTTGTTATTTCTTTCTTCATTAAATCAAAGTGATTAAGTGACAAGGGGTGCACACCTCTTGAATACCTTCGATCCTTTGAGTCAAACATTAAATCAAAGTGATTAAGTGACAAGGGGTGCACACCTCTTGAATACCTTTGATCCTTTGAATCAAACATAAAAAAATTCATTCTTAATTAAATCAAAGTGATTAAGTGACAAGGGGTGCACACCTCTTGAATACCTTCGATCCTTTGAATCAAACAATTAAAAAATCTTTCTCAAAGTGATTAAGTGACAAGGGGTGCACACCTCTTGAATACCTTTGATCCTTTGAATCAAACATTAAATCAAAGTGATTAAGTGACAAGGGGTGAACACCTCTTGAATACCTTGATCCCTTGAATCAAAATACATTAATTAATTTGGACAACAAGTGACAATGGGACTCGCTCCTGTTGAATACCTTGGGTAAAGGACGCGCTAGGTGAACACCTTGCTCAAATACTTTACTAAACGTCCGCAAACATCCATCCTAAAATCAATCTACAAATTCGTAGTTCTTTCGAACTACAATCGCTCTGATTCTTCCATTGAAGATATGTAGGCACAAGACTCAAATGTCTTGGCGAGCACACT
>Vvg_1-10k_transcript/34034 full_length_coverage=2;length=1979;num_subreads=60
GGCCAATGATCCAAGTGATGACACACCAATGCAATAATTGATAGATATTTTCTGGTTTGAGATCAGAATGGAAAGAGATAAGAAGGTTAGAAAAATAACCATGGTTTAGTTACTTTTAACCATTTGCATTTAATGCAAAAGATGCTAGTTTATCTCTTAAGCCAAGTCATCAAACTTTGGGCAACTTGCAAGAGTTCTGCATTCAGAAAGCTTGGCCTATAAATAGAGGTCATTTCCACTCTTCAAATCACACCAAAACCTCACAAAGCATAGGTTTTCTCTTTCTTTCTTGAATTACAAGTCTCATGGTTTCAAAGAGGTAAAATTCTCAACCTCTAAACCCTTGAAGTTATGGCCAAAGTGATGGTTCTAGCAAACCATAAACATCATATGGGATGTGTTTGAACCACTCACACACCCCAAATCACCCCAAAACACAAAATCATCATCTCACCTCCAAATATGCATAACCTAAGACTTATCATGCCAATTTTTGTATAGGCTCACATCTGTCCAAACTAACACTTCCAACACCTCATATACATCACATATGAACTATCCAAGCACTCACATATGATCTGTAACCTCATAATCACCAAGCTTGATTCACACTTGAAGCAACTGCAGATCGGGTTCCATGGAATGATCCAGATGAATTCAATCCACTCCAAGCATTCTAACATGTTCCATAAGGTCCACTGATGCTGTCCAGATCAAGAAACAACAACTGGAACACCTCTACTGCAAAATTCGATTTCCAGTTTTGGCATTTTTAAGGTAAGTGCATTTGAACTTCAAACTCTATTCTCCATGCATCATAAATGAAATATGAGCATACCATCTTGTTTCTGCACTATCACTGATCAATAGCCCTCAATCAATTGCATCATATCATGATCATACACGATTTCACATTGAATTTCAGTTTTAGGGTTCTTCGTGTTCATCACAAAATTGATCACCTTAGAGTAAAAATAAATGAATTCTGAGATCACCATCATGTTCCTTGTGAAAAACCGAGTGAGATAGACCCTTTGATCGATCAAAACAACACAGTTTTAGAGATTTTAAAATTTCAGTTGGGATGGTGTTCTTGGCGCCATTTTTGATTCAGAAATTTCAAATGCTAAGTTTAAAATATAATTCAAAGAGCGCGTATCATAAACAAGCTGCACGCGCAGCTCAGTTGGTTGTTGTTTTGGTTGGTGAGGGAGAGGGCGTGAGTTCAAGTCCTTGTGTAGACAAAATCCAATTTTTTAACACTATTTTTCTCCATTTTTCTTTACAACTTTAACTAATTAATTAACCAATTAAATTAATTCATTTTTGCTTCATTTTTTAAACACTCCTCATTTAATATATATATTTTAGGAATACCAAAAAAAATCATCAAAAAATATTTATTTAACACACTTTTAATTAAGTTTAAAATGACATGTTTTTTAGGTTTTTTTAATACTTTAAAACATTGATTTTCATTTAATTTTTAAACTAATCATTTGTAAATATTTTTGTGATCAAACCCTAATCACTTAGGTCTTAATTAAGCATTAAAACTTGTTTTAACTTAATTAAGTTGACTTTTGTCAAATTCAAATCGTTTTAAAACGAGCGATCGCGATTCTTTTTCAAAACGATAAACCACTTCTTTTTGATTAAATTCTTTTGACTATTCAATCAATTTTCAAAATGAAGTGGGGCCTCTCGAATATTAGAGAGTGTAAGTCCCACCTCTTTTCCTTTTTTGTACACTTTTTTTCAAAACTTCTTCAACAAAAACAGTTTTTTCAAAACTTCTTCAACAAAAACTTTTCAAACCTTTTTCAAATCAATTTCAACTTCAAAACTTCAAAAACAATCAACCATGTTTTATGAAAATAAAACACGGGCCTCCACATAGGTATAAGTCCCATTCCAGTACATGAAATTCGGTATTTCATTGTACGCCTTTTGTACATATTTTGATCAATTAAAACTCC
>Vvg_1-10k_transcript/34071 full_length_coverage=2;length=2014;num_subreads=33
GGGAGGGGAGGGGTAGGGTAATCGATGGGGCGGAGGGGGGGGGGATGGTGAGGGTAGGGGGGGGGATCGCTCAGCAGTTTCAAGGGGTTCACCATTTTCTGAACCATCTCCGCCTCTTCTTAAATTTCAGATCTATTGCGAAACTTCTCCAACCGCCTTCAATTGATACCAGATTTTGACAGATCTGATGGAGATCTTTCCTCTGATTGTCCAATTGATACCGGATATTCACAGATCTACACAGATTGGTCGATTGATGCTAGTTCTTCACAGATCTGATGGTGATCTACACATCGATGGTTCAATTGACACCAGTTCTTCACAGATCTGATGGAGATCTAAACTCCGATGATGGTTTTGTGGAGAGGCGCGATCTTAACGTCCGTTTTGGTTCCGGATAATTCATTGAGAAGTCCTATGCTCGTTCGTAATTCAAGGCTCTGGAGGTATTTTTTCAGTTGTGGTGCTAGATCGATGAACAATCGCTGATGAGTTGTTGAATTATATCGGTTCCACTTTGTAGTTGCTTTCATGATTTATACCTCCAGATCAACGGCTTCCAGATACATGTTGAAGATCTCAATTTTTGTAATTATATGAATGACCGAGAGCTTAATCGTGGGGTGGGGAGTTTCATGGATGTAGGTTGCTTCAGGATTACATATCTTGATTCGCTGAGCGTTTTGAGAATTGAATCTTGATTGATCTTGTCATCCGACCTTTGCCATGTCAGGTGCGCTTGCTTGGCAGGTCAAAAAAAAATAATAAAAAAAAGATTTGTTGGTTTTTGGGAGAGATCGCACGGGGTTTTTTGCCCGGGATCTCTTCCCTGTGTGGTGTCTGCCTTGCTCCTTTTTATATTACTTTTTACTCTCTCGTATCTCGCTCTAGACAAATCGACCATTCGCGGTACACTTGCATCGAGGAATTTCTCCATGAGGTATTATCTATCGAATTTCTTTCCAGTTTTAATTTCGAATTTACGTTAAACAGTAAAAATTAAGCTATCATTTAATAAAATTTTAAATCTATAATTTAATAAATCATAGATGAAATTAATTTGGTAACAAAAATCAACTATTCGTTATGAACTTCTACTTGTATCCATGATCACTTGATCGACCTTGTTTAGATGATATTATAATAATTGATTTGATTGTTTCATGTCTTTTGACTTACACACATCATTAATCTAAAGTTTAAAGTTAAGGTGAATTAAATCCTAGACGGATTGTGGATTGTTGTATATTTTCACATCATGTAAATTAAGTGCCGTTATCAACAATTGTAAAGGGCAGTGATAGGTCAATTGTTAAGAATTTAGAGGATCTTCTCTCGGGAATCTATTAAATCTATGAAAGGAACGATCATTTTGGATTCTCTGTGTGTAGATGCGATCATGAAGCCTCGTGCCACCCAACCCACAACTATCAGGGAATTCTTTGGCTGTTAACAACGTGAGGCTCTAAGCCGCAAATATTATTAGTTAATTCTTTGAAGCACGGGTTTCCGTTTATCTTTCCTCTTAAATCATCAAGGTGAAGATGACATTGACTCTTTCAGCGTATGCTAAGTATTCAGTATTGAAATTTATCATTGCTCTATTGTTCTAATGACTCCATGCATTTTCAATCATTTATCCATTTAAATTCATAGTTTATAATTAATTTCAAGTTTGAAGTTATAATATTGACTATGTTATATCCTATTATAACTCTGTATATTATCATTGTAATCACTCTATCTGGAGTCTGTTGTATTATTGTAATCTGTTCTTTGATAACATTCATTCCTACCGGGCTCGGTTGCAACATGCCTGTGTCTAGGCATAAGAAGTGTCTGGGTACATATTTTGTTCCTGCTTATTCAATACATGATATAATATATTTTTTTTCGCAAGTCTAGGATTTTTGTTTATGAATTATATCTAACTATTTTTTTCTCGAAGCCTATTTTTAGTTGCATCAAGAATATTTTATTATAAATAATGTTTTTATTATATATTTTTTTTTCC
>Vvg_1-10k_transcript/34566 full_length_coverage=3;length=1974;num_subreads=60
GGAAATTAAAATAGGAATTAGGGTTACCTCTTAAAGCATTTCACGTTTATCACGAGCTTCCCCTTTCCCCTTCATGGTCGAAAACGGCAGAATCCGATCAATGTTCGCCGTGAATTGCACAAACGCAACCTCTTCACCGCTTTCATTCTTTTCTCGAGCGTGAACCTCCGTCCTAGTCCTGACTTGCAACCTTGATGTGAAAATCGAAGCGAAGATGACGTTGTTTACCGGTTGTTGTTAATCGTGTTGAAGATTACAATGGAGATGAACCGGTGGTGTATTTGATGGCTTTGCACTGGAACTGAGTTGGGTGTTGGTGATGGACGAAGAACGGCGAAGCTGCCGGAGAGGTGCGAAATAAACGCAGTTGAGCACGAAGAATCTTCAGATGAACAAAGATTCGATGAATTGAACGTTGCTGATAGGGTTTTGTTGCTGTGCTGCGATGAAGATGGAAATTGATAATGAAATTCCCTCGTTTTTCTTCAGAGTTCTGGTTGAAGGTGATGAAGATGATGAATTCAGATAGGAGAATGAGAGGTTAAAGGTTGAAGATGGTTGAAGAAGATTGAGAGAGGTTCAGAGATGAAGAGAGTGATGAGGTGTATGAAGTTTGGATGATGATGAATGGGGTTGCAGAGAGAATGAAGTGAAGAGTGAGGGAGATTGAAGTGAAGAATCGAGAGAGTGAAAATGGTTGAGAGAGAATAGTGAAGATGAATGAAGAATGGTGGGAAGAGAATTGTGGAGGAGTCAAGGGGAGTGAATAATGAAATCCAGGTTCTGATTTATAGTGATTGAAGGTAGTTCTCCCTCTCTTATTTTCTGTTATTTCTGTTTTCTGTTGAAGGGTTATAGGTTTGTTACCTGTTGGTTAGAATGCTAGGTGGCTTGTAACTGACTTTTTGGTAGTTAGGATTCTGTTATAGGTTGGTTAAGAGCTGTTATAAGGTAGTTAGGGATTTCTGTTATAAGTTAGAAGAAGGTAGTTAATAACTGTTAGGTGGTTACCAATTCTGTTAGAAGTTGGTTTAGGTGGTTGGTGATCAGTTATGTTAGTTGAAATAAGTTGGTTAAAGAATGGTTATAAGATGGTTAGTGGCTGTTAGTGGTGGTTAGAAAAATTTGGTTAGAAGTGTTAGTTAGGGAAGCTGTTAGGAAGTTTTGGAAATTAATTGTAGACTGAAAGTTGGTTTGGATTGGGATTAGGAGGTTGACTGTAATGAGGGGTTTTTTAGAGGGTCTGTTAGTAAAAGGGAGGCTGAATTGGACTGGTACAATGTTATGGACTGGTTTAAAACAGTGGGCTTGTTTAAAAGTATTGATGCCCTGATGTATTGTGAGTATTTCGTAGATGTATTCGAACGGGCATGGTCTGAAACTTAAGAAGACTGGCAGCGTGTTTGGTTGTGAATCTGTTTAGCATGAAACTGACTTATAGCATGATTTTTTGTTAGAATTGCTGGCTGTTTGTATAGTGCAGGCTTGGTTTTCTTTTCTGGCGCAGGCCTGTTGAAGGACCTTGAACTGATTCGAAGGTGGTTTACGTATGGGTCCTGTGACTGTTTTTTTGATGTTGCAGCCTGTACGGAGCTTACGGTATCAGCCGATAGGTCGTGCTTCATTGAGTTGCAAGGATTAATCAGTTTTCATTGAGAGTGTTGCATGTGAATAGACTGATGCAGAGAGAACTTTATTCGCTTGCCACACTGCAGTGTGTTAGACGTTGGAAGCTTGGTAGATTTGTGTGTTTATATGTTAATGGATTGAAGTGAGTTGTTGGCTGAAGGTTCAGAACTAACTGATTTTGGACATGGATGAGGGGCAAGTATATGGAGGAGCATGAAGATGATGAAGTGTAGGAACTTTGGAGAATGAAGGGACCTTGAAGTTATTTTTCTTTTAATTTGTAAATGGAATCTGTAATGACATTGTAATGGACATAAGTATAAATAAAGTGTAATTTTCTTTGTT
>Vvg_1-10k_transcript/34692 full_length_coverage=3;length=1973;num_subreads=60
GGGAGGGATTTGAGTTGTGACGTTTCATCTCTCTCGAGCTCTCAGACTCTCTCGTTCCCTCTTTCTTCTCTCACTCGTAAAAACGGCGACGGCGTTTTCTCTCCGCCTTCGACCACCGTGAATAAACAAACAACTTACCCTCTCACCCTCAGATCCTCCGTCTATCGCCGTCCATCACCTCTCTAAGTCTAAAACTAATAGAAACGAAACCCTAAGATCCTCATAGTCCGATTACAAGGTGAAGGTGGCGAATCAGAGCTTGATACCTTGTGGTTATGAATCGGAATGGCTCATTTTGCATCGCGACATGAAGAAGAGTTGAAGGAAATGGCATAAAGAGGAAGTTCGAAGGGGTTACCTGGTGTGAAGACCGATAATGGAAGAACAGAAAGCCAAAGGAGATGATAAGAGTCCCGGATGCGCAACAAATGAAGAAGTCAGTGATTCAGGTAGTCCTCTTTGCGAACGTTGCGCTTTCAACCATTTCCGCTTCGTCTTACTTCTTCTTTTTTTTTCTTCTGTGTTTCGTCTGAAATTTTGCGAGAAATAAACTCGTGAGATTGAGCAAGATTCAGATTGTTGTTGCGCATTGATAGAAACCGAGATTGTGTGAGGATGATGCGAGTGAAGCCGGAATGTCCGCGAAGTTATGCGGTGATGAAGGTTGTTGCTACCAGTTACGCAGAGGTGCTGATCGAATTACTGAGGGGGTTCTTGAAGGGGAGCGAAGTTTTGGATTGTGGAGAGGTTGAGTTGTGAAGATGGAGGTGGTGGTTCTGCCGTGAAGTGATGATTGAAGGGTGGAGAAATGGCGATGAATCTCTGGAGCTGATGAAAGATGGTGGAATTGTGATGGAGAATTGAATGTAAAGATGAATGGAGGTCTGAGATGGGAGCAAGAACTGAAGATGATGAAGATGAATGGGGAATGAAGAGAGGATGAAGTGAAGCAGATGAAATGTTCTGTGATTTTTGTGAATTGAAGGGTGAATGATGGGTGAAAGCAGAAGAACCTGAATGAAGGCGGAGCAGAGAATATATAGGTTCCCGGTTTGTGCTTCATCTCTGATTTTTCTGTTTTAATTCAATTGCAAAGTCGGTTATAGAATCTGTTAGGATTGGTTAGTAACTATACTAGGTTGTTAGAGGTTGTTAGAAGTTAGTTAGGGTCTGTTATGTGGTTAGTTAGGGTCTGTTATGTGGTTAGTTATATACTATTAGGAGAAGTTGTTAGGACTTGGTTTAGCGGTTAGAAGTTAAGTTAGGTTGAGAAATATTGGTGAATAGTTAGGAAAAGATGTTGAAATTGTATATGGTTAAAATTGATATGAGGGGCTGCTGGTTTGAATTTGTGTTGGATTTTCTGGTTTAGAGAGTGTGTTATGCGGCTGAGCCGGTTTTATGATGATGTGTTTGGTTGTTTGACAGTTAGGATTAGAGGTTCATATCGGTCTCTATTTGTTGAAATGTAATTCTGCAGCCTTGTTTATGTGGACTGATGGTGTGTTGAATTGATATTCTGAAATGTATGGTTAGAATTGAATGTTTGGCATTGTATTGTGTATGATTTTGGTTTTATTGATTTGTTTTGATTCTCTGTACAGGGCTGTAGCAATTGGATTTCAATGTGTGGCTGTACATGGGTTTTATGGTTTATGCATATGGATCTGTTTCTTTTTGCAGGGTGATTGAAGACTCATGTTGGTTCTGAATTATGATTGAACCATTGTATGTTGCAGGAATTCGGTTCAGCTTGCCACTTGGTGACGGACATGAAGAGCATGGTTGTAGCGAGGTAGCACGTTGTGAAGCTTCAATGGTATAAGGCAACAAGGAGAGACTTAGGTGTTAGGCTCTGTTTGTAATTTTGGATGTAAACTCCTTAATACCAAGTGATAATGATATTTGTAATAAACTCTGAATTTCAAACATTTTCCCGCTGACTTAAATTAGATTTTCAAGCTTTCACTTGT
>Vvg_1-10k_transcript/35088 full_length_coverage=2;length=1956;num_subreads=28
GGTTCCCAATCACCTTGAGTTCTCTCCACGCTAGTAAACTTGCAGCGGCGAACAGAGAATTTCTTCTTCGATCGATCAAAGCAACGCCGTCGTGCGCGGCCTCTCCTTCTTCCTCGCTCTCGTCACGCGTCGCTCGTGTCACCGTCTCGATCCTTTGACTTCTTCTTCTTCGATGATCTCACGATCTCTTTCTGCCTTACGTCTGGTTGTTGAAGATTTGCCGAACATTGGTAACAGAATAGTTCTCTGCGGAAAGACGAAGGGCGAGATTGTTATGAGTTTGAATCGGCGATGATGATGGCGATTGAAGCGGTGTCACGGTTAGGATTGAGTGAAGATTGGGAAATGGTGAACCGGTCTTTGAGAATGAAGAGAATGAGGACGTTGTAGTCGATTGAAGCTTTGGACCGTGATTGAAGATTGTTGATTTTTCTGAAGTGTGGAGCAGAATTCTGTTATATAGAGTTTGAGGTGGATGATGGAACTCGGTTCAGAGGTGGAAGTGGTGATGAAGTTTGTGGATTGATGGTTCTTGGATGAAGGCGATGATGAAGGAAAAGGTTGGTTAGAGATGAGAATGATGAAGGGTGCAGAAGTTTGGTATCGTGAAGAAGTGAAGATGGTGGAGTGTGAGAGTGGTTGAAAATGATGGAAGATGAAGGGAGTGAAATGGAGAGGAGTGAAGAGAGAACCTTCTGAAGTGTGGTGGTTCTGGTTTTATAGAGGTGGAGCAGACTGAATTCTCAGGTAGATTCTCCCTCTCTTATTTTTCTGTTATCTCTCTTGGGTTTCTGTTACCAAAAATCAGTTATGAAGTGGTTATTGGTTGGTAACTGTTTCTGTTATTTGTTAGTTAGGAGTGGTTAAGTCAGTTACCAATTGGTTGTTGTGATTTGTTTCAAGGTAGTTATGTAACTGTTATAGGTGGTTAGAGGTGGTTTAGGGATTCAGTTAGAGAACTGTTAGAGTCAGTTAGCAGCTGTTGGTTATGAAAACAGTTAGGTTAAGTTTATGTAACTGAAAAATGTAGTTGGTTAGAAAATAACAGAATTTAGAATCAGGTAAAAACTGTTAGAGATTTGGGTTAGTTAACTGTTAGTCTTATAAGGAGTTGACAGTTAGGATGGTTAGAAGTTATAGGTTGGTTACAAAATCTGTTTTCTGTTATGGGCTATTTGAAAATCGGTTAGGGATTAGTTAACTGAGTTGGTTATGATCTTTGGTTATATGTTAGGGTGAATAAGTAGGAAACTATCGGTTAGTTGTAGGGTAGTGGATCTGAATGTATATGTGTAGTATGGCTGTTTGTTTTGAATGCAGTAGGCTTTATTGGTTTTATTTTTGAATCAGTTTTCTCTTCATGAATTTGCTCCATAACTTAACTTTGGGGCTGCTGGTATATAGTTTGTCATCATGAGTTTGTCAAATATGTATGTAGTGAGTATGATATATGTTATGTCTAGCTTATGTATGCATGGTATAGTGTAGGTCCTGATGTGGCTGGAAGTTTATGGTAAATGTCTGTGGGCTTTTTGGCTTGAATACCATTGTTATAGCATTTCTCTTTGCGGCACTGTGTATGGTTTATTTTCTGTGTATTGTGCAGGCAGCAGGCTGGTAGTGTAGACTTGAAGATGAACGAGAGGCTTGAGGCAACCTTATGGCATCGATGCTTACAACAGTTCGATTCGAATGTACTTGGCGGGTCACGTACAGAACAAATCGATCATGGTTTGAAGAACATCTTTGCAAATGGAGATGGAGAGCAATGTTTCTTTTGGATATGACTTGAATTCAACCAACTGTGTAGTTACTTTAGTGTAATGTGATTACTGGATGTGTAAAATTAACTTGAAATGTAATAAAGTGTCTTTTTTTTTTGTAATGAATGGGACCTCTTGGGCTTTTCTTGTAGAGTTTATGGTTGAATGACAAATATAATACACCATATTTGCG
>Vvg_1-10k_transcript/35115 full_length_coverage=2;length=1962;num_subreads=26
GATCTCTCAACCGTATCTTCTTCCTCTCTGTGCCAACGACGACGGCGTTCCCTCCGTGACCTCCTGAACTTACGGCGGCGACCTCTTCCTCCTCCGATCAGACTCTCGCCTTCTCTGACGTCTCTGCTTTCTCGATCTCCTCTTCGATCTGATTCTCAAATTCTCGCCCTCACCTCTCTGTTTTCTCTGATTTATTTTTGTATAGATCGTATTCTTGAGATTCGGTGTCGATGTTGTCGCTACAGATGAAGATCAAGCAAGGATCACAATGATAATTGAAATTGATGCGCGATGAAGGTCGTGACGATGTTCTGTAGTTGAACCGAGTTGGAGAATCGCGAGGATCGTAAATTGATGCGGAGATGATGGATGATGATCGTCGATGATTATGATGTTGCTATGTGCTGCAGATATGGACTCCGTCTTGCGATGAATACATGAGATGAATAATCGTTGAGAAGGAGAATCTGAAGCGTAATTGAAGATTTCTTGATGAATTGTGGATGGTGAAGATTCAAGGGCGAACCGTCCTGAGTTTGTTACAGGTTGGAGAAGCCGGTGATGATTGAAGCTTGAATTGTCGTAATGGTGATTCTTGGTGGAGAATTTGACTCAAGAAGAGTATGGCGTGGGGTACTGGATGAAGATGAAGATTGCCGTGAGTATGAAGAACAAGGTTCTCTGTTCAGATGTGAAGGTTGAAGGTGGTTTAGAGGTGAGTTGATGAATCGGTGAAGATGATTGTGGAGGAGAAGAAGGTGAAAAATGGAGATTGAGAAGTTGAAGATGGTGAAGGGAACCGTGGTGAGGTTCTCAATTGGTGAGTTCTCTTTTTTTCTGTTATCGTGAATCCCCTTTTTCTTTTACGCTCTTCTCTTCTGTTCTTGATTGTTAGTTGAAAATTCTGTTAGAACTTTGGTTCAGATGTTAGTCCATAGGTGGTTGGCTACTTGAAATCAGTTATAGGAGATTCTGTTGTGTGTTTCCCCGTTTCCGCTATGCTGCTAAATTCTGTTACGCTCTTTTGCTCTCAATCACTTCTCAATTTTCTGTTAGCATTCTGTTATCTGGAGGTAAAATGGTTAGGAAGCTTTTTGAAAGAGGACTGAAAAAAGTTAGTTATGAAATATGGTTAGGGACTGTATGTGTTAGTATTAGTGAAACAGGTTGGCTGCAAGTTAGTAAACTGTTAGGGATTTTGTTAGGTGGGATTTTTTTATAGATTCGGAATTGTTTGTTTATGTAGGAATGGTTTGGTGTTATGTAGGAATTCTGAACTGAAACTGGTTTTCGTGTGTATGCTACAGGGTCCGGTTTTGATGTGTCATGTTGATTTCGTTCGGCTGCGTAGGTTCGGCGGAGGTTAAGACATGGGGCTGACTGGTTTTCTTTTGGTTTTATGCAGGTTGTTGATTGGATTTAGATGGCAAGGAATGGATGGTGTATGTATGCTTTTTGTAACTGTCAAGTTGGTTTAGAGTGAAAGGGTTGGATAGTTAGGATCTGTTTTGAAGATTGTTTCCGAACTGGTTTTGATATTTCATGTTGCAGGGCCGTCTCTTTGTTTTGAATGTGCTGACTTTTTCTCATTTTATGCAGGTTATGATCGTGCAGAGTCGAGAGTGAATGTGCAGCACGTCTGTTTTGTGTTGATAACGGTTTTGCTGCGGGCCTTCTTCCATTTACTTATGCGGGATTGTGTGATCAATGTAGCCGGGGCTGAAGTGAATTTGTATATGTGACTGTTAGAATTTGATTTGAAGTATGGTGCAGGGACAAACTTTGGCTCATAGAAACATGGCCTTAGCAATTTAGAATCTAGGGACATGTCTTGTAATTTTTCCTGTAATTCTCTCCCTGTAATGAACATCCATGCATCTTTTGGAAGTGGGTCCGTGAATGACATTTTCCATATCTTGTATAAACTTTGCTTTTAATGGAATGATGTAACTTTGAGCGAGT
>Vvg_1-10k_transcript/35603 full_length_coverage=3;length=1943;num_subreads=60
GATCATGACCAAACATTCCCCTTCTTCATCTCTTGCTTTATCGTTTCCGTATAACAGCAGAAGAACTCAAGATTTCTCTCTCGATCTCGCGGTAATCTCTCGATTCGTTTCTCTCCTCTCACACAAGAATCTCCCGTCTTTGCTCTCTCAATCTCAGTTTGTTGGTGTTTTAGTGTACAAACAACCACAACAAGAATCGGACCTCTCACTCGTTCTCACTCACGCTCGTGTTTCTCAATGAACAACAAAAAACATAACCGAAAATATTTCTCTTGATCTCTCTTCTCAATGCAATAACCACATCAACAAATCAAACAACAAGAAACCCTTATCCCCAAATCAATCCCTAAATCCCAGATGATTTTTTCATTATCTTGAGTCTTTGTGACAAGTTACAATAGCGAAATTCAAAGCAAGGACCATATACTAACAGAAGAAAACATACAGGTACTTAAGATTTCTTTACCTTCGTTGACCTCTGTTTCTTCTGAGTATGCTTGTTCTTCTTCTGGATTTGCTCCTGAAATGGTTCTGACTTTGCGCTCCTTGCGATTCTTGTTGTTGATTTCTTGTGAGGATGTTGTGCGATATGCTTGATTCGGCTATGTCCAGTCTTCCACTTCTTCTTGTTATTCCGCTCTGAGCTGCCGTGTCGGTCTTTACGAAATCTTGATGTTGATAGTTGAACGCTCCAAGTTGTTGTTTTATTGAAGCATTGTTAACGAAATCGTGAAGAAGTTTGTTGAAGCGGTTCTGTTTGGTTTGTTGTGTTGAACGCGATGGAGCAAAGGGGTTTCGGTGTGGAACGATTTGCGATGAGGATGATGATGAAACAATTATGAGTCGGGTGAAAACAGGGTGAGATCCTTCTAGTTTCTTTATCTCTGAATCTCTTCTTCTACGTTTCTGAAGGGTTTTGTGTTGATGGAAAATGATGATGAAAATGTTTAGGGTTTCAATGAATTTGTGTTATATGAACTGAGTATTGTGTTCTCCTCTTTACCATTTCTGAAAAATCGTATTTTTGGTATGACGGACAAGTTTATGGTTTGTGAATGTTTGGTTTCTGCTGCGGCTAGGGTTTGCAGATGATGGTGAAGCAGAGCTTTGTGAAAGGCGATTGCATATCAGATTGAGAGCTTTTTTATTAGGGTTTTCTGTGGCTGCCTATTCTCAGCTTTCAGAGATTTCTCTAGGGTTTTTCTTGTGGTCAAGTGTGGCTGCCGCTTCCTCAATGAAACAGTAGATATATAGTGCTTAGGTTTGGGAATGCTTTTAGGGTTGGATAGAAATGTTTAGGTTTGGAAACTGATTGGGAAAGAATGCAGTGTACTTTTGTGTAGCAGCCTGTGTTTTGCTATTTTCCTACTACTTTCTGATTTTTCTCATGTGCTAATGTTTACTCTTCACAAATTTGAATTTTCTGGTTTGCATTAGTTTGTGAGCACTGGGCCTGCATAAACAAATCCTTTGCTGATTTCTTTTGTGAACCAGAACCAAGTTTTGTGATTTGCAATAGGATTGCTTTTAGGCCCATGATTAATTATGAAATTGTATGAGGCCTTTTGTTGATTGAAAACAAATCCCTTAACAAAATTTTGATTCCTTCATCAAACCCTAATAAACCCTAATGATGAACTTGTGCATCCTTTTGAAAATTCTTGTTCATGTTCATATTTTTTTGGATTCTAACCATTTCTTCCTTTTTGTTTCATGAGCTCAAAGGCATCAATGGCAAAGGCAAGGCAACAAGAGCTTAGCGCATTTGGAAACTTCAAAAGAAGATTGGAGATAAAATAGAATTTAGCTTGTGTATCTTTCATGTTTTTTTGTAATGATCCTTGAATGGACTATGAATTTGTTTTTGTAATGAAATTTGAACCATAAATGTAGTGAACTTTTGAATGAATGAAGAATGTTGAATGATCTTTGTTCTTGAATTT
>Vvg_1-10k_transcript/35660 full_length_coverage=2;length=1939;num_subreads=60
GACACCAAAGCTTGCCAAGACTTGCTTTCTCTCATTCTCTCATTTTTGCAAGTTTTCTTCTTTTTTCAAGGGAGTTAGAGCTCCAACTTCCAAACCTTGGAAGCTCTAACTGTTGGTGTCATTCAAGCACTTTCTAAACACCATTTAGAAGTTGTTTGAATCCTTGAATCATCATAAACACAGCCCAAACCGAAATTCTCACAAAAACTCCATTGTTGCATAAAATTGAGCCTTAACTTCCAAAACCAAAAACCACTCTTGCATAGCCAAAACTAACACTTCCAACACCTTCCATACATCAATTAGAGTTGAGACAAACCTTATAATAACTACTGTAACATCATTATCTTCATCCTCCATTAAAAAAAACAGTGGCTGCAACTTGACTTGGTTGGAGCGAATCAAAGAGTTTCGAAGCAAGCCAAGAGTTGGAGCACACTCAGTGAGGTCCAGGTAAGCTTTTTTTATCGTTACTTTGCACTTGGAAGTCCTCAAACACAAACTGGTTTTTCACATAAAGAGGTAAGTTTTCAAATCTTTGATATCCTAATACATGCCTCTTTAACATAAATTTTGAAAAGGAAGATGTAGATATCATGTTACTCAAGCTTTCTGAATCCTCAATTCCAATCAAAATCAATCGTGCCATGAGATACATGAGTTTTTTTAGTTAGGTTTTCAATTGGGATTTCTCAAAATTCTCCTTCATCTTTGATTTATAATTATAATAATTGACATGGTTGAATTCGTGGTGAAAATTTGAACAAGTTTGCTTTTTATATTTTTCAAATTGGTTGAGAAACAAAGAAACCCGAAATCAACCATGGATGTTTGTCTTGAGGTTGAAGATGAAGTGGGAATTTCAAAAATTCAAATTTCTGTTTATTATATAATAAAATGAAATGAGTTAGGATAATGGATGTATCACCGCCCCAGCGGTTGCCAGCTTGCCTCTAAGTCTCTCACTTCGCCTCAAGGTCCCAGGTTCGAGTCCCCCTAGGACCATTTTTTCAATATTTTCTCAAAACTCTCATTTTCACTTGTTTTTCAAAACTGTTATTACAAACTTTTTTTTCCAAATAAAAACAAATGAAGGTATAATATAACTGAGCTACGCAGGTGGCCCAGTGGTATTAATTTTCACCTTTCAAACTCAAGTCATGGGTTCAAACCCTTCCAAGGCCAAAATCTTCTTTTTATCATTAAAAACCTTCATTTTTCTTCAAAACTTCAAACAATTTCAAAACCAATCAAAACTTCTCATTTTGAGATGATTTTTTGCACACTTGTCATTTAATATATATATTTTATGAATATCCAAAAAAATCACAAAAAATATTTATTTAATATGTTTTTTATTAGGTTTAAAATGACATGTTTTTAAGTGTTTTTTTAATACTTTAAATATTGTTTTCATTTGATTTTTCAAACCTAATCACTTGTAAATATTTTTGTGATCAAACCCTAATCACTTAGGTCTTAATTGAGTATTAAAACTTGTTTTAACTTAATTAAGTTGATTTTCTTTCAAATTCAAATCGTTTTAAAACGAGCGATCGCGATTCCTTTCAAAACGATAAAACCATTTCTTTTTGATTTTTCTTTTCAAAAGAAACTATTGATTAAATCTTTTGATTGATCAATTGATTTTCAAAACGAAGTGGGGCCTCTCGAATATTAGAGAGTGTAAGTCCCATTTCTTTTTCCTTTTTGTACCGTTTTTCAAAACAAAAAAAAACCGTTTTCAAAACTTCTTAAACAAAAACTTTTCAAACCTTTTTCAAATCATTTTCAAAACAACAAAACTTCAAAAAACAATCAACCATGTTTTATGAAAATAAAACATGGGCCTCCACATAGGTATAAGTCCCATTCCAGTACATGAAATTCGGTATTTCATTGTACGCCTTTTGTACATATCTCGATCAATTAAAACTCC
>Vvg_1-10k_transcript/35855 full_length_coverage=2;length=1938;num_subreads=29
GAACGCAAGTTGCGCCCGATGCCATTAGGTTGAGGCAGTCTGCCTGAGTGAACACATGATGGAAAACCCATCTCTCTTTCATACCCCGTACCTTCTTCGTTTCAAACTCAGCCGTAGCCGACTCACCCCAACCTCAAAACTCGACCTAAATTGAAAAACAAAGATAGGGATCTCTTTGTTTCTTTGACTCCTATTTAAGTCCAAGCACCAAATTCACAGAATCTTAAGAATAATCCCTTAATTTCATTTTATAATACAAACCCTAAACATCCAATCTCAAATGAAACAGCCACTAAGCAGAGTTTCAAGCAATTGATATAACGATGTGTCAAGACGAATATAACGGTGTAAAGAAAGTTAGAAAAGCTCAAGGAAATTTTACCAAATCGGAGCTAGTCCGATGAGTTCAAGTTCGACATGGTGGCGCAGATAAGCTTCAACATTTCTTCTACCTTTTTCCTTCGTCTTTTCCTTCTGTCTTGTGTGATCATTTTTCTGTGGTCCTGTGTACGTCGTTGTGTTGTCATTGATGTCGATGAATCAACGAAGGTGATTCGTTGTTGCGGCTGAGTTGAATTGGAGTTGATGCGTTGCCGGTGTTGTGGTCGCAGAAGATGCTGAGGGCGGCGGATTTGTGTGGCCTCGTCGGAGCAGAGGTTGGTTGCTAGCGCTTGTTGTCGGCTCGGCCTTGCTGTCAGCGTCAGGCGTTGTTATGCTGAGATCGAATTGTTGATGTTGCTGAATCGGTGCGTATTGACGGATCTGGCTTGCGTCGAGTCCGTTGATGGAAGGGAGTTGTTCGCAGAGGAGGTCGGCGTTCGAAACAGTGACGGCGGAGCATCTCTCTGACGAAGGAACTTCGTTATCAGTATTGTGCTATTGTGATGATAGGCGAAGACAAACAGAGACTCTGATTTGCTGCATATGTTATTGTCGAAGCTGCTCGGTTCGGAAGTGGTGGAGGAGGTGATTGGAGTCAACTTCCGATTCACTATGTCATGCTCCTTTTCCTTCTCTTCTTTTTATTAACAATATCCTGCAAGAAACTGAAACAACAACAACAGGGGTGCAAGAAATTATAACATAATCCAGGAAAATAACGATTTGATTCTTATCTCTTTTTCTTTCCTCTTTTCAATCTGAAGCAGTTGTTGTTATACTGCTTATAATACTCTGTTGTGGTTGACTTTACAGGTTTAAGGAGGCATTGTTGTGTTTTGTGGTATGTTGAATGAAGGTCTTGTGTGTTGCTTTTCAGAGCTCGCGTCGGTGTTGGTTTGCGGTTCTAATCACCAGTAGTGACACGGTCCCTTCTGATGACTCATATTTTTAATTCTTCTAATCTGATTTCTTCCAGATTTCTTCTAATTCTTCTTTAAGAGTGGTTGCGGAGTTGTGTTGTTGGGCACCGTTGACTTGCTAAAGCGATGAATCACGAGTTGAATTTGTAGGTACAGTAAATCGATGAAGATGACTCAGTGATGTATGCAGAGAGCATGAACATTGTCATTGTTCGTTCGAATCGGCAATTGAGAATTTATTTCCTGCAACACAATTGAAACAATAACAGAAGGATTGTCAATAGAAAAAAAGCTTCATGGTTTAACAGCTATTAGACCCTTGTTTCTCATCATGTTTTAATAATCCATAAATTGTTTTGAATTGATTTGTGATGGGTTATTGTTGCGATGATAGCAATACGGATCTGAAAAGCCTCCTCCTCCTCTTTATCATAGTGAACGTGATGGTGGTGGTATTTTGTTATGAAGATGAAGTTTTTTTTTTATCGTGATTTGTCATGCAAAACCTTATGGTAGAGGTTTTTTACTCCCTCATAATAGGGTTAAGTTGTTGTGTATTTATAGGAACAATTTAGGTTAGAAGGAAAAAGGAGTTTGGGCTTTGATTATAAATAAAAACAATATATGAATATTTTTC
>Vvg_1-10k_transcript/36042 full_length_coverage=4;length=1922;num_subreads=60
ATCCATTCATCTGATTTTAGGGTTTCGAACTCTTTTCGTACCTCCGTTCTCTTTCAATTTCCGATAGCCTCCTTCACCTATCTCAGTTAAACGTCGATCGGCACCGGAATTATATAACATATATACGATGGAGATTTACACGTCGATAATGGTTTCGTTCAGGTATGGATCGAATTTTGTTTTGTTTCTTGTAGTTTGATTGATTCTATTTTTCCTTTTCATATAGATCTGATTCTCTACGCGTCAGATCCACGGTGCATGGATGCGATCTTCACAATCGTTTTGGTTTCTGGAGTTTTTCATCGAGAGATCCATGATTCTTTGTAAATCAAGGCTGTCGAGGTCTTTTGCAGGTATGGAGGCCGATCGTCAAGTATATCGGAGACAGATCTATATTCAGCTCTAGATCTGTAGGGGCTCTATGAAGTTTGATACATCATATAGAGAGATGTTGCAGATCTTCTATGTGTTAATTATGTATATGATTGAGAGCTTTGAGGGAGTGGTATAATGAACGTAGGATGTATCGGGATTATAGGCTTCTATGCGCTCTTGTCATCCGATCCGACCTTTGCCATGTCAGGTGCGCTTGCTTGGCAGGTCAAAAAATTAAAATAAAAAAGATGTGTTTGTTTTTGGGAGGGATCGCACGGGGATTTTGCCCGGGATCTCTCCCTCGTGTGGTGTTCGCCTCCTTTTTTTATGCTTCTTTATTATTATGCTCTACTCGCCATAGCACCATGCATAATCGTCCAAGAAATTCTCCATCTCCATATCAAGGTATTATTCATCAATTTTCAATGGTAAATAACAATCTAAATTAATATCAATTTAGAGTAGATATCAATTTAAGTATCAGTTCTCGTTGATCTGTTATGAATCAGTTTTAGGCCAATTCAGAATTAACATTTCAAAGCTTCCTAATAGAATCTAAACTAACTAATAGAAATGTTTGTAGGATGTTTTAATTAATAACACCATTCCAAATACAGTATTGTTACAGTATTGCTGTTGAATTAGATATTAGATATGAAATTTGTTGTCTAGGTTAGTTTTCAGAACTTCAGATTAAATTGGAGTTGAGAACATTTTATTATGATGTACATATTTGTTATCTTAAATTACTCTTAAGCTTGATTATGGATATGTATTAGATGTTCATTGTAAAGTTACCATCTATTAATTACATAGCCAGGACAACAACGCTACGCTGGTCAACAAAAATAATCCTACAATTCATTCCCAAAAATCAATTATACAAGAGAGATTGGGAATAATTATTCTTTATTATCATTCCATCCAACGGATTTTAGGATTTCAGATTTACACGATAATGGTTTCTTTCAGATGGAGATCCACTGTGCAAAGGTGTTATCTTCAAGCCATCTTGGGAATATTCATGGAGAACTCATTGATACTTTTGTAAATCAAGGCACTCCAGGTTTTATTTGTAGGTGCTCTATGGAGTCAGATCTATATAGTTGTGCTGCCAGGTTATATAATTAAGGATGTTTCAACTCCTGAACTGTTGCCAGTTTATAATTAAGCATGTTTCAGCTCTTGAACTATAGGCGATGTATGGAGTTTGATAGGTGACGGGGGTGTATGGAGTTTGATATTATGTACATGATTGAGAGTTTTGCGGGAGGGATGTAGGATGTATCCAGATTATAGTCCTCTTCCGACCTTTGCCATGTCAGGTGCGCTTGCTTGGCAGGTCAACAAAATAAAATAATAAATGGTTGGTTTTTTTGGAGAGATCGCACGGGATTTTGCCCGGGTTCTCTCCCTCGTGTGGTGTGTCTTTTTTTTTTTTTATTGTATTACGCACCCAACTCTCCATAGCACTGTGCATATCTCCTATTCCATCTCAAGGTATTATTCATATTAATTTGGTAAATAACATTTTAAATTAAGTATTG
>Vvg_1-10k_transcript/36288 full_length_coverage=3;length=1922;num_subreads=44
GGATCCTCCATTCATCTGATTTTAGGGTTTCGAACTCTTTTCGTACCTCCGTTCTCTTTCAATTTCCGATAGCCTCCTTCACCTATCTCAGTTAAACGTCGATCGGCACCGGAATTATATTACATATATATGATGGAGATTTACACGTCGATAATGGTTTCGTTCAGATCCACGGTGCATGGATGCGATCTTCACGATCGTTTTTGTTTCTGGAGTTTTTCATCGAGAGATCCATGATTCTTTGTAAATCAAGGCTGTCGAGGTCTTTTGCAGGTATGGAGGCCGATCGTCAAGTATATCGGAGACAGATCTATATTCAGCTCTAGATCTGTAGGGGCTCTATGAAGTTTGATACATCATATAGAGATCATAGAGAGATGTTGCAGATCTTCTATGTGTTAATTATGTATATGATTGAGAGCTTTGAGGGAGTGGTATAATGAACGTAGGATGTATCGGGATTATAGGCTTCTATGCGCTCTTGTCATCCGATCCGACCTTTGCCATGTCAGGTGCGCTTGCTTGGCAGGTCAAAAAAATTAAAATAAAAAAGATGTGTTTGTTTTTGGGAGGGATCGCACGGGGATTTTGCCCGGGATCTCTCCCTCGTGTGGTGTTCGCCTCCTTTTTTTATGCTTCTTTATTATTATGCTCTACTCGCCATAGCACCATGCATAATCGTCCAAGAAATTCTCCATCTCCATATCAAGGTATTATTCATCAATTTTCAATGGTAAATAACAATCTAAATTAATATCAATTTAGAGTAGATATCAATTTAAGTATCAGTTCTCGTTGATCTGTTATGAATCAGTTTTAGGCCAATTCAGAATTAACATTTCAAAGCTTCCTAATAGAATCTAAACTAACTAATAGAAATGTTTGTAGGATGTTTTAATTAATAACACCATTCCAAATACAGTCTAAACTAACTAATAGAAATGTTTGTAGGATGTTTTAATTAATAACACCATTCCAAATACAGTATTGTTACAGTATTGCTGTTGAATTAGATATTAGATATGAAATTTGTTGTCTAGGTTAGTTTTCAGAACTTCAGATTAAATTGGAGTTGAGAACATTTTATTATGATGTACATATTTGGTATCTTAAATTACTCTTAGGCTTGATTATGGATATGTATTAGATGTTCATTGTAAAGTTACCATCTATTAATTACATAGCCAGGACAACAACGCTATGCTGGTCAACAAAAGTAATCCTACAATTCATTCCCAAAAATCAATTATACAAGAGAGATTGGGAATAATTATTCTTTATTATCATTCCATCCAACGGATTTTAGGATTTCAGATTTACACGATAATGGTTTCTTTCAGATGGAGATCCACTGTGCAAAGGTGCTATCTTCAAGCCATCTTGGGAATATTCATGGAGAACTCATTGATACTTTTGTAAATCAAGTCACTCCAGGTTTTATTTGTAGGTGCTCTATGGAGTCAGATCTATATAGTTGTGCTGCCAGGTTATATAATTAAGGATGTTTCAACTCCTGAACTGTTGCCAGTTTATAATTAAGCATGTTTCAGCTCTTGAACTATAGGCGATGTATGGAGTTTGATAGGTGACGCGGGTGTATGGAGTTTGATATTATGTACATGATTGAGAGTTTTGCGGGAGGGATGTAGGATGTATCCAGATTATAGTCCTCTTTCGACCTTTGCCATGTCAGGTGCGCTTGCTTGGCAGGTCAACAAAATAAAATAATAAATGGTTGGTTTTTTTTGGAGAGATCGCACGGGATTTTGCCCGGGTTCTCTCCCTCGTGTGGTGTGTCTTTTTTTTTTTTATTGTATTACGCACCCAACTCTCCATAGCACTGTGCATATCTCCTATTCCATCTCAAGGTATTATTCATATTAATTTGGTAAATAACATTTTAAATTAAGTATTGATTTTAC
>Vvg_1-10k_transcript/36688 full_length_coverage=2;length=1913;num_subreads=60
CTCCCGTGAAGTGATTAATCCCTAAAATGGGCATGCAATCCCTATGGAAAAGCCAGTATTCCAATTGGAGTAAATTTCCACCCTCTGATGATCCATTCCGCCCTTCCGTATAGCCAGAAAGGTATGGAATCTTATGGATGACTTGAAGTAGTTCTTCCACCCCCTCCTCTTTCACCTATCCCTTAACTCCCCAGGGGATTCCGTACAGCTATACAATCACGGTTAATCGCTCGGAGGGAGGGAATAGAAGCAAGCATATTCCGTTCAGTCGGTAATGAATCAATACGCAGGGAAACTTTCTTCCATGGGAATGGCAAGTCTCGGACAGGCTCATATTGGTTGGGTATGCTCTTTCCATAGGCGACTTTCCATAAGGTCTTCAAGGTGGATATGCTCTTCTTCGATGGTCTTTCTGAGAATAAGATTCATAATTAACTACAATTTTTGACGTCAGCTGTCCTCAAAAATATATTTATAGCGAGCAGCACTACTAAAAATGACCGGGGGCTTAAACCAGATTTCGCCCTATGCATCGGGAATTGGATCAAGATCAACTGCCTTTTAATTAAGCTTTTGGATTTGGCTCTCGAATTTACTATTGAAAAGGAAGGGATGTTGGGCGAGGTGATGGCTCTCTTTCAAGATATGCATCTCGAACCAGGTCTCCAACCGGCACTTAAATTGGCCCTGCACTGGGGGTGCCCCTCCCCGGTCTCAAGAACTCGAGCGGTCTTAACTTAATAGGTACTGGTAGCCTATTCGGATTGTATAGCTGCTGGGAAGCATAAAGATCGATCAATGTCCTGATTGCAAGGCATTAAGATGTCAATGCCTAGTAGTGAATGTGTTCCCGGTGGGTCTATCGTCAGTGTTCTAGTGCAAATAATATATCTATGTTTTTCAAAGCACGTCAAGACCAAAACAAAGCGAACGGACGGCAGGTTACTTTGATCTCACGCGGGCCTAGACTTCGGCAACTAAGAAGGGGGCTGGGCAATAAGGAGGCTCCTAGCTAAACTTGTCTCGTTCGCGAATGAACCCAACGTCAGGAAATGAAAGAGGCCGCCCTAAGCACCATGCCTGTTTTGATCCTTGTTCCCCTTCTCGCCTCGCCCTATCCGACTGGACACCACATCTCGTCTTCAACTCATTCCGACACTGTGAGATCCTATGGTCACGCCTTAGTCCGAAGGGCTAAACGGGCTTTTGGGCTTTATAAATAAATGTGACTCTCCACCTATTTCATTGTGTGCTTACCTCCCTTCTGCGCTAAAAAAAAAGATAGTAGATAACGTAAGACTTTGCTTGGCTTGCTCCGAGCCATCTTGTTAAGGAAGGGCGGCTAGGGTGGGAAATGAAGAATCATGGAATTCAAAATAAGGAGATGAGAAGGAAGACTCTTAGTTGTTGAATGCGAGCCACTACATAGGTGGAATTTTATAAGCTCCTTTAGGCCCGGCTAGCCCGTAGAGTCTTAGGCTTTTTGCCACTTTCCATGACGCAAGGTCGGGGTCGTTACGAATAGGACACATAAACACCAAACCTTTGAAGGATGAGGTTCCAGTTTGCCATTCCTATTATTTATAGGCTTCCAGTCTCCTCAGAAGTCCGCTCTTCTATCTTCGCAGAATTCACCCGGCTCTCTTACTCACCTTCGCGTCTAGGGCATGATGTCTTTAATTTAAGATGATTCAATTGGTCAATCGTCTTGTTATTCTTCCGGGCCTCTCTACGGGATTGGAAGAAGGAGTTTTAACCCAAATGAGTTATAGTTCCTCCGAACCGTGTCATTCTCGAAGTATGGCACAACACTCTGTCGAAAACACGAGGCGGGAGTGCGTCGAAGCATGAATTGACCTAGCGACGTGAACCTTGGGTGAGGTGCAGTGCACTAGCGAGCGACTTCCTTCCCC
>Vvg_1-10k_transcript/36968 full_length_coverage=2;length=1904;num_subreads=60
GATCACACCAAAGCTACCATAACTACTAGCTTTCTCACTTCTCTCTTTGCATAATTTTCTAGTTTCAAAGTTCCATAGAAGGGAGAGGTAGTTCTTCATACCTCACTTGAAGATCTTCATCTTCAAGCTTCCAACCACTTGAATTTGAACTTCAAGTCTCCTTAATATCCAAAGTTCTCCCTAACATCCAAAGAGGTTTTGTTACAATAACTTTAAAATAAAAAAAAGTTGTTAGTAATAACAATTCAAACTTGTTTCAAGTAACAATTCAAAGTTTGTTTATCATTAAATCAAATTCACATAAAAAAACGCAACAAGTTGCAACAAAATCATGGTGAAGCTTTAATAATAAATTGCAACAAAAATTCAACAACAAGCCACGGTTCTGTACAACACCGACACAAAAAATGGACAATAGTTCAGAAACACAGAATTGCTCAGCAACAATTAATTCATAAGCAAATCACAACAAGAGATTCATAGCATAATTTCCAGAAACAGAATCAACACATACCTTCAACAATAATCCGGCGAAAATCTCCTCGCCGTAGGTAAGTCATCTCCACTCTCAGTCTCAATATTGCTGTTACTGTGAACTTCACTTTTCCTGTAATACAAAAATCACCAGAAACACATATAGCTTGAGTTATTATTGCTGTAAGTAAAAGCAAAAATTCAGCATACAATCAACAACAGTTTGAAGCTGTAACAGCAACACAGTGGCGATTCAGACTTGGAATTCAGAATCAACACAGTAGCAACAACAAACTTACGGCAGATTCTCAAGAGCAGAAGTAAATAGTTTGCATACCTTAACAAAATCTGGAAAAACATCCCTTGCGCAGGTAAGTTGACTTCACCCCTTTGCTCTCAATATTGCTTTTATCAGTTACTACAAATATATTGTGCTTGTATCATTTGAAAATCTGAAAACAGAGAGCATATGTTATTACCGCTATATCATAAAAAACTTGCTGGTACCATGAGAACGAAATTGAAGAACAAACCTTGAGTTTGTCTTCAATCAAAGAGGCCAGAAGCTGTTTCCTTTTGTTCACCGAGAAAGACTGAGTGAAATTGAGAGCTTATGTTGTGGTCTTTCACCGCAAGCAAAATCAAAACAGAAAGAGAGAGATGTCACTGAGTTATCATTAAAAAGAGAACAAAAAACGAAATTTGGGAAGAAGCATACCTGAGCTTCTTCAAGCTTCTTCCATGGCAGCCGAAAAAAAACTCGAAGACTGTTGTTGTTGTTTGATCGGCAAGAGCAAAAGAACCGAGAGAGAGGGTTGTTGTCGTTGCTGTTCGTAGACACAGAGAGAAACCGAGAGAGATTTGTGTTGTTGTTGAATCGGTTTGAGAGAAGAAGAAAGTTTGTTTTACCAGAGAAAAAAATAACGTGAGAAGGGAGAAGAAAGAGGCGCTGCCTCTGTGTGTTTTGTTTAGGGTTCTCAAACCCAATCCACTTGTGTGATAAGAGTGGGCGGATCCGGGTTCCATCTGACCCGACCCGGTCCGGCCCAGCTCCTTTTTTTTTAATTTTATTTGTCTATCAGCTTTTCACCTTGGGCCTGCACCTCTCAATTTATTTTCAACACTTCTGGCCCATTCAATTAGTCTTTTTAATTAGTTCTCTTATTTTCATATAAAAAGACTAAGCATTTTAATTTTAATATAGGATATAGTTTTATTTTCTAATCCTTATTAAAAAAGACAAAAAATATGTTTTTAATATTTTCATATGTTAATAAGTGTGTTTTTTCTTATTAAAACAACAAAAAACATATATTAGATACATATTTTTATTCATGTTTCTAATTATTTTCTTCTTCTCATAAAAAACAACAAAAAAATATATTAGATGCATATTTTAGTTTGTGTTTCTAATTATTTTATCTTCTCAT
>Vvg_1-10k_transcript/37374 full_length_coverage=3;length=1891;num_subreads=60
GATTCATCTGATTTTAGGGTTTCATACTCTTTTCGTACCTCCGTTCTCTTTCAATTTCCGATAGCCTCCTTTACCTATCTCCGTTAAACGTCGATCGGCACCGGAATTATATAACATATATACGATGGAGATTTACACGTCGATAATGGTTTCGTTCAGGTATGGATCGAATTTTGTTTTGTTTCTTGTAGTTTGATTGATTCTATTTTTCCTTTTCATATAGATCTGATTCTCTACGCGTCAGATCCACGGTGCATGGATGCGATCTTCACAATCGTTTTGGTTTCTGGAGTTTTTCATCGAGAGATCCATGATTCTTTGTAAATCAAGGCTGTCGAGGTCTTTTGCAGGTATGGAGGCCGATCGTCAAGTATATCGGAGACAGATCTATATTCAGCTCTAGATCTGTAGGGGCTCTATGAAGTTTGATACATCATATAGAGATCATAGAGAGATGTTGCAGATCTTCTATGTGTTAATTATGTATATGATTGAGAGCTTTGAGGGAGTGGTATAATGAACGTAGGATGTATCGGGATTATAGGCTTCTATGCGCTCCTGTCATCCGATCCGACCTTTGCCATGTCAGGTGCGCTTGCTTGGCAGGTCAAAAAAATTAAAATAAAAAAGATGTGTTTGTTTTTGGGAGGGATCGCACGGGGATTTTGCCCGGGATCTCTCCCTCGTGTGGTGTTCGCCTCCTTTTTTTATGCTTCTTTATTATTATGCTCTACTCGCCATAGCACCATGCATAATCGTCCAAGAAATTCTCCATCTCCATATCAAGGTATTATTCATCAATTTTCAATGGTAAATAACAATCTAAATTAATATCAATTTAGAGTAGATATCAATTTAAGTATCAGTTCTCGTTGATCTGTTATGAATCAGTTTAGGCCAATTCAGAATTAACATTTCAAAGCTTCCTAATAGAATCTAAACTAACTAATAGAAATGTTTGTAGGATGTTTTAATTAATAACACCATTCCAAATACAGTCTAAACTAACTAATAGAAATGTTTGTAGGATGTTTTAATTAATAACACCATTCCAAATACAGTATTGTTACAGTATTGCTGTTGAATTAGATATTAGATATGAAATTTGTTGTCTAGGTTAGTTTTCAGAACTTCAGATTAAATTGGAGTTGAGAACATTTTATTATGATGTACATATTTGGTATCTTAAATTACTCTTAGGCTTGATTATGGATATGTATTAGATGTTCATTGTAAAGTTACCATCTATTAATTACATAGCCAGGACAACAACGCTATGCTGGTCAACAAAAGTAATCCTACAATTCATTCCCAAAAATCAATTATACAAGAGAGATTGGGAATAATTATTCTTTATTATCATTCCATCCAACGGATTTTAGGATTTCAGATTTACACGATAATGGTTTCTTTCAGATGGAGATCCACTGTGCAAAGGTGCTATCTTCAAGCCATCTTGGGAATATTCATGGAGAACTCATTGATACTTTTGTAAATCAAGTCACTCCAGGTTTTATTTGTAGGTGCTCTATGGAGTCAGATCTATATAGTTGTGCTGTCAGGTTATATAATTAAGGATGTTTCAACTCCTGAACTGTTGCCAGTTTATAATTGTTTTGCGGGAGGGATGTAGGATGTATCCAGATTATAGTCCTCTTCCGACCTTTGCCATGTCAGGCGCGCTTGCTTGGCAGGTCAACAAAATAAAATAATAAATGGTTGGTTTTTTTGGAGAGATCGCACGGGATTTTGCCCGGGTTCTCTCCCTCGTGTGGTGTGTCTTTTTTTTTTTTATTGTATTACGCACCCAACTCTCCATAGCACTGTGCATATCTCCTATTCCATCTCAAGGTATTATTCATATTAATTTGGTAAATAACATTTTAAATTG
>Vvg_1-10k_transcript/37443 full_length_coverage=2;length=1895;num_subreads=47
GGGATGACAAAAACATATATAATTGATATGAATTTGCAATCAGAATATCAGATGACAAAAGACAATTACACAGATATAGCATAAGTGTCGCTACCGCGAAAATTAACAGAGTCGCCACTAACATATTTATCCTGAAAAGGAAGGGAATGCCAGCAAACCACAAAACAAAACAACGGTCTCACGACCAGAGAAAAAGGGTAAGGGAGTCGGTTACGTGAGGGGAAGGTGCTAGCACCCCTCACGCCCATCGTACTCGATGGTATCCACGCCTGTGTCTAAAACTATGGGTGCGTAATGAATCTATGCTAATCTGGACTAAAATGAATGCAGAATGTAGGGAAAAGAAAGTGTTATGCTCGCACGGGCCCTACCCCGCTGCCTACGTATCTGTTTTGCAGAATCAGAGCAACCGTAGCTCGGCTAACTAATTTTTGTTTGTTTTGTGTTTTTTAGGTGAACGAGTTACATTCACACCCCGCTGCTCGACCTTTGGAGGCTTACGCTTGGGAATGGAGCGGAAATAACAAGTTCTTAAGAAAAGAAAATCAAAGAGTGTGGTTTGTGTTTTAAAAGATGCATGAGGAAGACCTAAGCTAAGGGGGGAAAGCTTGCTACCTAATGTTATCATATAAAGGGTACCAGTCTAAACTAAACTAACAACCTATGCGAAAAGGGGGAAGCAAACAAATATGGCACACAAACGAGAATCCACTCGTGAAGCAAACAAACCAAAGGCACTGGCCAAGTGGTAGAAAGGCGGTCCCGCCATAGCCAAGGGGAGCAGCTCAACCCAAGTCAACCAAGCATCAGACCTCGCGAAAATGATCGGGCCATAGACAAGAAGGCGGACCCTTCTCAGCAACCAAGCCGTCACAGATCGTAAAGGAAAACGGTGCGTGCGTACACCGAGCGTCAACGTCGAGCGACATGAGCTATAGGAAAGGCGGGGGTCCGATTGCATGAACCCTTTACCTGACATACTCGATAACAAGATTTTGGGCACGTTTGGAAGCAAGCAACGCGAGGCGTGCGCATACCAAATAGACTCGATGAGACTAGGCGGGGGTTGATTACGAACCCTTGACCGCATGCCTTCCATGAGGACTTAACGGAGTGCCATATAGGACTTATTACACCGTGACTCCCTGCCGCAAAGCACAAATATAAACACACCAACAAAAACAGAGCCTCTTTCGAGGACTTGGCCAGATGCATGTCTAAGTCCTACTTCTCATGTTAAAGGATGATGCGAGAAAGCGATAAAGTGCGGGAAAAGTAAAATGAAACGGAATCAATACCAAACGGATGATGATCCGTAAACTAAAGAGATGCGAAGCGTAGAAACTAAGAATCCCGCGAGCGAGCTAGCAAAGCAAAAGCAAATGGTCAGCACACCGATTCAGCACACCGATTAACCATAAAGAGCACAAATGTCTACTCGCATGTCGAGCATAATCACAATACACCTGCAAGAGGAACAAGCAAACAAACAAGCAGATATAAAGCAAAAGGATCGCGTCTCTAAGACGAGAACACGGTACAAGTGAATAGAATCGTGTCCCGCAAGTGAAGCGGAACACTCATAGAATGAGCATCGATCGGTGGTCGTCCAAAAGCCTCGCACACTAGCAAACACGTTAGAGATAACAAGATACCGCAATCGGAATTGCGTTATTATAATTCTAAAATAAACCGGACAAAGCAAACATGGAAAAGGTGCGGAAATACTCGAATAAGCATGCAAAAATCACACCGGAAGCCGACAAAAATACCATCATGGAAAACACAAAATTCAGCAATACAAATCATTCCATAAAATAGTACATTTTACAAGCTTTCCAACGATATAAAGAACATGCAAATCGGAGTTACGAGCAAAAAGATATGAACATTCG
>Vvg_1-10k_transcript/37540 full_length_coverage=2;length=1888;num_subreads=60
GATCGTTCAACAAGCCATAGGGTTTCACCATTATCTCGTCCTTCTCCAATTCTTCAATTCCAGATCTCGTTCGTAATTTCTTCGTCAAACTTCGATCGATACCAGATCTGTGAAGTTCCGATGGAGATCTTCATGCCGATGGTGGTTTTGATCAGACCCGAATCTTCGTCCTTAAGATCTAGACTGCCGAGGTGCGATATTCACGTTTGTATTGGTGTTTGGAATCTATGGTCATCTGTTCATCCCTAAATCAAGGATCTCGAGATTTTTTTTTTTGCAGGTATGGTGGTAGATCGACGAGCAGATCGCGGATCCAGTGTTGAATTGTTCTGGTGATGACAGATTTTAGATCCAGTGTTGAATTTTGCTGGTTTTGCCATCGATGACAGATTGTAGATGCACCGGCGTTTGATTTCGTGAGGCTGCTACGAGGCATGGTTCAAGATTGACGTCTTCCTGATTATCAGATCTTGGAATTATGTATTTGATTGTGAGATTTACGGTTGTGAAGTTTCATGGATGTATGTAGGTTGTTTCAGGATTGTATATCTTAATTCGCTAAGCGATTTGAGAATTGGATCCTGATTGATCTTGTCATCCGACCTTTGCCATGTCAGGTGCGCTTGCTTGGCAGGTCAACAAAATAATAAAAAAAGATTTATTGGTTTTGGGAGAAGATCGCACGGGGTTTTTGCCCGGGGTTTTCTCTCGTGTGTGGTGTTTTGCTTTGCTTTTTTTCCTTATCTCTATTGCTTCGTTATCGTATAACCACTCTAGACGGCATGGATTCATAGGAGGATTTCTCACGCTCCATAACAAAGCGCACATCAAGGTATTATCCTAATTTCAATCAAATCATATCAAATTCAATAGCAATTTCAATTAATGAATAACGGTGAGTTATATTCTAAATTGGACAGGTAATTGTCAATATTAACAAATACTCTTGTACAGTAAGATTTATCATCCAAAATCAACAAATTCAAAGTCGATAATAAGTTATTTTTTAAATTCTTAATATATTTGATTTTTATAATATAATTTTAAATATATTGCGTCGTTACTCTTTGCTGTGTTTTTATTACACGGTAGCAAACTTATTTCATTGTCAATCCTGTACACAATTTTCTATAGTTTAGTATACTGCTGTAAATCATTATCTGATGTATATTTTATTCACGCGTCTACCGTGTCGCCTAAACCATATAGTTATAGTTCATTTGTTAGGAATTTAATGAATATTTTTTCCGGAAAATATATTTGTAAGGAACTCCCATTGCCAACTTTGAAGAAGGCAATCAAAACTTCATATGAACTTGTAGCAATATCAAATTTCCAATTCTTCCTTGAAGAGGAGCTTCCGGCGAATTTTTGGCATTAACAATTCTTGGATTCCTTGAAGCACACTGCATATCTAACAAGCTTGTGTCAAGGTCATACTCGTCAATCAGTAAGGTGAAGATGCCTTTAGTCATCGTAGTTATGCATTTTCATTATTATATTTCATTCCATCCAAAATTCATATATTTATATTTATACTTTGAATGAGATATGGCTCGCCTAACATCGGCAGCAGCTTTCAGTCGAATCATTTAATCACAACAGCCAAAGCTTCAAGTATATTTTTGTATGAAGTTTGTATTTATTTCTATTTCTATTTTTCATATAAATTCAGTAGGGCAAGGGACATTTATACCTCTCCCTTGTTTATTTGAGCCATTTACGGTCCAAAGAAATACAAACTGACATCTCTAAAGTTAACATAGTTTTCATAACATAATATTATGTAATTATGTTGTCTGTGTACTACTCAGTGTTATACTTCTGACCATTTAGGCTTAGTTGGTCCTTCATATACTATGCGATATACTTTTGATCTTTTAGGCTT
>Vvg_1-10k_transcript/37957 full_length_coverage=2;length=1874;num_subreads=48
GGGCCCAATGTGAGTCTTCATAAAGTTGGATTAGGGTTGTCATCTTGCACTCTGTAATCTCATTCTAGGGTTGCCGTTCTCAACTTGGTTCTCATTTTAGGGCTTCTGTTCTCAGTTTCATCGTCTTCCATAAAGAGCTTTGCAGCCATTCAACGTATCTCATACAAATATTCCACTCGATGCTACCTATCTCTCCATTCATCCATGGTTTTTGATTAAGTTTGTTTCCTTCTCTCACTTTTTCAGATCTATGATTTCAATGGTTATCAAACCCTTTTTCTCCTCTTATTTGACTTGTCTTATATGTTTTCTGTATGTCTCAGTTAATTTCTTTATTTTGCTAATAAAGTACTATCAAATCTGAATATTTTCTTATAAAGATTGTTAGTTGTCAATGATGTATGTGTGTGCAGTAGAATTAGTGTTAATGGTGGACTTATGGTTTTTCAGTTTCTATTTCACTAATTTTTATAGTTGTAGTTGGTTAATAATTTATGATTGGTTTAATTTGTTCTTGGTCTTTTGTATGCAGAATGAGATGCAACATGTTCTTTTGAGAGTTCTTTTGATCAGATGTTGCAGGAAGATAAAGAGAAACTTCTCTAGAAAGTTCATGGCTTAGAGATGACTGATTGCAAAACAAGCATTGTAGTTTGTGAGTTAATGACTTTTTTAACTACTATTTTGTTTGTCGGAGAAAGTTTTGGACACTATTTTTTTCAATACTATGTGTTGGATCTTGAATGTTTAAGACAATGTTAGTACTTTAGCGGATGAAGTTGAAGACTCATATAAAACTTTTACAAAAGCTTTATTTTTGCTGGATTGTTAACTTGTTTAGATCTCATTACTTAAAACCTAAGGTGAAGGAACTCATTTCTTATAATCTCATTAGTTTTAGTTTATATTGTAAGAACTAACATAATTTTAGTATTTGTTTTATTCTCTTTTTAGTTAAAACCTAAGGTAAAGGAATTCATTTATGATACATGTTATTCTCATTGATGTTCTTGTCTTCCTTCTCCTGGTATGTATCAGCTTCCTTCTCCTGGTATGTATCAGATATCAATTTCTGGTTTGTAGATTAGTTGGTCTCCATTGGTTTTTATTCTTGAAGTTGTTATGAATATTTTCAGATCTAGATCTATTTTGTTGGATCTTCATGTTATTGTTATTCTTCCCTGCATTATTAATCTTTTCATGATTGATTTGTTTCATATCTTTCTTTTCCCTATCAGTAAACAATGTCAAAGATACCTTCTTCAAATAGAAGGTAAATTGATCTATATTTGATTTTTTTGCTCGTTATTGTTTATATTTTGGAATTAGTGTTGTTTTATGTGGAAGTATTAACTCTATTCAAGCTCACAACAACTGTTTTTATGTTTGTTTATGGATGATTAATTTTGTATTTATGAGTTTTAATGTCAAAAAGTTAAATCAAATATTGATTATAAGAAATTAGTTATAGTTTTAATATATTGAATTTATGAACTTTAATATGAAATTCAAATTAAATTTAAAAAGCATTAAAACTGTGGTTATTTTTACTATTTAATAATTTTGAATTTTACTTGTTTATGGATTTATTAGTTGAATTGTAATTATTGTTTATTATCACTTTCGTTTAATTTTTTATTTTTAATCATTAAAATGGTAACAATTTATAACAGGTTTTTGCATGAATTCAGTTGGAGGAAGAATAGAAGAAGAATGGACAAATCTCTTACATGGGACAGAACAAGATTAAATCTCACAATATTGAATGGACAAATCTCTTATTTTGGACAGAACAAGATTAAATCTCACAATATTGAATGTAATATATTACATAAAATATGAAAATATATTAAATAAATATAATTTCCTTTTCT
>Vvg_1-10k_transcript/38129 full_length_coverage=2;length=1870;num_subreads=60
GACTACCAACATAAAATCTGGTGCTTTAAGCCATCAACCATGGAGGAAAAAAAACACTATAGATCCACACACACAAACGAAGATCCTGCAAAAATCCACCAAACCAAACACAAACCAAGCAAAGCTTTCCTTAATAAACAGAATATATCTAATAATAGATTTTATCTTGTTCCTTTGAAACTCACCTCTACAACATTGATCTAAGCTCAGCAGCACCAAAAACACTCCAATCTCCAAGGTTAGCGACGGAAGCTCTATACAATGGATCTAACAGCATCTATGCGGCCAGTTACAAGCTGTTATTCTATGGTGCAATTCAAAATCAATCCTACTTTTGAATGAAATGGTAACTGTCCAGGTGCATGTTGAAAATCCTCAAGCTGAAGACTACAGATTTGTTTATGGACAGGTTTGTTGAATAGTAAATATAAATATATTGGTGAGACCAACACACTGACTTTTGCAATGTCAATGTCTATCTATCGTACCACATAATACATTATACATGTCTTCACGTGGGGCACTTAACCTTTTATAGAGAAGAAGAGTAGTTTGTCGAATAAATGAACTTGCAACCTTTGTTGGAAATAGTTCAATCATTTCAATCAAATACAAACCAACGTGTTCCATGTTATCTATCATTCAGATGATAATGTTTTTGTTGCTACTCCAACTAGGTGGAAAAACTATTGGTAGAATTTGCAATTTTGAATAATCACAAAAGGCTACCTGTGTTGTTTATGTTGCAAACATCCAAGCTCTTGCCCAAAAAAATATCTTGATTAAGAGAATAAATTTGTAGTGGTTCAATTTGAAAGTGATTGAATTGATAGTAGATGTTGATATTGACGTGAAATTGTTTGAGACAAACCAACTTATAATTATAATTACTACTCAACCTATATGAGATATTCTATTGCGAACTCTAATAAAAATGTTTTTGTCAAACTCACTTGCCAATGGAAAGGAAAAGGATATGGAGAATAGGCAACTGAGGTCTTCTTTACCTCTTGCCAGAGAGTGCATGTCATTGATTATAAAGAGACTCATTTGTTGAACAAGTGATATTTATTTCCACTAACAGGATAAAGTATCTCATATATGTTGAGTATTAATTATATTTGACGACTTAACTCAAGCAATTTCATGTCAATTTCAATATCTCTAATCAATTCAACTACTTTCAAATTGAGATCACCCCAAATTTCTTCTCCAAACAAGATATCTTTTATCGGCAAGCGCCTGAATGAGTGCAAACATATAAACAACGTGCATAGTACTTTTGTGGTTCCTCAAAAACATACTTCTAGTTAGAGCACCAACAAAAACATTGATTTGTATTTGATTGAAATCCTTGAAATATTTTTGATAAAGATTTTCCTAAAATATTGCAAGTTCATTAATTCAACACACTGTACTTCTTCTTTAGGAAAGGTTAAGTGTCCCACATGCAGACTTAAAAGACTATGGTTGAGGATGTATGAAAAACATACATGTAACATGTATTCTGTGGGACGATGGAGTGACATTACAAAAGTCGGTATGCTAGTTTCAACAATATATTATTGCTCAGCATTGAAAATTGACGATAAACAAATATGTTGCATTTAACTTTAAGATTCTCAACAACCACATATATCCCCAAATAATTATTGTTCTATTCAAAGTACAATTAATCTTGAGTGACACCGTAGAATAACAACTAGTATCTGACTGCACATATGTGATCAGGTACATTATAAAGAGATTTGGTAGGCCTTTTACTCATCTATGATCATATGTCACAAATATCAAATGAGTTCGAGGTTTTTTCGGTATTCAAAAAAAAAACTAACACTAAATACTTTTTCATTATTTCAATAGTTAATAT
>Vvg_1-10k_transcript/38445 full_length_coverage=2;length=1861;num_subreads=30
GAAAATTACTTGTGGCCGTTCAGCTTCCCCCTGAAGAAGCTCTCTCCTTCTTTACTCAATCGGCGACGGCGCGGCGGATCTTTCTTCTCCGATCGAACAACAACTCTTCATTTCAGCCCTCTCTCTCGACGAAACGGAGCCGGTAACCTCTCCGACGAGAATCGTCTCCGATCGATCCTTCCGCCTCACTCTCTCGATCTCCTTCGGCTCAGTCCCGTAGCTCTCTCATCTTCTGCTCTTGTTCTCCTTCTTTTTCTTCTGTTCGTTTCAGAATCTTGATGCGGTGTTGTTATTATCGCGTTGATGTGGATCGAAAGTTATTGACGCGGTGATGATGAATGATTACAGATGCGTGGGGTTTCTTGTAGCAGATTGATGGAGATTGATTGGAGATGATGAACGTGACACGATTCGGTGTTGGTTCAAGACTTGAGAAGGTTCGGTTATGACTGAGAATTGGAGATTGGGAGAAGAAGGTTCAAGAAGTGAAGAGAGAAAGATGAAGGGTGAAGATGATGAATCTAGATGCCGAGGGAAGAGAATCGATGGAGTAGGTTATGGTGATTGAATCTGAGAATCAGTGGAGGGAAAGTTTGTTACGGCCTTTTTTTGAGTGAAGGTGGAATTATGGTGGGTGAACTTGAAGTGGAGGGAGAAGGATGATGAAGATGAATGGTGAGTGAAGATGTTATCTGAAGAATGACTCGAGAGATGGTTGAAGTACGAGATAGTTGGAGATTGGTTGAAGAGATGATGGTGATGATGAACAGCGATTAATCAATGCTCAGAGAGAGATTGATTCGGTTACGTTTCGGTTAGAGCTTTCTTTCAATTTCTGTTACCTTCTTCTTTTTATGTTATTCCTCCTTTTCTGTTATTGATTTTCTCTGGTCTTTTTTTCCGATTTTTCTCTTGTGAATTCTGTTATATGGAGGGTGTTAGAATTTGTTACAAAACTATTTTTGAAAGTTAGTTTTGAAGTGGATTTGTGAAATATGCTGAATGTGTTTTAATGTTATTTTTATGGACCACTTATAAATGCGAGCTGAACCGAACTGACTTCGTGTTGACTATAAAAATAGACACAATGATCTTGTATGATACTACCATGGCTGGATGTTGACTGTATGTTCCGCCTGCAGGTGTTGGAGCTGGATTACAATCAAACTCGAACCGAAACGAGCTTAGGCTAGAATAACTTGTGATGACAGGATGAGGACTTGATTTAATGTTGTGTAGGTAGATATCTGAATTGCTATGAATTATAACAGGTCTGAATAACTGAATGCGTGGGACTGGTTTTGATGGGGTTTTTTTGAATGAAGTTTGAACTGTTTGATTTGTATTTGGTTTTGTTGGGGCTGAGTGGCTTAGTTATGGATTGGAGGTTGCTTGTTTGGGAATATAATTGTGCAGGGACTGTTTGAGGTTGTAACTATAATTAGTTACTGATTGTTGAATTTGATTTAGATTTGTTCTTGTTTTCTTTGACAGGTTCAGATGTGATTTGAAAGGCGTATCGAGGGGCATGACATGGTGTGGATAGGAATGATGAAACCGAAGATGGTTCTGAACTAAAGACATGGTTTAGAATAGGCTTCCAACATTATGTCTCTAAATTTTTGTGGAGATGTAAGGATACTTTGGTGGGTTGGAATGGTTGAATGTATTTGTATTTTGAAATTTGTTTCTGAATTTTGTAAAGGGTTTTCTTTTGTTGTAGAACACTTGAACTTGGACAAATCATGAATGTAACTTGAATGCTTTAGAAAGCTTCTTGAATGATTTTGGAATGGAAGTCCAGTAACACTTGTATCAAAGCAAACACTTGAATGACATTCTCATTTATAGCTTCGACTTT
>Vvg_1-10k_transcript/38453 full_length_coverage=2;length=1861;num_subreads=60
GATAGTGTCAAGAACAGAAGGAAGAGATGAAGATGGATAGGGCTTCAGAAACGTACCTGAAGTGCGAAGTGCAGATTGTTGAGGAAAATCGGAGGGGAGGTAATAAGGTCCTTGGTTTACTTTGAATTTATGCAGCATTTCTGTCGTGAACTAAATATACCCCTGAACTGTGATGGCTTTGGAATGGTGCTTCAAATGGATTTGTCTCGGCTGTGGACTACACTTGAGTGTGAACTGGAATGCTGAATGCTAGCATGAATTTTATTGGCGAAAAGGTTAGTAAGCTGTGATGTTTGAATTCAGAATGTGACCCGGTGTTAGTTCGATACAGTGTCGTAGTTTGTGTTAAATGGTGGACTGTTAGTCAGATGTGTTGTAAGGGTGTGGACTTGAAACTGTCCTGTTATCATTGTACTGTTTTTTTTGGATTTGTTCATGTTGCGTACTGGTTCGGTATTTGTGGCTAATGGCTGCTGATTTTGAGTGTATGCTGAATTATGAACTTCTGATTTCTCTGTTATGTTAGTAAGGATTTATGGTTTCTCTATTTATGATGTTAATTGAATGCTGTTAGGAAACTTGTTAGTATGTGGCTAAGGCTTAGAAAATCAGTCATTTTGGCAACTGTTAGGAGATGTCAAGGTTTAAGATATATGGTTGTTTTTTCTGATATGCGTGTGTATGATATTGTTTGGAATTAGCTATGTATATGAATGCATTTGTGGTGGAAAATGTAGGTTTGATGATGGTTTTGATCATGTGGTTTATGAATCTTGCTAAACAGACTGTTAGTTTGAATTAGTAGAGTGTGGTTTGAAATGATGTAATATAGGATAATGTTTGAACCTGAATGTGTAGGACTGTTAAATTTTTTTTGAATGGTTGAGAAAAAGAACTGGTAAATTGTTTGGCTTTTGGTTTTGTAGGAGGACAGTGGTTAGAAAATTTGTTAGTGAAAGGATTTTTTTTGGGAAGCTTGTTATAAAGTTGGTTAGAAAATGAGCTGGAGGTTATGAAATGTTTGGAGTTGGTTTGACTAATTCATGAACTGGTTTGTGGTGCATGTTTTTTCTTCTTCATGTGCAGGCCACGGTTCAGTTTGGTGATGATGGTTAAATTGGTTTGAATATGTGTAAGGAACATTGCAGGATGTCTTAGCTTGGACTGAACATTGCCTTTGTGTTTGGACTGACCTGAATGCTTTCACCTTTTCCTTTTTTATGCAAATTTCGTGGGTCTAACAGATGCTGTTTGATTAATAGCTTCGGTTTATGCAGGGCTTTGGTGGTGTTGGTTGCTGTGATGTTTTGTGGGTTATGCAGGGTTATATATGGATGTTGTATGATGGATAGTGGTTCTGGTTATGTTAGTTTTGCAGGGTTATGTTTTTAGTGTGAATGTAAGGGGGATGTCACGGCAGTATGTCTATTTTCTTTTTGTTGAAATGTAATCCTGCAGTAACTATATATGTGCAGTAGGTTTGTGAAGTGGAAAAGTATGTCTATATGCATGAAATTGAACATGTGGGGCTGTATGTAGGTTTTATAATCAGGGCTATGATTGCATATTTTGTGCTGAATTGGATTTGTGTGTATGTATTTTGACTAACCTCTTGGTGTATTGACTTTGTATGGTGCCGGTTCACATATGTTTTGGTTGAATGTTGCCTTGGTTTGGACATGGTTTGAAATGTGTATCGAGGGGCTGTTATGTGAAACAAGGCTAAGGATAGAGTTTGAAGAATATGAGCAATTCACCATAGATTTAGGAATTTGACTTTTCTCTTTTGCATTTGTACTTGAACATTGTAATGAATACTCCTTGAAATTGTAATAAAATTTGAATTTCTTCTTTTCTTGCC
>Vvg_1-10k_transcript/39186 full_length_coverage=2;length=1847;num_subreads=22
GAAGAACTAAAAGAGGAATTAGGGTAACCTGATATGTGGCGATTGGACTCCTTCGTCCTCATTCACGAACGCGAACGGCGCCGCGGCTTCCGCCTTCTCCGATCGGAGTATCACCGGTCACCATGAACTCCGGCCACTACACACCCTAAGTCATCCTCTCTCCGATTTCACCTTACCGTTTTGATCTCAACCGGCTCCTCTCTTGATCACTTGCAACGGCGACGGCGGTAATGGCTTCAACCTTCCCCTACGACGAATCTCCGACTGTTATTTGCAGATGAAGGCGCATTGCGAGGTGTGTAGCGAAGATGATGTTTGAACGTTGCGAAAGGTTTTACGAAAATGACGAAGATTGTAGCTTCTCCTTCGTCTTCTTCTTTTTGCATTTTAAACTGTTGCTGTTGTGGTGTTGATTCGCTGATGTTGATGAAGATGAAGATGATGCGTTAAGGATCGTCGTCGGTAACGAGAAATTCAAGTAAGCGCACCTCAATCTTTTGCTCTTGTTTCCTAATTCTCGTTTCTTCTTCTATCTCTTTTTTTTGTTTTTTTCTTCTGCGTGCAATCTCTGTATAATGCATGTTGTTGAGTTGTTCTTGCGAGTAAGATTGAGTTGCAGAGAGATTGAGCGTCGAGAGGAGTGAGAATGAATCAGTGAAATGGCGTGGGATGATGAAGTGGTGGCAGAGATGAGTGATGATGAATGTTGCAGAGAGAAATGAAGTGTGTAAGGTTGAAGATGGTGGTTATGGCGTGTGTTATGGTGGAGAGAAGGATGATGAAGATGATTGAAGGGATGCGTGTTTAGTGAAAGTTGCAGAGAGAGTTGAAGGGAGAAGATGGAGAAGATGGTGATGGAGATGAGGTTATGAAGATGGTGAAGGTGAGAATGAGCGTGTAGATTGAGAGTGGTGGAGAAAAATGGACGTGAAGAAGAAGATGAAAATGGAGGGTGGTGAAGTTATATAGAGATTGAGCGAGAGAGAATCAGTTAGAGAGTGAGCATAAGAGCCTTTGGATTATGAAAGTTGGTTAGGGATTGAAGGGTGGTGATTGAATCGGTTTAGAGGTTGAGATTGTGAGCTGTCAAATTCGGTTAGGAATTGGTTATTTCTTTTACTTGTTGGTTGAAGTCAGTTAGGGACGGTTAGGAAGTTAGTTAGACTGATAGCTTGAATGTGAATTAGCTATCTATTGTTGGTGATTGTTTAGTGAGAGGTAAACTGTTAGTAGTTTTCTAATAAAATTGGAAGGTAAGCTTAGGAAGTCTGTTAGCTGTTTTTTATTTGTCTTGGGTTAGTTACATGTTCAACAAAGTTAGTTATGAAACTGGATGTATGGATTGAGTCATGAATGGGTTAACACATGGTTATTGTTTTTTTGTAATGAGCTGACTCTTTAATCTTCTTCCTTGTGTCAAAACTGCAAGTACGGTCTGCTACTGTAGTGACTGTGGATGCAGGACTGGAATTGCGTCATGTTGGAAGTGGCGATGCATTATGAGACTTCGGTACGTGAGCTTGAAGTTATGCGGGTTCTGATGATGTAGCAGCTCTGAAATCTTGGCAATGTTGTGTAGGGCTTGGAATTCACGGCTGCCAGTTGGGAATACAAAGAAGGGGTCGAAGGTGACTTGGAGTTTGGGTTTGATTATAGATTATGCAGCGGTTCTGTTTTGAAATATGCAGAATTATACAAGAGGGTTTGGACATGGTTTTGAAGGAGATTAGGATAGGCTTTGAAATTCTGTATTTGGGCCTTGATTTTCTTTTGTGCAACTGTAAGAATGCATACTGAAATTGTAATGGTTTTGTATTCAAAAATTGAATGGGATTTTTATAGAGGAC
>Vvg_1-10k_transcript/39765 full_length_coverage=3;length=1814;num_subreads=60
GGATCGTTCAACAAGCCATAGGGTTTCACCATTATCTCGTCCCTCTCCTATTCTTCAATTCCAGATCTCGTTCGTAATTTCTTCGTCAAACTTCGATCGATACCAGATCTGTGAAGTTCCGATGGAGATCTTCACGCCGATGGTGGGTTTGATTAGACCCGAATCTTCGTCCTTAAGATCTAGACTGCCGAGGTGCGATATTCACGTTTGTATTGGTGTTTGGAATCTATGGTCATCTGTTCATCCCTAAATCAAGGATCTCGAGATTTTTTTTTTGCAGGTATGATGGTAGATCGGTGAGCAAATCGCAGATCCAGTGTTGAATTTTTCTGGCTTTGCCATCGATGATAGATCGTAGATCCAGTGTTGAATTTTGCTGGTTTTGCCTTCAATGACAGATTGTAGATGCACCGGCGTTTGATTTCGTGAGGCTGCTATGAGGCATGGTTCAAGATTGACGTTTTCCTGATTATCAGATCTCAGATCTTGGAATTATGTATTTGATTGTGAGATTTACGGTTGTGAAGTTTCATGGATGTATGTAGGTTGTTTCAGGATTGTATATCTTAATTCGCTAAGCGATTTGAGAATTGGATCCTGATTGATCTGTCATCCGACCTTTGCCATGTCAGGTGCGCTTGCTTGGCAGGTCAAAAAATAATAAAAAAAGATTTATTGGTTTTGGGGGAAGATCGCACGGGTTTTTGCCCGGGGTCTTCTCTCGTGTGTGGTGTTTTGCTTTGCTCTTTTTCTTTAACTCTATTGCTTCGTTATCGTATAACCACTCTAGATGGGATGGATTCATAGGAGGATTTTTCACGCTCCATAACAAAGCGCACATCAAGGTATTATCCTAATTTCAATCAAATTATATCAAATTCAATAGCAATTTCAATTAATGAATAACGGTGAGTTATATTCAAAATTAAACAGGTAGTTGTTAGTATTAACAAATACTATTGTGCAGTAAGAATTATAGTCCAAAATCAACAAATTCAAAGTCGGTTATAAGTTATCTTTTAAATTCTTAATATATTTTATTTTTATAAAATAATTTAAAATATATTGCGTCTTTACTCGTTGCTGCTATGTTTTTATTACACTAGCAAACTTATTTCATTGGCAATCTGTACATAATTTTCTATAGTTTATTATACTGCTGTAAATCATTATCTGATGTATATTTTATTTACGCAAGTCTACCGTGTCACCTAAACCATATAGTTATTGTTCCTTGGTGAGGAATATAATGAATATGTTTTCCGGCAAATATATTTGTAAGGAACTCCCATTGTCAACTTTGAAGAAGGCAATCAAAACTTCATATGAACTTGTAGCAATATCAAATTTCCAATTCCTTGAAGAGGAGCTTCTGGCGAATTTTTGGCATTAACAATTCTTGGATTCCTTGAAGCACACTGCATATCTATCAAAATTGTGTCAAGGGCAAACTCGTCAATCAGTAAGGTGAAGATGCCTTTAGTCATCGTAGTTATGCATTTTCATTATGATATTTTATTCAATCCATAATTCATCCTAGTATATTTATATTTATATTTTGAATGGTTTATGGTTCGCCTAACATTGGCAGCAGCAGCTTTAAATCAAATCATTTAATCACAACAGCAAAAACTTCAAGTCTATTTTTGTATGAAGTTTGTATTTATTTCTATTTTGATTTTTCATATAAATTCAGAATGACAAGGGACATTGTTTTATGATTGTCTATGTACTACTCAGTGTTATATTTCTGACCTTTTAGACATAGATGGTCTTCATACTACTCAGTGATATACTTTTGGCATTGTAGACTT
>Vvg_1-10k_transcript/40084 full_length_coverage=2;length=1812;num_subreads=60
AGGAGGAGGAAGAAAAATGCAAAGATACTCTGTCAAAATATAACCAGAATGCTTCCTCCACATTTAACCTGCTTTCAATTCACATAAGCCTTTTAGAATTCATTTGCTCATTAAGTCTCAAGAGGGATTCAGATCCATGAATCATCTCTGAGTTCTTATGAAAGCTATGTTATCATTTGTTGTTGCCTCGGTTTAAAAAGAGGAAGAAATTAGCAAAGAAACTCTGCCAAAATTAACTCAGAATCTTCCTCCAAGCAATTTCCATCACCTGCATCCAAACCGTAGCACCTTTGTTTACATCTTCACTACACACATCCATAGATCATTCATTCACTTCAATCCGCCTCTGCATCGTGCATCCATTAAACACCATAAACCCACACTTCATCACCTCACAACTTCATTAACGATTCATCATCACCGACGCTCTTCATTAACAAAAACAACAGTTCAACATCATAATCTTCATTTCATAACAACAAACCGAACCAAAGCCTTCACGCGAGCAACGTTTCATACGCAGCTTCTCATCAAATCGGTGCGGTTCGAAGCAGAAGCACATCTGTGCACTGCAAATCGTAGCCGAAACGAAAGGCGCATCAAATCCTCTCCGACGAACAACTCAGATCAACAACGCTTCGCCGACTCAGTCAGATTGCGAGCCACATCATCATCACGTCCGATCGAACTCGCATCTCCAACGGTAACGTTCTCTTGTTTATACCGACGCTGTTAAATCAATGTTGTTTTGAATACTGAGAATCCATTTGTTTTTGCTGCATTTGATTTGTTTCCGTTCCATGTATGAAATGATTGCTTGTCGATTCACTATGTTTTAGTAAAGGTTGTGATGAAATCTTAGAAATAGAGAGAGGTGAGGTTTTTGTTGGTTGTTGTTGTTGTTTTCGTATGAATCGATTAGAGAGAGGACCGAAAAGCAGTGTATTGTTGTTGACGAGCTGAAGCAGAGGTTCTGTTGTTGTACGTTAGCGTGAGAAGGAAAAGCAGAGAGATGGGGACCGAGAAAAAACAAGAGGGAGGTTACCGATTTTTTTGTCTTAGGGTGATTAGGGTTTGTTTGTTTTTAATGTAATCTGGGCTTAAGTGTTGGATTGGAAGCCCAATTAATTTTCTTGCCTTACCCGTGTTCAGATTCATACCACCCCAATGGCTGTTTGGATTATCTCGTTTGGGCTAAGCTCTTCAGCCCAATCCATGAAAACTCAGTACTACACCCTGTATTGCGCCTATACCTCCTTCTGTAGCTTCATATTTCCTTTGGGCCTCACTTCTAAGCCCAGCGAATTTCTCTTTGCACTCCATGTTTTTTTACTGTTTCTAACCCATTTTACTTGTTTGTTTAGTTTTATATAGCTTCTTTTAAATATTTGTTTTCAATATTAAAAAATACAAAAAATATGTGTTAGATTTATTAATTTTATTTTCATATTAAAAAATACAAAAAAATATGTTAGTTTAATTTCTTTTATTAAAAATACAAAAAAATATGTTGTTTAATTTTAATTTCCTTTAGATTTAATATGCTTATTTCTATATCTTCTCTTTTGGTATTTTCTTGATTAATTGTTAATATTTTCTTTATCATTTCTCATGCATCATTATATATATTCGTTGCTAATGTTTTCTTGACTTTTGTGAGGTGCTACTATCATTGAGCCATTGGATTTTATTGTGGACATTCATAATTCATTTTAATTTTTGTATATATTATCCTTTTATTTTCTGCTTTAATATTTCGATTGGGTTGTAATAATTAGTAGTTAATTTTCATCCCCATTCGGTTAAGTGTGT
>Vvg_1-10k_transcript/40218 full_length_coverage=2;length=1809;num_subreads=34
GACCCTCCATTACACGAAGGATCATCCAACCTATCTCTTTAAAATTGAAACATTTTCCCCTCATCTAACCTAGAGCCGCCGTCGTTGTTTTGTTAAAAAAACCCTAGAGCCACCGTCTTAGAACTTCTATCAGAAACCAAACATCTCATTTCTTGCTTCTCTCTTATTTGCCATAGCGTTTGCAGATCTTTTCGCCCGTTTTCAAATCAAACCATCATCAAGTTCGAATCTTTCACAATATCTCCTCCTTCACCCAAACCCACCGTCATCTCTTACACTGTTTCGCATAAACTCACCACTGTCTCTTGCTTCACTTAACATGCCATTTCTCTTACTAACTATTCTACAAAGATTCAAACACTTGAATTGCTTCACTTTAGATCTTTCTCTATTTTGTCCCACAGAACCGAGAAATGGGTTTTGGCTCAACCTCTTTTCAAAGTATTTTTTTTTTTGCAGGAAAAGAAAAGTTTGATCGGTTTTCAATTCAGTTTGGTTCATGGGTTTTTCTGAACAACCCTACGAGGTTTGTTTCCGTTGGAAATCTAGAACTTGTTAGTTTATTGCTTGCTATACTTCTTGAAAATTATGACTTCTATGTCAACATCTATCATACAATAACTTCAACTTCTGCTATTTCAAGATCTCTTCATGAATGTTCAATGAAGGCGAGTTTATCTTTGACATGCATACATAAACAGCAGAAAAATGAACAGAAAAAAAATGTTAGGAAGTGTTACCTTTAACCAACTAATCACATTTCATGTCTATAGATTATTTGTACCTAGTTTGTTGAGAACATTTAGGATTTGAGTAGATGCTTAAGAGGGTTTGATGTTTGTTCTGTTTGTGACTGTAGACAACATATTATATCGAGTTCCATTTGAGTAGAATCGATGTTATAATTACAGGAGTAACATTAAGCAAGTGAATGTATAGAGGGTTAGAGAATTTGTTAGCGGCATCATTGACTTTGTTGGTTAGGTATATTGAGATACCCCTGTTCATATTTTTCACCTCAAGTTTTAAAAAAGATTTATGTTGAGATTTCTTACTTTTGTTAAAAAATTACATTCACAAGAACAACCGAATTTGTTTTTGGCTTTTAATTTTTCTTGCTAACTAGTTTTATAGGGTATTCTACATACTGGTGTGCATATGCAGAAAAATTTCAAGACCAAATTCATGGTTTAACAAATTTTATAGCAAATTTTTCCAATGTTTAATAGATTTAACAATTGGTTTCATATCCACCGATATTTGAAGTTTTAGAGTTACATGAATATTCAGAAAATGGAGACATATATTAATTGCAGGATGAATCACGTTTAAGAGAAGTACCTTACATTTTCAATTAATTGACTTCTTTTCATCAATTAATTGCAGGATGAATCACGTTTAAGAGAAGTACCTTACATTTTCAATTAAAATTAGTTCGTCTATAGTTAGTCTATACATACATATTATTGAAGTTTGAGTTATCTAATTAATTCTAACATTTAGATTTTATGTTTCTCTTTCTAATATGACAAGCAACACTCTAATGATGGTAGATTGGATCATCGAAACAGTAACTATGAAGATAATGATGTCGGTGATGATGAAGACGTGGGTGAAGAATGGGTGAAGAATGACGTTCAATAAACATGTTACATTTTATTAACATAATTATTATATTAAGTTAAAGCAATATTTTTTGTAGTTAAGCAATTTTATTGTATTTTTATGAGTACTTAGTAATAGGTATATTGTGTCTTTTTGTTAAATTTTGTAATGATAATTTCTTTATATATTATTTGACGAGTATTT
>Vvg_1-10k_transcript/40239 full_length_coverage=2;length=1807;num_subreads=60
GACACCAAAGCAACCATAACTACTTGCTTTCTCACTTCTCCCTCTTCTCATAGTTTTCAAGTTTCTTGGTAAGAAGGAGAAATCTTCAAAACCAAAGAAAACCACTTGAAAAGTAAGACTTTCTAGCTACAAAGGGAGTGAAGAAGAAAATCTTCATACCTTGGTGTGGAGAGTTCCAACTTGAAGTCCATCTTCAAGTCTTGAAGCAAGTTCAAAGAGAGGTGTTATGGCATCACCTTCATCAAAAGTCTACAACAAAAAGCAAAGTTGTTAAAGAAAGATTGTTACAATCAACAATTTCAAAACTGTTGGTAACAATTCAAGAATAATTTTCTAGAATTCTTAACACACTCAAAGGGGAGAATTGAAGCATACCCTTAGTGGTTCAACAAGCAGCCCCTCCACCGCAATTCCGACGAAAACCTCCACGCCGTAGGTGCTGCAAGTGAAAAAAAAACACAGGGATAGCAACAAAACTCGCAGTCATTTCAAGGCAGTAGCGCCAAAAGTGGTTCAGCATCACAATTAATTCAAAGGTTCAGAATCATATCAACACAGCAACAATTCAAAACCGAATCGACACAACAACCATCATTCAAAAATTCAGCAACAGGATCAATTACATAGAAACAGAAGGAACTACAACATACCTCAATGAAGAATCCGGTGAAGATCTCCTCGCCGTAGGTAAGTCCATCTCACACCTTACTCCTAATATTGTTGTCAATTATTACTGTAAGTGTTTGGTTCCTATGAACAATTTGAAAATAAATAAATAAATACAGAGAGCATATGTTATTGTTGAATCATAAAAACCAATAGTATCATGGAAAACAAGTTGGAAAACATACCTGGGTTTTGGTTTCAAATCGTTGAGCTTCTTCTAGCTCTCCCATGGCCGCTGTTGTTCTTGCCCTTGTGAGGCAAGTCACCGTTTTTGATCACCGAAAAAACTGTGAGAAGAAGCTGTTGTTGTTGTTTTTCGAGTGAGAGAGAACCGCGGGCAAAGAGAGCTTTGTTTTTGTTTATGGTCTTTGTTCCTCCGTTTCTTTTTCTCTCTGTGTCTTCGTTAACGAGTGAAAGCGAGAGGGAACCGCGAGTTGAGTGAGAAACAAAGAGAGCAAAGTCGTTGTTGTTGTTGTTTTTCGAGTGAGAGAGCACCACGAGAGAGACCGTAAGCGACTGAGAGTGAGGCCACCGAGAGCTGACGTCGCCTTTGTTGTTGCTGTTCTCAACAGAGAGTATAAGAATGAGCAGAGAGCGATCAAGAGAGAATCTGAGAGGGACAGTTGTTGTTGTTGTTGTTCAACGAAAGAGAAAGCGAAAGCGAGAGATAGAGAGAGTCATCGCGAGAGAGATGATGAGAAGCTGCGAGCAGAGGGAGTTTTGTTCCCTCCATTGTTTTTTCGTGAACGATGAAAAGAGGAAAGGGGCAATTTTGCCTCTTTGTTTCATTCTCTAGGGTTTTCTCAACCCATGTGTGTAGTAAGAGGCGGATCCGGGTCACACTGACTCGACCCGGTCCGACCCAGTTTTTTTTCTTTTTAATTTAATTTTTAATTCAGTCTCTTAAGATTTTTCATTGGGCTGCACCCCCATCTGATTTCTAGCACACCTCAGGCCCATTACTAAGTTTTTTATTATTATTATTGTTCATCTCTTTAATTTTCTTTTAAAAATTGCATAAAAAATAGAATTAGTATTTTTATTTTAATATAGGTTTCAGTTTTTATTTTCTAATCCATATTAAAAAACTCCAAAAAATATATTAGATACATATTTATTTCTAATTATTTTCTCCTTCCAC
>Vvg_1-10k_transcript/40338 full_length_coverage=3;length=1808;num_subreads=60
GGGACACCAAAGCTACCATAACTACTAGCTTTCTCACTTCTCTCTTTGCATAATTTTCTAGTTTCAAAGTTCCATAGAAGGGAGGGGTAGTTCTTCATACCTCACTTGAAGATCTTTATCTTCAAGCTTCCAACTTGAAGTTCATCTTCAAGTCTCCTTAATATCCAAAATTCTCCCTAACATCCAAAGAGGTTTTGTTACAATAACTTCAAAATAAAAAAAGTTGTTAGTAACAACAATTCAAACTCGTTTCAAGTAACAATTCAAAGTTTGTTTATCATTAAATCAAATTCACATAAAAAACACAACAAGTTGCAACAAAATCATGGTGAAGCTTTAATAATAAATTGCAACAAAAATTCAACAACAAGCCACAGTTCTGTACAACACCGACACAAAAAATGGACAATAGTTCAGAAACACAGAATTGCTCAGCAACAATTAATTCATAAGCAAATCACAACAAGAGATTCATAGCATAATTTCCAGAAACAGAATCAACACATACCTTCAACAATAATCCGGCGAAAATCTCCTCGCCGTAGGTAAGTCATCTCCACTCTCAGTCTCAATATTGTTGTTGCTTTGAACTTTGGCTGTCCTGTAACATAAAAATCACCAGAAAACACATATAGCTTGAGTTATTATTGCTGTAAGTAAAAGCAAAAATTCAGCATACGATCAACAACAATTCGTAGCTGTACAGCAACAATAACAACAAATTTCCAGAAGCAGTAGAATCAAAAAACACAGAGCCAAGGTCGAATTTGTACCTATCAGAGTTGTCGCCGGAATCGGTTCGCCGGATTTACTCCGGCCAGGTATGTTTTTTTCAATTCCTCCTAAAAATTCTGAAGCTAGCTTGTTCCTTTTGATGCACTGAGTCAAGTTCCTACCTTTAATTGCATAAATGCAATTTCGGTTATCATTTTATTCTGTTGAAAAATGAAATCAAGAATTGATGGTCACATGAACTTTAAACTCAAATATATAAATCAAAACAGAAATTGTTAGAATCATACCTCCATTCCGTTTGAGTAAAAATTGGTGTTGTTGCTCTGAGAGAAAATCGTGAGAGGAGGGAACGAGTATTGTTGTTGTTCACCGCGAGTGAAGAGAGAACCGAGAGAGAATGTTCGGTTGTTGTTGTTACCACGAGTGAGAGAGTAAGCTTGTTGTTGTTTAGCCGAGAGTTTGAGAGAGAATCGTGAGTGAGAGTGAGACCGAGCTTCGTTTGTTCACTACGTGAGCAGAGAGGGATAGTGATTAAGAGAAGCTATCGTTGTTGTTCGCTATGAGCAGAGAAGAGAGAGTTCGTTCTCCAAGTTTGTTTTTACAGAAAAAATAACGTGAGAAGGAAGAAGAAAGAGGCGCTGCCTCTTTGTGTTGTTTTAGGTTTTTTTAAAACCCAGCAGCTTATGTTAAGAGGCGGATCCAGGTCACACTGACCCGACCCGGTCCGGCCCAGCATCTTTTTTTTTTAATTATTCATTCAGTTTTTTTTTGTCAACACAATTGGGCTTGCACCTCCCAATTTATTTTCAACACTTCTGGCCCAGCATTAGTTTTTTTTAAACTATTTCTTTAACCTTTCTTTAAAAAATAGTTTGTATAAGATAAAACTTAGTATTTTAATTTAATATAGGATATAGTTTTATTTTCTAATCCTTATTAAAAATGACAAAAAAATATGTTTTTAATATTTTCATATGTTAATAAGTGTTTTTTTTAATCCTTATTAAAAAAATCCCAAAAAATATATTAGATACATATTTTATTTATGTTTCTAATTATTGTCTTCTTCTCAT
>Vvg_1-10k_transcript/40565 full_length_coverage=2;length=1801;num_subreads=23
GGGGACGATACGAGTTCTTCACGCTTTCCTCCCTTTCTCCAACGAATTCGCGGCGGCGGTGAAGGCACGGTGGATCTTTTCTGCTCTGACTCTCCCTCACTACGACGGCGGCGACGGTGTCGCCCTCTCCGGCGAGGTCCCTCTCTTCTCCTCCGTCGAATTCAAGTCAGCTTCGGTGTTTGACCACCACATTGACCGCCGCCAGACGATACCTTCCTCATCTCGCTACTTCTCCTCTCGATAATGGCGGCTCCGATGACGATCTCCGGCCGCTTTCGTCCCTCCGTTGCCATGACAAACCTTATCCGATAACCTTCGTCTCCCCTGGATCGCAAATTGAAGAAGACGTTGAAGAAAGCTGGAGAGGATGCAATAATCTTTCGAAGTTGACGAAATACGTCAAATACGCAACCACGAGGCGAGTGCTTCAGGGAGGCTGATAGTGATGATGATGCTATGTTCTTCCTGGTTACAGGTTGTAGAGAGCGTCGAAGATTGAGGAAGAACCGTAGAGGAAGAGATAAGGATTTTTGAGAATGTGAAGCTGATGCAGATTGAAGAATTGTATAAGATGAGAAGAAGATGGTCGAAGGTTGGTGAGGAAGTGAAGAAGATGAAGGTGCAGTGAAGAAATGGTTGAGTTGAAACGTGAAAATGGTGGAGAAATGGTCTGTGTGAATGGAAGAATGGAGATGAAGAGAAGATGATCATGAATAAAGAGGAGAAGCTTGAATGAAGGTGGAGCTGAGTTTATATAGAGGTTAGTTTCACCCTGAATTTCTCTGTTGTTCACTTCTGATTTTCTGTTATGAGTGTTGAAAATTTGTTATGATGGTTAAGAAGTTACAACTGATTCTGTTAGGAGTTTGTTATGAGGTTAAAGGGTGAGCTCGAATTGGTTAAATATGTTAGAGGTATTTATATGGTTCTGTTTTCAATTTGACAGTTGGTTATGGCTTGAGAAAGTTAGTAATGGTTGGCTGTTAGTAAAGGTAGTTATGGGTCGGTTAGAGGTTGTTTGGACAGTTAAAATTGGTTTGGAGGTTAGTTATAAAATGGTGACAAGGGGTGGTTAATAGTTAGAAGTTAGTTAGTGAATTGATGGTGTGAGATTGAGTTGGTTAAGATGGTTAGAGCTGTTTGGATTAGGTTCAGGAAAGCTATGACAGTTAACAATTATAGGTTAAATGGGCTGACAGGGACTGGTTTAAATTCTGTTTTTGTTGTTGCAAAAAACTGATTTTGGAATGAATGTTAGATGGTTGTTAGGACTTAGGCTAGAGGTTCTGCTACTTCCCTTTTGTGAACTTTGAAACAGAGCTTGTGATGTTGAATGATAAAAAATTAGAAGTAGTTTGGATTATGCAGGTTTTTTTTGGTTTGGCCTTTACTTTGTGGATTATTTTGGTTTTATTGATTTGTTTTGATTCTCTGTACAGGGCTGTAGCAATTGGATTTCAATGTGTGGCTGTACATGGGTTTTATGGTTTATGCATATGGATCTGTTTCTTTTTGCAGGGTGAATGAAGACTCATGTTGGTTCTGAATTATGATTGAACCATTGTATGTTGCAGGAATTCGGTTCAGCTTGCCACTTGGTGACGGACATGAAGAGCATGGTTGTAGCGAGGTAGCACGTCGTGAAGCTTCAATGGTATAAGGCAACAAGGAGAGACTTAGGTGTTAGGCTCTGTTTGTAATTTTGGATGTAAACTCCTTAATACCAAGTGATAATGATATTTGTAATAAACTCTGAATTTCAAACATTTTCCCGCCGACTTAAATTATATTTTCAAGCTTT
>Vvg_1-10k_transcript/40957 full_length_coverage=2;length=1787;num_subreads=60
GACACCAAAGCTACTATACTACTAGCTTTCTCACTTCTCTTTTCTCTCATAATTTTCAAAGTTTTCTTAGTTCCATAGTTGGAAAAGGGGTGAAGAAGTAGTTCATACCTTAGTGGAGAGTTCCAACTTGAAGTTCATCTTCAAGTCTCCTTAATATCCAAAATTCTCCCACAATCCAAAGAGGTTTTGTTGCATCACCTTCATCAAAGAGCCTACAAAAATTTAAAAAAAAAAGGGTTGTTAGTAACAACAATTCAAACTTGTTTCAAATAACAATTCAAAGTTTGTTCATCATTAAATCAAATCCACATAAAAAGAAAACCATTTGCAACAAAATCAAAAGTTCATAACATGTTAAAAGCATCAATAACAATTCAAATTGTTCTTCCAATCCAAAAATTCAGCAAGGCAACAAATAACAACTTGCATCCAACAAGAAGATTTCGATACATACAAAAATTCAGCAGCTTTAACAACACGTTCATCAACAAAAGCAGTTAAGAAGCGGTTCAGGTTCACAACGATTTTCAACATAAATTCGAAGCAGTAACGGCAAAAGTCCAGCAACATAGCAGTTCATCAGTTCATCACGGTTCAGCATCACAATTAATTCAAAGACCGCAGTATAATTTCAGAAGCAATAAGGATCAAATTCATACCTCGGCCATAAATCCGGCAAAAATCTTTTAGCCGCAGGTACGTCATCTCCACTCTTACTCTCCATATTACTATTAAATTGTTACTGCAAATATGTTGTTCACCATCTGAAAACCGAAGAAAAAACAGAGAATATAATTTTGTGTTGCTATGTCGTAAAAAGAGGAAAGCAGAATTGGAACAAATCTGTGTTACCTCTGTTCTTTCACAAAACACAAACGAAGTAGATGATCAATTTTAGGAGAAGCGTAAGCTGTTGTTGTTGATGTTCATAAGAAAGAAGCTAGAATCTCCGTGAGGCGAGTTGCTGTCCATAAACTCAAGCAAAATCGAAATAGAAAAGAGAGAGATGTCACTGAGTTATCATTAAAAAGAGAACAAAAACGAATTTGAAAAAGAAACATACATGGGTTCTGGTTTCGAGTTGTTGAGCTTCTTCAAGCTCTCCCATGGCCGCCGAGAGAGAACCGCGAGTGAAGAGAGAACCGATGGAGAGGCTGAGTTTTGTTGTTCCGAGAGAGCACCGCGAGAGAGACAATCGTGAGCAGAGAGCAAAACCGAGAGAGAGGATCTCCATGGATGTTATCACGGAAGAATTGAAAGAGGGATTTACGTTGTTATTGTTCCAATCGAAAAAGGAAGAGGAACTTTGTTTGTTGTTCCATTTTTCTTGTTTTTCTGCAGAAAAATACGTGATGGAGGGAGAAGAGAGGCGCTGCCTCATTCCCATGATTTTAGGGTTTTTCTAACCCGTGTGTGTGTGAGATAGGATACTGGGCACGGATCCGGGTCATTCCTGACCCGACCCGGTCCGGCCCACTCAACTCTTTTTATTTCAATTCAGCTTTTAATCATTTTGGGCTGCACCCCCTCTCAAGTTTTAACATCCCTGGCTCATTACTAAGTTTTTTATTTCATCTCTTTAATTTTCTTTTAAATAATTTCATAAAAAAAGCTTAGTATTTTTATTTTAATATAGGTTTTAGTTTTTATTTTCTAATCCATATTAAAAAACAACAAAAATATATTAGATGCATATTTAAGTTTGTGTTTCTAATTATTTTCTCTTTTCATAGAAAAATCACAAAAAATATATTAGATGCATATGTTTCTAATTATTTTCTCCTTCC
>Vvg_1-10k_transcript/41054 full_length_coverage=2;length=1773;num_subreads=60
[truncated: 921,337 more chars]
