# Supplementary material for: Full-Length Transcriptomes Reconstruction Reveals Intraspecific Diversity in Hairy Vetch (Vicia villosa Roth) and Smooth Vetch (V. villosa Roth var. glabrescens)
Source: Plants (Basel). 2024 Nov 22;13(23):3291. doi: 10.3390/plants13233291 (PMC11644882; doi:10.3390/plants13233291)
Supplement: Supplementary file 1 [file plants-13-03291-s001.zip › Table S4 Summary of the candidate alternative splice (AS) events.xls]

## Sheet: Vv total
Table S4 Summary of the candidate alternative splice (AS) events.
UniTransModel ID	Non-redundant transcripts
PB.1.1	Vv_1-10k_transcript/487
PB.1.2	Vv_1-10k_transcript/2116
PB.1.3	Vv_1-10k_transcript/23351,Vv_1-10k_transcript/36473
PB.1.4	Vv_1-10k_transcript/513
PB.1.5	Vv_1-10k_transcript/24141
PB.1.6	Vv_1-10k_transcript/831
PB.1.7	Vv_1-10k_transcript/47288,Vv_1-10k_transcript/53588
PB.1.8	Vv_1-10k_transcript/3651
PB.1.9	Vv_1-10k_transcript/7998,Vv_1-10k_transcript/11946
PB.1.10	Vv_1-10k_transcript/18725,Vv_1-10k_transcript/26436,Vv_1-10k_transcript/35190
PB.1.11	Vv_1-10k_transcript/43901,Vv_1-10k_transcript/50218,Vv_1-10k_transcript/52686,Vv_1-10k_transcript/55807
PB.2.1	Vv_1-10k_transcript/6910
PB.2.2	Vv_1-10k_transcript/5518
PB.2.3	Vv_1-10k_transcript/1491
PB.3.1	Vv_1-10k_transcript/15362
PB.3.2	Vv_1-10k_transcript/13709
PB.3.3	Vv_1-10k_transcript/32906
PB.4.1	Vv_1-10k_transcript/4908,Vv_1-10k_transcript/13990
PB.4.2	Vv_1-10k_transcript/53702
PB.5.2	Vv_1-10k_transcript/7624,Vv_1-10k_transcript/14351,Vv_1-10k_transcript/28747
PB.6.1	Vv_1-10k_transcript/13150,Vv_1-10k_transcript/16039,Vv_1-10k_transcript/24098
PB.6.2	Vv_1-10k_transcript/55992
PB.7.1	Vv_1-10k_transcript/15608
PB.8.1	Vv_1-10k_transcript/16315
PB.9.1	Vv_1-10k_transcript/14310
PB.9.2	Vv_1-10k_transcript/17403
PB.9.3	Vv_1-10k_transcript/18407
PB.10.1	Vv_1-10k_transcript/14334
PB.10.2	Vv_1-10k_transcript/8754
PB.11.1	Vv_1-10k_transcript/1691
PB.11.2	Vv_1-10k_transcript/14346
PB.11.3	Vv_1-10k_transcript/55140
PB.12.1	Vv_1-10k_transcript/14443,Vv_1-10k_transcript/14470
PB.13.1	Vv_1-10k_transcript/8121,Vv_1-10k_transcript/14507
PB.13.2	Vv_1-10k_transcript/25367
PB.14.1	Vv_1-10k_transcript/13796
PB.14.2	Vv_1-10k_transcript/14866
PB.14.3	Vv_1-10k_transcript/34517
PB.15.1	Vv_1-10k_transcript/2326,Vv_1-10k_transcript/3638,Vv_1-10k_transcript/7979
PB.15.2	Vv_1-10k_transcript/14317,Vv_1-10k_transcript/22616,Vv_1-10k_transcript/29733
PB.15.3	Vv_1-10k_transcript/38299
PB.16.1	Vv_1-10k_transcript/7136
PB.17.1	Vv_1-10k_transcript/2419
PB.17.2	Vv_1-10k_transcript/15474,Vv_1-10k_transcript/23811
PB.17.3	Vv_1-10k_transcript/1625
PB.17.4	Vv_1-10k_transcript/5259
PB.17.5	Vv_1-10k_transcript/11154,Vv_1-10k_transcript/17383,Vv_1-10k_transcript/21094
PB.17.6	Vv_1-10k_transcript/16498
PB.17.7	Vv_1-10k_transcript/27785,Vv_1-10k_transcript/37393,Vv_1-10k_transcript/46175
PB.18.1	Vv_1-10k_transcript/14410
PB.19.1	Vv_1-10k_transcript/500
PB.20.1	Vv_1-10k_transcript/631
PB.21.1	Vv_1-10k_transcript/14454,Vv_1-10k_transcript/20874
PB.22.1	Vv_1-10k_transcript/14637
PB.23.1	Vv_1-10k_transcript/14634,Vv_1-10k_transcript/13372
PB.23.2	Vv_1-10k_transcript/39980
PB.24.1	Vv_1-10k_transcript/2966
PB.24.2	Vv_1-10k_transcript/50503,Vv_1-10k_transcript/54379,Vv_1-10k_transcript/55551
PB.24.3	Vv_1-10k_transcript/10695
PB.24.4	Vv_1-10k_transcript/26262
PB.25.1	Vv_1-10k_transcript/51831
PB.26.1	Vv_1-10k_transcript/43542
PB.27.1	Vv_1-10k_transcript/271
PB.27.2	Vv_1-10k_transcript/10190
PB.27.17	Vv_1-10k_transcript/1048,Vv_1-10k_transcript/873,Vv_1-10k_transcript/2525,Vv_1-10k_transcript/804
PB.27.4	Vv_1-10k_transcript/1057
PB.27.5	Vv_1-10k_transcript/10579
PB.27.6	Vv_1-10k_transcript/11072
PB.27.7	Vv_1-10k_transcript/11101
PB.27.8	Vv_1-10k_transcript/1202
PB.27.9	Vv_1-10k_transcript/12137
PB.27.10	Vv_1-10k_transcript/12180
PB.27.11	Vv_1-10k_transcript/16563
PB.27.12	Vv_1-10k_transcript/24248
PB.27.13	Vv_1-10k_transcript/31956
PB.27.14	Vv_1-10k_transcript/3814
PB.27.15	Vv_1-10k_transcript/6080
PB.27.16	Vv_1-10k_transcript/6851
PB.27.18	Vv_1-10k_transcript/7198
PB.27.19	Vv_1-10k_transcript/64
PB.27.20	Vv_1-10k_transcript/25407
PB.27.21	Vv_1-10k_transcript/2473,Vv_1-10k_transcript/6332
PB.27.22	Vv_1-10k_transcript/5896,Vv_1-10k_transcript/11249
PB.27.23	Vv_1-10k_transcript/16523
PB.27.24	Vv_1-10k_transcript/11979,Vv_1-10k_transcript/22655
PB.27.26	Vv_1-10k_transcript/17319,Vv_1-10k_transcript/31306,Vv_1-10k_transcript/37627,Vv_1-10k_transcript/23710,Vv_1-10k_transcript/44885
PB.27.27	Vv_1-10k_transcript/7462
PB.27.28	Vv_1-10k_transcript/39599,Vv_1-10k_transcript/44593
PB.27.29	Vv_1-10k_transcript/1475
PB.27.30	Vv_1-10k_transcript/32017
PB.27.32	Vv_1-10k_transcript/39690,Vv_1-10k_transcript/48511,Vv_1-10k_transcript/51462,Vv_1-10k_transcript/52888,Vv_1-10k_transcript/46827,Vv_1-10k_transcript/51480,Vv_1-10k_transcript/52687,Vv_1-10k_transcript/53722,Vv_1-10k_transcript/54605,Vv_1-10k_transcript/55579,Vv_1-10k_transcript/55590
PB.27.33	Vv_1-10k_transcript/55763
PB.27.34	Vv_1-10k_transcript/14102
PB.27.35	Vv_1-10k_transcript/53448
PB.27.36	Vv_1-10k_transcript/42997,Vv_1-10k_transcript/53660
PB.28.1	Vv_1-10k_transcript/1223
PB.28.2	Vv_1-10k_transcript/12548
PB.28.3	Vv_1-10k_transcript/8195
PB.28.4	Vv_1-10k_transcript/46461
PB.29.1	Vv_1-10k_transcript/25939,Vv_1-10k_transcript/44690
PB.29.2	Vv_1-10k_transcript/52450
PB.29.3	Vv_1-10k_transcript/48132
PB.29.4	Vv_1-10k_transcript/52699
PB.29.5	Vv_1-10k_transcript/41335,Vv_1-10k_transcript/52880,Vv_1-10k_transcript/53946
PB.29.6	Vv_1-10k_transcript/50923,Vv_1-10k_transcript/47327,Vv_1-10k_transcript/55851,Vv_1-10k_transcript/52410,Vv_1-10k_transcript/55974
PB.30.1	Vv_1-10k_transcript/111
PB.31.1	Vv_1-10k_transcript/3180
PB.31.2	Vv_1-10k_transcript/14433
PB.32.1	Vv_1-10k_transcript/8991,Vv_1-10k_transcript/14500,Vv_1-10k_transcript/22298
PB.33.1	Vv_1-10k_transcript/8805
PB.33.2	Vv_1-10k_transcript/14262
PB.33.3	Vv_1-10k_transcript/14871
PB.33.4	Vv_1-10k_transcript/17210
PB.34.1	Vv_1-10k_transcript/2291
PB.34.2	Vv_1-10k_transcript/53835,Vv_1-10k_transcript/55694
PB.35.1	Vv_1-10k_transcript/1852
PB.36.1	Vv_1-10k_transcript/13862
PB.36.2	Vv_1-10k_transcript/13914
PB.37.1	Vv_1-10k_transcript/14133
PB.38.1	Vv_1-10k_transcript/13756,Vv_1-10k_transcript/31031
PB.39.1	Vv_1-10k_transcript/14990
PB.39.2	Vv_1-10k_transcript/18197
PB.40.1	Vv_1-10k_transcript/14526
PB.41.1	Vv_1-10k_transcript/14615
PB.41.2	Vv_1-10k_transcript/15532
PB.42.1	Vv_1-10k_transcript/15150
PB.42.2	Vv_1-10k_transcript/34216
PB.43.1	Vv_1-10k_transcript/5833,Vv_1-10k_transcript/13748
PB.43.2	Vv_1-10k_transcript/20124
PB.44.1	Vv_1-10k_transcript/14525,Vv_1-10k_transcript/29297
PB.44.2	Vv_1-10k_transcript/17050
PB.45.1	Vv_1-10k_transcript/15789
PB.45.2	Vv_1-10k_transcript/14644
PB.46.1	Vv_1-10k_transcript/2286
PB.46.2	Vv_1-10k_transcript/3641
PB.46.3	Vv_1-10k_transcript/8566,Vv_1-10k_transcript/14434
PB.46.4	Vv_1-10k_transcript/22671,Vv_1-10k_transcript/36438
PB.47.1	Vv_1-10k_transcript/2372
PB.48.1	Vv_1-10k_transcript/2250
PB.48.2	Vv_1-10k_transcript/5067
PB.48.3	Vv_1-10k_transcript/9531,Vv_1-10k_transcript/14354
PB.49.1	Vv_1-10k_transcript/65
PB.49.2	Vv_1-10k_transcript/687,Vv_1-10k_transcript/1755
PB.49.3	Vv_1-10k_transcript/5561,Vv_1-10k_transcript/11867
PB.50.1	Vv_1-10k_transcript/12421
PB.50.2	Vv_1-10k_transcript/40359
PB.50.3	Vv_1-10k_transcript/38676
PB.51.1	Vv_1-10k_transcript/13143
PB.52.1	Vv_1-10k_transcript/14514
PB.52.2	Vv_1-10k_transcript/14196
PB.53.1	Vv_1-10k_transcript/6042,Vv_1-10k_transcript/14870
PB.54.1	Vv_1-10k_transcript/14508,Vv_1-10k_transcript/14364
PB.55.1	Vv_1-10k_transcript/15735
PB.56.1	Vv_1-10k_transcript/15383
PB.56.2	Vv_1-10k_transcript/14214
PB.56.3	Vv_1-10k_transcript/18284
PB.57.1	Vv_1-10k_transcript/228
PB.57.2	Vv_1-10k_transcript/1406
PB.57.3	Vv_1-10k_transcript/5583
PB.57.4	Vv_1-10k_transcript/14675,Vv_1-10k_transcript/24415
PB.58.1	Vv_1-10k_transcript/35602
PB.58.2	Vv_1-10k_transcript/6514
PB.58.3	Vv_1-10k_transcript/13659
PB.58.4	Vv_1-10k_transcript/1593
PB.58.5	Vv_1-10k_transcript/363
PB.58.6	Vv_1-10k_transcript/34864
PB.58.7	Vv_1-10k_transcript/8873
PB.59.1	Vv_1-10k_transcript/13837
PB.60.1	Vv_1-10k_transcript/15629
PB.61.1	Vv_1-10k_transcript/5223
PB.61.2	Vv_1-10k_transcript/14767
PB.62.1	Vv_1-10k_transcript/141
PB.62.2	Vv_1-10k_transcript/1984
PB.62.3	Vv_1-10k_transcript/4397
PB.62.4	Vv_1-10k_transcript/14699
PB.63.1	Vv_1-10k_transcript/40
PB.63.2	Vv_1-10k_transcript/589
PB.63.3	Vv_1-10k_transcript/1915,Vv_1-10k_transcript/5507
PB.63.4	Vv_1-10k_transcript/9802,Vv_1-10k_transcript/17849
PB.63.5	Vv_1-10k_transcript/39966,Vv_1-10k_transcript/54300
PB.64.1	Vv_1-10k_transcript/448
PB.64.2	Vv_1-10k_transcript/6118
PB.65.1	Vv_1-10k_transcript/672
PB.66.1	Vv_1-10k_transcript/16854
PB.67.1	Vv_1-10k_transcript/10191,Vv_1-10k_transcript/21808,Vv_1-10k_transcript/5766
PB.67.2	Vv_1-10k_transcript/29713
PB.68.1	Vv_1-10k_transcript/2238,Vv_1-10k_transcript/6620
PB.68.2	Vv_1-10k_transcript/178
PB.68.3	Vv_1-10k_transcript/14713,Vv_1-10k_transcript/23148
PB.69.1	Vv_1-10k_transcript/1236
PB.70.1	Vv_1-10k_transcript/227
PB.70.2	Vv_1-10k_transcript/337
PB.71.1	Vv_1-10k_transcript/14263
PB.71.2	Vv_1-10k_transcript/16983
PB.72.1	Vv_1-10k_transcript/32552
PB.72.2	Vv_1-10k_transcript/8225,Vv_1-10k_transcript/22691
PB.72.3	Vv_1-10k_transcript/14782
PB.72.4	Vv_1-10k_transcript/22140
PB.72.5	Vv_1-10k_transcript/34610
PB.73.1	Vv_1-10k_transcript/35813
PB.74.2	Vv_1-10k_transcript/8315,Vv_1-10k_transcript/14770,Vv_1-10k_transcript/7897
PB.75.1	Vv_1-10k_transcript/399
PB.75.2	Vv_1-10k_transcript/451
PB.75.3	Vv_1-10k_transcript/1688,Vv_1-10k_transcript/4802
PB.75.4	Vv_1-10k_transcript/8802,Vv_1-10k_transcript/16725
PB.76.1	Vv_1-10k_transcript/5890
PB.76.2	Vv_1-10k_transcript/6848
PB.76.3	Vv_1-10k_transcript/23558
PB.77.1	Vv_1-10k_transcript/355
PB.77.2	Vv_1-10k_transcript/13579
PB.77.3	Vv_1-10k_transcript/4929
PB.77.4	Vv_1-10k_transcript/14776
PB.77.5	Vv_1-10k_transcript/26568,Vv_1-10k_transcript/35651
PB.78.1	Vv_1-10k_transcript/14287
PB.79.1	Vv_1-10k_transcript/11393
PB.80.1	Vv_1-10k_transcript/12833,Vv_1-10k_transcript/21127
PB.80.2	Vv_1-10k_transcript/12211
PB.80.3	Vv_1-10k_transcript/36058
PB.81.1	Vv_1-10k_transcript/14529,Vv_1-10k_transcript/13598,Vv_1-10k_transcript/27204
PB.81.2	Vv_1-10k_transcript/46990
PB.82.1	Vv_1-10k_transcript/6405
PB.82.2	Vv_1-10k_transcript/11300
PB.83.1	Vv_1-10k_transcript/15302
PB.83.2	Vv_1-10k_transcript/14804
PB.83.3	Vv_1-10k_transcript/18096,Vv_1-10k_transcript/21656
PB.84.1	Vv_1-10k_transcript/15942
PB.84.2	Vv_1-10k_transcript/14822
PB.85.1	Vv_1-10k_transcript/15506,Vv_1-10k_transcript/14473,Vv_1-10k_transcript/22129,Vv_1-10k_transcript/31862
PB.85.2	Vv_1-10k_transcript/43414
PB.86.1	Vv_1-10k_transcript/14711,Vv_1-10k_transcript/15428,Vv_1-10k_transcript/16256
PB.87.1	Vv_1-10k_transcript/1897,Vv_1-10k_transcript/4799
PB.87.2	Vv_1-10k_transcript/2492
PB.87.3	Vv_1-10k_transcript/20979,Vv_1-10k_transcript/32396
PB.88.1	Vv_1-10k_transcript/14749,Vv_1-10k_transcript/15914
PB.88.2	Vv_1-10k_transcript/17025
PB.89.1	Vv_1-10k_transcript/14668
PB.89.2	Vv_1-10k_transcript/17308,Vv_1-10k_transcript/30254
PB.89.3	Vv_1-10k_transcript/17365
PB.89.4	Vv_1-10k_transcript/19285
PB.90.1	Vv_1-10k_transcript/14857
PB.91.1	Vv_1-10k_transcript/16169
PB.92.1	Vv_1-10k_transcript/14925,Vv_1-10k_transcript/21841
PB.92.2	Vv_1-10k_transcript/37514
PB.92.3	Vv_1-10k_transcript/39916
PB.93.1	Vv_1-10k_transcript/9264
PB.93.2	Vv_1-10k_transcript/14761
PB.93.3	Vv_1-10k_transcript/8823
PB.93.4	Vv_1-10k_transcript/14723
PB.94.1	Vv_1-10k_transcript/16
PB.94.2	Vv_1-10k_transcript/295
PB.94.3	Vv_1-10k_transcript/1914
PB.94.4	Vv_1-10k_transcript/4977
PB.94.5	Vv_1-10k_transcript/14888
PB.95.1	Vv_1-10k_transcript/15115,Vv_1-10k_transcript/28325
PB.95.2	Vv_1-10k_transcript/16438
PB.95.3	Vv_1-10k_transcript/21372
PB.96.2	Vv_1-10k_transcript/5954,Vv_1-10k_transcript/14962,Vv_1-10k_transcript/22713
PB.96.3	Vv_1-10k_transcript/38411
PB.97.1	Vv_1-10k_transcript/14796
PB.98.1	Vv_1-10k_transcript/20802
PB.99.1	Vv_1-10k_transcript/14937
PB.99.2	Vv_1-10k_transcript/16660
PB.99.3	Vv_1-10k_transcript/31455
PB.100.1	Vv_1-10k_transcript/1786,Vv_1-10k_transcript/1958,Vv_1-10k_transcript/5861
PB.100.2	Vv_1-10k_transcript/18476,Vv_1-10k_transcript/28840
PB.101.1	Vv_1-10k_transcript/14852
PB.101.2	Vv_1-10k_transcript/138
PB.101.3	Vv_1-10k_transcript/54139
PB.101.4	Vv_1-10k_transcript/2770
PB.101.5	Vv_1-10k_transcript/14231
PB.102.1	Vv_1-10k_transcript/14700
PB.102.2	Vv_1-10k_transcript/9466
PB.103.1	Vv_1-10k_transcript/54849
PB.103.2	Vv_1-10k_transcript/55970
PB.103.3	Vv_1-10k_transcript/10631
PB.103.4	Vv_1-10k_transcript/15121
PB.103.5	Vv_1-10k_transcript/21129
PB.103.6	Vv_1-10k_transcript/2123
PB.103.7	Vv_1-10k_transcript/24969
PB.103.8	Vv_1-10k_transcript/26701
PB.103.9	Vv_1-10k_transcript/30920
PB.103.10	Vv_1-10k_transcript/37504
PB.103.11	Vv_1-10k_transcript/42722,Vv_1-10k_transcript/47018,Vv_1-10k_transcript/49759,Vv_1-10k_transcript/54791,Vv_1-10k_transcript/54671
PB.103.12	Vv_1-10k_transcript/46853,Vv_1-10k_transcript/48150
PB.103.13	Vv_1-10k_transcript/8824
PB.103.14	Vv_1-10k_transcript/2406,Vv_1-10k_transcript/6477
PB.103.15	Vv_1-10k_transcript/7601,Vv_1-10k_transcript/11975
PB.103.16	Vv_1-10k_transcript/36480,Vv_1-10k_transcript/41715,Vv_1-10k_transcript/47090,Vv_1-10k_transcript/50498,Vv_1-10k_transcript/52057
PB.103.17	Vv_1-10k_transcript/55645
PB.103.18	Vv_1-10k_transcript/4874,Vv_1-10k_transcript/9581
PB.103.19	Vv_1-10k_transcript/48504
PB.103.20	Vv_1-10k_transcript/19854,Vv_1-10k_transcript/40410
PB.103.21	Vv_1-10k_transcript/9352,Vv_1-10k_transcript/16158,Vv_1-10k_transcript/24683
PB.103.22	Vv_1-10k_transcript/54728,Vv_1-10k_transcript/55956
PB.103.23	Vv_1-10k_transcript/1237
PB.103.24	Vv_1-10k_transcript/27331,Vv_1-10k_transcript/32389
PB.103.25	Vv_1-10k_transcript/44252,Vv_1-10k_transcript/50207
PB.103.26	Vv_1-10k_transcript/48552,Vv_1-10k_transcript/53118
PB.103.27	Vv_1-10k_transcript/379
PB.103.28	Vv_1-10k_transcript/14722
PB.103.29	Vv_1-10k_transcript/47534
PB.103.30	Vv_1-10k_transcript/4950
PB.103.31	Vv_1-10k_transcript/54691,Vv_1-10k_transcript/55068
PB.103.32	Vv_1-10k_transcript/55936
PB.103.33	Vv_1-10k_transcript/44925,Vv_1-10k_transcript/50403,Vv_1-10k_transcript/52874
PB.103.34	Vv_1-10k_transcript/32059,Vv_1-10k_transcript/41777,Vv_1-10k_transcript/46744,Vv_1-10k_transcript/49961
PB.103.35	Vv_1-10k_transcript/1326,Vv_1-10k_transcript/3341
PB.103.36	Vv_1-10k_transcript/29989,Vv_1-10k_transcript/48558
PB.103.37	Vv_1-10k_transcript/53587,Vv_1-10k_transcript/54838,Vv_1-10k_transcript/55444,Vv_1-10k_transcript/55955
PB.103.38	Vv_1-10k_transcript/40539,Vv_1-10k_transcript/45349,Vv_1-10k_transcript/49900,Vv_1-10k_transcript/53187,Vv_1-10k_transcript/54896
PB.103.39	Vv_1-10k_transcript/55976
PB.103.40	Vv_1-10k_transcript/14872,Vv_1-10k_transcript/33531
PB.103.41	Vv_1-10k_transcript/55096
PB.104.1	Vv_1-10k_transcript/56005
PB.104.2	Vv_1-10k_transcript/32488
PB.105.1	Vv_1-10k_transcript/27781
PB.106.1	Vv_1-10k_transcript/20647
PB.107.1	Vv_1-10k_transcript/18811
PB.108.1	Vv_1-10k_transcript/83
PB.108.2	Vv_1-10k_transcript/25492
PB.108.3	Vv_1-10k_transcript/392
PB.108.4	Vv_1-10k_transcript/1402,Vv_1-10k_transcript/4344
PB.108.5	Vv_1-10k_transcript/21063
PB.108.6	Vv_1-10k_transcript/8996
PB.108.7	Vv_1-10k_transcript/29728
PB.108.8	Vv_1-10k_transcript/45034
PB.108.9	Vv_1-10k_transcript/8960,Vv_1-10k_transcript/16079
PB.108.10	Vv_1-10k_transcript/2026
PB.108.11	Vv_1-10k_transcript/21257,Vv_1-10k_transcript/43580
PB.108.12	Vv_1-10k_transcript/24260,Vv_1-10k_transcript/45359
PB.108.13	Vv_1-10k_transcript/48448
PB.108.14	Vv_1-10k_transcript/42263,Vv_1-10k_transcript/45972
PB.109.1	Vv_1-10k_transcript/55882
PB.109.2	Vv_1-10k_transcript/52785
PB.110.1	Vv_1-10k_transcript/24183,Vv_1-10k_transcript/33462,Vv_1-10k_transcript/40796,Vv_1-10k_transcript/15021
PB.110.2	Vv_1-10k_transcript/46337,Vv_1-10k_transcript/49859,Vv_1-10k_transcript/53154
PB.111.1	Vv_1-10k_transcript/55975
PB.112.1	Vv_1-10k_transcript/16884,Vv_1-10k_transcript/14476
PB.112.2	Vv_1-10k_transcript/16857
PB.113.1	Vv_1-10k_transcript/17877
PB.114.1	Vv_1-10k_transcript/15575
PB.115.1	Vv_1-10k_transcript/14961
PB.116.1	Vv_1-10k_transcript/16165
PB.117.1	Vv_1-10k_transcript/15062
PB.118.1	Vv_1-10k_transcript/16538
PB.119.1	Vv_1-10k_transcript/5706,Vv_1-10k_transcript/14536
PB.119.2	Vv_1-10k_transcript/24689
PB.120.1	Vv_1-10k_transcript/15028,Vv_1-10k_transcript/22865
PB.120.2	Vv_1-10k_transcript/16835
PB.121.1	Vv_1-10k_transcript/16354
PB.122.1	Vv_1-10k_transcript/14958
PB.122.2	Vv_1-10k_transcript/17999
PB.122.3	Vv_1-10k_transcript/16999
PB.123.1	Vv_1-10k_transcript/15531
PB.123.2	Vv_1-10k_transcript/14966
PB.124.1	Vv_1-10k_transcript/1906,Vv_1-10k_transcript/5878
PB.124.2	Vv_1-10k_transcript/16634
PB.125.1	Vv_1-10k_transcript/8186,Vv_1-10k_transcript/14629
PB.125.2	Vv_1-10k_transcript/31945,Vv_1-10k_transcript/44599
PB.126.1	Vv_1-10k_transcript/15027
PB.126.2	Vv_1-10k_transcript/9503
PB.126.3	Vv_1-10k_transcript/15401
PB.127.1	Vv_1-10k_transcript/15195,Vv_1-10k_transcript/14818
PB.128.1	Vv_1-10k_transcript/15802
PB.129.1	Vv_1-10k_transcript/14970
PB.130.1	Vv_1-10k_transcript/14989
PB.130.2	Vv_1-10k_transcript/17158
PB.131.1	Vv_1-10k_transcript/15281,Vv_1-10k_transcript/14487
PB.131.2	Vv_1-10k_transcript/24941,Vv_1-10k_transcript/34783,Vv_1-10k_transcript/47104
PB.132.1	Vv_1-10k_transcript/15272,Vv_1-10k_transcript/28091
PB.132.2	Vv_1-10k_transcript/14726
PB.133.1	Vv_1-10k_transcript/7641,Vv_1-10k_transcript/15045
PB.134.1	Vv_1-10k_transcript/15065,Vv_1-10k_transcript/15766
PB.135.1	Vv_1-10k_transcript/15201,Vv_1-10k_transcript/15652,Vv_1-10k_transcript/22111,Vv_1-10k_transcript/33794
PB.135.2	Vv_1-10k_transcript/22056
PB.135.3	Vv_1-10k_transcript/40441,Vv_1-10k_transcript/46621
PB.136.3	Vv_1-10k_transcript/14805,Vv_1-10k_transcript/15138,Vv_1-10k_transcript/22133,Vv_1-10k_transcript/29772,Vv_1-10k_transcript/36913,Vv_1-10k_transcript/41595
PB.136.2	Vv_1-10k_transcript/16779
PB.136.4	Vv_1-10k_transcript/48570,Vv_1-10k_transcript/50984,Vv_1-10k_transcript/53649,Vv_1-10k_transcript/54504,Vv_1-10k_transcript/55353
PB.137.1	Vv_1-10k_transcript/9360,Vv_1-10k_transcript/15078
PB.137.2	Vv_1-10k_transcript/35283,Vv_1-10k_transcript/48645
PB.138.1	Vv_1-10k_transcript/9770
PB.138.2	Vv_1-10k_transcript/15079
PB.138.3	Vv_1-10k_transcript/33820,Vv_1-10k_transcript/45853
PB.138.4	Vv_1-10k_transcript/46011
PB.138.5	Vv_1-10k_transcript/15230,Vv_1-10k_transcript/24725,Vv_1-10k_transcript/34897
PB.139.1	Vv_1-10k_transcript/15186
PB.139.2	Vv_1-10k_transcript/15125
PB.139.3	Vv_1-10k_transcript/31406
PB.140.1	Vv_1-10k_transcript/14887
PB.140.2	Vv_1-10k_transcript/14573
PB.140.3	Vv_1-10k_transcript/39983
PB.141.1	Vv_1-10k_transcript/24074
PB.141.2	Vv_1-10k_transcript/45828
PB.141.3	Vv_1-10k_transcript/52672
PB.141.4	Vv_1-10k_transcript/7347
PB.141.5	Vv_1-10k_transcript/15169
PB.141.6	Vv_1-10k_transcript/3550
PB.141.7	Vv_1-10k_transcript/33401
PB.141.8	Vv_1-10k_transcript/55168
PB.142.1	Vv_1-10k_transcript/48496,Vv_1-10k_transcript/52667
PB.142.2	Vv_1-10k_transcript/14753,Vv_1-10k_transcript/20752,Vv_1-10k_transcript/27917
PB.142.3	Vv_1-10k_transcript/42323,Vv_1-10k_transcript/54652,Vv_1-10k_transcript/36560,Vv_1-10k_transcript/47367,Vv_1-10k_transcript/53419
PB.142.4	Vv_1-10k_transcript/15181
PB.142.5	Vv_1-10k_transcript/38277,Vv_1-10k_transcript/44303
PB.142.6	Vv_1-10k_transcript/32269,Vv_1-10k_transcript/39450,Vv_1-10k_transcript/44344,Vv_1-10k_transcript/50966,Vv_1-10k_transcript/52388
PB.142.7	Vv_1-10k_transcript/54428
PB.142.8	Vv_1-10k_transcript/42808,Vv_1-10k_transcript/45593,Vv_1-10k_transcript/53417,Vv_1-10k_transcript/55634,Vv_1-10k_transcript/50159
PB.142.9	Vv_1-10k_transcript/32506
PB.142.10	Vv_1-10k_transcript/46392
PB.143.1	Vv_1-10k_transcript/1640
PB.144.1	Vv_1-10k_transcript/9536
PB.144.2	Vv_1-10k_transcript/24387
PB.144.3	Vv_1-10k_transcript/24330
PB.144.4	Vv_1-10k_transcript/54386
PB.145.1	Vv_1-10k_transcript/15858
PB.145.2	Vv_1-10k_transcript/14555,Vv_1-10k_transcript/22791,Vv_1-10k_transcript/33670
PB.146.1	Vv_1-10k_transcript/15457
PB.147.1	Vv_1-10k_transcript/16880
PB.148.1	Vv_1-10k_transcript/15892,Vv_1-10k_transcript/15493
PB.149.1	Vv_1-10k_transcript/1753
PB.149.2	Vv_1-10k_transcript/34937
PB.149.3	Vv_1-10k_transcript/5486
PB.149.4	Vv_1-10k_transcript/15753,Vv_1-10k_transcript/21613,Vv_1-10k_transcript/30166
PB.149.5	Vv_1-10k_transcript/49704
PB.150.1	Vv_1-10k_transcript/15215,Vv_1-10k_transcript/15301,Vv_1-10k_transcript/24827,Vv_1-10k_transcript/33005
PB.150.2	Vv_1-10k_transcript/37995
PB.150.3	Vv_1-10k_transcript/31153
PB.150.4	Vv_1-10k_transcript/50703
PB.151.1	Vv_1-10k_transcript/16861
PB.151.2	Vv_1-10k_transcript/45324
PB.152.1	Vv_1-10k_transcript/14735
PB.152.2	Vv_1-10k_transcript/7845
PB.152.3	Vv_1-10k_transcript/12979
PB.153.1	Vv_1-10k_transcript/4737,Vv_1-10k_transcript/9149
PB.153.2	Vv_1-10k_transcript/15303,Vv_1-10k_transcript/23114,Vv_1-10k_transcript/31989
PB.154.1	Vv_1-10k_transcript/15714,Vv_1-10k_transcript/15337
PB.155.1	Vv_1-10k_transcript/4535
PB.155.2	Vv_1-10k_transcript/15291
PB.156.1	Vv_1-10k_transcript/17117,Vv_1-10k_transcript/15961
PB.156.2	Vv_1-10k_transcript/15306
PB.157.1	Vv_1-10k_transcript/13631
PB.157.2	Vv_1-10k_transcript/14439,Vv_1-10k_transcript/26285
PB.158.1	Vv_1-10k_transcript/5204
PB.158.2	Vv_1-10k_transcript/15290
PB.159.1	Vv_1-10k_transcript/9893,Vv_1-10k_transcript/15588
PB.159.2	Vv_1-10k_transcript/15329
PB.160.1	Vv_1-10k_transcript/15338
PB.160.2	Vv_1-10k_transcript/21665
PB.160.3	Vv_1-10k_transcript/17348
PB.161.1	Vv_1-10k_transcript/1913
PB.161.2	Vv_1-10k_transcript/11528
PB.161.3	Vv_1-10k_transcript/2104
PB.162.1	Vv_1-10k_transcript/13684,Vv_1-10k_transcript/26938
PB.163.1	Vv_1-10k_transcript/14025
PB.163.2	Vv_1-10k_transcript/33798
PB.164.1	Vv_1-10k_transcript/5171
PB.164.2	Vv_1-10k_transcript/15369
PB.165.1	Vv_1-10k_transcript/8652,Vv_1-10k_transcript/14885
PB.166.1	Vv_1-10k_transcript/14060,Vv_1-10k_transcript/14404
PB.166.2	Vv_1-10k_transcript/40920
PB.167.1	Vv_1-10k_transcript/15311
PB.167.2	Vv_1-10k_transcript/22916
PB.168.1	Vv_1-10k_transcript/15323
PB.169.1	Vv_1-10k_transcript/17431
PB.170.1	Vv_1-10k_transcript/15548,Vv_1-10k_transcript/15835
PB.170.2	Vv_1-10k_transcript/31583
PB.171.1	Vv_1-10k_transcript/15769,Vv_1-10k_transcript/14465
PB.172.1	Vv_1-10k_transcript/718
PB.172.2	Vv_1-10k_transcript/15387
PB.173.1	Vv_1-10k_transcript/6344,Vv_1-10k_transcript/15484
PB.174.1	Vv_1-10k_transcript/1937
PB.175.1	Vv_1-10k_transcript/2160
PB.176.1	Vv_1-10k_transcript/3975
PB.176.2	Vv_1-10k_transcript/15490,Vv_1-10k_transcript/30474
PB.176.3	Vv_1-10k_transcript/38586
PB.177.1	Vv_1-10k_transcript/9012
PB.177.2	Vv_1-10k_transcript/9806
PB.178.1	Vv_1-10k_transcript/9171,Vv_1-10k_transcript/9848,Vv_1-10k_transcript/15799
PB.178.2	Vv_1-10k_transcript/32588
PB.179.1	Vv_1-10k_transcript/39427
PB.180.1	Vv_1-10k_transcript/15257
PB.180.2	Vv_1-10k_transcript/7859
PB.180.3	Vv_1-10k_transcript/38199
PB.181.1	Vv_1-10k_transcript/53740
PB.182.1	Vv_1-10k_transcript/2653
PB.182.2	Vv_1-10k_transcript/36488
PB.182.3	Vv_1-10k_transcript/15571,Vv_1-10k_transcript/31247
PB.182.4	Vv_1-10k_transcript/46336
PB.183.1	Vv_1-10k_transcript/15353,Vv_1-10k_transcript/24438
PB.184.1	Vv_1-10k_transcript/40925
PB.184.2	Vv_1-10k_transcript/14520,Vv_1-10k_transcript/16149
PB.185.1	Vv_1-10k_transcript/14704
PB.185.2	Vv_1-10k_transcript/16050
PB.185.3	Vv_1-10k_transcript/39011
PB.185.4	Vv_1-10k_transcript/39649
PB.186.1	Vv_1-10k_transcript/8327,Vv_1-10k_transcript/15461
PB.187.1	Vv_1-10k_transcript/15517
PB.187.2	Vv_1-10k_transcript/31783
PB.187.3	Vv_1-10k_transcript/6310
PB.187.4	Vv_1-10k_transcript/26354
PB.188.1	Vv_1-10k_transcript/15447
PB.188.2	Vv_1-10k_transcript/8572,Vv_1-10k_transcript/18555
PB.189.1	Vv_1-10k_transcript/15553,Vv_1-10k_transcript/15889
PB.189.2	Vv_1-10k_transcript/22769
PB.190.1	Vv_1-10k_transcript/1928
PB.190.2	Vv_1-10k_transcript/2109
PB.190.3	Vv_1-10k_transcript/8234
PB.191.1	Vv_1-10k_transcript/15732,Vv_1-10k_transcript/14756,Vv_1-10k_transcript/29827
PB.192.1	Vv_1-10k_transcript/8628
PB.192.2	Vv_1-10k_transcript/15593
PB.192.3	Vv_1-10k_transcript/29658
PB.192.4	Vv_1-10k_transcript/4265
PB.193.2	Vv_1-10k_transcript/9706,Vv_1-10k_transcript/15625,Vv_1-10k_transcript/29303
PB.193.3	Vv_1-10k_transcript/39968
PB.194.1	Vv_1-10k_transcript/15417,Vv_1-10k_transcript/14861
PB.194.2	Vv_1-10k_transcript/16391
PB.195.1	Vv_1-10k_transcript/16824,Vv_1-10k_transcript/31310
PB.195.2	Vv_1-10k_transcript/15576
PB.195.3	Vv_1-10k_transcript/54600
PB.196.1	Vv_1-10k_transcript/15661,Vv_1-10k_transcript/16170
PB.197.1	Vv_1-10k_transcript/15643,Vv_1-10k_transcript/16665,Vv_1-10k_transcript/31928
PB.197.2	Vv_1-10k_transcript/38167,Vv_1-10k_transcript/44352,Vv_1-10k_transcript/48711,Vv_1-10k_transcript/51790
PB.197.3	Vv_1-10k_transcript/54685,Vv_1-10k_transcript/55773
PB.198.1	Vv_1-10k_transcript/18037
PB.198.2	Vv_1-10k_transcript/32190
PB.199.1	Vv_1-10k_transcript/15703
PB.199.2	Vv_1-10k_transcript/18046,Vv_1-10k_transcript/26860
PB.199.3	Vv_1-10k_transcript/43369
PB.200.1	Vv_1-10k_transcript/15620
PB.201.1	Vv_1-10k_transcript/16235
PB.202.1	Vv_1-10k_transcript/1946
PB.202.2	Vv_1-10k_transcript/2451
PB.202.3	Vv_1-10k_transcript/7515
PB.203.1	Vv_1-10k_transcript/2396
PB.203.2	Vv_1-10k_transcript/2375
PB.203.3	Vv_1-10k_transcript/2575
PB.204.1	Vv_1-10k_transcript/14959
PB.204.2	Vv_1-10k_transcript/8669
PB.204.3	Vv_1-10k_transcript/29621
PB.204.4	Vv_1-10k_transcript/52356
PB.205.1	Vv_1-10k_transcript/14612
PB.205.2	Vv_1-10k_transcript/19396
PB.206.1	Vv_1-10k_transcript/9511
PB.206.2	Vv_1-10k_transcript/11527
PB.206.3	Vv_1-10k_transcript/13828
PB.206.4	Vv_1-10k_transcript/14186
PB.206.5	Vv_1-10k_transcript/14849
PB.206.6	Vv_1-10k_transcript/15146
PB.206.7	Vv_1-10k_transcript/16198
PB.207.1	Vv_1-10k_transcript/18462
PB.207.2	Vv_1-10k_transcript/14793,Vv_1-10k_transcript/26715,Vv_1-10k_transcript/33801
PB.207.3	Vv_1-10k_transcript/22546
PB.207.4	Vv_1-10k_transcript/47790
PB.208.1	Vv_1-10k_transcript/8191,Vv_1-10k_transcript/15867,Vv_1-10k_transcript/22562
PB.209.1	Vv_1-10k_transcript/15773
PB.209.2	Vv_1-10k_transcript/5533
PB.209.3	Vv_1-10k_transcript/17541
PB.210.1	Vv_1-10k_transcript/3177
PB.210.2	Vv_1-10k_transcript/9222
PB.210.3	Vv_1-10k_transcript/15783,Vv_1-10k_transcript/31080
PB.211.1	Vv_1-10k_transcript/18516
PB.211.2	Vv_1-10k_transcript/15882
PB.211.3	Vv_1-10k_transcript/20071
PB.212.1	Vv_1-10k_transcript/18517
PB.213.1	Vv_1-10k_transcript/99
PB.213.2	Vv_1-10k_transcript/9896,Vv_1-10k_transcript/14893
PB.214.1	Vv_1-10k_transcript/15550
PB.215.1	Vv_1-10k_transcript/15782
PB.216.1	Vv_1-10k_transcript/15948
PB.216.2	Vv_1-10k_transcript/18009
PB.217.1	Vv_1-10k_transcript/16180,Vv_1-10k_transcript/23973
PB.218.1	Vv_1-10k_transcript/269
PB.218.2	Vv_1-10k_transcript/31731
PB.218.3	Vv_1-10k_transcript/629
PB.218.4	Vv_1-10k_transcript/6309,Vv_1-10k_transcript/15483
PB.218.5	Vv_1-10k_transcript/23174,Vv_1-10k_transcript/30980,Vv_1-10k_transcript/38216,Vv_1-10k_transcript/42761
PB.218.6	Vv_1-10k_transcript/25191,Vv_1-10k_transcript/32928,Vv_1-10k_transcript/44359
PB.218.7	Vv_1-10k_transcript/5405
PB.218.8	Vv_1-10k_transcript/1951,Vv_1-10k_transcript/5645,Vv_1-10k_transcript/6166
PB.218.9	Vv_1-10k_transcript/49297
PB.218.10	Vv_1-10k_transcript/13369
PB.218.11	Vv_1-10k_transcript/35094
PB.218.12	Vv_1-10k_transcript/4880,Vv_1-10k_transcript/11873
PB.218.13	Vv_1-10k_transcript/13371,Vv_1-10k_transcript/21632
PB.218.14	Vv_1-10k_transcript/26050
PB.218.15	Vv_1-10k_transcript/18435
PB.218.16	Vv_1-10k_transcript/33110
PB.218.17	Vv_1-10k_transcript/52964,Vv_1-10k_transcript/54169
PB.219.1	Vv_1-10k_transcript/19750
PB.220.1	Vv_1-10k_transcript/15536
PB.221.1	Vv_1-10k_transcript/14956,Vv_1-10k_transcript/23417
PB.221.2	Vv_1-10k_transcript/20431
PB.222.1	Vv_1-10k_transcript/15879
PB.222.2	Vv_1-10k_transcript/2981
PB.222.3	Vv_1-10k_transcript/41771
PB.222.4	Vv_1-10k_transcript/49708
PB.223.1	Vv_1-10k_transcript/19240
PB.223.2	Vv_1-10k_transcript/15925,Vv_1-10k_transcript/22147,Vv_1-10k_transcript/32197
PB.223.3	Vv_1-10k_transcript/18657
PB.223.4	Vv_1-10k_transcript/55932
PB.223.5	Vv_1-10k_transcript/48455,Vv_1-10k_transcript/55737
PB.224.1	Vv_1-10k_transcript/18466
PB.225.1	Vv_1-10k_transcript/18635
PB.226.1	Vv_1-10k_transcript/4550,Vv_1-10k_transcript/9201
PB.226.2	Vv_1-10k_transcript/15670
PB.227.1	Vv_1-10k_transcript/31680,Vv_1-10k_transcript/38447
PB.227.2	Vv_1-10k_transcript/15871
PB.227.3	Vv_1-10k_transcript/6654
PB.228.1	Vv_1-10k_transcript/20150
PB.229.1	Vv_1-10k_transcript/16272
PB.229.2	Vv_1-10k_transcript/14902
PB.230.1	Vv_1-10k_transcript/1823
PB.230.2	Vv_1-10k_transcript/14643
PB.231.1	Vv_1-10k_transcript/18092
PB.231.2	Vv_1-10k_transcript/15193
PB.232.1	Vv_1-10k_transcript/2505
PB.232.2	Vv_1-10k_transcript/1960
PB.233.1	Vv_1-10k_transcript/9386,Vv_1-10k_transcript/16295
PB.234.1	Vv_1-10k_transcript/15781
PB.234.2	Vv_1-10k_transcript/18984
PB.235.1	Vv_1-10k_transcript/16326
PB.235.2	Vv_1-10k_transcript/15918,Vv_1-10k_transcript/17098,Vv_1-10k_transcript/35086
PB.235.3	Vv_1-10k_transcript/19100
PB.235.4	Vv_1-10k_transcript/17806
PB.236.1	Vv_1-10k_transcript/18833
PB.236.2	Vv_1-10k_transcript/20797
PB.237.1	Vv_1-10k_transcript/9129,Vv_1-10k_transcript/15957
PB.237.2	Vv_1-10k_transcript/24426
PB.237.3	Vv_1-10k_transcript/46590
PB.238.1	Vv_1-10k_transcript/16238
PB.238.2	Vv_1-10k_transcript/17583
PB.239.1	Vv_1-10k_transcript/15557
PB.239.2	Vv_1-10k_transcript/9202,Vv_1-10k_transcript/23445
PB.240.1	Vv_1-10k_transcript/7770,Vv_1-10k_transcript/15994
PB.241.1	Vv_1-10k_transcript/16089
PB.241.2	Vv_1-10k_transcript/16330
PB.242.1	Vv_1-10k_transcript/16055
PB.243.1	Vv_1-10k_transcript/14441
PB.243.2	Vv_1-10k_transcript/14335,Vv_1-10k_transcript/25714,Vv_1-10k_transcript/33260
PB.243.3	Vv_1-10k_transcript/43386
PB.243.4	Vv_1-10k_transcript/45141
PB.244.1	Vv_1-10k_transcript/1997
PB.245.1	Vv_1-10k_transcript/4876
PB.246.1	Vv_1-10k_transcript/9840,Vv_1-10k_transcript/16196
PB.246.2	Vv_1-10k_transcript/20727
PB.246.3	Vv_1-10k_transcript/25896,Vv_1-10k_transcript/30086
PB.247.1	Vv_1-10k_transcript/15912,Vv_1-10k_transcript/15246
PB.248.1	Vv_1-10k_transcript/16674
PB.248.2	Vv_1-10k_transcript/15715
PB.249.1	Vv_1-10k_transcript/2866
PB.249.2	Vv_1-10k_transcript/15929
PB.250.1	Vv_1-10k_transcript/313
PB.250.2	Vv_1-10k_transcript/36012
PB.250.3	Vv_1-10k_transcript/5856
PB.250.4	Vv_1-10k_transcript/16116
PB.250.5	Vv_1-10k_transcript/9974
PB.251.1	Vv_1-10k_transcript/588
PB.251.2	Vv_1-10k_transcript/3572
PB.251.3	Vv_1-10k_transcript/5246
PB.252.1	Vv_1-10k_transcript/18111
PB.252.2	Vv_1-10k_transcript/16189
PB.253.1	Vv_1-10k_transcript/19121
PB.254.1	Vv_1-10k_transcript/16195
PB.254.2	Vv_1-10k_transcript/19210
PB.255.1	Vv_1-10k_transcript/15596
PB.255.2	Vv_1-10k_transcript/20996
PB.255.3	Vv_1-10k_transcript/15936
PB.256.1	Vv_1-10k_transcript/1982
PB.256.2	Vv_1-10k_transcript/8589,Vv_1-10k_transcript/16164
PB.256.3	Vv_1-10k_transcript/22408,Vv_1-10k_transcript/30587
PB.257.1	Vv_1-10k_transcript/16230
PB.257.2	Vv_1-10k_transcript/5587
PB.258.1	Vv_1-10k_transcript/9047,Vv_1-10k_transcript/16410
PB.259.1	Vv_1-10k_transcript/22961
PB.259.2	Vv_1-10k_transcript/2537
PB.259.3	Vv_1-10k_transcript/8946,Vv_1-10k_transcript/16566
PB.259.4	Vv_1-10k_transcript/44705
PB.260.1	Vv_1-10k_transcript/15945,Vv_1-10k_transcript/17066,Vv_1-10k_transcript/26342
PB.261.1	Vv_1-10k_transcript/18026
PB.261.2	Vv_1-10k_transcript/16226
PB.261.3	Vv_1-10k_transcript/24895
PB.261.4	Vv_1-10k_transcript/43965
PB.262.1	Vv_1-10k_transcript/16294
PB.263.1	Vv_1-10k_transcript/20559
PB.264.1	Vv_1-10k_transcript/16855,Vv_1-10k_transcript/15909
PB.265.1	Vv_1-10k_transcript/1739
PB.265.2	Vv_1-10k_transcript/10719
PB.265.3	Vv_1-10k_transcript/16939,Vv_1-10k_transcript/17478
PB.265.4	Vv_1-10k_transcript/1567
PB.265.5	Vv_1-10k_transcript/15888,Vv_1-10k_transcript/16311
PB.265.6	Vv_1-10k_transcript/15226
PB.266.1	Vv_1-10k_transcript/1800
PB.266.2	Vv_1-10k_transcript/5063
PB.266.3	Vv_1-10k_transcript/17045
PB.267.1	Vv_1-10k_transcript/16343
PB.268.1	Vv_1-10k_transcript/16917
PB.269.1	Vv_1-10k_transcript/7657,Vv_1-10k_transcript/16564
PB.270.1	Vv_1-10k_transcript/32213
PB.270.2	Vv_1-10k_transcript/669
PB.271.1	Vv_1-10k_transcript/2368
PB.271.2	Vv_1-10k_transcript/6729,Vv_1-10k_transcript/16453
PB.272.1	Vv_1-10k_transcript/16454,Vv_1-10k_transcript/22883,Vv_1-10k_transcript/33085
PB.272.2	Vv_1-10k_transcript/23485,Vv_1-10k_transcript/43178
PB.272.3	Vv_1-10k_transcript/51183
PB.273.1	Vv_1-10k_transcript/15142
PB.273.2	Vv_1-10k_transcript/15372
PB.273.3	Vv_1-10k_transcript/16122
PB.274.1	Vv_1-10k_transcript/18610
PB.274.2	Vv_1-10k_transcript/15737,Vv_1-10k_transcript/23038,Vv_1-10k_transcript/32672
PB.274.3	Vv_1-10k_transcript/19068
PB.274.4	Vv_1-10k_transcript/52195,Vv_1-10k_transcript/55852
PB.275.1	Vv_1-10k_transcript/16886
PB.276.1	Vv_1-10k_transcript/9655,Vv_1-10k_transcript/16310
PB.277.1	Vv_1-10k_transcript/2780
PB.277.2	Vv_1-10k_transcript/16464
PB.278.1	Vv_1-10k_transcript/16478
PB.278.2	Vv_1-10k_transcript/4371
PB.279.1	Vv_1-10k_transcript/16347,Vv_1-10k_transcript/29688
PB.279.2	Vv_1-10k_transcript/18352,Vv_1-10k_transcript/19958
PB.280.1	Vv_1-10k_transcript/2033,Vv_1-10k_transcript/5982
PB.280.2	Vv_1-10k_transcript/2143
PB.280.3	Vv_1-10k_transcript/14877
PB.281.1	Vv_1-10k_transcript/10330
PB.281.2	Vv_1-10k_transcript/9473,Vv_1-10k_transcript/16342
PB.281.3	Vv_1-10k_transcript/30440
PB.282.1	Vv_1-10k_transcript/4604
PB.282.2	Vv_1-10k_transcript/9603,Vv_1-10k_transcript/16545
PB.282.3	Vv_1-10k_transcript/42911
PB.283.1	Vv_1-10k_transcript/4273
PB.283.2	Vv_1-10k_transcript/16601
PB.284.1	Vv_1-10k_transcript/16363
PB.285.1	Vv_1-10k_transcript/16548
PB.286.1	Vv_1-10k_transcript/1789
PB.286.2	Vv_1-10k_transcript/16745,Vv_1-10k_transcript/29634
PB.287.1	Vv_1-10k_transcript/16623
PB.287.2	Vv_1-10k_transcript/19135
PB.287.3	Vv_1-10k_transcript/30090,Vv_1-10k_transcript/37506
PB.287.4	Vv_1-10k_transcript/50820
PB.288.1	Vv_1-10k_transcript/17012
PB.288.2	Vv_1-10k_transcript/45638
PB.289.1	Vv_1-10k_transcript/8224,Vv_1-10k_transcript/16759
PB.290.1	Vv_1-10k_transcript/16533,Vv_1-10k_transcript/16433
PB.291.1	Vv_1-10k_transcript/16598
PB.291.2	Vv_1-10k_transcript/23388
PB.291.3	Vv_1-10k_transcript/27957,Vv_1-10k_transcript/38198
PB.292.1	Vv_1-10k_transcript/16641,Vv_1-10k_transcript/18439,Vv_1-10k_transcript/28155
PB.293.1	Vv_1-10k_transcript/55493
PB.294.1	Vv_1-10k_transcript/18494
PB.294.2	Vv_1-10k_transcript/15695,Vv_1-10k_transcript/28174
PB.294.3	Vv_1-10k_transcript/7400
PB.294.4	Vv_1-10k_transcript/29447
PB.295.1	Vv_1-10k_transcript/362
PB.295.2	Vv_1-10k_transcript/2039,Vv_1-10k_transcript/6436
PB.295.3	Vv_1-10k_transcript/54448
PB.295.4	Vv_1-10k_transcript/23830
PB.295.5	Vv_1-10k_transcript/24564
PB.295.6	Vv_1-10k_transcript/47970
PB.295.7	Vv_1-10k_transcript/41969
PB.296.1	Vv_1-10k_transcript/20685
PB.296.2	Vv_1-10k_transcript/52340
PB.296.3	Vv_1-10k_transcript/52875,Vv_1-10k_transcript/54064
PB.296.4	Vv_1-10k_transcript/55925
PB.297.1	Vv_1-10k_transcript/18159,Vv_1-10k_transcript/33167,Vv_1-10k_transcript/39212,Vv_1-10k_transcript/17990
PB.297.2	Vv_1-10k_transcript/20158
PB.297.3	Vv_1-10k_transcript/20398
PB.297.4	Vv_1-10k_transcript/21341
PB.297.5	Vv_1-10k_transcript/21491
PB.297.6	Vv_1-10k_transcript/22212
PB.297.7	Vv_1-10k_transcript/22478
PB.297.8	Vv_1-10k_transcript/23322
PB.297.9	Vv_1-10k_transcript/24179
PB.297.10	Vv_1-10k_transcript/25603
PB.297.11	Vv_1-10k_transcript/27198
PB.297.12	Vv_1-10k_transcript/29000
PB.297.13	Vv_1-10k_transcript/31179
PB.297.14	Vv_1-10k_transcript/36461
PB.297.15	Vv_1-10k_transcript/44777,Vv_1-10k_transcript/48058,Vv_1-10k_transcript/50438,Vv_1-10k_transcript/51829,Vv_1-10k_transcript/52989,Vv_1-10k_transcript/54946,Vv_1-10k_transcript/55660
PB.297.16	Vv_1-10k_transcript/40435
PB.297.17	Vv_1-10k_transcript/36046
PB.297.18	Vv_1-10k_transcript/54773
PB.297.19	Vv_1-10k_transcript/54830,Vv_1-10k_transcript/55771
PB.298.1	Vv_1-10k_transcript/16574,Vv_1-10k_transcript/23504,Vv_1-10k_transcript/22725
PB.299.1	Vv_1-10k_transcript/817
PB.299.2	Vv_1-10k_transcript/16699
PB.300.1	Vv_1-10k_transcript/35225
PB.300.2	Vv_1-10k_transcript/5207
PB.300.3	Vv_1-10k_transcript/16689,Vv_1-10k_transcript/23456,Vv_1-10k_transcript/34064
PB.300.4	Vv_1-10k_transcript/28207
PB.300.5	Vv_1-10k_transcript/36262
PB.300.6	Vv_1-10k_transcript/47084
PB.301.1	Vv_1-10k_transcript/25126
PB.301.2	Vv_1-10k_transcript/15854,Vv_1-10k_transcript/23995,Vv_1-10k_transcript/31846
PB.301.3	Vv_1-10k_transcript/40388,Vv_1-10k_transcript/54309
PB.302.1	Vv_1-10k_transcript/16697,Vv_1-10k_transcript/16514
PB.303.1	Vv_1-10k_transcript/16695,Vv_1-10k_transcript/16792
PB.303.2	Vv_1-10k_transcript/23878
PB.304.1	Vv_1-10k_transcript/16589
PB.304.2	Vv_1-10k_transcript/17878
PB.304.3	Vv_1-10k_transcript/24980
PB.305.1	Vv_1-10k_transcript/16950
PB.306.1	Vv_1-10k_transcript/8384,Vv_1-10k_transcript/16756
PB.307.1	Vv_1-10k_transcript/6
PB.307.2	Vv_1-10k_transcript/27,Vv_1-10k_transcript/33
PB.307.3	Vv_1-10k_transcript/188
PB.307.4	Vv_1-10k_transcript/34067,Vv_1-10k_transcript/42843,Vv_1-10k_transcript/47364,Vv_1-10k_transcript/50963
PB.307.5	Vv_1-10k_transcript/7470
PB.307.6	Vv_1-10k_transcript/25193
PB.307.7	Vv_1-10k_transcript/20598
PB.307.8	Vv_1-10k_transcript/54634,Vv_1-10k_transcript/55629
PB.308.1	Vv_1-10k_transcript/340
PB.309.1	Vv_1-10k_transcript/2534
PB.309.2	Vv_1-10k_transcript/16763
PB.310.1	Vv_1-10k_transcript/2879
PB.311.1	Vv_1-10k_transcript/16802
PB.312.1	Vv_1-10k_transcript/18753,Vv_1-10k_transcript/37820
PB.312.2	Vv_1-10k_transcript/16776
PB.312.3	Vv_1-10k_transcript/23316
PB.312.4	Vv_1-10k_transcript/30382
PB.312.5	Vv_1-10k_transcript/47430
PB.313.1	Vv_1-10k_transcript/16819
PB.313.2	Vv_1-10k_transcript/19380
PB.313.3	Vv_1-10k_transcript/19839
PB.314.1	Vv_1-10k_transcript/16830
PB.314.2	Vv_1-10k_transcript/5384
PB.315.1	Vv_1-10k_transcript/23902
PB.315.2	Vv_1-10k_transcript/16920
PB.316.1	Vv_1-10k_transcript/25612
PB.317.1	Vv_1-10k_transcript/15619
PB.318.1	Vv_1-10k_transcript/19661,Vv_1-10k_transcript/20364
PB.319.1	Vv_1-10k_transcript/15672,Vv_1-10k_transcript/16636,Vv_1-10k_transcript/28046
PB.320.3	Vv_1-10k_transcript/2831,Vv_1-10k_transcript/8712,Vv_1-10k_transcript/16755
PB.320.2	Vv_1-10k_transcript/27195,Vv_1-10k_transcript/47676
PB.320.4	Vv_1-10k_transcript/25471
PB.321.1	Vv_1-10k_transcript/18297
PB.321.2	Vv_1-10k_transcript/27090
PB.321.3	Vv_1-10k_transcript/16845
PB.321.4	Vv_1-10k_transcript/38363
PB.322.1	Vv_1-10k_transcript/15966
PB.322.2	Vv_1-10k_transcript/16561
PB.323.1	Vv_1-10k_transcript/2040,Vv_1-10k_transcript/5574
PB.323.2	Vv_1-10k_transcript/504,Vv_1-10k_transcript/1086,Vv_1-10k_transcript/1300
PB.323.3	Vv_1-10k_transcript/16297,Vv_1-10k_transcript/24052,Vv_1-10k_transcript/32153
PB.323.4	Vv_1-10k_transcript/2102
PB.323.5	Vv_1-10k_transcript/240
PB.323.6	Vv_1-10k_transcript/31536
PB.323.7	Vv_1-10k_transcript/44975,Vv_1-10k_transcript/52579
PB.323.8	Vv_1-10k_transcript/8351,Vv_1-10k_transcript/9964,Vv_1-10k_transcript/11958,Vv_1-10k_transcript/19495
PB.323.9	Vv_1-10k_transcript/9006
PB.323.10	Vv_1-10k_transcript/31168,Vv_1-10k_transcript/51038
PB.323.11	Vv_1-10k_transcript/14853
PB.323.12	Vv_1-10k_transcript/625
PB.323.13	Vv_1-10k_transcript/13151
PB.323.14	Vv_1-10k_transcript/15151,Vv_1-10k_transcript/29550
PB.323.15	Vv_1-10k_transcript/1833
PB.323.16	Vv_1-10k_transcript/5581
PB.323.17	Vv_1-10k_transcript/1846
PB.323.18	Vv_1-10k_transcript/6659
PB.323.19	Vv_1-10k_transcript/2356,Vv_1-10k_transcript/4528,Vv_1-10k_transcript/7225
PB.323.20	Vv_1-10k_transcript/22860
PB.323.21	Vv_1-10k_transcript/39206,Vv_1-10k_transcript/43673,Vv_1-10k_transcript/47996
PB.323.22	Vv_1-10k_transcript/22179,Vv_1-10k_transcript/26207,Vv_1-10k_transcript/33769,Vv_1-10k_transcript/39712
PB.323.23	Vv_1-10k_transcript/1248
PB.323.24	Vv_1-10k_transcript/42869,Vv_1-10k_transcript/51855,Vv_1-10k_transcript/54632
PB.323.25	Vv_1-10k_transcript/7879,Vv_1-10k_transcript/12540
PB.323.26	Vv_1-10k_transcript/55411
PB.323.27	Vv_1-10k_transcript/46563,Vv_1-10k_transcript/49839,Vv_1-10k_transcript/51637,Vv_1-10k_transcript/52884,Vv_1-10k_transcript/53341,Vv_1-10k_transcript/54779,Vv_1-10k_transcript/55603,Vv_1-10k_transcript/55799
PB.323.28	Vv_1-10k_transcript/22737,Vv_1-10k_transcript/31261
PB.323.29	Vv_1-10k_transcript/338
PB.323.30	Vv_1-10k_transcript/21259,Vv_1-10k_transcript/32908,Vv_1-10k_transcript/42194
PB.323.31	Vv_1-10k_transcript/26736,Vv_1-10k_transcript/41322,Vv_1-10k_transcript/45739,Vv_1-10k_transcript/48393
PB.323.32	Vv_1-10k_transcript/11736,Vv_1-10k_transcript/27202
PB.323.33	Vv_1-10k_transcript/28695
PB.323.34	Vv_1-10k_transcript/55644
PB.323.35	Vv_1-10k_transcript/48330
PB.323.36	Vv_1-10k_transcript/50012,Vv_1-10k_transcript/52676,Vv_1-10k_transcript/53732,Vv_1-10k_transcript/54648,Vv_1-10k_transcript/55391,Vv_1-10k_transcript/55924
PB.323.37	Vv_1-10k_transcript/40552
PB.323.38	Vv_1-10k_transcript/2963,Vv_1-10k_transcript/9672
PB.323.39	Vv_1-10k_transcript/22760
PB.324.1	Vv_1-10k_transcript/14571
PB.324.2	Vv_1-10k_transcript/55307,Vv_1-10k_transcript/55884
PB.324.3	Vv_1-10k_transcript/34561
PB.324.4	Vv_1-10k_transcript/55853
PB.324.5	Vv_1-10k_transcript/2485,Vv_1-10k_transcript/2761
PB.324.6	Vv_1-10k_transcript/11855
PB.324.7	Vv_1-10k_transcript/53717
PB.324.8	Vv_1-10k_transcript/21160
PB.324.9	Vv_1-10k_transcript/28175,Vv_1-10k_transcript/41306
PB.324.10	Vv_1-10k_transcript/19795,Vv_1-10k_transcript/37365
PB.324.11	Vv_1-10k_transcript/48161
PB.324.12	Vv_1-10k_transcript/6369
PB.324.13	Vv_1-10k_transcript/51578
PB.324.14	Vv_1-10k_transcript/49904,Vv_1-10k_transcript/51748,Vv_1-10k_transcript/55201
PB.325.1	Vv_1-10k_transcript/12010
PB.326.1	Vv_1-10k_transcript/10
PB.326.2	Vv_1-10k_transcript/12106
PB.326.3	Vv_1-10k_transcript/7231,Vv_1-10k_transcript/13213
PB.326.4	Vv_1-10k_transcript/1812
PB.326.5	Vv_1-10k_transcript/53996,Vv_1-10k_transcript/55000,Vv_1-10k_transcript/55715
PB.326.6	Vv_1-10k_transcript/52854,Vv_1-10k_transcript/55398,Vv_1-10k_transcript/55765
PB.326.7	Vv_1-10k_transcript/55365
PB.326.8	Vv_1-10k_transcript/55769
PB.326.9	Vv_1-10k_transcript/54454
PB.326.10	Vv_1-10k_transcript/50332,Vv_1-10k_transcript/52050,Vv_1-10k_transcript/53139,Vv_1-10k_transcript/54521,Vv_1-10k_transcript/55195
PB.327.1	Vv_1-10k_transcript/50402
PB.328.1	Vv_1-10k_transcript/55935
PB.329.1	Vv_1-10k_transcript/18832,Vv_1-10k_transcript/27760
PB.330.1	Vv_1-10k_transcript/30949,Vv_1-10k_transcript/42592
PB.331.1	Vv_1-10k_transcript/17749,Vv_1-10k_transcript/18933
PB.332.1	Vv_1-10k_transcript/21465
PB.333.1	Vv_1-10k_transcript/17258
PB.333.2	Vv_1-10k_transcript/17570
PB.334.1	Vv_1-10k_transcript/28916,Vv_1-10k_transcript/35739,Vv_1-10k_transcript/40572,Vv_1-10k_transcript/46185,Vv_1-10k_transcript/49358
PB.334.2	Vv_1-10k_transcript/25186
PB.334.3	Vv_1-10k_transcript/41613
PB.334.4	Vv_1-10k_transcript/10290
PB.334.5	Vv_1-10k_transcript/16293
PB.334.6	Vv_1-10k_transcript/54103,Vv_1-10k_transcript/54587
PB.334.7	Vv_1-10k_transcript/54495,Vv_1-10k_transcript/55158
PB.335.1	Vv_1-10k_transcript/16541,Vv_1-10k_transcript/30960
PB.335.2	Vv_1-10k_transcript/45124
PB.336.1	Vv_1-10k_transcript/21463
PB.337.1	Vv_1-10k_transcript/20201
PB.338.1	Vv_1-10k_transcript/16797,Vv_1-10k_transcript/25632
PB.338.2	Vv_1-10k_transcript/26250
PB.338.3	Vv_1-10k_transcript/20731
PB.338.4	Vv_1-10k_transcript/38105
PB.339.1	Vv_1-10k_transcript/17657
PB.339.2	Vv_1-10k_transcript/16875
PB.340.1	Vv_1-10k_transcript/1584,Vv_1-10k_transcript/1529
PB.340.2	Vv_1-10k_transcript/2295
PB.340.3	Vv_1-10k_transcript/6388,Vv_1-10k_transcript/12169
PB.341.1	Vv_1-10k_transcript/16662,Vv_1-10k_transcript/17561
PB.342.1	Vv_1-10k_transcript/16912
PB.343.1	Vv_1-10k_transcript/16933
PB.344.1	Vv_1-10k_transcript/16948,Vv_1-10k_transcript/18580
PB.345.1	Vv_1-10k_transcript/17010,Vv_1-10k_transcript/17085
PB.345.2	Vv_1-10k_transcript/17470
PB.346.1	Vv_1-10k_transcript/17398
PB.347.1	Vv_1-10k_transcript/15938
PB.348.1	Vv_1-10k_transcript/15866
PB.349.1	Vv_1-10k_transcript/22953,Vv_1-10k_transcript/38804,Vv_1-10k_transcript/45609
PB.349.2	Vv_1-10k_transcript/9825
PB.349.3	Vv_1-10k_transcript/16882
PB.349.4	Vv_1-10k_transcript/50150
PB.350.1	Vv_1-10k_transcript/43585
PB.351.1	Vv_1-10k_transcript/2347
PB.351.2	Vv_1-10k_transcript/2117
PB.351.3	Vv_1-10k_transcript/2120
PB.351.4	Vv_1-10k_transcript/25519
PB.351.5	Vv_1-10k_transcript/2218
PB.351.6	Vv_1-10k_transcript/5829
PB.351.7	Vv_1-10k_transcript/22615
PB.352.1	Vv_1-10k_transcript/16971
PB.352.2	Vv_1-10k_transcript/22118
PB.352.3	Vv_1-10k_transcript/22608
PB.353.1	Vv_1-10k_transcript/17181,Vv_1-10k_transcript/17082,Vv_1-10k_transcript/24521
PB.354.1	Vv_1-10k_transcript/33567
PB.354.2	Vv_1-10k_transcript/38082
PB.354.3	Vv_1-10k_transcript/7107,Vv_1-10k_transcript/17049
PB.354.4	Vv_1-10k_transcript/28667
PB.354.5	Vv_1-10k_transcript/35050
PB.354.6	Vv_1-10k_transcript/35527,Vv_1-10k_transcript/49207
PB.355.1	Vv_1-10k_transcript/17069
PB.356.1	Vv_1-10k_transcript/6121
PB.356.2	Vv_1-10k_transcript/17493,Vv_1-10k_transcript/32199
PB.357.1	Vv_1-10k_transcript/16976
PB.357.2	Vv_1-10k_transcript/19029,Vv_1-10k_transcript/26859
PB.357.3	Vv_1-10k_transcript/42059
PB.358.1	Vv_1-10k_transcript/17264
PB.358.2	Vv_1-10k_transcript/23641
PB.358.3	Vv_1-10k_transcript/39305
PB.359.1	Vv_1-10k_transcript/17546
PB.360.1	Vv_1-10k_transcript/17292
PB.361.1	Vv_1-10k_transcript/19488
PB.361.2	Vv_1-10k_transcript/19932
PB.361.3	Vv_1-10k_transcript/15136
PB.361.4	Vv_1-10k_transcript/16887
PB.361.5	Vv_1-10k_transcript/22247
PB.361.6	Vv_1-10k_transcript/23790
PB.361.7	Vv_1-10k_transcript/35011
PB.361.8	Vv_1-10k_transcript/48299
PB.362.1	Vv_1-10k_transcript/21047
PB.362.2	Vv_1-10k_transcript/23119
PB.363.1	Vv_1-10k_transcript/16883,Vv_1-10k_transcript/19707
PB.363.2	Vv_1-10k_transcript/29977
PB.364.1	Vv_1-10k_transcript/16471
PB.364.2	Vv_1-10k_transcript/18613
PB.364.3	Vv_1-10k_transcript/22673
PB.364.4	Vv_1-10k_transcript/35112
PB.365.1	Vv_1-10k_transcript/17455
PB.365.2	Vv_1-10k_transcript/17602
PB.366.1	Vv_1-10k_transcript/16791,Vv_1-10k_transcript/17222
PB.366.2	Vv_1-10k_transcript/30955
PB.367.1	Vv_1-10k_transcript/8750,Vv_1-10k_transcript/17303
PB.367.2	Vv_1-10k_transcript/32162
PB.368.1	Vv_1-10k_transcript/1935,Vv_1-10k_transcript/5626
PB.368.2	Vv_1-10k_transcript/9516,Vv_1-10k_transcript/16907
PB.368.3	Vv_1-10k_transcript/43530,Vv_1-10k_transcript/51414
PB.369.1	Vv_1-10k_transcript/17150
PB.369.2	Vv_1-10k_transcript/17718,Vv_1-10k_transcript/25005
PB.369.3	Vv_1-10k_transcript/17544
PB.370.1	Vv_1-10k_transcript/18834
PB.371.1	Vv_1-10k_transcript/17189,Vv_1-10k_transcript/16395
PB.372.1	Vv_1-10k_transcript/6320,Vv_1-10k_transcript/17155
PB.373.1	Vv_1-10k_transcript/17376,Vv_1-10k_transcript/36532
PB.373.2	Vv_1-10k_transcript/28199
PB.373.3	Vv_1-10k_transcript/47902
PB.374.1	Vv_1-10k_transcript/17135
PB.375.1	Vv_1-10k_transcript/21186,Vv_1-10k_transcript/21724
PB.376.1	Vv_1-10k_transcript/17172
PB.377.1	Vv_1-10k_transcript/2072
PB.377.2	Vv_1-10k_transcript/4637
PB.378.1	Vv_1-10k_transcript/44458,Vv_1-10k_transcript/53381,Vv_1-10k_transcript/55078
PB.378.2	Vv_1-10k_transcript/52435
PB.378.3	Vv_1-10k_transcript/54011
PB.378.4	Vv_1-10k_transcript/48186,Vv_1-10k_transcript/54978
PB.378.5	Vv_1-10k_transcript/55889
PB.379.1	Vv_1-10k_transcript/55527
PB.380.1	Vv_1-10k_transcript/6233
PB.380.2	Vv_1-10k_transcript/55520
PB.380.3	Vv_1-10k_transcript/17213
PB.380.4	Vv_1-10k_transcript/38653
PB.381.1	Vv_1-10k_transcript/33760
PB.381.2	Vv_1-10k_transcript/38662,Vv_1-10k_transcript/49119,Vv_1-10k_transcript/44872
PB.382.1	Vv_1-10k_transcript/17275
PB.382.2	Vv_1-10k_transcript/18524
PB.383.1	Vv_1-10k_transcript/22143
PB.383.2	Vv_1-10k_transcript/17286
PB.384.1	Vv_1-10k_transcript/6544
PB.384.2	Vv_1-10k_transcript/17509
PB.385.1	Vv_1-10k_transcript/16608
PB.386.1	Vv_1-10k_transcript/16519
PB.387.1	Vv_1-10k_transcript/17105,Vv_1-10k_transcript/17759,Vv_1-10k_transcript/26395,Vv_1-10k_transcript/35105
PB.388.1	Vv_1-10k_transcript/16946
PB.389.1	Vv_1-10k_transcript/17625
PB.390.1	Vv_1-10k_transcript/17316
PB.391.1	Vv_1-10k_transcript/18103
PB.392.1	Vv_1-10k_transcript/18015
PB.393.1	Vv_1-10k_transcript/17318
PB.394.1	Vv_1-10k_transcript/17375,Vv_1-10k_transcript/33025
PB.395.1	Vv_1-10k_transcript/19305
PB.396.1	Vv_1-10k_transcript/18097
PB.396.2	Vv_1-10k_transcript/17097
PB.397.1	Vv_1-10k_transcript/2005,Vv_1-10k_transcript/1974
PB.398.1	Vv_1-10k_transcript/8679,Vv_1-10k_transcript/17282
PB.399.1	Vv_1-10k_transcript/18826
PB.399.2	Vv_1-10k_transcript/8840
PB.400.1	Vv_1-10k_transcript/17288
PB.400.2	Vv_1-10k_transcript/17862
PB.401.1	Vv_1-10k_transcript/16909,Vv_1-10k_transcript/17072,Vv_1-10k_transcript/17807
PB.402.1	Vv_1-10k_transcript/14786,Vv_1-10k_transcript/22833,Vv_1-10k_transcript/33784
PB.402.2	Vv_1-10k_transcript/51467
PB.403.1	Vv_1-10k_transcript/17394
PB.403.2	Vv_1-10k_transcript/8022
PB.404.1	Vv_1-10k_transcript/186
PB.404.2	Vv_1-10k_transcript/130,Vv_1-10k_transcript/133
PB.404.3	Vv_1-10k_transcript/162
PB.404.4	Vv_1-10k_transcript/14811
PB.404.5	Vv_1-10k_transcript/5623
PB.404.6	Vv_1-10k_transcript/17582,Vv_1-10k_transcript/24419
PB.405.1	Vv_1-10k_transcript/16497
PB.405.2	Vv_1-10k_transcript/9989
PB.405.3	Vv_1-10k_transcript/21479
PB.406.1	Vv_1-10k_transcript/10186,Vv_1-10k_transcript/17440
PB.406.2	Vv_1-10k_transcript/12560
PB.407.1	Vv_1-10k_transcript/10850,Vv_1-10k_transcript/9072
PB.408.1	Vv_1-10k_transcript/9085
PB.409.1	Vv_1-10k_transcript/8926
PB.409.2	Vv_1-10k_transcript/17186
PB.409.3	Vv_1-10k_transcript/25155,Vv_1-10k_transcript/32606
PB.410.1	Vv_1-10k_transcript/2077,Vv_1-10k_transcript/2139,Vv_1-10k_transcript/6354
PB.410.2	Vv_1-10k_transcript/3581
PB.411.1	Vv_1-10k_transcript/8273,Vv_1-10k_transcript/17466
PB.412.1	Vv_1-10k_transcript/9702,Vv_1-10k_transcript/17502
PB.413.1	Vv_1-10k_transcript/2083
PB.413.2	Vv_1-10k_transcript/17473
PB.413.3	Vv_1-10k_transcript/47146
PB.413.4	Vv_1-10k_transcript/7747
PB.413.5	Vv_1-10k_transcript/33934
PB.414.1	Vv_1-10k_transcript/20929
PB.414.2	Vv_1-10k_transcript/17757
PB.414.3	Vv_1-10k_transcript/24795
PB.414.4	Vv_1-10k_transcript/27161
PB.415.1	Vv_1-10k_transcript/18044
PB.416.1	Vv_1-10k_transcript/17345,Vv_1-10k_transcript/16229,Vv_1-10k_transcript/24429
PB.417.1	Vv_1-10k_transcript/17837
PB.417.2	Vv_1-10k_transcript/41342,Vv_1-10k_transcript/47449
PB.417.3	Vv_1-10k_transcript/17281
PB.418.1	Vv_1-10k_transcript/17562
PB.418.2	Vv_1-10k_transcript/24240
PB.418.3	Vv_1-10k_transcript/25435
PB.419.1	Vv_1-10k_transcript/17650,Vv_1-10k_transcript/18345
PB.420.1	Vv_1-10k_transcript/7626,Vv_1-10k_transcript/17673
PB.421.1	Vv_1-10k_transcript/17094
PB.421.2	Vv_1-10k_transcript/19576
PB.422.1	Vv_1-10k_transcript/21826
PB.423.1	Vv_1-10k_transcript/18560
PB.424.1	Vv_1-10k_transcript/2281
PB.424.2	Vv_1-10k_transcript/2130
PB.425.1	Vv_1-10k_transcript/2038
PB.425.2	Vv_1-10k_transcript/17700,Vv_1-10k_transcript/17714
PB.426.1	Vv_1-10k_transcript/17017,Vv_1-10k_transcript/16035,Vv_1-10k_transcript/30657
PB.427.1	Vv_1-10k_transcript/17580
PB.427.2	Vv_1-10k_transcript/17770
PB.428.1	Vv_1-10k_transcript/17666
PB.428.2	Vv_1-10k_transcript/20093
PB.428.3	Vv_1-10k_transcript/19320,Vv_1-10k_transcript/35564
PB.429.1	Vv_1-10k_transcript/18419
PB.430.1	Vv_1-10k_transcript/6823,Vv_1-10k_transcript/17798
PB.431.1	Vv_1-10k_transcript/8213
PB.431.2	Vv_1-10k_transcript/17393
PB.432.1	Vv_1-10k_transcript/17913
PB.432.2	Vv_1-10k_transcript/21043
PB.432.3	Vv_1-10k_transcript/25514
PB.432.4	Vv_1-10k_transcript/37099
PB.433.1	Vv_1-10k_transcript/17709
PB.434.1	Vv_1-10k_transcript/19101
PB.435.1	Vv_1-10k_transcript/7906,Vv_1-10k_transcript/16661
PB.435.2	Vv_1-10k_transcript/24925,Vv_1-10k_transcript/46204
PB.436.1	Vv_1-10k_transcript/5042
PB.436.2	Vv_1-10k_transcript/17676
PB.437.1	Vv_1-10k_transcript/16504
PB.437.2	Vv_1-10k_transcript/2141
PB.437.3	Vv_1-10k_transcript/2728
PB.437.4	Vv_1-10k_transcript/19960
PB.438.1	Vv_1-10k_transcript/16449,Vv_1-10k_transcript/27582,Vv_1-10k_transcript/35815
PB.438.2	Vv_1-10k_transcript/16488
PB.438.3	Vv_1-10k_transcript/20890
PB.438.4	Vv_1-10k_transcript/42985,Vv_1-10k_transcript/49022
PB.438.5	Vv_1-10k_transcript/53452
PB.439.1	Vv_1-10k_transcript/16635
PB.439.2	Vv_1-10k_transcript/39018
PB.439.3	Vv_1-10k_transcript/55592
PB.440.1	Vv_1-10k_transcript/17551
PB.441.1	Vv_1-10k_transcript/5658
PB.441.2	Vv_1-10k_transcript/17870
PB.442.1	Vv_1-10k_transcript/18043
PB.442.2	Vv_1-10k_transcript/19041
PB.443.1	Vv_1-10k_transcript/9070,Vv_1-10k_transcript/17872
PB.444.1	Vv_1-10k_transcript/18990
PB.444.2	Vv_1-10k_transcript/16989
PB.445.1	Vv_1-10k_transcript/1624,Vv_1-10k_transcript/2335
PB.445.2	Vv_1-10k_transcript/7261,Vv_1-10k_transcript/17874
PB.446.1	Vv_1-10k_transcript/17895
PB.446.2	Vv_1-10k_transcript/19776
PB.447.1	Vv_1-10k_transcript/18308
PB.447.2	Vv_1-10k_transcript/16352,Vv_1-10k_transcript/36599
PB.448.1	Vv_1-10k_transcript/7875
PB.448.2	Vv_1-10k_transcript/18058
PB.449.1	Vv_1-10k_transcript/2113
PB.450.1	Vv_1-10k_transcript/17567
PB.451.1	Vv_1-10k_transcript/17951
PB.451.2	Vv_1-10k_transcript/27733
PB.451.3	Vv_1-10k_transcript/18209
PB.452.1	Vv_1-10k_transcript/321
PB.452.2	Vv_1-10k_transcript/348
PB.452.3	Vv_1-10k_transcript/12280
PB.453.1	Vv_1-10k_transcript/17007
PB.453.2	Vv_1-10k_transcript/24658
PB.454.1	Vv_1-10k_transcript/16034,Vv_1-10k_transcript/16733
PB.454.2	Vv_1-10k_transcript/26501
PB.455.1	Vv_1-10k_transcript/5450
PB.455.2	Vv_1-10k_transcript/18211,Vv_1-10k_transcript/38820
PB.456.1	Vv_1-10k_transcript/19042
PB.456.2	Vv_1-10k_transcript/23070
PB.457.1	Vv_1-10k_transcript/17801
PB.457.2	Vv_1-10k_transcript/21562
PB.458.1	Vv_1-10k_transcript/18887
PB.459.1	Vv_1-10k_transcript/18064,Vv_1-10k_transcript/18251
PB.460.1	Vv_1-10k_transcript/9876,Vv_1-10k_transcript/18094
PB.460.2	Vv_1-10k_transcript/30668
PB.461.1	Vv_1-10k_transcript/823,Vv_1-10k_transcript/602,Vv_1-10k_transcript/681
PB.461.2	Vv_1-10k_transcript/6772
PB.462.1	Vv_1-10k_transcript/18076
PB.462.2	Vv_1-10k_transcript/9995
PB.462.3	Vv_1-10k_transcript/25491,Vv_1-10k_transcript/35538
PB.463.1	Vv_1-10k_transcript/1879,Vv_1-10k_transcript/2358,Vv_1-10k_transcript/7477
PB.464.1	Vv_1-10k_transcript/16649
PB.464.2	Vv_1-10k_transcript/17547
PB.465.1	Vv_1-10k_transcript/17564
PB.466.1	Vv_1-10k_transcript/21509
PB.466.2	Vv_1-10k_transcript/55964
PB.467.1	Vv_1-10k_transcript/18038
PB.467.2	Vv_1-10k_transcript/22006
PB.468.1	Vv_1-10k_transcript/8207,Vv_1-10k_transcript/18138
PB.469.1	Vv_1-10k_transcript/18510
PB.469.2	Vv_1-10k_transcript/17909,Vv_1-10k_transcript/28095
PB.470.1	Vv_1-10k_transcript/17962
PB.470.2	Vv_1-10k_transcript/30531
PB.471.1	Vv_1-10k_transcript/19925
PB.472.1	Vv_1-10k_transcript/17543
PB.472.2	Vv_1-10k_transcript/18992
PB.472.3	Vv_1-10k_transcript/20966
PB.473.1	Vv_1-10k_transcript/119
PB.473.2	Vv_1-10k_transcript/9170,Vv_1-10k_transcript/17995
PB.474.1	Vv_1-10k_transcript/20476
PB.475.1	Vv_1-10k_transcript/18157
PB.476.1	Vv_1-10k_transcript/18518,Vv_1-10k_transcript/18275,Vv_1-10k_transcript/18488
PB.476.2	Vv_1-10k_transcript/17585
PB.477.1	Vv_1-10k_transcript/22072
PB.477.2	Vv_1-10k_transcript/20004
PB.478.1	Vv_1-10k_transcript/18206,Vv_1-10k_transcript/18996
PB.479.1	Vv_1-10k_transcript/18114,Vv_1-10k_transcript/18274,Vv_1-10k_transcript/31189
PB.480.1	Vv_1-10k_transcript/17935
PB.481.1	Vv_1-10k_transcript/21957
PB.482.1	Vv_1-10k_transcript/17800
PB.482.2	Vv_1-10k_transcript/18857
PB.483.1	Vv_1-10k_transcript/21049
PB.483.2	Vv_1-10k_transcript/18405
PB.484.1	Vv_1-10k_transcript/16760,Vv_1-10k_transcript/20982
PB.484.2	Vv_1-10k_transcript/26751
PB.485.1	Vv_1-10k_transcript/9805
PB.485.2	Vv_1-10k_transcript/16962,Vv_1-10k_transcript/25004
PB.485.3	Vv_1-10k_transcript/40882
PB.486.1	Vv_1-10k_transcript/17310,Vv_1-10k_transcript/28438
PB.486.2	Vv_1-10k_transcript/46714
PB.487.1	Vv_1-10k_transcript/19920
PB.488.1	Vv_1-10k_transcript/18408
PB.489.1	Vv_1-10k_transcript/17868
PB.490.1	Vv_1-10k_transcript/20294,Vv_1-10k_transcript/31410
PB.491.1	Vv_1-10k_transcript/21074
PB.491.2	Vv_1-10k_transcript/17899
PB.492.1	Vv_1-10k_transcript/17747,Vv_1-10k_transcript/18271,Vv_1-10k_transcript/26307
PB.493.1	Vv_1-10k_transcript/18354
PB.494.1	Vv_1-10k_transcript/17762
PB.495.1	Vv_1-10k_transcript/19591
PB.496.1	Vv_1-10k_transcript/18406
PB.496.2	Vv_1-10k_transcript/20514,Vv_1-10k_transcript/29002
PB.496.3	Vv_1-10k_transcript/28851
PB.497.1	Vv_1-10k_transcript/22102
PB.498.1	Vv_1-10k_transcript/18579
PB.498.2	Vv_1-10k_transcript/30410,Vv_1-10k_transcript/36681
PB.499.1	Vv_1-10k_transcript/19738
PB.500.1	Vv_1-10k_transcript/18401,Vv_1-10k_transcript/38201
PB.500.2	Vv_1-10k_transcript/20386
PB.500.3	Vv_1-10k_transcript/30348,Vv_1-10k_transcript/46088
PB.500.4	Vv_1-10k_transcript/55945
PB.501.1	Vv_1-10k_transcript/5370,Vv_1-10k_transcript/9283
PB.501.2	Vv_1-10k_transcript/18427,Vv_1-10k_transcript/27617,Vv_1-10k_transcript/36588
PB.501.3	Vv_1-10k_transcript/42440,Vv_1-10k_transcript/46032,Vv_1-10k_transcript/52540
PB.502.1	Vv_1-10k_transcript/18644
PB.503.1	Vv_1-10k_transcript/17790
PB.504.1	Vv_1-10k_transcript/8385
PB.504.2	Vv_1-10k_transcript/4377
PB.504.3	Vv_1-10k_transcript/42149
PB.504.4	Vv_1-10k_transcript/18944
PB.505.1	Vv_1-10k_transcript/18619
PB.505.2	Vv_1-10k_transcript/18909
PB.505.3	Vv_1-10k_transcript/19387
PB.505.4	Vv_1-10k_transcript/29735
PB.506.1	Vv_1-10k_transcript/2205
PB.506.2	Vv_1-10k_transcript/17283,Vv_1-10k_transcript/32035
PB.506.3	Vv_1-10k_transcript/15677
PB.507.1	Vv_1-10k_transcript/2185
PB.508.1	Vv_1-10k_transcript/2115
PB.508.2	Vv_1-10k_transcript/36021
PB.508.3	Vv_1-10k_transcript/38627
PB.509.1	Vv_1-10k_transcript/18479,Vv_1-10k_transcript/17888,Vv_1-10k_transcript/19522
PB.510.1	Vv_1-10k_transcript/18679
PB.510.2	Vv_1-10k_transcript/20794
PB.511.1	Vv_1-10k_transcript/17608
PB.512.1	Vv_1-10k_transcript/17769,Vv_1-10k_transcript/13179
PB.513.1	Vv_1-10k_transcript/54326
PB.514.1	Vv_1-10k_transcript/9114
PB.514.2	Vv_1-10k_transcript/18641
PB.515.1	Vv_1-10k_transcript/17407,Vv_1-10k_transcript/27416
PB.516.1	Vv_1-10k_transcript/18404
PB.517.1	Vv_1-10k_transcript/18381,Vv_1-10k_transcript/19215
PB.518.1	Vv_1-10k_transcript/9977
PB.518.2	Vv_1-10k_transcript/18674
PB.518.3	Vv_1-10k_transcript/40876
PB.519.1	Vv_1-10k_transcript/18609,Vv_1-10k_transcript/30476,Vv_1-10k_transcript/37439
PB.519.2	Vv_1-10k_transcript/31847,Vv_1-10k_transcript/39656,Vv_1-10k_transcript/47744
PB.519.3	Vv_1-10k_transcript/22602
PB.519.4	Vv_1-10k_transcript/52557,Vv_1-10k_transcript/53416
PB.519.5	Vv_1-10k_transcript/49189
PB.519.6	Vv_1-10k_transcript/55548
PB.519.7	Vv_1-10k_transcript/42538,Vv_1-10k_transcript/46678
PB.520.1	Vv_1-10k_transcript/6198
PB.520.2	Vv_1-10k_transcript/18739
PB.521.1	Vv_1-10k_transcript/19088
PB.521.2	Vv_1-10k_transcript/21582
PB.522.1	Vv_1-10k_transcript/19896,Vv_1-10k_transcript/28137
PB.523.1	Vv_1-10k_transcript/2086,Vv_1-10k_transcript/2458,Vv_1-10k_transcript/6795
PB.523.2	Vv_1-10k_transcript/11987,Vv_1-10k_transcript/19775
PB.523.3	Vv_1-10k_transcript/29955,Vv_1-10k_transcript/38602
PB.524.1	Vv_1-10k_transcript/18548
PB.525.1	Vv_1-10k_transcript/18187
PB.526.1	Vv_1-10k_transcript/168
PB.526.2	Vv_1-10k_transcript/5975
PB.526.3	Vv_1-10k_transcript/722
PB.526.4	Vv_1-10k_transcript/18763
PB.527.1	Vv_1-10k_transcript/19822
PB.527.2	Vv_1-10k_transcript/18294,Vv_1-10k_transcript/29166,Vv_1-10k_transcript/37499
PB.528.1	Vv_1-10k_transcript/18862
PB.528.2	Vv_1-10k_transcript/19349
PB.528.3	Vv_1-10k_transcript/26125
PB.529.1	Vv_1-10k_transcript/4628
PB.529.2	Vv_1-10k_transcript/18979,Vv_1-10k_transcript/32716
PB.530.1	Vv_1-10k_transcript/18016,Vv_1-10k_transcript/28029
PB.530.2	Vv_1-10k_transcript/20697
PB.530.3	Vv_1-10k_transcript/46382,Vv_1-10k_transcript/55169
PB.531.1	Vv_1-10k_transcript/18165,Vv_1-10k_transcript/18313
PB.532.1	Vv_1-10k_transcript/19530
PB.533.1	Vv_1-10k_transcript/19130
PB.534.1	Vv_1-10k_transcript/18838
PB.535.1	Vv_1-10k_transcript/6264
PB.535.2	Vv_1-10k_transcript/18881
PB.536.1	Vv_1-10k_transcript/2169,Vv_1-10k_transcript/2176
PB.536.2	Vv_1-10k_transcript/312,Vv_1-10k_transcript/322
PB.536.3	Vv_1-10k_transcript/77,Vv_1-10k_transcript/81
PB.536.4	Vv_1-10k_transcript/402
PB.536.5	Vv_1-10k_transcript/6236
PB.536.6	Vv_1-10k_transcript/2909,Vv_1-10k_transcript/7303
PB.536.7	Vv_1-10k_transcript/37657
PB.537.1	Vv_1-10k_transcript/18891
PB.537.2	Vv_1-10k_transcript/25086
PB.538.1	Vv_1-10k_transcript/7815
PB.538.2	Vv_1-10k_transcript/18947
PB.539.1	Vv_1-10k_transcript/18993,Vv_1-10k_transcript/34603
PB.539.2	Vv_1-10k_transcript/21077
PB.540.1	Vv_1-10k_transcript/2364,Vv_1-10k_transcript/2442
PB.540.2	Vv_1-10k_transcript/18664
PB.541.1	Vv_1-10k_transcript/3229
PB.541.2	Vv_1-10k_transcript/18581
PB.542.1	Vv_1-10k_transcript/18974
PB.542.2	Vv_1-10k_transcript/20243
PB.543.1	Vv_1-10k_transcript/21608
PB.544.1	Vv_1-10k_transcript/19075,Vv_1-10k_transcript/20146,Vv_1-10k_transcript/25923
PB.544.2	Vv_1-10k_transcript/20395
PB.544.3	Vv_1-10k_transcript/47829,Vv_1-10k_transcript/54056,Vv_1-10k_transcript/55557
PB.545.1	Vv_1-10k_transcript/20936
PB.546.1	Vv_1-10k_transcript/18818,Vv_1-10k_transcript/39821
PB.546.2	Vv_1-10k_transcript/54936
PB.547.1	Vv_1-10k_transcript/24312
PB.548.1	Vv_1-10k_transcript/18751
PB.549.1	Vv_1-10k_transcript/22717
PB.549.2	Vv_1-10k_transcript/19043
PB.550.1	Vv_1-10k_transcript/9648,Vv_1-10k_transcript/19012
PB.550.2	Vv_1-10k_transcript/26808
PB.551.1	Vv_1-10k_transcript/2121
PB.551.2	Vv_1-10k_transcript/2850
PB.551.3	Vv_1-10k_transcript/23089
PB.552.1	Vv_1-10k_transcript/20204,Vv_1-10k_transcript/19768,Vv_1-10k_transcript/28755,Vv_1-10k_transcript/39635
PB.553.1	Vv_1-10k_transcript/18991
PB.554.1	Vv_1-10k_transcript/19678
PB.555.1	Vv_1-10k_transcript/19094
PB.556.1	Vv_1-10k_transcript/19051
PB.556.2	Vv_1-10k_transcript/20079
PB.557.1	Vv_1-10k_transcript/211
PB.557.2	Vv_1-10k_transcript/2466,Vv_1-10k_transcript/7600
PB.557.3	Vv_1-10k_transcript/19141
PB.558.1	Vv_1-10k_transcript/1788
PB.558.2	Vv_1-10k_transcript/11205
PB.559.1	Vv_1-10k_transcript/19153,Vv_1-10k_transcript/28264
PB.560.1	Vv_1-10k_transcript/19188
PB.560.2	Vv_1-10k_transcript/2428
PB.561.1	Vv_1-10k_transcript/18876
PB.562.1	Vv_1-10k_transcript/19269
PB.563.1	Vv_1-10k_transcript/23286
PB.564.1	Vv_1-10k_transcript/22949
PB.564.2	Vv_1-10k_transcript/18189
PB.564.3	Vv_1-10k_transcript/32272
PB.565.1	Vv_1-10k_transcript/24371
PB.565.2	Vv_1-10k_transcript/47492
PB.566.1	Vv_1-10k_transcript/19054
PB.566.2	Vv_1-10k_transcript/20664
PB.567.1	Vv_1-10k_transcript/5909
PB.567.2	Vv_1-10k_transcript/2190,Vv_1-10k_transcript/6096
PB.567.3	Vv_1-10k_transcript/5604
PB.567.4	Vv_1-10k_transcript/7595
PB.567.5	Vv_1-10k_transcript/13311
PB.567.6	Vv_1-10k_transcript/47704
PB.568.1	Vv_1-10k_transcript/3789
PB.568.2	Vv_1-10k_transcript/19381
PB.568.3	Vv_1-10k_transcript/52982
PB.569.2	Vv_1-10k_transcript/2247,Vv_1-10k_transcript/2251,Vv_1-10k_transcript/7791,Vv_1-10k_transcript/19248
PB.569.3	Vv_1-10k_transcript/37961
PB.570.1	Vv_1-10k_transcript/19394,Vv_1-10k_transcript/35617
PB.570.2	Vv_1-10k_transcript/45922
PB.571.1	Vv_1-10k_transcript/22730
PB.572.1	Vv_1-10k_transcript/19953,Vv_1-10k_transcript/29559
PB.573.1	Vv_1-10k_transcript/18888
PB.573.2	Vv_1-10k_transcript/27443
PB.573.3	Vv_1-10k_transcript/53354
PB.573.4	Vv_1-10k_transcript/41483
PB.574.1	Vv_1-10k_transcript/20141,Vv_1-10k_transcript/28229,Vv_1-10k_transcript/37542
PB.574.2	Vv_1-10k_transcript/19287
PB.575.1	Vv_1-10k_transcript/8756
PB.575.2	Vv_1-10k_transcript/35203
PB.575.3	Vv_1-10k_transcript/19478
PB.576.1	Vv_1-10k_transcript/18235,Vv_1-10k_transcript/19749,Vv_1-10k_transcript/20832
PB.577.1	Vv_1-10k_transcript/19764
PB.578.1	Vv_1-10k_transcript/3874
PB.578.2	Vv_1-10k_transcript/28371
PB.578.3	Vv_1-10k_transcript/19386
PB.579.1	Vv_1-10k_transcript/1953
PB.579.2	Vv_1-10k_transcript/5497
PB.580.1	Vv_1-10k_transcript/18242,Vv_1-10k_transcript/19441,Vv_1-10k_transcript/25488
PB.581.1	Vv_1-10k_transcript/18856,Vv_1-10k_transcript/27298,Vv_1-10k_transcript/34670
PB.581.2	Vv_1-10k_transcript/23134
PB.581.3	Vv_1-10k_transcript/19437
PB.582.1	Vv_1-10k_transcript/19137
PB.582.2	Vv_1-10k_transcript/26942
PB.582.3	Vv_1-10k_transcript/25205
PB.582.4	Vv_1-10k_transcript/30411,Vv_1-10k_transcript/41917,Vv_1-10k_transcript/49590
PB.582.5	Vv_1-10k_transcript/53343
PB.583.1	Vv_1-10k_transcript/19405
PB.584.1	Vv_1-10k_transcript/21076
PB.585.1	Vv_1-10k_transcript/20867
PB.586.1	Vv_1-10k_transcript/19459
PB.587.1	Vv_1-10k_transcript/15676,Vv_1-10k_transcript/19914
PB.588.1	Vv_1-10k_transcript/19064
PB.589.1	Vv_1-10k_transcript/20863,Vv_1-10k_transcript/21460
PB.590.1	Vv_1-10k_transcript/18050,Vv_1-10k_transcript/31178,Vv_1-10k_transcript/38858
PB.590.2	Vv_1-10k_transcript/49406
PB.591.1	Vv_1-10k_transcript/18711
PB.592.1	Vv_1-10k_transcript/18842
PB.592.2	Vv_1-10k_transcript/18358
PB.592.3	Vv_1-10k_transcript/49565
PB.593.1	Vv_1-10k_transcript/20143,Vv_1-10k_transcript/19452
PB.594.1	Vv_1-10k_transcript/182
PB.594.2	Vv_1-10k_transcript/7871,Vv_1-10k_transcript/19510
PB.594.3	Vv_1-10k_transcript/39001
PB.594.4	Vv_1-10k_transcript/15070,Vv_1-10k_transcript/18425
PB.594.5	Vv_1-10k_transcript/51458
PB.595.1	Vv_1-10k_transcript/1585
PB.595.2	Vv_1-10k_transcript/901
PB.595.3	Vv_1-10k_transcript/46832,Vv_1-10k_transcript/52379
PB.596.1	Vv_1-10k_transcript/5250
PB.597.1	Vv_1-10k_transcript/2231
PB.597.2	Vv_1-10k_transcript/2570
PB.597.3	Vv_1-10k_transcript/10228
PB.598.1	Vv_1-10k_transcript/19534,Vv_1-10k_transcript/29702
PB.598.2	Vv_1-10k_transcript/19571
PB.599.1	Vv_1-10k_transcript/21679
PB.600.1	Vv_1-10k_transcript/19290,Vv_1-10k_transcript/41285
PB.600.2	Vv_1-10k_transcript/20239
PB.601.1	Vv_1-10k_transcript/19783,Vv_1-10k_transcript/19312
PB.602.1	Vv_1-10k_transcript/416
PB.602.2	Vv_1-10k_transcript/7965
PB.602.3	Vv_1-10k_transcript/8718,Vv_1-10k_transcript/19664
PB.602.4	Vv_1-10k_transcript/41994
PB.603.1	Vv_1-10k_transcript/18945
PB.603.2	Vv_1-10k_transcript/18014
PB.604.1	Vv_1-10k_transcript/15288
PB.604.2	Vv_1-10k_transcript/15559
PB.604.3	Vv_1-10k_transcript/14422
PB.605.1	Vv_1-10k_transcript/20723
PB.606.1	Vv_1-10k_transcript/19296
PB.607.1	Vv_1-10k_transcript/19742
PB.607.2	Vv_1-10k_transcript/21359
PB.608.1	Vv_1-10k_transcript/23258
PB.609.1	Vv_1-10k_transcript/18936,Vv_1-10k_transcript/36269
PB.609.2	Vv_1-10k_transcript/18432,Vv_1-10k_transcript/26787
PB.609.3	Vv_1-10k_transcript/42616
PB.610.1	Vv_1-10k_transcript/18807
PB.611.1	Vv_1-10k_transcript/20767
PB.612.1	Vv_1-10k_transcript/795
PB.612.2	Vv_1-10k_transcript/20067
PB.613.1	Vv_1-10k_transcript/2068,Vv_1-10k_transcript/3548
PB.613.2	Vv_1-10k_transcript/9413
PB.614.1	Vv_1-10k_transcript/19272,Vv_1-10k_transcript/21072
PB.614.2	Vv_1-10k_transcript/19023
PB.615.1	Vv_1-10k_transcript/17408,Vv_1-10k_transcript/27328,Vv_1-10k_transcript/40400
PB.615.2	Vv_1-10k_transcript/45380
PB.616.1	Vv_1-10k_transcript/18776
PB.617.1	Vv_1-10k_transcript/20131
PB.618.1	Vv_1-10k_transcript/19518
PB.619.1	Vv_1-10k_transcript/19713,Vv_1-10k_transcript/19907
PB.619.2	Vv_1-10k_transcript/51535
PB.620.1	Vv_1-10k_transcript/2134
PB.621.1	Vv_1-10k_transcript/19457
PB.621.2	Vv_1-10k_transcript/27578
PB.621.3	Vv_1-10k_transcript/30804
PB.621.4	Vv_1-10k_transcript/42866
PB.622.1	Vv_1-10k_transcript/19793
PB.622.2	Vv_1-10k_transcript/20134
PB.623.1	Vv_1-10k_transcript/19771,Vv_1-10k_transcript/27676,Vv_1-10k_transcript/36609
PB.623.2	Vv_1-10k_transcript/48122
PB.623.3	Vv_1-10k_transcript/42970,Vv_1-10k_transcript/50278
PB.624.1	Vv_1-10k_transcript/19623
PB.625.1	Vv_1-10k_transcript/19786
PB.626.1	Vv_1-10k_transcript/20795
PB.627.1	Vv_1-10k_transcript/17231,Vv_1-10k_transcript/25755
PB.628.1	Vv_1-10k_transcript/19917
PB.628.2	Vv_1-10k_transcript/4570
PB.629.1	Vv_1-10k_transcript/5183
PB.630.1	Vv_1-10k_transcript/2093,Vv_1-10k_transcript/2337,Vv_1-10k_transcript/8270
PB.631.1	Vv_1-10k_transcript/19019,Vv_1-10k_transcript/19286
PB.632.1	Vv_1-10k_transcript/19781,Vv_1-10k_transcript/21976
PB.632.2	Vv_1-10k_transcript/39730
PB.632.3	Vv_1-10k_transcript/54043
PB.633.1	Vv_1-10k_transcript/20640
PB.634.1	Vv_1-10k_transcript/19872
PB.634.2	Vv_1-10k_transcript/22701
PB.635.1	Vv_1-10k_transcript/9175,Vv_1-10k_transcript/19964
PB.636.1	Vv_1-10k_transcript/19910,Vv_1-10k_transcript/20270
PB.636.2	Vv_1-10k_transcript/31706
PB.637.1	Vv_1-10k_transcript/3713,Vv_1-10k_transcript/9666
PB.637.2	Vv_1-10k_transcript/19928
PB.638.1	Vv_1-10k_transcript/19344
PB.639.1	Vv_1-10k_transcript/21417
PB.640.1	Vv_1-10k_transcript/20138,Vv_1-10k_transcript/20372,Vv_1-10k_transcript/20585
PB.640.2	Vv_1-10k_transcript/51368
PB.641.1	Vv_1-10k_transcript/19934
PB.641.2	Vv_1-10k_transcript/20713
PB.642.1	Vv_1-10k_transcript/27909
PB.642.2	Vv_1-10k_transcript/7615
PB.642.3	Vv_1-10k_transcript/19726
PB.643.1	Vv_1-10k_transcript/19329,Vv_1-10k_transcript/19225
PB.644.1	Vv_1-10k_transcript/27538
PB.644.2	Vv_1-10k_transcript/9620,Vv_1-10k_transcript/19989
PB.644.3	Vv_1-10k_transcript/28167,Vv_1-10k_transcript/36608
PB.645.1	Vv_1-10k_transcript/8746
PB.645.2	Vv_1-10k_transcript/35575
PB.645.3	Vv_1-10k_transcript/27061
PB.646.1	Vv_1-10k_transcript/20118
PB.647.1	Vv_1-10k_transcript/22514
PB.647.2	Vv_1-10k_transcript/19237
PB.648.1	Vv_1-10k_transcript/20662,Vv_1-10k_transcript/37660
PB.648.2	Vv_1-10k_transcript/20095
PB.649.1	Vv_1-10k_transcript/20102
PB.649.2	Vv_1-10k_transcript/3168
PB.649.3	Vv_1-10k_transcript/34571
PB.649.4	Vv_1-10k_transcript/45120
PB.649.5	Vv_1-10k_transcript/9273
PB.650.1	Vv_1-10k_transcript/19908,Vv_1-10k_transcript/34825
PB.650.2	Vv_1-10k_transcript/21201
PB.651.1	Vv_1-10k_transcript/20789
PB.652.1	Vv_1-10k_transcript/20098,Vv_1-10k_transcript/41983
PB.652.2	Vv_1-10k_transcript/47196
PB.653.1	Vv_1-10k_transcript/22005
PB.653.2	Vv_1-10k_transcript/19062
PB.654.1	Vv_1-10k_transcript/20149
PB.655.1	Vv_1-10k_transcript/21101
PB.656.1	Vv_1-10k_transcript/2263
PB.656.2	Vv_1-10k_transcript/632
PB.656.3	Vv_1-10k_transcript/4593,Vv_1-10k_transcript/9354
PB.656.4	Vv_1-10k_transcript/55823
PB.657.1	Vv_1-10k_transcript/21050
PB.657.2	Vv_1-10k_transcript/21335
PB.658.1	Vv_1-10k_transcript/20268
PB.659.1	Vv_1-10k_transcript/20250
PB.659.2	Vv_1-10k_transcript/21214
PB.660.1	Vv_1-10k_transcript/20522,Vv_1-10k_transcript/27995,Vv_1-10k_transcript/39310
PB.661.1	Vv_1-10k_transcript/18575
PB.661.2	Vv_1-10k_transcript/21411
PB.661.3	Vv_1-10k_transcript/27850
PB.662.1	Vv_1-10k_transcript/21406,Vv_1-10k_transcript/20369
PB.663.1	Vv_1-10k_transcript/19214
PB.663.2	Vv_1-10k_transcript/20114
PB.663.3	Vv_1-10k_transcript/21303
PB.664.1	Vv_1-10k_transcript/20785
PB.665.1	Vv_1-10k_transcript/18976
PB.665.2	Vv_1-10k_transcript/49171
PB.666.1	Vv_1-10k_transcript/21755,Vv_1-10k_transcript/20711
PB.667.1	Vv_1-10k_transcript/20413,Vv_1-10k_transcript/33483
PB.667.2	Vv_1-10k_transcript/27975
PB.667.3	Vv_1-10k_transcript/24436
PB.667.4	Vv_1-10k_transcript/40171
PB.668.1	Vv_1-10k_transcript/23263
PB.668.2	Vv_1-10k_transcript/20356
PB.669.1	Vv_1-10k_transcript/20792
PB.670.1	Vv_1-10k_transcript/19852,Vv_1-10k_transcript/19639
PB.671.1	Vv_1-10k_transcript/9150,Vv_1-10k_transcript/9812,Vv_1-10k_transcript/20695
PB.672.1	Vv_1-10k_transcript/20217,Vv_1-10k_transcript/20764,Vv_1-10k_transcript/22890
PB.673.1	Vv_1-10k_transcript/414,Vv_1-10k_transcript/388
PB.673.2	Vv_1-10k_transcript/19887
PB.674.1	Vv_1-10k_transcript/20425
PB.674.2	Vv_1-10k_transcript/22063,Vv_1-10k_transcript/22637,Vv_1-10k_transcript/40185
PB.675.1	Vv_1-10k_transcript/2343
PB.675.2	Vv_1-10k_transcript/10109
PB.676.1	Vv_1-10k_transcript/19876
PB.676.2	Vv_1-10k_transcript/21246
PB.677.1	Vv_1-10k_transcript/20408,Vv_1-10k_transcript/30033
PB.677.2	Vv_1-10k_transcript/20870
PB.678.1	Vv_1-10k_transcript/6838
PB.678.2	Vv_1-10k_transcript/20532,Vv_1-10k_transcript/37715
PB.679.1	Vv_1-10k_transcript/23674
PB.679.2	Vv_1-10k_transcript/54233
PB.680.1	Vv_1-10k_transcript/20379
PB.680.2	Vv_1-10k_transcript/25363
PB.680.3	Vv_1-10k_transcript/27101
PB.680.4	Vv_1-10k_transcript/27182
PB.681.1	Vv_1-10k_transcript/30593
PB.682.1	Vv_1-10k_transcript/20500
PB.682.2	Vv_1-10k_transcript/23108,Vv_1-10k_transcript/23948
PB.683.1	Vv_1-10k_transcript/9261,Vv_1-10k_transcript/20913
PB.684.1	Vv_1-10k_transcript/822
PB.684.2	Vv_1-10k_transcript/2110
PB.685.1	Vv_1-10k_transcript/28372
PB.685.2	Vv_1-10k_transcript/18608
PB.685.3	Vv_1-10k_transcript/29612
PB.685.4	Vv_1-10k_transcript/32322,Vv_1-10k_transcript/40550
PB.685.5	Vv_1-10k_transcript/53175
PB.685.6	Vv_1-10k_transcript/46457
PB.686.1	Vv_1-10k_transcript/22301
PB.687.1	Vv_1-10k_transcript/22362
PB.687.2	Vv_1-10k_transcript/19590
PB.688.1	Vv_1-10k_transcript/23718,Vv_1-10k_transcript/30936
PB.689.1	Vv_1-10k_transcript/20607
PB.690.1	Vv_1-10k_transcript/20530
PB.690.2	Vv_1-10k_transcript/4510
PB.691.1	Vv_1-10k_transcript/20735,Vv_1-10k_transcript/29193,Vv_1-10k_transcript/37745
PB.691.2	Vv_1-10k_transcript/28774,Vv_1-10k_transcript/38194
PB.691.3	Vv_1-10k_transcript/36240
PB.691.4	Vv_1-10k_transcript/27891
PB.691.5	Vv_1-10k_transcript/55910
PB.692.1	Vv_1-10k_transcript/20308,Vv_1-10k_transcript/27347,Vv_1-10k_transcript/35717
PB.692.2	Vv_1-10k_transcript/26651
PB.692.3	Vv_1-10k_transcript/22649
PB.692.4	Vv_1-10k_transcript/27272
PB.692.5	Vv_1-10k_transcript/29931
PB.692.6	Vv_1-10k_transcript/46776
PB.692.7	Vv_1-10k_transcript/51696
PB.692.8	Vv_1-10k_transcript/54174,Vv_1-10k_transcript/54629,Vv_1-10k_transcript/55996
PB.693.1	Vv_1-10k_transcript/20968
PB.694.1	Vv_1-10k_transcript/24082
PB.694.2	Vv_1-10k_transcript/21431
PB.695.1	Vv_1-10k_transcript/20703,Vv_1-10k_transcript/22076
PB.696.1	Vv_1-10k_transcript/20747,Vv_1-10k_transcript/29916
PB.697.1	Vv_1-10k_transcript/21081
PB.698.1	Vv_1-10k_transcript/8269,Vv_1-10k_transcript/20748
PB.698.2	Vv_1-10k_transcript/39813
PB.699.1	Vv_1-10k_transcript/20768,Vv_1-10k_transcript/21203
PB.700.1	Vv_1-10k_transcript/20738
PB.700.3	Vv_1-10k_transcript/22434,Vv_1-10k_transcript/21409
PB.701.1	Vv_1-10k_transcript/6125
PB.701.2	Vv_1-10k_transcript/13991
PB.701.3	Vv_1-10k_transcript/21066
PB.702.1	Vv_1-10k_transcript/7124
PB.702.2	Vv_1-10k_transcript/21112
PB.703.1	Vv_1-10k_transcript/21263
PB.703.2	Vv_1-10k_transcript/23892
PB.703.3	Vv_1-10k_transcript/22605
PB.704.1	Vv_1-10k_transcript/20835,Vv_1-10k_transcript/23789
PB.705.1	Vv_1-10k_transcript/22074,Vv_1-10k_transcript/20879
PB.705.2	Vv_1-10k_transcript/31424
PB.706.1	Vv_1-10k_transcript/20845
PB.706.2	Vv_1-10k_transcript/21585
PB.706.3	Vv_1-10k_transcript/8965,Vv_1-10k_transcript/9748
PB.707.1	Vv_1-10k_transcript/5793
PB.707.2	Vv_1-10k_transcript/21135
PB.708.1	Vv_1-10k_transcript/19913,Vv_1-10k_transcript/34723
PB.708.2	Vv_1-10k_transcript/20786
PB.708.3	Vv_1-10k_transcript/45308
PB.709.1	Vv_1-10k_transcript/2154,Vv_1-10k_transcript/2187
PB.710.1	Vv_1-10k_transcript/27589,Vv_1-10k_transcript/39740
PB.710.2	Vv_1-10k_transcript/20246
PB.711.1	Vv_1-10k_transcript/20864,Vv_1-10k_transcript/28982
PB.712.1	Vv_1-10k_transcript/27923
PB.712.2	Vv_1-10k_transcript/21037
PB.713.1	Vv_1-10k_transcript/20077
PB.713.2	Vv_1-10k_transcript/19954
PB.714.1	Vv_1-10k_transcript/565
PB.714.2	Vv_1-10k_transcript/21064
PB.715.1	Vv_1-10k_transcript/20035,Vv_1-10k_transcript/35816
PB.715.2	Vv_1-10k_transcript/21295
PB.715.3	Vv_1-10k_transcript/23732
PB.716.1	Vv_1-10k_transcript/22316
PB.717.1	Vv_1-10k_transcript/21116,Vv_1-10k_transcript/23723
PB.718.1	Vv_1-10k_transcript/24464,Vv_1-10k_transcript/32866
PB.719.1	Vv_1-10k_transcript/21363
PB.720.1	Vv_1-10k_transcript/21078
PB.721.1	Vv_1-10k_transcript/21084
PB.721.2	Vv_1-10k_transcript/24172
PB.722.1	Vv_1-10k_transcript/23237
PB.722.2	Vv_1-10k_transcript/21011
PB.723.1	Vv_1-10k_transcript/20541
PB.724.1	Vv_1-10k_transcript/20194
PB.725.1	Vv_1-10k_transcript/8440
PB.725.2	Vv_1-10k_transcript/21684
PB.726.1	Vv_1-10k_transcript/21149
PB.726.2	Vv_1-10k_transcript/8211
PB.727.1	Vv_1-10k_transcript/21131
PB.727.2	Vv_1-10k_transcript/24338
PB.727.3	Vv_1-10k_transcript/22151,Vv_1-10k_transcript/35041,Vv_1-10k_transcript/41676
PB.728.1	Vv_1-10k_transcript/8076
PB.728.2	Vv_1-10k_transcript/21166
PB.729.1	Vv_1-10k_transcript/21128
PB.729.2	Vv_1-10k_transcript/42928
PB.729.3	Vv_1-10k_transcript/21286,Vv_1-10k_transcript/21056
PB.729.4	Vv_1-10k_transcript/23179
PB.729.5	Vv_1-10k_transcript/32206
PB.730.1	Vv_1-10k_transcript/21178
PB.730.2	Vv_1-10k_transcript/21297
PB.731.1	Vv_1-10k_transcript/7956,Vv_1-10k_transcript/21224
PB.732.1	Vv_1-10k_transcript/20466
PB.732.2	Vv_1-10k_transcript/21106,Vv_1-10k_transcript/32973
PB.733.1	Vv_1-10k_transcript/1255
PB.734.1	Vv_1-10k_transcript/21485
PB.734.2	Vv_1-10k_transcript/22170
PB.735.1	Vv_1-10k_transcript/19671,Vv_1-10k_transcript/28710,Vv_1-10k_transcript/40140
PB.736.1	Vv_1-10k_transcript/21759
PB.737.1	Vv_1-10k_transcript/21296
PB.738.1	Vv_1-10k_transcript/2413,Vv_1-10k_transcript/2528
PB.738.2	Vv_1-10k_transcript/26530
PB.739.1	Vv_1-10k_transcript/20808
PB.739.2	Vv_1-10k_transcript/20995
PB.740.1	Vv_1-10k_transcript/8394
PB.740.2	Vv_1-10k_transcript/21405
PB.741.1	Vv_1-10k_transcript/21005,Vv_1-10k_transcript/21000
PB.742.1	Vv_1-10k_transcript/7970
PB.742.2	Vv_1-10k_transcript/20704
PB.743.1	Vv_1-10k_transcript/21742,Vv_1-10k_transcript/20976
PB.743.2	Vv_1-10k_transcript/26153
PB.743.3	Vv_1-10k_transcript/45158
PB.744.1	Vv_1-10k_transcript/5930
PB.744.2	Vv_1-10k_transcript/20486
PB.745.1	Vv_1-10k_transcript/20862
PB.746.1	Vv_1-10k_transcript/20799
PB.747.1	Vv_1-10k_transcript/21975,Vv_1-10k_transcript/21647
PB.747.2	Vv_1-10k_transcript/26433
PB.748.1	Vv_1-10k_transcript/20424
PB.748.2	Vv_1-10k_transcript/21210
PB.749.1	Vv_1-10k_transcript/21497
PB.750.1	Vv_1-10k_transcript/21552
PB.751.1	Vv_1-10k_transcript/2268,Vv_1-10k_transcript/2284
PB.751.2	Vv_1-10k_transcript/10369
PB.752.1	Vv_1-10k_transcript/8711
PB.752.2	Vv_1-10k_transcript/21507
PB.752.3	Vv_1-10k_transcript/13431
PB.752.4	Vv_1-10k_transcript/39463
PB.752.5	Vv_1-10k_transcript/29936,Vv_1-10k_transcript/38506
PB.753.1	Vv_1-10k_transcript/8573
PB.753.2	Vv_1-10k_transcript/20591
PB.754.1	Vv_1-10k_transcript/21508
PB.754.2	Vv_1-10k_transcript/28457
PB.755.1	Vv_1-10k_transcript/19803
PB.755.2	Vv_1-10k_transcript/22054
PB.756.1	Vv_1-10k_transcript/3719
PB.756.2	Vv_1-10k_transcript/21799
PB.757.1	Vv_1-10k_transcript/22287,Vv_1-10k_transcript/40343
PB.758.1	Vv_1-10k_transcript/22047
PB.758.2	Vv_1-10k_transcript/50886
PB.759.1	Vv_1-10k_transcript/20760,Vv_1-10k_transcript/21605,Vv_1-10k_transcript/33706
PB.760.1	Vv_1-10k_transcript/20619,Vv_1-10k_transcript/24342
PB.761.1	Vv_1-10k_transcript/24945
PB.761.2	Vv_1-10k_transcript/21573,Vv_1-10k_transcript/37391,Vv_1-10k_transcript/44213
PB.762.1	Vv_1-10k_transcript/23178
PB.763.1	Vv_1-10k_transcript/21669
PB.763.2	Vv_1-10k_transcript/6401,Vv_1-10k_transcript/6858
PB.764.1	Vv_1-10k_transcript/20805
PB.764.2	Vv_1-10k_transcript/21891
PB.765.1	Vv_1-10k_transcript/3370
PB.765.2	Vv_1-10k_transcript/5324,Vv_1-10k_transcript/9785
PB.765.3	Vv_1-10k_transcript/909
PB.765.4	Vv_1-10k_transcript/2355
PB.765.5	Vv_1-10k_transcript/10713
PB.766.1	Vv_1-10k_transcript/15728
PB.767.1	Vv_1-10k_transcript/21541
PB.767.2	Vv_1-10k_transcript/22906
PB.768.1	Vv_1-10k_transcript/21683,Vv_1-10k_transcript/22479
PB.768.2	Vv_1-10k_transcript/49959
PB.769.1	Vv_1-10k_transcript/20340,Vv_1-10k_transcript/37568
PB.769.2	Vv_1-10k_transcript/24010
PB.770.1	Vv_1-10k_transcript/21711
PB.771.1	Vv_1-10k_transcript/24059
PB.772.1	Vv_1-10k_transcript/21722,Vv_1-10k_transcript/22877
PB.772.2	Vv_1-10k_transcript/35621
PB.772.3	Vv_1-10k_transcript/23397
PB.773.1	Vv_1-10k_transcript/20940
PB.774.1	Vv_1-10k_transcript/21165
PB.775.1	Vv_1-10k_transcript/21612
PB.775.2	Vv_1-10k_transcript/25270
PB.776.1	Vv_1-10k_transcript/22909
PB.777.1	Vv_1-10k_transcript/6613
PB.777.2	Vv_1-10k_transcript/21837
PB.777.3	Vv_1-10k_transcript/22213
PB.778.1	Vv_1-10k_transcript/21720
PB.778.2	Vv_1-10k_transcript/24009
PB.779.1	Vv_1-10k_transcript/23370
PB.779.2	Vv_1-10k_transcript/21187
PB.780.1	Vv_1-10k_transcript/21778,Vv_1-10k_transcript/21298
PB.781.1	Vv_1-10k_transcript/21814,Vv_1-10k_transcript/22800
PB.782.1	Vv_1-10k_transcript/21096
PB.782.2	Vv_1-10k_transcript/20498
PB.783.1	Vv_1-10k_transcript/23805
PB.783.2	Vv_1-10k_transcript/55746
PB.784.1	Vv_1-10k_transcript/22463
PB.784.2	Vv_1-10k_transcript/21870
PB.785.1	Vv_1-10k_transcript/20798,Vv_1-10k_transcript/20967
PB.786.1	Vv_1-10k_transcript/22228
PB.787.1	Vv_1-10k_transcript/21882
PB.788.1	Vv_1-10k_transcript/22033,Vv_1-10k_transcript/21844
PB.788.2	Vv_1-10k_transcript/24249
PB.789.1	Vv_1-10k_transcript/6498,Vv_1-10k_transcript/6745
PB.789.2	Vv_1-10k_transcript/6134
PB.789.3	Vv_1-10k_transcript/35453
PB.789.4	Vv_1-10k_transcript/23911
PB.789.5	Vv_1-10k_transcript/21910
PB.790.1	Vv_1-10k_transcript/12775
PB.790.2	Vv_1-10k_transcript/36670
PB.791.1	Vv_1-10k_transcript/5758
PB.792.1	Vv_1-10k_transcript/5472
PB.793.1	Vv_1-10k_transcript/7819
PB.794.1	Vv_1-10k_transcript/21788
PB.794.2	Vv_1-10k_transcript/6589
PB.794.3	Vv_1-10k_transcript/13478
PB.795.1	Vv_1-10k_transcript/13454,Vv_1-10k_transcript/24669
PB.796.1	Vv_1-10k_transcript/13639
PB.796.2	Vv_1-10k_transcript/34245
PB.796.3	Vv_1-10k_transcript/6411
PB.796.4	Vv_1-10k_transcript/6712
PB.797.1	Vv_1-10k_transcript/6908
PB.797.2	Vv_1-10k_transcript/55782
PB.798.1	Vv_1-10k_transcript/7559
PB.798.2	Vv_1-10k_transcript/18825
PB.799.1	Vv_1-10k_transcript/6721
PB.799.2	Vv_1-10k_transcript/48500
PB.800.1	Vv_1-10k_transcript/2332
PB.800.2	Vv_1-10k_transcript/3126
PB.800.3	Vv_1-10k_transcript/13886
PB.801.1	Vv_1-10k_transcript/24144
PB.801.2	Vv_1-10k_transcript/21977
PB.802.1	Vv_1-10k_transcript/22726
PB.803.1	Vv_1-10k_transcript/21661
PB.804.1	Vv_1-10k_transcript/24472
PB.805.1	Vv_1-10k_transcript/22019
PB.806.1	Vv_1-10k_transcript/29397
PB.807.1	Vv_1-10k_transcript/5368
PB.807.2	Vv_1-10k_transcript/21954
PB.808.1	Vv_1-10k_transcript/22115
PB.809.1	Vv_1-10k_transcript/22729
PB.810.1	Vv_1-10k_transcript/22093,Vv_1-10k_transcript/21719
PB.810.2	Vv_1-10k_transcript/42939
PB.811.1	Vv_1-10k_transcript/22566
PB.811.2	Vv_1-10k_transcript/46173
PB.811.3	Vv_1-10k_transcript/9345
PB.811.4	Vv_1-10k_transcript/31812,Vv_1-10k_transcript/45793
PB.812.1	Vv_1-10k_transcript/23362
PB.813.1	Vv_1-10k_transcript/19984,Vv_1-10k_transcript/41343
PB.814.1	Vv_1-10k_transcript/22183
PB.814.2	Vv_1-10k_transcript/34947
PB.815.1	Vv_1-10k_transcript/26909
PB.816.1	Vv_1-10k_transcript/22149
PB.816.2	Vv_1-10k_transcript/24927
PB.817.1	Vv_1-10k_transcript/2390
PB.817.2	Vv_1-10k_transcript/3930
PB.817.3	Vv_1-10k_transcript/15394,Vv_1-10k_transcript/24592,Vv_1-10k_transcript/31556
PB.818.1	Vv_1-10k_transcript/27096
PB.818.2	Vv_1-10k_transcript/24736
PB.818.3	Vv_1-10k_transcript/47419
PB.819.1	Vv_1-10k_transcript/4625
PB.819.2	Vv_1-10k_transcript/22285
PB.820.1	Vv_1-10k_transcript/22776,Vv_1-10k_transcript/30340
PB.821.1	Vv_1-10k_transcript/21051,Vv_1-10k_transcript/22415
PB.822.1	Vv_1-10k_transcript/7886
PB.822.2	Vv_1-10k_transcript/19924,Vv_1-10k_transcript/37116
PB.823.1	Vv_1-10k_transcript/22138
PB.824.1	Vv_1-10k_transcript/22308
PB.825.1	Vv_1-10k_transcript/9049,Vv_1-10k_transcript/22398
PB.826.1	Vv_1-10k_transcript/20745,Vv_1-10k_transcript/39819
PB.826.2	Vv_1-10k_transcript/5807
PB.826.3	Vv_1-10k_transcript/26461
PB.827.1	Vv_1-10k_transcript/23513
PB.827.2	Vv_1-10k_transcript/22499
PB.828.1	Vv_1-10k_transcript/22442
PB.828.2	Vv_1-10k_transcript/9809
PB.829.1	Vv_1-10k_transcript/3537
PB.829.2	Vv_1-10k_transcript/2893
PB.829.3	Vv_1-10k_transcript/2409
PB.830.1	Vv_1-10k_transcript/22435
PB.831.1	Vv_1-10k_transcript/22473
PB.832.1	Vv_1-10k_transcript/22391
PB.832.2	Vv_1-10k_transcript/29465
PB.833.1	Vv_1-10k_transcript/22513,Vv_1-10k_transcript/23221
PB.834.1	Vv_1-10k_transcript/22324
PB.834.2	Vv_1-10k_transcript/24315
PB.834.3	Vv_1-10k_transcript/24690
PB.835.1	Vv_1-10k_transcript/22549
PB.835.2	Vv_1-10k_transcript/41998
PB.835.3	Vv_1-10k_transcript/23719
PB.835.4	Vv_1-10k_transcript/55270
PB.836.1	Vv_1-10k_transcript/6884
PB.836.2	Vv_1-10k_transcript/22595
PB.837.1	Vv_1-10k_transcript/19942
PB.838.1	Vv_1-10k_transcript/21092
PB.839.1	Vv_1-10k_transcript/22216
PB.839.2	Vv_1-10k_transcript/33092
PB.840.1	Vv_1-10k_transcript/22555
PB.841.1	Vv_1-10k_transcript/22561
PB.842.1	Vv_1-10k_transcript/23434
PB.843.1	Vv_1-10k_transcript/2317
PB.843.2	Vv_1-10k_transcript/2073
PB.843.3	Vv_1-10k_transcript/22576
PB.843.4	Vv_1-10k_transcript/6853
PB.843.5	Vv_1-10k_transcript/22662
PB.843.6	Vv_1-10k_transcript/45712
PB.844.1	Vv_1-10k_transcript/22740
PB.844.2	Vv_1-10k_transcript/27299
PB.845.1	Vv_1-10k_transcript/23597
PB.845.2	Vv_1-10k_transcript/21331,Vv_1-10k_transcript/23233
PB.845.3	Vv_1-10k_transcript/35936
PB.846.1	Vv_1-10k_transcript/5310
PB.846.2	Vv_1-10k_transcript/22814
PB.847.1	Vv_1-10k_transcript/20325,Vv_1-10k_transcript/19497
PB.847.2	Vv_1-10k_transcript/22702
PB.848.1	Vv_1-10k_transcript/25559
PB.848.2	Vv_1-10k_transcript/28018
PB.849.1	Vv_1-10k_transcript/24103
PB.850.1	Vv_1-10k_transcript/22611
PB.851.1	Vv_1-10k_transcript/25133
PB.851.2	Vv_1-10k_transcript/22705
PB.852.1	Vv_1-10k_transcript/22866
PB.852.2	Vv_1-10k_transcript/25750
PB.853.1	Vv_1-10k_transcript/9236
PB.853.2	Vv_1-10k_transcript/23090
PB.854.1	Vv_1-10k_transcript/2524,Vv_1-10k_transcript/2320,Vv_1-10k_transcript/6327
PB.854.2	Vv_1-10k_transcript/17373,Vv_1-10k_transcript/33604
PB.854.3	Vv_1-10k_transcript/54618
PB.855.1	Vv_1-10k_transcript/9697
PB.856.1	Vv_1-10k_transcript/22779
PB.857.1	Vv_1-10k_transcript/22898
PB.858.1	Vv_1-10k_transcript/23594
PB.859.1	Vv_1-10k_transcript/22665
PB.859.2	Vv_1-10k_transcript/23523
PB.860.1	Vv_1-10k_transcript/23118,Vv_1-10k_transcript/22880,Vv_1-10k_transcript/33477
PB.861.1	Vv_1-10k_transcript/22696,Vv_1-10k_transcript/22358
PB.862.1	Vv_1-10k_transcript/25741
PB.862.2	Vv_1-10k_transcript/22096
PB.863.1	Vv_1-10k_transcript/9344,Vv_1-10k_transcript/23285
PB.864.1	Vv_1-10k_transcript/24
PB.865.1	Vv_1-10k_transcript/140
PB.866.1	Vv_1-10k_transcript/25
PB.866.2	Vv_1-10k_transcript/15500
PB.866.3	Vv_1-10k_transcript/50545
PB.867.1	Vv_1-10k_transcript/55
PB.867.2	Vv_1-10k_transcript/2041
PB.868.1	Vv_1-10k_transcript/525
PB.869.1	Vv_1-10k_transcript/61
PB.870.1	Vv_1-10k_transcript/5383,Vv_1-10k_transcript/9708
PB.870.2	Vv_1-10k_transcript/22990,Vv_1-10k_transcript/32032
PB.870.3	Vv_1-10k_transcript/24586
PB.871.1	Vv_1-10k_transcript/260,Vv_1-10k_transcript/714
PB.871.2	Vv_1-10k_transcript/41472
PB.872.1	Vv_1-10k_transcript/532,Vv_1-10k_transcript/1278,Vv_1-10k_transcript/1515
PB.872.2	Vv_1-10k_transcript/9217,Vv_1-10k_transcript/12695,Vv_1-10k_transcript/14840,Vv_1-10k_transcript/19800
PB.872.3	Vv_1-10k_transcript/26136,Vv_1-10k_transcript/38801
PB.872.4	Vv_1-10k_transcript/23941,Vv_1-10k_transcript/44630
PB.873.1	Vv_1-10k_transcript/300
PB.873.2	Vv_1-10k_transcript/1140,Vv_1-10k_transcript/3210,Vv_1-10k_transcript/2932
PB.873.3	Vv_1-10k_transcript/1356
PB.873.5	Vv_1-10k_transcript/4635,Vv_1-10k_transcript/4873,Vv_1-10k_transcript/11174
PB.873.6	Vv_1-10k_transcript/7457,Vv_1-10k_transcript/8071,Vv_1-10k_transcript/11018,Vv_1-10k_transcript/13149
PB.873.7	Vv_1-10k_transcript/17239
PB.873.8	Vv_1-10k_transcript/20332,Vv_1-10k_transcript/29134,Vv_1-10k_transcript/43207
PB.873.9	Vv_1-10k_transcript/21455
PB.874.1	Vv_1-10k_transcript/229
PB.875.1	Vv_1-10k_transcript/28539
PB.875.2	Vv_1-10k_transcript/7966
PB.876.1	Vv_1-10k_transcript/19568,Vv_1-10k_transcript/21238
PB.877.1	Vv_1-10k_transcript/23084,Vv_1-10k_transcript/24458
PB.878.1	Vv_1-10k_transcript/23584,Vv_1-10k_transcript/35642
PB.878.2	Vv_1-10k_transcript/26771
PB.878.3	Vv_1-10k_transcript/46395,Vv_1-10k_transcript/49259,Vv_1-10k_transcript/54065
PB.879.1	Vv_1-10k_transcript/22330
PB.880.1	Vv_1-10k_transcript/23561
PB.881.1	Vv_1-10k_transcript/2401
PB.881.2	Vv_1-10k_transcript/2658
PB.881.3	Vv_1-10k_transcript/9765
PB.882.1	Vv_1-10k_transcript/23078
PB.883.1	Vv_1-10k_transcript/23299
PB.884.1	Vv_1-10k_transcript/23170,Vv_1-10k_transcript/27042,Vv_1-10k_transcript/44396
PB.885.1	Vv_1-10k_transcript/23044
PB.886.1	Vv_1-10k_transcript/23537
PB.887.1	Vv_1-10k_transcript/378
PB.887.2	Vv_1-10k_transcript/27186
PB.887.3	Vv_1-10k_transcript/516
PB.887.4	Vv_1-10k_transcript/4596
PB.887.5	Vv_1-10k_transcript/1768
PB.887.6	Vv_1-10k_transcript/23037
PB.887.7	Vv_1-10k_transcript/4415
PB.887.8	Vv_1-10k_transcript/41108
PB.888.1	Vv_1-10k_transcript/900
PB.888.2	Vv_1-10k_transcript/23330
PB.889.1	Vv_1-10k_transcript/23449
PB.890.1	Vv_1-10k_transcript/24304
PB.891.1	Vv_1-10k_transcript/23110,Vv_1-10k_transcript/21920
PB.892.1	Vv_1-10k_transcript/23167
PB.892.2	Vv_1-10k_transcript/6456
PB.893.1	Vv_1-10k_transcript/25101,Vv_1-10k_transcript/21197,Vv_1-10k_transcript/37008
PB.894.1	Vv_1-10k_transcript/23363
PB.895.1	Vv_1-10k_transcript/23659
PB.896.1	Vv_1-10k_transcript/2472
PB.896.2	Vv_1-10k_transcript/5960,Vv_1-10k_transcript/11706
PB.896.3	Vv_1-10k_transcript/19598,Vv_1-10k_transcript/38980
PB.897.1	Vv_1-10k_transcript/22107,Vv_1-10k_transcript/36264
PB.898.1	Vv_1-10k_transcript/25636
PB.899.1	Vv_1-10k_transcript/23365
PB.899.2	Vv_1-10k_transcript/23465
PB.900.1	Vv_1-10k_transcript/25151
PB.901.1	Vv_1-10k_transcript/23369
PB.902.1	Vv_1-10k_transcript/23392
PB.902.2	Vv_1-10k_transcript/38897
PB.902.3	Vv_1-10k_transcript/29075
[truncated: 6,018 more rows]

## Sheet: Vvg total
Table S4 Summary of the candidate alternative splice (AS) events.
UniTransModel ID	Non-redundant transcripts
PB.1.2	Vvg_1-10k_transcript/855,Vvg_1-10k_transcript/817,Vvg_1-10k_transcript/2862,Vvg_1-10k_transcript/785
PB.1.3	Vvg_1-10k_transcript/8093
PB.2.1	Vvg_1-10k_transcript/15958
PB.2.2	Vvg_1-10k_transcript/16508
PB.2.3	Vvg_1-10k_transcript/12443
PB.2.4	Vvg_1-10k_transcript/37883
PB.2.5	Vvg_1-10k_transcript/25339,Vvg_1-10k_transcript/50735
PB.2.6	Vvg_1-10k_transcript/73696
PB.3.1	Vvg_1-10k_transcript/1837,Vvg_1-10k_transcript/1846,Vvg_1-10k_transcript/6618
PB.3.2	Vvg_1-10k_transcript/13241
PB.4.1	Vvg_1-10k_transcript/17183
PB.4.2	Vvg_1-10k_transcript/13462,Vvg_1-10k_transcript/12277,Vvg_1-10k_transcript/30395
PB.5.1	Vvg_1-10k_transcript/13826
PB.6.1	Vvg_1-10k_transcript/13276
PB.7.1	Vvg_1-10k_transcript/14478,Vvg_1-10k_transcript/34205
PB.7.2	Vvg_1-10k_transcript/24255
PB.8.1	Vvg_1-10k_transcript/16011
PB.9.1	Vvg_1-10k_transcript/13308
PB.9.2	Vvg_1-10k_transcript/18808,Vvg_1-10k_transcript/20283
PB.9.3	Vvg_1-10k_transcript/21719
PB.10.2	Vvg_1-10k_transcript/5894,Vvg_1-10k_transcript/13341,Vvg_1-10k_transcript/5391
PB.10.3	Vvg_1-10k_transcript/24932
PB.10.4	Vvg_1-10k_transcript/34820
PB.10.5	Vvg_1-10k_transcript/60030
PB.11.1	Vvg_1-10k_transcript/6328,Vvg_1-10k_transcript/13360
PB.11.2	Vvg_1-10k_transcript/22453
PB.12.1	Vvg_1-10k_transcript/6040
PB.12.2	Vvg_1-10k_transcript/120
PB.12.3	Vvg_1-10k_transcript/1760
PB.12.4	Vvg_1-10k_transcript/32349
PB.12.5	Vvg_1-10k_transcript/75667,Vvg_1-10k_transcript/79448
PB.12.6	Vvg_1-10k_transcript/77790
PB.12.7	Vvg_1-10k_transcript/20508
PB.12.8	Vvg_1-10k_transcript/569
PB.12.9	Vvg_1-10k_transcript/35774
PB.12.10	Vvg_1-10k_transcript/662,Vvg_1-10k_transcript/2225
PB.12.11	Vvg_1-10k_transcript/30323
PB.12.12	Vvg_1-10k_transcript/48595
PB.12.13	Vvg_1-10k_transcript/11207
PB.12.14	Vvg_1-10k_transcript/7654
PB.12.15	Vvg_1-10k_transcript/40395,Vvg_1-10k_transcript/51245,Vvg_1-10k_transcript/58850
PB.12.16	Vvg_1-10k_transcript/30150,Vvg_1-10k_transcript/54048
PB.12.17	Vvg_1-10k_transcript/74073,Vvg_1-10k_transcript/77503
PB.13.1	Vvg_1-10k_transcript/31322,Vvg_1-10k_transcript/54193
PB.13.2	Vvg_1-10k_transcript/5584
PB.13.3	Vvg_1-10k_transcript/72653,Vvg_1-10k_transcript/80693
PB.13.4	Vvg_1-10k_transcript/72734
PB.14.1	Vvg_1-10k_transcript/77149
PB.15.1	Vvg_1-10k_transcript/275,Vvg_1-10k_transcript/340
PB.15.2	Vvg_1-10k_transcript/1743,Vvg_1-10k_transcript/4428
PB.15.3	Vvg_1-10k_transcript/5759
PB.15.4	Vvg_1-10k_transcript/13275,Vvg_1-10k_transcript/35068
PB.15.5	Vvg_1-10k_transcript/47414
PB.16.1	Vvg_1-10k_transcript/23527
PB.17.1	Vvg_1-10k_transcript/25107
PB.18.1	Vvg_1-10k_transcript/578
PB.18.2	Vvg_1-10k_transcript/5265,Vvg_1-10k_transcript/13381
PB.19.1	Vvg_1-10k_transcript/55072
PB.19.2	Vvg_1-10k_transcript/59295
PB.20.1	Vvg_1-10k_transcript/13340
PB.20.2	Vvg_1-10k_transcript/16287
PB.21.1	Vvg_1-10k_transcript/13369
PB.21.2	Vvg_1-10k_transcript/2894
PB.21.3	Vvg_1-10k_transcript/64509
PB.21.4	Vvg_1-10k_transcript/60995
PB.22.1	Vvg_1-10k_transcript/1844
PB.22.2	Vvg_1-10k_transcript/4521,Vvg_1-10k_transcript/9444
PB.22.3	Vvg_1-10k_transcript/18586
PB.23.1	Vvg_1-10k_transcript/12853,Vvg_1-10k_transcript/12680
PB.23.2	Vvg_1-10k_transcript/15255
PB.24.1	Vvg_1-10k_transcript/23345
PB.24.2	Vvg_1-10k_transcript/44188
PB.24.3	Vvg_1-10k_transcript/5877,Vvg_1-10k_transcript/13257
PB.24.4	Vvg_1-10k_transcript/58371
PB.24.5	Vvg_1-10k_transcript/37532
PB.25.1	Vvg_1-10k_transcript/19073
PB.25.2	Vvg_1-10k_transcript/30277
PB.25.3	Vvg_1-10k_transcript/45451
PB.25.4	Vvg_1-10k_transcript/6008,Vvg_1-10k_transcript/13382
PB.25.5	Vvg_1-10k_transcript/18831
PB.26.1	Vvg_1-10k_transcript/13821,Vvg_1-10k_transcript/37364
PB.26.2	Vvg_1-10k_transcript/14235
PB.27.1	Vvg_1-10k_transcript/14569
PB.27.2	Vvg_1-10k_transcript/5656
PB.27.3	Vvg_1-10k_transcript/12171,Vvg_1-10k_transcript/12376,Vvg_1-10k_transcript/35601
PB.28.1	Vvg_1-10k_transcript/23461
PB.29.1	Vvg_1-10k_transcript/13249
PB.30.1	Vvg_1-10k_transcript/5492
PB.30.2	Vvg_1-10k_transcript/52750
PB.31.1	Vvg_1-10k_transcript/1788
PB.31.2	Vvg_1-10k_transcript/31939
PB.31.3	Vvg_1-10k_transcript/13356
PB.32.1	Vvg_1-10k_transcript/3832,Vvg_1-10k_transcript/3956,Vvg_1-10k_transcript/13545
PB.32.2	Vvg_1-10k_transcript/38557
PB.33.1	Vvg_1-10k_transcript/1463,Vvg_1-10k_transcript/2575
PB.33.2	Vvg_1-10k_transcript/6354,Vvg_1-10k_transcript/13270
PB.33.3	Vvg_1-10k_transcript/36221
PB.34.1	Vvg_1-10k_transcript/4121,Vvg_1-10k_transcript/13489
PB.34.2	Vvg_1-10k_transcript/72923
PB.35.1	Vvg_1-10k_transcript/6212,Vvg_1-10k_transcript/13683
PB.35.2	Vvg_1-10k_transcript/32713,Vvg_1-10k_transcript/49084
PB.35.3	Vvg_1-10k_transcript/32734
PB.36.1	Vvg_1-10k_transcript/538
PB.36.2	Vvg_1-10k_transcript/2015
PB.36.3	Vvg_1-10k_transcript/13501,Vvg_1-10k_transcript/25518
PB.36.4	Vvg_1-10k_transcript/45247
PB.37.1	Vvg_1-10k_transcript/13546
PB.37.2	Vvg_1-10k_transcript/26061
PB.38.1	Vvg_1-10k_transcript/15103
PB.39.1	Vvg_1-10k_transcript/14061
PB.40.1	Vvg_1-10k_transcript/13203
PB.40.2	Vvg_1-10k_transcript/12611
PB.41.1	Vvg_1-10k_transcript/14583
PB.41.2	Vvg_1-10k_transcript/9317
PB.41.3	Vvg_1-10k_transcript/12678
PB.42.1	Vvg_1-10k_transcript/2236
PB.42.2	Vvg_1-10k_transcript/13592
PB.43.1	Vvg_1-10k_transcript/16149
PB.43.2	Vvg_1-10k_transcript/14982
PB.43.3	Vvg_1-10k_transcript/13573
PB.44.1	Vvg_1-10k_transcript/5000,Vvg_1-10k_transcript/13810
PB.44.2	Vvg_1-10k_transcript/69393
PB.44.3	Vvg_1-10k_transcript/22349,Vvg_1-10k_transcript/33793
PB.45.1	Vvg_1-10k_transcript/6384,Vvg_1-10k_transcript/13038,Vvg_1-10k_transcript/17391
PB.45.2	Vvg_1-10k_transcript/34887,Vvg_1-10k_transcript/48431,Vvg_1-10k_transcript/65306
PB.45.3	Vvg_1-10k_transcript/78733
PB.46.1	Vvg_1-10k_transcript/14407
PB.46.2	Vvg_1-10k_transcript/14758
PB.46.3	Vvg_1-10k_transcript/13873
PB.46.4	Vvg_1-10k_transcript/33146
PB.47.1	Vvg_1-10k_transcript/13921
PB.47.2	Vvg_1-10k_transcript/12412
PB.48.1	Vvg_1-10k_transcript/13480
PB.48.2	Vvg_1-10k_transcript/14015
PB.48.3	Vvg_1-10k_transcript/24468
PB.49.1	Vvg_1-10k_transcript/2730
PB.49.2	Vvg_1-10k_transcript/13514
PB.50.1	Vvg_1-10k_transcript/13883,Vvg_1-10k_transcript/24147
PB.50.2	Vvg_1-10k_transcript/58670
PB.51.1	Vvg_1-10k_transcript/13617
PB.52.1	Vvg_1-10k_transcript/16111,Vvg_1-10k_transcript/12869
PB.52.2	Vvg_1-10k_transcript/27501
PB.52.3	Vvg_1-10k_transcript/51853
PB.52.4	Vvg_1-10k_transcript/22686,Vvg_1-10k_transcript/54468
PB.52.5	Vvg_1-10k_transcript/76786
PB.53.1	Vvg_1-10k_transcript/13161,Vvg_1-10k_transcript/14490,Vvg_1-10k_transcript/25144
PB.54.1	Vvg_1-10k_transcript/13666,Vvg_1-10k_transcript/13715
PB.54.2	Vvg_1-10k_transcript/19990
PB.55.1	Vvg_1-10k_transcript/12220
PB.55.2	Vvg_1-10k_transcript/15322
PB.56.1	Vvg_1-10k_transcript/13283,Vvg_1-10k_transcript/12388,Vvg_1-10k_transcript/14188,Vvg_1-10k_transcript/31552
PB.56.2	Vvg_1-10k_transcript/11196
PB.56.3	Vvg_1-10k_transcript/14677
PB.56.4	Vvg_1-10k_transcript/65011
PB.56.5	Vvg_1-10k_transcript/69587
PB.57.1	Vvg_1-10k_transcript/9598
PB.57.2	Vvg_1-10k_transcript/13002,Vvg_1-10k_transcript/17044,Vvg_1-10k_transcript/24057
PB.57.3	Vvg_1-10k_transcript/35028,Vvg_1-10k_transcript/57649
PB.58.1	Vvg_1-10k_transcript/2744
PB.58.2	Vvg_1-10k_transcript/387
PB.58.3	Vvg_1-10k_transcript/13702
PB.58.4	Vvg_1-10k_transcript/53198
PB.59.1	Vvg_1-10k_transcript/13762
PB.59.2	Vvg_1-10k_transcript/22677
PB.60.1	Vvg_1-10k_transcript/2188
PB.60.2	Vvg_1-10k_transcript/24288
PB.60.3	Vvg_1-10k_transcript/13178,Vvg_1-10k_transcript/28062
PB.61.1	Vvg_1-10k_transcript/6941
PB.61.2	Vvg_1-10k_transcript/26749
PB.61.3	Vvg_1-10k_transcript/35718
PB.62.1	Vvg_1-10k_transcript/13334
PB.63.1	Vvg_1-10k_transcript/13857,Vvg_1-10k_transcript/21895
PB.63.2	Vvg_1-10k_transcript/65479,Vvg_1-10k_transcript/80608
PB.63.3	Vvg_1-10k_transcript/37553
PB.63.4	Vvg_1-10k_transcript/38680,Vvg_1-10k_transcript/56691
PB.63.5	Vvg_1-10k_transcript/79970
PB.64.1	Vvg_1-10k_transcript/15965
PB.65.1	Vvg_1-10k_transcript/14256,Vvg_1-10k_transcript/13393
PB.66.1	Vvg_1-10k_transcript/13738,Vvg_1-10k_transcript/22940
PB.66.2	Vvg_1-10k_transcript/33454
PB.67.1	Vvg_1-10k_transcript/1901
PB.67.2	Vvg_1-10k_transcript/3000
PB.67.3	Vvg_1-10k_transcript/1866,Vvg_1-10k_transcript/6047
PB.67.4	Vvg_1-10k_transcript/1865
PB.67.5	Vvg_1-10k_transcript/10597,Vvg_1-10k_transcript/25105
PB.67.6	Vvg_1-10k_transcript/38291
PB.68.1	Vvg_1-10k_transcript/2946
PB.68.2	Vvg_1-10k_transcript/2298
PB.69.1	Vvg_1-10k_transcript/15235
PB.69.2	Vvg_1-10k_transcript/76537
PB.70.1	Vvg_1-10k_transcript/17475
PB.70.2	Vvg_1-10k_transcript/13305
PB.71.1	Vvg_1-10k_transcript/13558,Vvg_1-10k_transcript/25156
PB.72.1	Vvg_1-10k_transcript/13399
PB.73.1	Vvg_1-10k_transcript/50592,Vvg_1-10k_transcript/53114,Vvg_1-10k_transcript/72846
PB.73.2	Vvg_1-10k_transcript/55134
PB.74.1	Vvg_1-10k_transcript/53780
PB.74.2	Vvg_1-10k_transcript/57860
PB.75.1	Vvg_1-10k_transcript/13791
PB.75.2	Vvg_1-10k_transcript/19630
PB.76.1	Vvg_1-10k_transcript/14210
PB.76.2	Vvg_1-10k_transcript/14037,Vvg_1-10k_transcript/32575
PB.76.3	Vvg_1-10k_transcript/44016,Vvg_1-10k_transcript/61028,Vvg_1-10k_transcript/68999
PB.77.1	Vvg_1-10k_transcript/0
PB.77.2	Vvg_1-10k_transcript/40
PB.77.3	Vvg_1-10k_transcript/263
PB.77.4	Vvg_1-10k_transcript/1005
PB.77.5	Vvg_1-10k_transcript/4426,Vvg_1-10k_transcript/13835
PB.77.6	Vvg_1-10k_transcript/31175,Vvg_1-10k_transcript/46233
PB.78.1	Vvg_1-10k_transcript/15756
PB.78.2	Vvg_1-10k_transcript/13880
PB.78.3	Vvg_1-10k_transcript/14644
PB.78.4	Vvg_1-10k_transcript/16117
PB.78.5	Vvg_1-10k_transcript/25295
PB.79.1	Vvg_1-10k_transcript/31364
PB.79.2	Vvg_1-10k_transcript/4973,Vvg_1-10k_transcript/13785
PB.80.1	Vvg_1-10k_transcript/79829,Vvg_1-10k_transcript/80670,Vvg_1-10k_transcript/74733
PB.80.2	Vvg_1-10k_transcript/74852,Vvg_1-10k_transcript/77831,Vvg_1-10k_transcript/80295,Vvg_1-10k_transcript/81181
PB.81.1	Vvg_1-10k_transcript/203
PB.81.2	Vvg_1-10k_transcript/1403
PB.81.3	Vvg_1-10k_transcript/6401,Vvg_1-10k_transcript/13786
PB.82.1	Vvg_1-10k_transcript/12691,Vvg_1-10k_transcript/13325
PB.83.1	Vvg_1-10k_transcript/1771,Vvg_1-10k_transcript/1987
PB.83.2	Vvg_1-10k_transcript/6088
PB.84.1	Vvg_1-10k_transcript/14049
PB.84.2	Vvg_1-10k_transcript/77608,Vvg_1-10k_transcript/80752
PB.84.3	Vvg_1-10k_transcript/23806,Vvg_1-10k_transcript/37132,Vvg_1-10k_transcript/49915
PB.84.4	Vvg_1-10k_transcript/60418,Vvg_1-10k_transcript/70019
PB.85.1	Vvg_1-10k_transcript/5928
PB.85.2	Vvg_1-10k_transcript/13847
PB.86.1	Vvg_1-10k_transcript/845
PB.86.2	Vvg_1-10k_transcript/14191
PB.86.3	Vvg_1-10k_transcript/43600
PB.87.1	Vvg_1-10k_transcript/1507
PB.87.2	Vvg_1-10k_transcript/7435
PB.87.3	Vvg_1-10k_transcript/13870
PB.88.1	Vvg_1-10k_transcript/14017
PB.88.2	Vvg_1-10k_transcript/24888
PB.88.3	Vvg_1-10k_transcript/23362
PB.89.1	Vvg_1-10k_transcript/13378,Vvg_1-10k_transcript/13221
PB.89.2	Vvg_1-10k_transcript/13067,Vvg_1-10k_transcript/29740
PB.89.3	Vvg_1-10k_transcript/48620,Vvg_1-10k_transcript/61198
PB.89.4	Vvg_1-10k_transcript/78679
PB.90.1	Vvg_1-10k_transcript/13214,Vvg_1-10k_transcript/13525,Vvg_1-10k_transcript/28264
PB.90.2	Vvg_1-10k_transcript/48815,Vvg_1-10k_transcript/72777
PB.91.1	Vvg_1-10k_transcript/3660,Vvg_1-10k_transcript/13848
PB.92.1	Vvg_1-10k_transcript/9240
PB.92.2	Vvg_1-10k_transcript/13051
PB.93.1	Vvg_1-10k_transcript/13201,Vvg_1-10k_transcript/24976
PB.93.2	Vvg_1-10k_transcript/46296,Vvg_1-10k_transcript/60532
PB.94.1	Vvg_1-10k_transcript/3112
PB.94.2	Vvg_1-10k_transcript/2414,Vvg_1-10k_transcript/6504
PB.94.3	Vvg_1-10k_transcript/24119
PB.94.4	Vvg_1-10k_transcript/13541
PB.94.5	Vvg_1-10k_transcript/46789
PB.95.1	Vvg_1-10k_transcript/13899
PB.96.1	Vvg_1-10k_transcript/15674
PB.97.1	Vvg_1-10k_transcript/5052
PB.97.2	Vvg_1-10k_transcript/27564
PB.98.1	Vvg_1-10k_transcript/12534,Vvg_1-10k_transcript/32673
PB.98.2	Vvg_1-10k_transcript/13911
PB.98.3	Vvg_1-10k_transcript/45671,Vvg_1-10k_transcript/54780
PB.99.1	Vvg_1-10k_transcript/13542
PB.99.2	Vvg_1-10k_transcript/16169
PB.99.3	Vvg_1-10k_transcript/17538
PB.99.4	Vvg_1-10k_transcript/20237
PB.99.5	Vvg_1-10k_transcript/20545
PB.99.6	Vvg_1-10k_transcript/22232
PB.99.7	Vvg_1-10k_transcript/23762
PB.99.8	Vvg_1-10k_transcript/39293
PB.99.9	Vvg_1-10k_transcript/17354
PB.99.10	Vvg_1-10k_transcript/52446
PB.99.11	Vvg_1-10k_transcript/46358
PB.100.1	Vvg_1-10k_transcript/13741,Vvg_1-10k_transcript/13569
PB.100.2	Vvg_1-10k_transcript/16720
PB.100.3	Vvg_1-10k_transcript/14344,Vvg_1-10k_transcript/26327,Vvg_1-10k_transcript/25969
PB.100.4	Vvg_1-10k_transcript/47317,Vvg_1-10k_transcript/60475
PB.101.1	Vvg_1-10k_transcript/13915,Vvg_1-10k_transcript/14544
PB.101.2	Vvg_1-10k_transcript/29455
PB.101.3	Vvg_1-10k_transcript/69735
PB.101.4	Vvg_1-10k_transcript/34557
PB.102.1	Vvg_1-10k_transcript/19997
PB.103.5	Vvg_1-10k_transcript/12904,Vvg_1-10k_transcript/17716,Vvg_1-10k_transcript/31922,Vvg_1-10k_transcript/57469
PB.103.2	Vvg_1-10k_transcript/19449
PB.103.3	Vvg_1-10k_transcript/19309
PB.103.4	Vvg_1-10k_transcript/22265
PB.103.6	Vvg_1-10k_transcript/44962
PB.103.7	Vvg_1-10k_transcript/68131,Vvg_1-10k_transcript/79169
PB.104.1	Vvg_1-10k_transcript/14683
PB.105.1	Vvg_1-10k_transcript/6209
PB.105.2	Vvg_1-10k_transcript/10510
PB.106.1	Vvg_1-10k_transcript/13297,Vvg_1-10k_transcript/13746
PB.106.2	Vvg_1-10k_transcript/23142
PB.106.3	Vvg_1-10k_transcript/52008
PB.107.1	Vvg_1-10k_transcript/746
PB.107.2	Vvg_1-10k_transcript/15
PB.107.3	Vvg_1-10k_transcript/1916,Vvg_1-10k_transcript/5409
PB.107.4	Vvg_1-10k_transcript/14951,Vvg_1-10k_transcript/40143
PB.107.5	Vvg_1-10k_transcript/20015
PB.108.1	Vvg_1-10k_transcript/13777,Vvg_1-10k_transcript/14376,Vvg_1-10k_transcript/23774
PB.109.1	Vvg_1-10k_transcript/14456
PB.110.1	Vvg_1-10k_transcript/12990,Vvg_1-10k_transcript/13839
PB.111.1	Vvg_1-10k_transcript/14102
PB.111.2	Vvg_1-10k_transcript/17219
PB.112.1	Vvg_1-10k_transcript/1488,Vvg_1-10k_transcript/5591
PB.112.2	Vvg_1-10k_transcript/14144,Vvg_1-10k_transcript/38123
PB.113.1	Vvg_1-10k_transcript/1662
PB.113.2	Vvg_1-10k_transcript/13959,Vvg_1-10k_transcript/35435
PB.114.1	Vvg_1-10k_transcript/435
PB.114.2	Vvg_1-10k_transcript/45183
PB.114.3	Vvg_1-10k_transcript/350
PB.114.4	Vvg_1-10k_transcript/2666
PB.114.5	Vvg_1-10k_transcript/7350,Vvg_1-10k_transcript/14097
PB.114.6	Vvg_1-10k_transcript/35180
PB.114.7	Vvg_1-10k_transcript/35626
PB.115.1	Vvg_1-10k_transcript/674
PB.115.2	Vvg_1-10k_transcript/570
PB.115.3	Vvg_1-10k_transcript/7261
PB.115.4	Vvg_1-10k_transcript/8726,Vvg_1-10k_transcript/24494
PB.115.5	Vvg_1-10k_transcript/5406
PB.115.6	Vvg_1-10k_transcript/26280
PB.116.1	Vvg_1-10k_transcript/7180,Vvg_1-10k_transcript/14313
PB.116.2	Vvg_1-10k_transcript/30077,Vvg_1-10k_transcript/43775,Vvg_1-10k_transcript/61505
PB.117.1	Vvg_1-10k_transcript/12305
PB.117.2	Vvg_1-10k_transcript/18931,Vvg_1-10k_transcript/16409
PB.117.3	Vvg_1-10k_transcript/35576
PB.117.4	Vvg_1-10k_transcript/49815,Vvg_1-10k_transcript/59546
PB.118.1	Vvg_1-10k_transcript/13001,Vvg_1-10k_transcript/13640,Vvg_1-10k_transcript/24757
PB.118.2	Vvg_1-10k_transcript/15930
PB.119.1	Vvg_1-10k_transcript/3040
PB.119.2	Vvg_1-10k_transcript/13935,Vvg_1-10k_transcript/25150
PB.120.1	Vvg_1-10k_transcript/2349
PB.120.2	Vvg_1-10k_transcript/1920
PB.121.1	Vvg_1-10k_transcript/14043
PB.121.2	Vvg_1-10k_transcript/2861
PB.121.3	Vvg_1-10k_transcript/15610
PB.121.4	Vvg_1-10k_transcript/35772
PB.122.1	Vvg_1-10k_transcript/14113,Vvg_1-10k_transcript/16743
PB.123.1	Vvg_1-10k_transcript/14548,Vvg_1-10k_transcript/18129,Vvg_1-10k_transcript/23891,Vvg_1-10k_transcript/37950
PB.123.2	Vvg_1-10k_transcript/51867
PB.124.1	Vvg_1-10k_transcript/4681,Vvg_1-10k_transcript/14165
PB.124.2	Vvg_1-10k_transcript/25417
PB.125.1	Vvg_1-10k_transcript/13722
PB.125.2	Vvg_1-10k_transcript/13806
PB.125.3	Vvg_1-10k_transcript/14973
PB.126.1	Vvg_1-10k_transcript/16042,Vvg_1-10k_transcript/18182
PB.126.2	Vvg_1-10k_transcript/13723
PB.126.3	Vvg_1-10k_transcript/15686
PB.127.1	Vvg_1-10k_transcript/3922,Vvg_1-10k_transcript/14182
PB.127.2	Vvg_1-10k_transcript/26929
PB.128.1	Vvg_1-10k_transcript/11555,Vvg_1-10k_transcript/15115,Vvg_1-10k_transcript/27739
PB.128.2	Vvg_1-10k_transcript/42715
PB.129.1	Vvg_1-10k_transcript/5717,Vvg_1-10k_transcript/14204
PB.130.1	Vvg_1-10k_transcript/20692
PB.131.1	Vvg_1-10k_transcript/17215
PB.132.1	Vvg_1-10k_transcript/15147
PB.133.1	Vvg_1-10k_transcript/19148
PB.134.1	Vvg_1-10k_transcript/16586,Vvg_1-10k_transcript/19719
PB.134.2	Vvg_1-10k_transcript/14125
PB.134.3	Vvg_1-10k_transcript/40509
PB.135.1	Vvg_1-10k_transcript/14212,Vvg_1-10k_transcript/24013
PB.136.1	Vvg_1-10k_transcript/14214
PB.136.2	Vvg_1-10k_transcript/61074
PB.136.3	Vvg_1-10k_transcript/7175
PB.137.1	Vvg_1-10k_transcript/16715
PB.137.2	Vvg_1-10k_transcript/14225,Vvg_1-10k_transcript/12737,Vvg_1-10k_transcript/25589,Vvg_1-10k_transcript/37768
PB.137.3	Vvg_1-10k_transcript/20661
PB.137.4	Vvg_1-10k_transcript/65954
PB.137.5	Vvg_1-10k_transcript/70836
PB.138.1	Vvg_1-10k_transcript/13498
PB.139.1	Vvg_1-10k_transcript/13962,Vvg_1-10k_transcript/14249
PB.139.2	Vvg_1-10k_transcript/42258
PB.140.1	Vvg_1-10k_transcript/15779
PB.141.1	Vvg_1-10k_transcript/4659,Vvg_1-10k_transcript/14584
PB.141.2	Vvg_1-10k_transcript/24925
PB.142.1	Vvg_1-10k_transcript/38981
PB.143.1	Vvg_1-10k_transcript/14314,Vvg_1-10k_transcript/23654
PB.143.2	Vvg_1-10k_transcript/80890
PB.143.3	Vvg_1-10k_transcript/65767
PB.144.1	Vvg_1-10k_transcript/26216
PB.145.1	Vvg_1-10k_transcript/14030,Vvg_1-10k_transcript/14071
PB.146.1	Vvg_1-10k_transcript/5006
PB.146.2	Vvg_1-10k_transcript/14699,Vvg_1-10k_transcript/14542,Vvg_1-10k_transcript/28426
PB.147.1	Vvg_1-10k_transcript/12763
PB.148.1	Vvg_1-10k_transcript/3816,Vvg_1-10k_transcript/14296
PB.148.2	Vvg_1-10k_transcript/27905
PB.149.1	Vvg_1-10k_transcript/42136
PB.149.2	Vvg_1-10k_transcript/6207,Vvg_1-10k_transcript/14416
PB.149.3	Vvg_1-10k_transcript/48454
PB.150.1	Vvg_1-10k_transcript/12751,Vvg_1-10k_transcript/12859,Vvg_1-10k_transcript/30013,Vvg_1-10k_transcript/41949
PB.150.2	Vvg_1-10k_transcript/14958
PB.151.1	Vvg_1-10k_transcript/17234
PB.152.1	Vvg_1-10k_transcript/317
PB.152.2	Vvg_1-10k_transcript/1026,Vvg_1-10k_transcript/2475
PB.152.3	Vvg_1-10k_transcript/5870,Vvg_1-10k_transcript/12329
PB.152.4	Vvg_1-10k_transcript/26956,Vvg_1-10k_transcript/47487
PB.152.5	Vvg_1-10k_transcript/66387
PB.153.1	Vvg_1-10k_transcript/15521
PB.153.2	Vvg_1-10k_transcript/14307
PB.154.1	Vvg_1-10k_transcript/1998
PB.154.2	Vvg_1-10k_transcript/2339
PB.154.3	Vvg_1-10k_transcript/1997
PB.154.4	Vvg_1-10k_transcript/29416
PB.155.1	Vvg_1-10k_transcript/14605,Vvg_1-10k_transcript/23550
PB.156.1	Vvg_1-10k_transcript/4643,Vvg_1-10k_transcript/14211
PB.156.2	Vvg_1-10k_transcript/32185,Vvg_1-10k_transcript/63769
PB.157.1	Vvg_1-10k_transcript/14299,Vvg_1-10k_transcript/16022
PB.158.1	Vvg_1-10k_transcript/1941
PB.158.2	Vvg_1-10k_transcript/12610
PB.158.3	Vvg_1-10k_transcript/272
PB.158.4	Vvg_1-10k_transcript/5744
PB.158.5	Vvg_1-10k_transcript/21172
PB.159.1	Vvg_1-10k_transcript/5683
PB.159.2	Vvg_1-10k_transcript/14415
PB.160.1	Vvg_1-10k_transcript/14528,Vvg_1-10k_transcript/23834
PB.161.1	Vvg_1-10k_transcript/15937
PB.161.2	Vvg_1-10k_transcript/14527
PB.161.3	Vvg_1-10k_transcript/31902
PB.161.4	Vvg_1-10k_transcript/54707
PB.162.1	Vvg_1-10k_transcript/17732
PB.162.2	Vvg_1-10k_transcript/15653
PB.162.3	Vvg_1-10k_transcript/19403
PB.162.4	Vvg_1-10k_transcript/45599
PB.163.1	Vvg_1-10k_transcript/14556,Vvg_1-10k_transcript/14965
PB.164.1	Vvg_1-10k_transcript/25262
PB.165.1	Vvg_1-10k_transcript/25193
PB.166.1	Vvg_1-10k_transcript/5390
PB.166.2	Vvg_1-10k_transcript/13575
PB.167.1	Vvg_1-10k_transcript/15116
PB.167.2	Vvg_1-10k_transcript/14437
PB.168.1	Vvg_1-10k_transcript/15580,Vvg_1-10k_transcript/13710
PB.168.2	Vvg_1-10k_transcript/17919
PB.168.3	Vvg_1-10k_transcript/14525
PB.169.1	Vvg_1-10k_transcript/13179,Vvg_1-10k_transcript/26419
PB.170.1	Vvg_1-10k_transcript/15270
PB.171.1	Vvg_1-10k_transcript/2924
PB.171.2	Vvg_1-10k_transcript/14509
PB.172.1	Vvg_1-10k_transcript/768
PB.173.1	Vvg_1-10k_transcript/4687,Vvg_1-10k_transcript/14599
PB.174.1	Vvg_1-10k_transcript/15850
PB.174.2	Vvg_1-10k_transcript/4202
PB.175.1	Vvg_1-10k_transcript/4034
PB.175.2	Vvg_1-10k_transcript/14713
PB.175.3	Vvg_1-10k_transcript/31380,Vvg_1-10k_transcript/46504,Vvg_1-10k_transcript/57142
PB.176.4	Vvg_1-10k_transcript/13816,Vvg_1-10k_transcript/41137,Vvg_1-10k_transcript/61147
PB.176.2	Vvg_1-10k_transcript/22974
PB.176.3	Vvg_1-10k_transcript/26742
PB.177.1	Vvg_1-10k_transcript/15544,Vvg_1-10k_transcript/12831,Vvg_1-10k_transcript/14493,Vvg_1-10k_transcript/14480
PB.178.1	Vvg_1-10k_transcript/14164,Vvg_1-10k_transcript/25436
PB.178.2	Vvg_1-10k_transcript/14588
PB.178.3	Vvg_1-10k_transcript/17962
PB.178.4	Vvg_1-10k_transcript/49065
PB.178.5	Vvg_1-10k_transcript/45131
PB.179.1	Vvg_1-10k_transcript/2879,Vvg_1-10k_transcript/8914
PB.179.2	Vvg_1-10k_transcript/3283
PB.179.3	Vvg_1-10k_transcript/18003
PB.179.4	Vvg_1-10k_transcript/17047,Vvg_1-10k_transcript/29779
PB.179.5	Vvg_1-10k_transcript/59216
PB.180.1	Vvg_1-10k_transcript/18026
PB.180.2	Vvg_1-10k_transcript/3021,Vvg_1-10k_transcript/9163
PB.180.3	Vvg_1-10k_transcript/3233
PB.181.1	Vvg_1-10k_transcript/19293
PB.181.2	Vvg_1-10k_transcript/16007,Vvg_1-10k_transcript/40037
PB.181.3	Vvg_1-10k_transcript/14174
PB.182.1	Vvg_1-10k_transcript/1918,Vvg_1-10k_transcript/4601
PB.182.2	Vvg_1-10k_transcript/19101
PB.182.3	Vvg_1-10k_transcript/24815
PB.183.1	Vvg_1-10k_transcript/14408,Vvg_1-10k_transcript/14788,Vvg_1-10k_transcript/42868
PB.183.2	Vvg_1-10k_transcript/79868
PB.184.1	Vvg_1-10k_transcript/14424
PB.184.2	Vvg_1-10k_transcript/21859
PB.185.1	Vvg_1-10k_transcript/14179
PB.185.2	Vvg_1-10k_transcript/33250
PB.185.3	Vvg_1-10k_transcript/14731,Vvg_1-10k_transcript/30068
PB.186.1	Vvg_1-10k_transcript/14618
PB.187.1	Vvg_1-10k_transcript/15945
PB.188.1	Vvg_1-10k_transcript/7721
PB.188.2	Vvg_1-10k_transcript/14678
PB.189.1	Vvg_1-10k_transcript/14714,Vvg_1-10k_transcript/14836
PB.189.2	Vvg_1-10k_transcript/26500
PB.189.3	Vvg_1-10k_transcript/59647
PB.190.1	Vvg_1-10k_transcript/99
PB.190.2	Vvg_1-10k_transcript/2669
PB.190.3	Vvg_1-10k_transcript/13766,Vvg_1-10k_transcript/35038
PB.191.1	Vvg_1-10k_transcript/4776,Vvg_1-10k_transcript/14417
PB.191.2	Vvg_1-10k_transcript/30510
PB.192.1	Vvg_1-10k_transcript/17192
PB.192.2	Vvg_1-10k_transcript/15039
PB.192.3	Vvg_1-10k_transcript/27665
PB.192.4	Vvg_1-10k_transcript/40882
PB.193.1	Vvg_1-10k_transcript/75492,Vvg_1-10k_transcript/74910
PB.194.1	Vvg_1-10k_transcript/11481
PB.194.2	Vvg_1-10k_transcript/16625,Vvg_1-10k_transcript/42695
PB.194.3	Vvg_1-10k_transcript/67326,Vvg_1-10k_transcript/77427
PB.195.1	Vvg_1-10k_transcript/14763,Vvg_1-10k_transcript/15790
PB.195.2	Vvg_1-10k_transcript/19252
PB.195.3	Vvg_1-10k_transcript/30890
PB.196.1	Vvg_1-10k_transcript/15804
PB.197.1	Vvg_1-10k_transcript/2367
PB.197.2	Vvg_1-10k_transcript/41270
PB.197.3	Vvg_1-10k_transcript/14811
PB.198.1	Vvg_1-10k_transcript/2796,Vvg_1-10k_transcript/8013
PB.198.2	Vvg_1-10k_transcript/14901
PB.199.1	Vvg_1-10k_transcript/1856,Vvg_1-10k_transcript/1951
PB.199.2	Vvg_1-10k_transcript/2296
PB.199.3	Vvg_1-10k_transcript/46113
PB.200.1	Vvg_1-10k_transcript/2781,Vvg_1-10k_transcript/6819
PB.200.2	Vvg_1-10k_transcript/14918,Vvg_1-10k_transcript/31041
PB.201.1	Vvg_1-10k_transcript/14201,Vvg_1-10k_transcript/14265,Vvg_1-10k_transcript/19007
PB.201.2	Vvg_1-10k_transcript/40993
PB.202.1	Vvg_1-10k_transcript/7547
PB.202.2	Vvg_1-10k_transcript/14793
PB.203.1	Vvg_1-10k_transcript/18204
PB.203.2	Vvg_1-10k_transcript/14975
PB.203.3	Vvg_1-10k_transcript/23077
PB.204.1	Vvg_1-10k_transcript/19349
PB.204.2	Vvg_1-10k_transcript/14755
PB.204.3	Vvg_1-10k_transcript/54322
PB.205.1	Vvg_1-10k_transcript/16777
PB.205.2	Vvg_1-10k_transcript/14824
PB.206.1	Vvg_1-10k_transcript/301
PB.206.2	Vvg_1-10k_transcript/325,Vvg_1-10k_transcript/1002
PB.206.3	Vvg_1-10k_transcript/17378,Vvg_1-10k_transcript/42399
PB.206.4	Vvg_1-10k_transcript/2531,Vvg_1-10k_transcript/6115
PB.206.5	Vvg_1-10k_transcript/13686,Vvg_1-10k_transcript/30904
PB.206.6	Vvg_1-10k_transcript/45061,Vvg_1-10k_transcript/56030,Vvg_1-10k_transcript/66715
PB.206.7	Vvg_1-10k_transcript/80401
PB.207.1	Vvg_1-10k_transcript/3163
PB.207.2	Vvg_1-10k_transcript/14643
PB.207.3	Vvg_1-10k_transcript/9193
PB.207.4	Vvg_1-10k_transcript/19398
PB.208.1	Vvg_1-10k_transcript/2200
PB.208.2	Vvg_1-10k_transcript/2998
PB.208.3	Vvg_1-10k_transcript/1964
PB.208.4	Vvg_1-10k_transcript/11466,Vvg_1-10k_transcript/28173
PB.209.1	Vvg_1-10k_transcript/14910
PB.209.2	Vvg_1-10k_transcript/9597,Vvg_1-10k_transcript/17923
PB.209.3	Vvg_1-10k_transcript/32537,Vvg_1-10k_transcript/51394
PB.209.4	Vvg_1-10k_transcript/77017
PB.210.1	Vvg_1-10k_transcript/15007,Vvg_1-10k_transcript/13988,Vvg_1-10k_transcript/17140
PB.211.1	Vvg_1-10k_transcript/6413
PB.212.4	Vvg_1-10k_transcript/4580,Vvg_1-10k_transcript/12298
PB.212.2	Vvg_1-10k_transcript/5046
PB.212.3	Vvg_1-10k_transcript/5088
PB.212.5	Vvg_1-10k_transcript/20610
PB.213.1	Vvg_1-10k_transcript/35163
PB.213.2	Vvg_1-10k_transcript/61151
PB.214.1	Vvg_1-10k_transcript/36852
PB.215.1	Vvg_1-10k_transcript/676,Vvg_1-10k_transcript/2533
PB.215.2	Vvg_1-10k_transcript/15056
PB.216.1	Vvg_1-10k_transcript/1066
PB.216.2	Vvg_1-10k_transcript/230
PB.216.3	Vvg_1-10k_transcript/9576
PB.216.4	Vvg_1-10k_transcript/2305
PB.216.5	Vvg_1-10k_transcript/6278
PB.216.6	Vvg_1-10k_transcript/36790
PB.216.7	Vvg_1-10k_transcript/19545
PB.217.1	Vvg_1-10k_transcript/69208,Vvg_1-10k_transcript/78586
PB.217.2	Vvg_1-10k_transcript/72356
PB.218.1	Vvg_1-10k_transcript/68872,Vvg_1-10k_transcript/79483,Vvg_1-10k_transcript/80747
PB.219.1	Vvg_1-10k_transcript/13783,Vvg_1-10k_transcript/24654,Vvg_1-10k_transcript/33760
PB.219.2	Vvg_1-10k_transcript/16158
PB.219.4	Vvg_1-10k_transcript/47512,Vvg_1-10k_transcript/55359,Vvg_1-10k_transcript/63490,Vvg_1-10k_transcript/70059,Vvg_1-10k_transcript/73943,Vvg_1-10k_transcript/48071,Vvg_1-10k_transcript/76907
PB.219.5	Vvg_1-10k_transcript/78421,Vvg_1-10k_transcript/80582
PB.220.1	Vvg_1-10k_transcript/16647
PB.221.1	Vvg_1-10k_transcript/30472,Vvg_1-10k_transcript/43256
PB.221.2	Vvg_1-10k_transcript/51810
PB.221.3	Vvg_1-10k_transcript/5451,Vvg_1-10k_transcript/14367
PB.221.4	Vvg_1-10k_transcript/26203,Vvg_1-10k_transcript/37702
PB.221.5	Vvg_1-10k_transcript/64560,Vvg_1-10k_transcript/71961,Vvg_1-10k_transcript/77773,Vvg_1-10k_transcript/79889,Vvg_1-10k_transcript/81031
PB.222.1	Vvg_1-10k_transcript/14892,Vvg_1-10k_transcript/25453,Vvg_1-10k_transcript/37363
PB.223.1	Vvg_1-10k_transcript/19760
PB.223.2	Vvg_1-10k_transcript/21310
PB.223.3	Vvg_1-10k_transcript/16003
PB.223.4	Vvg_1-10k_transcript/61728
PB.224.1	Vvg_1-10k_transcript/14003,Vvg_1-10k_transcript/24599
PB.224.2	Vvg_1-10k_transcript/26369
PB.224.3	Vvg_1-10k_transcript/51316
PB.225.1	Vvg_1-10k_transcript/15590
PB.226.1	Vvg_1-10k_transcript/1764
PB.226.2	Vvg_1-10k_transcript/15329
PB.226.3	Vvg_1-10k_transcript/4923
PB.226.4	Vvg_1-10k_transcript/71955
PB.227.1	Vvg_1-10k_transcript/13100,Vvg_1-10k_transcript/41008
PB.228.1	Vvg_1-10k_transcript/15097
PB.229.1	Vvg_1-10k_transcript/1863,Vvg_1-10k_transcript/5930
PB.229.2	Vvg_1-10k_transcript/25592
PB.229.3	Vvg_1-10k_transcript/64536
PB.229.4	Vvg_1-10k_transcript/2057
PB.230.1	Vvg_1-10k_transcript/14926,Vvg_1-10k_transcript/15254,Vvg_1-10k_transcript/31709
PB.231.1	Vvg_1-10k_transcript/15577,Vvg_1-10k_transcript/14072,Vvg_1-10k_transcript/28340
PB.231.2	Vvg_1-10k_transcript/66591
PB.232.1	Vvg_1-10k_transcript/17295
PB.232.2	Vvg_1-10k_transcript/14919
PB.232.3	Vvg_1-10k_transcript/62543
PB.233.1	Vvg_1-10k_transcript/14939
PB.233.2	Vvg_1-10k_transcript/18338
PB.233.3	Vvg_1-10k_transcript/56009
PB.234.1	Vvg_1-10k_transcript/18251,Vvg_1-10k_transcript/39450
PB.235.1	Vvg_1-10k_transcript/15009,Vvg_1-10k_transcript/24950
PB.236.1	Vvg_1-10k_transcript/31120
PB.236.2	Vvg_1-10k_transcript/80286
PB.237.1	Vvg_1-10k_transcript/15063,Vvg_1-10k_transcript/16783,Vvg_1-10k_transcript/33237
PB.237.2	Vvg_1-10k_transcript/37177
PB.237.3	Vvg_1-10k_transcript/21633
PB.237.4	Vvg_1-10k_transcript/21930
PB.237.5	Vvg_1-10k_transcript/21309
PB.237.6	Vvg_1-10k_transcript/21446
PB.237.7	Vvg_1-10k_transcript/22189
PB.237.8	Vvg_1-10k_transcript/43103
PB.237.9	Vvg_1-10k_transcript/61206
PB.237.10	Vvg_1-10k_transcript/71554,Vvg_1-10k_transcript/80573
PB.238.1	Vvg_1-10k_transcript/28833
PB.238.2	Vvg_1-10k_transcript/20904
PB.238.3	Vvg_1-10k_transcript/21046
PB.238.4	Vvg_1-10k_transcript/22075
PB.238.5	Vvg_1-10k_transcript/31620
PB.239.1	Vvg_1-10k_transcript/22262
PB.239.2	Vvg_1-10k_transcript/39174
PB.240.1	Vvg_1-10k_transcript/21312
PB.240.2	Vvg_1-10k_transcript/81155
PB.240.3	Vvg_1-10k_transcript/21966
PB.240.4	Vvg_1-10k_transcript/28172
PB.240.5	Vvg_1-10k_transcript/51420
PB.241.1	Vvg_1-10k_transcript/4160
PB.241.2	Vvg_1-10k_transcript/15249
PB.242.1	Vvg_1-10k_transcript/15166
PB.242.2	Vvg_1-10k_transcript/15488
PB.243.1	Vvg_1-10k_transcript/16832,Vvg_1-10k_transcript/15084
PB.244.1	Vvg_1-10k_transcript/15514,Vvg_1-10k_transcript/16424,Vvg_1-10k_transcript/30857
PB.244.2	Vvg_1-10k_transcript/33140
PB.245.1	Vvg_1-10k_transcript/15034,Vvg_1-10k_transcript/15578
PB.245.2	Vvg_1-10k_transcript/23706,Vvg_1-10k_transcript/25376
PB.246.1	Vvg_1-10k_transcript/7895,Vvg_1-10k_transcript/14126
PB.247.1	Vvg_1-10k_transcript/15153
PB.247.2	Vvg_1-10k_transcript/15777
PB.247.3	Vvg_1-10k_transcript/44669
PB.247.4	Vvg_1-10k_transcript/51614
PB.247.5	Vvg_1-10k_transcript/78609
PB.248.1	Vvg_1-10k_transcript/13603
PB.248.2	Vvg_1-10k_transcript/14241,Vvg_1-10k_transcript/16057
PB.249.1	Vvg_1-10k_transcript/15227,Vvg_1-10k_transcript/15055
PB.250.1	Vvg_1-10k_transcript/4683,Vvg_1-10k_transcript/14576
PB.251.1	Vvg_1-10k_transcript/15789
PB.252.1	Vvg_1-10k_transcript/15336
PB.253.1	Vvg_1-10k_transcript/15099
PB.253.2	Vvg_1-10k_transcript/24332,Vvg_1-10k_transcript/37597
PB.254.1	Vvg_1-10k_transcript/15334
PB.254.2	Vvg_1-10k_transcript/17444
PB.254.3	Vvg_1-10k_transcript/34569
PB.255.1	Vvg_1-10k_transcript/76,Vvg_1-10k_transcript/81
PB.255.2	Vvg_1-10k_transcript/286,Vvg_1-10k_transcript/297
PB.255.3	Vvg_1-10k_transcript/2051
PB.255.4	Vvg_1-10k_transcript/1446,Vvg_1-10k_transcript/4396
PB.255.5	Vvg_1-10k_transcript/416
PB.255.6	Vvg_1-10k_transcript/27558
PB.256.1	Vvg_1-10k_transcript/2006,Vvg_1-10k_transcript/5852
PB.256.2	Vvg_1-10k_transcript/10670
PB.256.3	Vvg_1-10k_transcript/22857
PB.256.4	Vvg_1-10k_transcript/44635
PB.257.1	Vvg_1-10k_transcript/5647,Vvg_1-10k_transcript/15183
PB.257.2	Vvg_1-10k_transcript/29259
PB.258.1	Vvg_1-10k_transcript/15196,Vvg_1-10k_transcript/15522
PB.259.1	Vvg_1-10k_transcript/4847,Vvg_1-10k_transcript/10923,Vvg_1-10k_transcript/19308
PB.259.2	Vvg_1-10k_transcript/76592
PB.259.3	Vvg_1-10k_transcript/29735
PB.260.1	Vvg_1-10k_transcript/14653
PB.260.2	Vvg_1-10k_transcript/6658
PB.261.1	Vvg_1-10k_transcript/15277
PB.261.2	Vvg_1-10k_transcript/16900
PB.262.1	Vvg_1-10k_transcript/294
PB.262.2	Vvg_1-10k_transcript/23330,Vvg_1-10k_transcript/23488
PB.262.3	Vvg_1-10k_transcript/43
PB.262.4	Vvg_1-10k_transcript/14264
PB.262.5	Vvg_1-10k_transcript/25357,Vvg_1-10k_transcript/43639
PB.263.1	Vvg_1-10k_transcript/8048,Vvg_1-10k_transcript/15285
PB.263.2	Vvg_1-10k_transcript/55524
PB.264.1	Vvg_1-10k_transcript/390
PB.264.2	Vvg_1-10k_transcript/4612,Vvg_1-10k_transcript/15014
PB.265.1	Vvg_1-10k_transcript/15150,Vvg_1-10k_transcript/15195
PB.265.2	Vvg_1-10k_transcript/30256
PB.265.3	Vvg_1-10k_transcript/44192
PB.266.1	Vvg_1-10k_transcript/17149
PB.267.1	Vvg_1-10k_transcript/7550
PB.267.2	Vvg_1-10k_transcript/21239
PB.267.3	Vvg_1-10k_transcript/15214
PB.268.1	Vvg_1-10k_transcript/8384
PB.269.1	Vvg_1-10k_transcript/15495,Vvg_1-10k_transcript/23909
PB.270.1	Vvg_1-10k_transcript/14054,Vvg_1-10k_transcript/33007
PB.270.2	Vvg_1-10k_transcript/21146,Vvg_1-10k_transcript/47448
PB.271.1	Vvg_1-10k_transcript/16678
PB.271.2	Vvg_1-10k_transcript/15287
PB.272.1	Vvg_1-10k_transcript/20507,Vvg_1-10k_transcript/41944
PB.272.2	Vvg_1-10k_transcript/14286
PB.273.1	Vvg_1-10k_transcript/15142,Vvg_1-10k_transcript/27661
PB.274.1	Vvg_1-10k_transcript/15015
PB.275.1	Vvg_1-10k_transcript/6480,Vvg_1-10k_transcript/15359
PB.276.1	Vvg_1-10k_transcript/21576
PB.277.1	Vvg_1-10k_transcript/34924
PB.278.1	Vvg_1-10k_transcript/26510
PB.278.2	Vvg_1-10k_transcript/2905
PB.278.3	Vvg_1-10k_transcript/15421
PB.278.4	Vvg_1-10k_transcript/64168
PB.279.1	Vvg_1-10k_transcript/14776
PB.279.2	Vvg_1-10k_transcript/18512
PB.280.1	Vvg_1-10k_transcript/4738
PB.280.2	Vvg_1-10k_transcript/7706
PB.280.3	Vvg_1-10k_transcript/15314
PB.281.1	Vvg_1-10k_transcript/17171
PB.281.2	Vvg_1-10k_transcript/15385,Vvg_1-10k_transcript/36891
PB.281.3	Vvg_1-10k_transcript/26766
PB.281.4	Vvg_1-10k_transcript/53872
PB.281.5	Vvg_1-10k_transcript/59197
PB.282.1	Vvg_1-10k_transcript/16141,Vvg_1-10k_transcript/15471,Vvg_1-10k_transcript/17781
PB.283.1	Vvg_1-10k_transcript/19913
PB.283.2	Vvg_1-10k_transcript/14872
PB.283.3	Vvg_1-10k_transcript/17705,Vvg_1-10k_transcript/38522
PB.283.4	Vvg_1-10k_transcript/20274
PB.283.5	Vvg_1-10k_transcript/30429
PB.284.1	Vvg_1-10k_transcript/1966,Vvg_1-10k_transcript/2061
PB.284.2	Vvg_1-10k_transcript/36076
PB.284.3	Vvg_1-10k_transcript/51554
PB.284.4	Vvg_1-10k_transcript/14874
PB.285.1	Vvg_1-10k_transcript/13312,Vvg_1-10k_transcript/13000,Vvg_1-10k_transcript/34227
PB.286.1	Vvg_1-10k_transcript/14512
PB.287.1	Vvg_1-10k_transcript/15407
PB.287.2	Vvg_1-10k_transcript/46975
PB.287.3	Vvg_1-10k_transcript/20626
PB.288.1	Vvg_1-10k_transcript/15021
PB.289.1	Vvg_1-10k_transcript/17795
PB.290.1	Vvg_1-10k_transcript/15229
PB.290.2	Vvg_1-10k_transcript/19921
PB.291.1	Vvg_1-10k_transcript/15403
PB.292.1	Vvg_1-10k_transcript/8715
PB.293.1	Vvg_1-10k_transcript/4633
PB.293.2	Vvg_1-10k_transcript/15145,Vvg_1-10k_transcript/35100
PB.294.1	Vvg_1-10k_transcript/5533,Vvg_1-10k_transcript/15493
PB.294.2	Vvg_1-10k_transcript/75926
PB.295.1	Vvg_1-10k_transcript/311
PB.295.2	Vvg_1-10k_transcript/1424
PB.295.3	Vvg_1-10k_transcript/5613,Vvg_1-10k_transcript/15497
PB.295.4	Vvg_1-10k_transcript/28513
PB.296.1	Vvg_1-10k_transcript/3482
PB.296.2	Vvg_1-10k_transcript/15517
PB.297.1	Vvg_1-10k_transcript/19492
PB.297.2	Vvg_1-10k_transcript/22965,Vvg_1-10k_transcript/24329
PB.297.3	Vvg_1-10k_transcript/23098
PB.297.4	Vvg_1-10k_transcript/27133
PB.297.5	Vvg_1-10k_transcript/55005
PB.297.6	Vvg_1-10k_transcript/80128
PB.298.1	Vvg_1-10k_transcript/17471
PB.298.2	Vvg_1-10k_transcript/25333
PB.298.3	Vvg_1-10k_transcript/19402
PB.299.1	Vvg_1-10k_transcript/15523
PB.300.1	Vvg_1-10k_transcript/18264
PB.300.2	Vvg_1-10k_transcript/28166
PB.301.1	Vvg_1-10k_transcript/14852
PB.301.2	Vvg_1-10k_transcript/57408
PB.302.1	Vvg_1-10k_transcript/5856,Vvg_1-10k_transcript/15481
PB.303.1	Vvg_1-10k_transcript/1684,Vvg_1-10k_transcript/4481
PB.303.2	Vvg_1-10k_transcript/8984
PB.303.3	Vvg_1-10k_transcript/15853
PB.304.1	Vvg_1-10k_transcript/15502
PB.304.2	Vvg_1-10k_transcript/45523,Vvg_1-10k_transcript/56422
PB.305.1	Vvg_1-10k_transcript/19067
PB.306.1	Vvg_1-10k_transcript/308
PB.306.2	Vvg_1-10k_transcript/14091
PB.306.3	Vvg_1-10k_transcript/1371
PB.306.4	Vvg_1-10k_transcript/7045,Vvg_1-10k_transcript/15534
PB.306.5	Vvg_1-10k_transcript/50339
PB.307.1	Vvg_1-10k_transcript/19175
PB.308.1	Vvg_1-10k_transcript/19271,Vvg_1-10k_transcript/18278
PB.308.2	Vvg_1-10k_transcript/44679
PB.309.1	Vvg_1-10k_transcript/14319
PB.309.2	Vvg_1-10k_transcript/67431
PB.310.1	Vvg_1-10k_transcript/33861
PB.310.2	Vvg_1-10k_transcript/15300
PB.310.3	Vvg_1-10k_transcript/20060
PB.310.4	Vvg_1-10k_transcript/26338
PB.310.5	Vvg_1-10k_transcript/41382
PB.310.6	Vvg_1-10k_transcript/33244
PB.311.1	Vvg_1-10k_transcript/3043
PB.311.2	Vvg_1-10k_transcript/15559,Vvg_1-10k_transcript/28664
PB.311.3	Vvg_1-10k_transcript/43222
PB.312.1	Vvg_1-10k_transcript/30111,Vvg_1-10k_transcript/40673
PB.313.1	Vvg_1-10k_transcript/218
PB.313.2	Vvg_1-10k_transcript/270,Vvg_1-10k_transcript/261
PB.313.3	Vvg_1-10k_transcript/10022
PB.313.4	Vvg_1-10k_transcript/17431
PB.313.5	Vvg_1-10k_transcript/1072,Vvg_1-10k_transcript/641
PB.313.6	Vvg_1-10k_transcript/4232,Vvg_1-10k_transcript/10595
PB.313.7	Vvg_1-10k_transcript/18256
PB.314.1	Vvg_1-10k_transcript/7347,Vvg_1-10k_transcript/15615
PB.315.1	Vvg_1-10k_transcript/2070,Vvg_1-10k_transcript/1983,Vvg_1-10k_transcript/5113
PB.315.2	Vvg_1-10k_transcript/59777
PB.315.3	Vvg_1-10k_transcript/24697
PB.316.1	Vvg_1-10k_transcript/16040
PB.316.2	Vvg_1-10k_transcript/16747
PB.316.3	Vvg_1-10k_transcript/63615
PB.317.1	Vvg_1-10k_transcript/12351,Vvg_1-10k_transcript/14347,Vvg_1-10k_transcript/32325
PB.317.2	Vvg_1-10k_transcript/18925
PB.317.3	Vvg_1-10k_transcript/19461
PB.317.4	Vvg_1-10k_transcript/20999
PB.317.5	Vvg_1-10k_transcript/32226
PB.317.6	Vvg_1-10k_transcript/43670
PB.317.7	Vvg_1-10k_transcript/77596
PB.318.1	Vvg_1-10k_transcript/24441
PB.318.2	Vvg_1-10k_transcript/29408
PB.319.1	Vvg_1-10k_transcript/17933
PB.319.2	Vvg_1-10k_transcript/28937
PB.319.3	Vvg_1-10k_transcript/37907
PB.319.4	Vvg_1-10k_transcript/51104
PB.319.5	Vvg_1-10k_transcript/58888,Vvg_1-10k_transcript/67287,Vvg_1-10k_transcript/75817
PB.320.1	Vvg_1-10k_transcript/13855,Vvg_1-10k_transcript/14566,Vvg_1-10k_transcript/15688
PB.321.1	Vvg_1-10k_transcript/8704
PB.321.2	Vvg_1-10k_transcript/15553
PB.321.3	Vvg_1-10k_transcript/15685
PB.322.1	Vvg_1-10k_transcript/15616
PB.322.2	Vvg_1-10k_transcript/499
PB.322.3	Vvg_1-10k_transcript/395,Vvg_1-10k_transcript/1479
PB.322.4	Vvg_1-10k_transcript/17730
PB.322.5	Vvg_1-10k_transcript/1779
PB.322.6	Vvg_1-10k_transcript/30572
PB.322.7	Vvg_1-10k_transcript/501
PB.322.8	Vvg_1-10k_transcript/463
PB.322.9	Vvg_1-10k_transcript/508
PB.322.10	Vvg_1-10k_transcript/3581
PB.322.11	Vvg_1-10k_transcript/9171,Vvg_1-10k_transcript/14560,Vvg_1-10k_transcript/16507
PB.322.12	Vvg_1-10k_transcript/29883,Vvg_1-10k_transcript/39709
PB.322.13	Vvg_1-10k_transcript/52011,Vvg_1-10k_transcript/63926,Vvg_1-10k_transcript/69611
PB.322.14	Vvg_1-10k_transcript/78352
PB.323.1	Vvg_1-10k_transcript/16027
PB.323.2	Vvg_1-10k_transcript/19537,Vvg_1-10k_transcript/30054,Vvg_1-10k_transcript/28616
PB.324.1	Vvg_1-10k_transcript/14720,Vvg_1-10k_transcript/17693
PB.325.1	Vvg_1-10k_transcript/15080,Vvg_1-10k_transcript/26555,Vvg_1-10k_transcript/45149
PB.325.2	Vvg_1-10k_transcript/54493,Vvg_1-10k_transcript/64545
PB.326.1	Vvg_1-10k_transcript/15690
PB.327.1	Vvg_1-10k_transcript/15093
PB.328.1	Vvg_1-10k_transcript/16674
PB.329.1	Vvg_1-10k_transcript/15673,Vvg_1-10k_transcript/15241,Vvg_1-10k_transcript/27396
PB.329.2	Vvg_1-10k_transcript/21285
PB.330.1	Vvg_1-10k_transcript/2257
PB.330.2	Vvg_1-10k_transcript/1980
PB.330.3	Vvg_1-10k_transcript/14668,Vvg_1-10k_transcript/37184
PB.331.1	Vvg_1-10k_transcript/39
PB.331.2	Vvg_1-10k_transcript/333,Vvg_1-10k_transcript/1128
PB.331.3	Vvg_1-10k_transcript/2928,Vvg_1-10k_transcript/7514
PB.331.4	Vvg_1-10k_transcript/15683,Vvg_1-10k_transcript/25560,Vvg_1-10k_transcript/38558
PB.332.1	Vvg_1-10k_transcript/16825
PB.332.2	Vvg_1-10k_transcript/18775
PB.333.1	Vvg_1-10k_transcript/15776
PB.333.2	Vvg_1-10k_transcript/21140
PB.334.1	Vvg_1-10k_transcript/29179,Vvg_1-10k_transcript/29505,Vvg_1-10k_transcript/44282
PB.334.2	Vvg_1-10k_transcript/39773
PB.334.3	Vvg_1-10k_transcript/77470
PB.335.1	Vvg_1-10k_transcript/36990
PB.335.2	Vvg_1-10k_transcript/77759
PB.336.1	Vvg_1-10k_transcript/35798
PB.337.1	Vvg_1-10k_transcript/151
PB.337.2	Vvg_1-10k_transcript/70785
PB.337.3	Vvg_1-10k_transcript/3214
PB.337.4	Vvg_1-10k_transcript/22397
PB.338.1	Vvg_1-10k_transcript/62597,Vvg_1-10k_transcript/66747,Vvg_1-10k_transcript/74472,Vvg_1-10k_transcript/77168,Vvg_1-10k_transcript/78452,Vvg_1-10k_transcript/80054
PB.338.2	Vvg_1-10k_transcript/64784
PB.339.1	Vvg_1-10k_transcript/252
PB.339.2	Vvg_1-10k_transcript/144
PB.339.3	Vvg_1-10k_transcript/3664
PB.339.4	Vvg_1-10k_transcript/15812
PB.340.1	Vvg_1-10k_transcript/15040
PB.340.2	Vvg_1-10k_transcript/44676
PB.341.1	Vvg_1-10k_transcript/15605
PB.341.2	Vvg_1-10k_transcript/75074
PB.342.1	Vvg_1-10k_transcript/15308
PB.343.1	Vvg_1-10k_transcript/13347
PB.344.1	Vvg_1-10k_transcript/16186
PB.344.2	Vvg_1-10k_transcript/15467
PB.344.3	Vvg_1-10k_transcript/23307
PB.345.1	Vvg_1-10k_transcript/11103
PB.345.2	Vvg_1-10k_transcript/577
PB.345.3	Vvg_1-10k_transcript/9742
PB.345.4	Vvg_1-10k_transcript/665
PB.345.5	Vvg_1-10k_transcript/504
PB.345.6	Vvg_1-10k_transcript/8448
PB.345.7	Vvg_1-10k_transcript/7907,Vvg_1-10k_transcript/15731
PB.346.1	Vvg_1-10k_transcript/591,Vvg_1-10k_transcript/611
PB.346.2	Vvg_1-10k_transcript/9189
PB.346.3	Vvg_1-10k_transcript/18200
PB.347.1	Vvg_1-10k_transcript/19957
PB.347.2	Vvg_1-10k_transcript/7312
PB.347.3	Vvg_1-10k_transcript/15771
PB.347.4	Vvg_1-10k_transcript/40558
PB.348.1	Vvg_1-10k_transcript/14537
PB.348.2	Vvg_1-10k_transcript/18650
PB.349.1	Vvg_1-10k_transcript/2216
PB.350.1	Vvg_1-10k_transcript/2204
PB.350.2	Vvg_1-10k_transcript/10054
PB.350.3	Vvg_1-10k_transcript/2255
PB.350.4	Vvg_1-10k_transcript/2401
PB.350.5	Vvg_1-10k_transcript/1893
PB.351.1	Vvg_1-10k_transcript/15607,Vvg_1-10k_transcript/28005
PB.351.2	Vvg_1-10k_transcript/15405
PB.352.1	Vvg_1-10k_transcript/14316,Vvg_1-10k_transcript/15766
PB.352.3	Vvg_1-10k_transcript/14253,Vvg_1-10k_transcript/23566,Vvg_1-10k_transcript/39695,Vvg_1-10k_transcript/20412
PB.352.4	Vvg_1-10k_transcript/62584
PB.353.1	Vvg_1-10k_transcript/15840,Vvg_1-10k_transcript/17037
PB.354.1	Vvg_1-10k_transcript/23420
PB.355.1	Vvg_1-10k_transcript/18056
PB.356.1	Vvg_1-10k_transcript/15798,Vvg_1-10k_transcript/17906
PB.357.1	Vvg_1-10k_transcript/16999
PB.358.1	Vvg_1-10k_transcript/3479
PB.358.2	Vvg_1-10k_transcript/48336
PB.358.3	Vvg_1-10k_transcript/15826
PB.359.1	Vvg_1-10k_transcript/15077,Vvg_1-10k_transcript/14786
PB.360.1	Vvg_1-10k_transcript/2829
PB.360.2	Vvg_1-10k_transcript/14227
PB.361.1	Vvg_1-10k_transcript/403
PB.361.2	Vvg_1-10k_transcript/520
PB.361.3	Vvg_1-10k_transcript/4094
PB.361.4	Vvg_1-10k_transcript/2014,Vvg_1-10k_transcript/4761
PB.361.5	Vvg_1-10k_transcript/9217,Vvg_1-10k_transcript/20257
PB.362.1	Vvg_1-10k_transcript/8873
PB.362.2	Vvg_1-10k_transcript/15890
PB.363.1	Vvg_1-10k_transcript/15508
PB.363.2	Vvg_1-10k_transcript/42751
PB.363.3	Vvg_1-10k_transcript/23708
PB.364.1	Vvg_1-10k_transcript/14887,Vvg_1-10k_transcript/15426
PB.365.1	Vvg_1-10k_transcript/15358,Vvg_1-10k_transcript/28369
PB.366.1	Vvg_1-10k_transcript/15841,Vvg_1-10k_transcript/27457,Vvg_1-10k_transcript/43832
PB.366.2	Vvg_1-10k_transcript/18883
PB.367.1	Vvg_1-10k_transcript/14023
PB.367.2	Vvg_1-10k_transcript/16269
PB.367.3	Vvg_1-10k_transcript/21359
PB.368.1	Vvg_1-10k_transcript/15929
PB.368.2	Vvg_1-10k_transcript/16292
PB.369.1	Vvg_1-10k_transcript/15486,Vvg_1-10k_transcript/15219
PB.370.1	Vvg_1-10k_transcript/15880,Vvg_1-10k_transcript/15326
PB.371.1	Vvg_1-10k_transcript/10811
PB.371.2	Vvg_1-10k_transcript/475
PB.371.3	Vvg_1-10k_transcript/5142
PB.371.4	Vvg_1-10k_transcript/2001,Vvg_1-10k_transcript/5723
PB.371.5	Vvg_1-10k_transcript/17487,Vvg_1-10k_transcript/30468
PB.372.1	Vvg_1-10k_transcript/2671,Vvg_1-10k_transcript/2733,Vvg_1-10k_transcript/8834
PB.372.2	Vvg_1-10k_transcript/74962
PB.372.3	Vvg_1-10k_transcript/3489
PB.372.4	Vvg_1-10k_transcript/22296
PB.373.1	Vvg_1-10k_transcript/2025
PB.373.2	Vvg_1-10k_transcript/71222
PB.374.1	Vvg_1-10k_transcript/19995
PB.374.2	Vvg_1-10k_transcript/15698
PB.375.1	Vvg_1-10k_transcript/16142,Vvg_1-10k_transcript/28624
PB.375.2	Vvg_1-10k_transcript/65604,Vvg_1-10k_transcript/78246,Vvg_1-10k_transcript/80841
PB.376.1	Vvg_1-10k_transcript/16103,Vvg_1-10k_transcript/18195,Vvg_1-10k_transcript/41663
PB.376.2	Vvg_1-10k_transcript/53037
PB.376.3	Vvg_1-10k_transcript/15948
PB.376.4	Vvg_1-10k_transcript/26033
PB.376.5	Vvg_1-10k_transcript/54183
PB.376.6	Vvg_1-10k_transcript/71913
PB.377.1	Vvg_1-10k_transcript/5880,Vvg_1-10k_transcript/15983
PB.378.1	Vvg_1-10k_transcript/15985
PB.378.2	Vvg_1-10k_transcript/17888,Vvg_1-10k_transcript/29255
PB.378.3	Vvg_1-10k_transcript/51823,Vvg_1-10k_transcript/73877
PB.379.1	Vvg_1-10k_transcript/16300
PB.380.1	Vvg_1-10k_transcript/16001
PB.380.2	Vvg_1-10k_transcript/62857
PB.381.1	Vvg_1-10k_transcript/16017
PB.381.2	Vvg_1-10k_transcript/17071,Vvg_1-10k_transcript/18744
PB.382.1	Vvg_1-10k_transcript/16426
PB.382.2	Vvg_1-10k_transcript/14851
PB.383.1	Vvg_1-10k_transcript/19390
PB.383.2	Vvg_1-10k_transcript/16431
PB.383.3	Vvg_1-10k_transcript/18361
PB.383.4	Vvg_1-10k_transcript/21431
PB.384.1	Vvg_1-10k_transcript/21442
PB.384.2	Vvg_1-10k_transcript/19071
PB.384.3	Vvg_1-10k_transcript/19355
PB.385.1	Vvg_1-10k_transcript/16568
PB.385.2	Vvg_1-10k_transcript/18370,Vvg_1-10k_transcript/29279,Vvg_1-10k_transcript/40987
PB.385.3	Vvg_1-10k_transcript/73300
PB.386.1	Vvg_1-10k_transcript/16530
PB.386.2	Vvg_1-10k_transcript/15204
PB.387.1	Vvg_1-10k_transcript/2011,Vvg_1-10k_transcript/4877
PB.387.2	Vvg_1-10k_transcript/16572
PB.388.1	Vvg_1-10k_transcript/8345
PB.388.2	Vvg_1-10k_transcript/31625,Vvg_1-10k_transcript/52123
PB.389.1	Vvg_1-10k_transcript/36646
PB.389.2	Vvg_1-10k_transcript/16523,Vvg_1-10k_transcript/27618
PB.389.3	Vvg_1-10k_transcript/54429
PB.390.1	Vvg_1-10k_transcript/16127
PB.391.1	Vvg_1-10k_transcript/649
PB.391.2	Vvg_1-10k_transcript/6427
PB.391.3	Vvg_1-10k_transcript/16351
PB.391.4	Vvg_1-10k_transcript/26882
PB.391.5	Vvg_1-10k_transcript/12434,Vvg_1-10k_transcript/26047
PB.392.1	Vvg_1-10k_transcript/16657
PB.392.2	Vvg_1-10k_transcript/16188
PB.392.3	Vvg_1-10k_transcript/40324
PB.392.4	Vvg_1-10k_transcript/53983
PB.393.1	Vvg_1-10k_transcript/3484
PB.393.2	Vvg_1-10k_transcript/3042,Vvg_1-10k_transcript/8232
PB.393.3	Vvg_1-10k_transcript/16295
PB.394.1	Vvg_1-10k_transcript/16332
PB.394.2	Vvg_1-10k_transcript/47653
PB.395.1	Vvg_1-10k_transcript/5441
PB.395.2	Vvg_1-10k_transcript/19127
PB.396.1	Vvg_1-10k_transcript/36927
PB.396.2	Vvg_1-10k_transcript/6007,Vvg_1-10k_transcript/18354
PB.396.3	Vvg_1-10k_transcript/33022,Vvg_1-10k_transcript/43879
PB.396.4	Vvg_1-10k_transcript/69799
PB.397.1	Vvg_1-10k_transcript/8182
PB.397.2	Vvg_1-10k_transcript/16263
PB.397.3	Vvg_1-10k_transcript/16297
PB.397.4	Vvg_1-10k_transcript/31106,Vvg_1-10k_transcript/42186
PB.398.1	Vvg_1-10k_transcript/10
PB.398.2	Vvg_1-10k_transcript/35135
PB.398.3	Vvg_1-10k_transcript/2969
PB.398.4	Vvg_1-10k_transcript/10702
PB.398.5	Vvg_1-10k_transcript/49134
PB.398.6	Vvg_1-10k_transcript/140
PB.398.7	Vvg_1-10k_transcript/690,Vvg_1-10k_transcript/2066
PB.398.8	Vvg_1-10k_transcript/4756,Vvg_1-10k_transcript/11801
PB.398.9	Vvg_1-10k_transcript/18162,Vvg_1-10k_transcript/35583,Vvg_1-10k_transcript/49152
PB.398.10	Vvg_1-10k_transcript/63116,Vvg_1-10k_transcript/72223,Vvg_1-10k_transcript/76787,Vvg_1-10k_transcript/79609,Vvg_1-10k_transcript/80714
PB.398.11	Vvg_1-10k_transcript/81266
PB.399.1	Vvg_1-10k_transcript/81331
PB.400.1	Vvg_1-10k_transcript/37661,Vvg_1-10k_transcript/59376
PB.400.2	Vvg_1-10k_transcript/528
PB.400.3	Vvg_1-10k_transcript/17425,Vvg_1-10k_transcript/28440,Vvg_1-10k_transcript/8334,Vvg_1-10k_transcript/9674
PB.400.4	Vvg_1-10k_transcript/49897,Vvg_1-10k_transcript/61466
PB.400.5	Vvg_1-10k_transcript/43695,Vvg_1-10k_transcript/58822
PB.400.6	Vvg_1-10k_transcript/18546
PB.400.7	Vvg_1-10k_transcript/16419,Vvg_1-10k_transcript/26914,Vvg_1-10k_transcript/41592,Vvg_1-10k_transcript/20394
PB.400.8	Vvg_1-10k_transcript/34290
PB.400.9	Vvg_1-10k_transcript/56530,Vvg_1-10k_transcript/62035,Vvg_1-10k_transcript/68427,Vvg_1-10k_transcript/73478,Vvg_1-10k_transcript/76410,Vvg_1-10k_transcript/79307
PB.400.10	Vvg_1-10k_transcript/80762
PB.400.11	Vvg_1-10k_transcript/53316,Vvg_1-10k_transcript/63012,Vvg_1-10k_transcript/75376,Vvg_1-10k_transcript/77282,Vvg_1-10k_transcript/38482,Vvg_1-10k_transcript/69701
PB.400.12	Vvg_1-10k_transcript/1732
PB.400.13	Vvg_1-10k_transcript/79519
PB.400.14	Vvg_1-10k_transcript/62191,Vvg_1-10k_transcript/68466,Vvg_1-10k_transcript/78808,Vvg_1-10k_transcript/80365,Vvg_1-10k_transcript/76397
PB.400.15	Vvg_1-10k_transcript/68589,Vvg_1-10k_transcript/72171,Vvg_1-10k_transcript/76034,Vvg_1-10k_transcript/78460,Vvg_1-10k_transcript/79949
PB.400.16	Vvg_1-10k_transcript/75969,Vvg_1-10k_transcript/80497
PB.400.17	Vvg_1-10k_transcript/77900,Vvg_1-10k_transcript/79355
PB.400.18	Vvg_1-10k_transcript/19679
PB.400.19	Vvg_1-10k_transcript/11417
PB.400.20	Vvg_1-10k_transcript/21033
PB.400.21	Vvg_1-10k_transcript/55215
PB.400.22	Vvg_1-10k_transcript/23441
PB.400.23	Vvg_1-10k_transcript/70030,Vvg_1-10k_transcript/58288,Vvg_1-10k_transcript/64876,Vvg_1-10k_transcript/77638,Vvg_1-10k_transcript/73215
PB.400.24	Vvg_1-10k_transcript/35466
PB.400.25	Vvg_1-10k_transcript/80956
PB.400.26	Vvg_1-10k_transcript/60283,Vvg_1-10k_transcript/76296,Vvg_1-10k_transcript/80679,Vvg_1-10k_transcript/51518
PB.400.27	Vvg_1-10k_transcript/81071
PB.401.1	Vvg_1-10k_transcript/16498,Vvg_1-10k_transcript/19928
PB.401.2	Vvg_1-10k_transcript/20813
PB.401.3	Vvg_1-10k_transcript/32597
PB.402.1	Vvg_1-10k_transcript/17870
PB.402.2	Vvg_1-10k_transcript/15484
PB.403.1	Vvg_1-10k_transcript/16844,Vvg_1-10k_transcript/15915,Vvg_1-10k_transcript/35752
PB.404.1	Vvg_1-10k_transcript/8844
PB.404.2	Vvg_1-10k_transcript/16226
PB.405.1	Vvg_1-10k_transcript/15020
PB.405.2	Vvg_1-10k_transcript/19414
PB.405.3	Vvg_1-10k_transcript/46397
PB.406.1	Vvg_1-10k_transcript/19636
PB.406.2	Vvg_1-10k_transcript/21176
PB.407.1	Vvg_1-10k_transcript/17111,Vvg_1-10k_transcript/38081
PB.407.2	Vvg_1-10k_transcript/55600,Vvg_1-10k_transcript/63648,Vvg_1-10k_transcript/72507
PB.408.1	Vvg_1-10k_transcript/39885
PB.409.1	Vvg_1-10k_transcript/19488
PB.409.2	Vvg_1-10k_transcript/30306
PB.410.1	Vvg_1-10k_transcript/16309
PB.410.2	Vvg_1-10k_transcript/7950
PB.410.3	Vvg_1-10k_transcript/9166
PB.411.1	Vvg_1-10k_transcript/15946
PB.411.2	Vvg_1-10k_transcript/17910
PB.412.1	Vvg_1-10k_transcript/7119,Vvg_1-10k_transcript/16299
PB.412.2	Vvg_1-10k_transcript/40636,Vvg_1-10k_transcript/73185
PB.413.1	Vvg_1-10k_transcript/16308,Vvg_1-10k_transcript/15141,Vvg_1-10k_transcript/17188
PB.413.2	Vvg_1-10k_transcript/18920
PB.414.1	Vvg_1-10k_transcript/17773
PB.414.2	Vvg_1-10k_transcript/16321
PB.414.3	Vvg_1-10k_transcript/21282
PB.415.1	Vvg_1-10k_transcript/2181
PB.415.3	Vvg_1-10k_transcript/1979,Vvg_1-10k_transcript/5956,Vvg_1-10k_transcript/12893
PB.415.4	Vvg_1-10k_transcript/21858,Vvg_1-10k_transcript/34306
PB.415.5	Vvg_1-10k_transcript/72693
PB.416.1	Vvg_1-10k_transcript/4009,Vvg_1-10k_transcript/8955
PB.416.2	Vvg_1-10k_transcript/15951
PB.416.3	Vvg_1-10k_transcript/29308
PB.417.1	Vvg_1-10k_transcript/16274
PB.417.2	Vvg_1-10k_transcript/55464
PB.417.3	Vvg_1-10k_transcript/19964
PB.417.4	Vvg_1-10k_transcript/25366,Vvg_1-10k_transcript/51148
PB.417.5	Vvg_1-10k_transcript/70703
PB.418.1	Vvg_1-10k_transcript/4655,Vvg_1-10k_transcript/16339
PB.418.2	Vvg_1-10k_transcript/32130,Vvg_1-10k_transcript/59438
PB.419.1	Vvg_1-10k_transcript/16806
PB.420.1	Vvg_1-10k_transcript/21530
PB.420.2	Vvg_1-10k_transcript/17506
PB.420.3	Vvg_1-10k_transcript/28800
PB.421.1	Vvg_1-10k_transcript/16354
PB.422.1	Vvg_1-10k_transcript/124
PB.422.2	Vvg_1-10k_transcript/2822
PB.422.3	Vvg_1-10k_transcript/16009
PB.422.4	Vvg_1-10k_transcript/52813
PB.423.1	Vvg_1-10k_transcript/16380,Vvg_1-10k_transcript/32507
PB.423.2	Vvg_1-10k_transcript/26420
PB.423.3	Vvg_1-10k_transcript/19910
PB.423.4	Vvg_1-10k_transcript/46644
PB.424.1	Vvg_1-10k_transcript/22046
PB.424.2	Vvg_1-10k_transcript/14712
PB.425.1	Vvg_1-10k_transcript/2502
PB.425.2	Vvg_1-10k_transcript/6199,Vvg_1-10k_transcript/16573
PB.426.1	Vvg_1-10k_transcript/16411
PB.426.2	Vvg_1-10k_transcript/67006
PB.426.3	Vvg_1-10k_transcript/18825
PB.426.4	Vvg_1-10k_transcript/21630
PB.427.1	Vvg_1-10k_transcript/8660,Vvg_1-10k_transcript/16423
PB.428.1	Vvg_1-10k_transcript/1783
PB.429.1	Vvg_1-10k_transcript/15643
PB.429.2	Vvg_1-10k_transcript/23627
PB.430.1	Vvg_1-10k_transcript/16818
PB.430.2	Vvg_1-10k_transcript/15375
PB.431.1	Vvg_1-10k_transcript/16430
PB.432.1	Vvg_1-10k_transcript/17301
PB.433.1	Vvg_1-10k_transcript/16603,Vvg_1-10k_transcript/16382
PB.434.1	Vvg_1-10k_transcript/5192
PB.434.2	Vvg_1-10k_transcript/16606
PB.435.1	Vvg_1-10k_transcript/17000
PB.435.2	Vvg_1-10k_transcript/17190
PB.436.1	Vvg_1-10k_transcript/15563
PB.436.2	Vvg_1-10k_transcript/7124
PB.437.1	Vvg_1-10k_transcript/16704
PB.437.2	Vvg_1-10k_transcript/27182
PB.437.3	Vvg_1-10k_transcript/30236
PB.438.1	Vvg_1-10k_transcript/21591
PB.439.1	Vvg_1-10k_transcript/7316,Vvg_1-10k_transcript/16703
PB.439.2	Vvg_1-10k_transcript/19046
PB.439.3	Vvg_1-10k_transcript/19044
PB.439.4	Vvg_1-10k_transcript/28487
PB.440.1	Vvg_1-10k_transcript/16128,Vvg_1-10k_transcript/27178
PB.441.1	Vvg_1-10k_transcript/16005
PB.441.2	Vvg_1-10k_transcript/47866
PB.442.1	Vvg_1-10k_transcript/1062
PB.442.2	Vvg_1-10k_transcript/7336
PB.442.3	Vvg_1-10k_transcript/829
PB.442.4	Vvg_1-10k_transcript/8905
PB.442.5	Vvg_1-10k_transcript/1559
PB.442.6	Vvg_1-10k_transcript/4739
PB.442.7	Vvg_1-10k_transcript/19032
PB.443.1	Vvg_1-10k_transcript/18660
PB.443.2	Vvg_1-10k_transcript/19017
PB.443.3	Vvg_1-10k_transcript/16401
PB.443.4	Vvg_1-10k_transcript/18360
PB.444.1	Vvg_1-10k_transcript/2677
PB.445.1	Vvg_1-10k_transcript/2081,Vvg_1-10k_transcript/2594
PB.445.2	Vvg_1-10k_transcript/2751
PB.445.3	Vvg_1-10k_transcript/23276
PB.446.1	Vvg_1-10k_transcript/2144
PB.446.2	Vvg_1-10k_transcript/2885
PB.446.3	Vvg_1-10k_transcript/21768
PB.446.4	Vvg_1-10k_transcript/3548
PB.446.5	Vvg_1-10k_transcript/8258,Vvg_1-10k_transcript/16563
PB.446.6	Vvg_1-10k_transcript/27125
PB.447.1	Vvg_1-10k_transcript/3707
PB.448.1	Vvg_1-10k_transcript/5239,Vvg_1-10k_transcript/16656
PB.449.1	Vvg_1-10k_transcript/14719
PB.449.2	Vvg_1-10k_transcript/48223
PB.449.3	Vvg_1-10k_transcript/16998
PB.450.1	Vvg_1-10k_transcript/12602,Vvg_1-10k_transcript/24402,Vvg_1-10k_transcript/36318
PB.450.2	Vvg_1-10k_transcript/22083,Vvg_1-10k_transcript/52737
PB.450.3	Vvg_1-10k_transcript/50570,Vvg_1-10k_transcript/62507
PB.451.1	Vvg_1-10k_transcript/16627
PB.452.1	Vvg_1-10k_transcript/14845
PB.453.1	Vvg_1-10k_transcript/17745,Vvg_1-10k_transcript/18547
PB.453.2	Vvg_1-10k_transcript/40889
PB.454.1	Vvg_1-10k_transcript/31540
PB.454.2	Vvg_1-10k_transcript/16759
PB.455.1	Vvg_1-10k_transcript/16578
PB.455.2	Vvg_1-10k_transcript/53004
PB.455.3	Vvg_1-10k_transcript/64719
PB.456.1	Vvg_1-10k_transcript/17657,Vvg_1-10k_transcript/29552,Vvg_1-10k_transcript/40773
PB.456.2	Vvg_1-10k_transcript/16666
PB.456.3	Vvg_1-10k_transcript/56104
PB.456.4	Vvg_1-10k_transcript/72943
PB.457.1	Vvg_1-10k_transcript/17621
PB.458.1	Vvg_1-10k_transcript/16457
PB.458.2	Vvg_1-10k_transcript/18784
PB.459.1	Vvg_1-10k_transcript/2803,Vvg_1-10k_transcript/6747
PB.459.2	Vvg_1-10k_transcript/70646
PB.459.3	Vvg_1-10k_transcript/16474,Vvg_1-10k_transcript/24180
PB.459.4	Vvg_1-10k_transcript/47228,Vvg_1-10k_transcript/69862
PB.460.1	Vvg_1-10k_transcript/5395,Vvg_1-10k_transcript/16638
PB.460.2	Vvg_1-10k_transcript/51753
PB.461.1	Vvg_1-10k_transcript/2076
PB.461.2	Vvg_1-10k_transcript/2168,Vvg_1-10k_transcript/2380
PB.461.3	Vvg_1-10k_transcript/33877
PB.461.4	Vvg_1-10k_transcript/10497,Vvg_1-10k_transcript/18122
PB.462.1	Vvg_1-10k_transcript/16779,Vvg_1-10k_transcript/18248,Vvg_1-10k_transcript/35582
PB.463.1	Vvg_1-10k_transcript/4658,Vvg_1-10k_transcript/16942
PB.463.2	Vvg_1-10k_transcript/35218
PB.464.1	Vvg_1-10k_transcript/16447
PB.465.1	Vvg_1-10k_transcript/15672
PB.466.1	Vvg_1-10k_transcript/153
PB.466.2	Vvg_1-10k_transcript/6117,Vvg_1-10k_transcript/16660
PB.467.1	Vvg_1-10k_transcript/24462,Vvg_1-10k_transcript/26013
PB.467.2	Vvg_1-10k_transcript/24840
PB.467.3	Vvg_1-10k_transcript/77569,Vvg_1-10k_transcript/78506
PB.467.4	Vvg_1-10k_transcript/70508
PB.468.1	Vvg_1-10k_transcript/12213,Vvg_1-10k_transcript/12931
PB.468.2	Vvg_1-10k_transcript/15031
PB.469.1	Vvg_1-10k_transcript/2337
PB.469.2	Vvg_1-10k_transcript/23885
PB.469.3	Vvg_1-10k_transcript/17066
PB.470.1	Vvg_1-10k_transcript/16914
PB.470.2	Vvg_1-10k_transcript/335
PB.470.3	Vvg_1-10k_transcript/1622,Vvg_1-10k_transcript/5620
PB.470.4	Vvg_1-10k_transcript/17195
PB.470.5	Vvg_1-10k_transcript/35020,Vvg_1-10k_transcript/49628
PB.471.1	Vvg_1-10k_transcript/16467
PB.471.2	Vvg_1-10k_transcript/365
PB.471.3	Vvg_1-10k_transcript/449
PB.471.4	Vvg_1-10k_transcript/1845,Vvg_1-10k_transcript/6136
PB.471.5	Vvg_1-10k_transcript/13052,Vvg_1-10k_transcript/22356,Vvg_1-10k_transcript/35982
PB.472.1	Vvg_1-10k_transcript/54395
PB.472.2	Vvg_1-10k_transcript/58735
PB.472.3	Vvg_1-10k_transcript/62245
PB.472.4	Vvg_1-10k_transcript/74452
PB.472.5	Vvg_1-10k_transcript/62166,Vvg_1-10k_transcript/78729,Vvg_1-10k_transcript/80652,Vvg_1-10k_transcript/80979
PB.472.6	Vvg_1-10k_transcript/80823
PB.473.1	Vvg_1-10k_transcript/16581
PB.473.2	Vvg_1-10k_transcript/18464
PB.473.3	Vvg_1-10k_transcript/29018
PB.473.4	Vvg_1-10k_transcript/25054
PB.473.5	Vvg_1-10k_transcript/73531,Vvg_1-10k_transcript/77851,Vvg_1-10k_transcript/81163
PB.474.1	Vvg_1-10k_transcript/22800
PB.475.1	Vvg_1-10k_transcript/14384
PB.475.2	Vvg_1-10k_transcript/9648
PB.476.1	Vvg_1-10k_transcript/3315,Vvg_1-10k_transcript/8766
PB.476.2	Vvg_1-10k_transcript/3279
PB.476.3	Vvg_1-10k_transcript/16758,Vvg_1-10k_transcript/30837
PB.476.4	Vvg_1-10k_transcript/52400,Vvg_1-10k_transcript/73782
PB.477.1	Vvg_1-10k_transcript/2794
PB.477.2	Vvg_1-10k_transcript/3131
PB.478.1	Vvg_1-10k_transcript/17329
PB.479.1	Vvg_1-10k_transcript/16797
PB.480.1	Vvg_1-10k_transcript/2113,Vvg_1-10k_transcript/2104,Vvg_1-10k_transcript/2112
PB.480.2	Vvg_1-10k_transcript/4691
PB.481.1	Vvg_1-10k_transcript/17101
PB.481.2	Vvg_1-10k_transcript/27837
PB.481.3	Vvg_1-10k_transcript/51865
PB.481.4	Vvg_1-10k_transcript/26986,Vvg_1-10k_transcript/42947
PB.481.5	Vvg_1-10k_transcript/74312
PB.482.1	Vvg_1-10k_transcript/16673
PB.483.1	Vvg_1-10k_transcript/16729
PB.483.2	Vvg_1-10k_transcript/26218
PB.483.3	Vvg_1-10k_transcript/38479
PB.483.4	Vvg_1-10k_transcript/16047
PB.484.1	Vvg_1-10k_transcript/16749
PB.484.2	Vvg_1-10k_transcript/17158
PB.485.1	Vvg_1-10k_transcript/16757,Vvg_1-10k_transcript/20316,Vvg_1-10k_transcript/19420,Vvg_1-10k_transcript/27368
PB.485.2	Vvg_1-10k_transcript/27150
PB.485.3	Vvg_1-10k_transcript/21906
PB.485.4	Vvg_1-10k_transcript/49419
PB.486.1	Vvg_1-10k_transcript/17097
PB.486.2	Vvg_1-10k_transcript/42532
PB.487.1	Vvg_1-10k_transcript/18219
PB.487.2	Vvg_1-10k_transcript/27389
PB.488.1	Vvg_1-10k_transcript/4511,Vvg_1-10k_transcript/7651,Vvg_1-10k_transcript/16798
PB.488.2	Vvg_1-10k_transcript/27779,Vvg_1-10k_transcript/48887
PB.489.1	Vvg_1-10k_transcript/19172,Vvg_1-10k_transcript/16694
PB.489.2	Vvg_1-10k_transcript/80303
PB.490.1	Vvg_1-10k_transcript/16635,Vvg_1-10k_transcript/16906
PB.491.3	Vvg_1-10k_transcript/9234,Vvg_1-10k_transcript/16923,Vvg_1-10k_transcript/37022
PB.491.2	Vvg_1-10k_transcript/49727
PB.491.4	Vvg_1-10k_transcript/58785,Vvg_1-10k_transcript/73604
PB.492.1	Vvg_1-10k_transcript/16928
PB.492.2	Vvg_1-10k_transcript/20585
PB.493.1	Vvg_1-10k_transcript/5213,Vvg_1-10k_transcript/16934
PB.493.2	Vvg_1-10k_transcript/29343,Vvg_1-10k_transcript/48334
PB.494.1	Vvg_1-10k_transcript/18265,Vvg_1-10k_transcript/31823
PB.494.2	Vvg_1-10k_transcript/18670
PB.494.3	Vvg_1-10k_transcript/15734
PB.494.4	Vvg_1-10k_transcript/58802
PB.495.1	Vvg_1-10k_transcript/16687
PB.495.2	Vvg_1-10k_transcript/20564
PB.495.3	Vvg_1-10k_transcript/18763
PB.496.1	Vvg_1-10k_transcript/28565
PB.497.1	Vvg_1-10k_transcript/21836,Vvg_1-10k_transcript/54111
PB.498.1	Vvg_1-10k_transcript/17223,Vvg_1-10k_transcript/18838
PB.498.2	Vvg_1-10k_transcript/20497
PB.498.3	Vvg_1-10k_transcript/21495,Vvg_1-10k_transcript/33916
PB.498.4	Vvg_1-10k_transcript/64408,Vvg_1-10k_transcript/76359
PB.499.1	Vvg_1-10k_transcript/15972,Vvg_1-10k_transcript/15914,Vvg_1-10k_transcript/37729
PB.500.1	Vvg_1-10k_transcript/16350
PB.500.2	Vvg_1-10k_transcript/20744
PB.501.1	Vvg_1-10k_transcript/9324
PB.501.2	Vvg_1-10k_transcript/17250
PB.501.3	Vvg_1-10k_transcript/30265
PB.502.1	Vvg_1-10k_transcript/16244,Vvg_1-10k_transcript/16739
PB.503.1	Vvg_1-10k_transcript/7742,Vvg_1-10k_transcript/16820
PB.503.2	Vvg_1-10k_transcript/28168,Vvg_1-10k_transcript/52910
PB.504.1	Vvg_1-10k_transcript/16935
PB.504.2	Vvg_1-10k_transcript/21296
PB.504.3	Vvg_1-10k_transcript/4603
PB.504.4	Vvg_1-10k_transcript/44145
PB.505.1	Vvg_1-10k_transcript/16973
PB.505.2	Vvg_1-10k_transcript/5712
PB.506.1	Vvg_1-10k_transcript/4006
PB.507.1	Vvg_1-10k_transcript/1739,Vvg_1-10k_transcript/4960
PB.507.2	Vvg_1-10k_transcript/2782
PB.507.3	Vvg_1-10k_transcript/11564,Vvg_1-10k_transcript/20773,Vvg_1-10k_transcript/33324
PB.507.4	Vvg_1-10k_transcript/49265
PB.507.5	Vvg_1-10k_transcript/64090,Vvg_1-10k_transcript/73941
PB.508.1	Vvg_1-10k_transcript/17009
PB.508.2	Vvg_1-10k_transcript/17596
PB.508.3	Vvg_1-10k_transcript/22507
PB.509.1	Vvg_1-10k_transcript/19248
PB.510.1	Vvg_1-10k_transcript/20475
PB.511.1	Vvg_1-10k_transcript/21166
PB.512.1	Vvg_1-10k_transcript/17086
PB.513.1	Vvg_1-10k_transcript/20256,Vvg_1-10k_transcript/21430
PB.514.1	Vvg_1-10k_transcript/17714
PB.514.2	Vvg_1-10k_transcript/54304
PB.514.3	Vvg_1-10k_transcript/34701
PB.515.1	Vvg_1-10k_transcript/7931,Vvg_1-10k_transcript/16514
PB.515.2	Vvg_1-10k_transcript/38931
PB.516.1	Vvg_1-10k_transcript/16991,Vvg_1-10k_transcript/30692
PB.516.2	Vvg_1-10k_transcript/18164
PB.517.1	Vvg_1-10k_transcript/7154
PB.517.2	Vvg_1-10k_transcript/7344
PB.517.3	Vvg_1-10k_transcript/17355
PB.517.4	Vvg_1-10k_transcript/31913
PB.518.1	Vvg_1-10k_transcript/16752
PB.518.2	Vvg_1-10k_transcript/17012
PB.519.1	Vvg_1-10k_transcript/19753
PB.519.2	Vvg_1-10k_transcript/51713
PB.520.1	Vvg_1-10k_transcript/17025
PB.521.1	Vvg_1-10k_transcript/17031,Vvg_1-10k_transcript/17452,Vvg_1-10k_transcript/26786,Vvg_1-10k_transcript/29412
PB.521.2	Vvg_1-10k_transcript/53215
PB.521.3	Vvg_1-10k_transcript/77254
PB.522.1	Vvg_1-10k_transcript/17275,Vvg_1-10k_transcript/33313,Vvg_1-10k_transcript/49293
PB.522.2	Vvg_1-10k_transcript/20317
PB.523.1	Vvg_1-10k_transcript/18447,Vvg_1-10k_transcript/17544
PB.524.1	Vvg_1-10k_transcript/2111,Vvg_1-10k_transcript/2157
PB.524.2	Vvg_1-10k_transcript/25372
PB.524.3	Vvg_1-10k_transcript/47794
PB.524.4	Vvg_1-10k_transcript/63281
PB.524.5	Vvg_1-10k_transcript/36492
PB.524.6	Vvg_1-10k_transcript/12718,Vvg_1-10k_transcript/14095,Vvg_1-10k_transcript/23241,Vvg_1-10k_transcript/33986
PB.525.1	Vvg_1-10k_transcript/7441,Vvg_1-10k_transcript/17949
PB.525.2	Vvg_1-10k_transcript/16989
PB.525.3	Vvg_1-10k_transcript/29479
PB.526.1	Vvg_1-10k_transcript/17096
PB.526.2	Vvg_1-10k_transcript/20300
PB.526.3	Vvg_1-10k_transcript/6025
PB.526.4	Vvg_1-10k_transcript/6441
PB.527.1	Vvg_1-10k_transcript/6378
PB.527.2	Vvg_1-10k_transcript/6585
PB.528.1	Vvg_1-10k_transcript/11052
PB.528.2	Vvg_1-10k_transcript/33582
PB.529.1	Vvg_1-10k_transcript/11625
PB.529.2	Vvg_1-10k_transcript/12413
PB.530.2	Vvg_1-10k_transcript/11550,Vvg_1-10k_transcript/12719,Vvg_1-10k_transcript/31986,Vvg_1-10k_transcript/21095,Vvg_1-10k_transcript/42135,Vvg_1-10k_transcript/48814
PB.530.3	Vvg_1-10k_transcript/72660
PB.531.1	Vvg_1-10k_transcript/612,Vvg_1-10k_transcript/618,Vvg_1-10k_transcript/680,Vvg_1-10k_transcript/1917
PB.531.2	Vvg_1-10k_transcript/17151
PB.531.3	Vvg_1-10k_transcript/28531,Vvg_1-10k_transcript/57466
PB.532.1	Vvg_1-10k_transcript/16132,Vvg_1-10k_transcript/32845
PB.532.2	Vvg_1-10k_transcript/28216
PB.533.1	Vvg_1-10k_transcript/19306
PB.533.2	Vvg_1-10k_transcript/17380
PB.533.3	Vvg_1-10k_transcript/55040
PB.534.1	Vvg_1-10k_transcript/7001,Vvg_1-10k_transcript/15988
PB.534.2	Vvg_1-10k_transcript/29913,Vvg_1-10k_transcript/41546,Vvg_1-10k_transcript/53851
PB.535.1	Vvg_1-10k_transcript/5604
PB.535.2	Vvg_1-10k_transcript/5655,Vvg_1-10k_transcript/17119
PB.536.1	Vvg_1-10k_transcript/17179,Vvg_1-10k_transcript/19341
PB.537.1	Vvg_1-10k_transcript/17334,Vvg_1-10k_transcript/16629,Vvg_1-10k_transcript/27174
PB.537.2	Vvg_1-10k_transcript/23966
PB.537.3	Vvg_1-10k_transcript/64951
PB.538.1	Vvg_1-10k_transcript/19002
PB.539.1	Vvg_1-10k_transcript/17206
PB.540.1	Vvg_1-10k_transcript/18461
PB.540.2	Vvg_1-10k_transcript/23182
PB.541.1	Vvg_1-10k_transcript/17246
PB.542.1	Vvg_1-10k_transcript/21928
PB.542.2	Vvg_1-10k_transcript/18680,Vvg_1-10k_transcript/17978
PB.542.3	Vvg_1-10k_transcript/37349
PB.543.1	Vvg_1-10k_transcript/5803,Vvg_1-10k_transcript/17201
PB.543.2	Vvg_1-10k_transcript/26981
PB.544.1	Vvg_1-10k_transcript/18046
PB.545.1	Vvg_1-10k_transcript/19735
PB.545.2	Vvg_1-10k_transcript/18730
PB.545.3	Vvg_1-10k_transcript/17252
PB.545.4	Vvg_1-10k_transcript/24960
PB.545.5	Vvg_1-10k_transcript/76039
PB.546.1	Vvg_1-10k_transcript/17684,Vvg_1-10k_transcript/40675
PB.546.2	Vvg_1-10k_transcript/66188
PB.547.1	Vvg_1-10k_transcript/16941
PB.548.1	Vvg_1-10k_transcript/20014
PB.548.2	Vvg_1-10k_transcript/17133
PB.548.3	Vvg_1-10k_transcript/49253
PB.549.1	Vvg_1-10k_transcript/3281
PB.549.2	Vvg_1-10k_transcript/6355
PB.549.3	Vvg_1-10k_transcript/8628,Vvg_1-10k_transcript/17168
PB.549.4	Vvg_1-10k_transcript/36964,Vvg_1-10k_transcript/55086
PB.550.1	Vvg_1-10k_transcript/429
PB.550.2	Vvg_1-10k_transcript/1642
PB.550.3	Vvg_1-10k_transcript/2062,Vvg_1-10k_transcript/6604
PB.550.4	Vvg_1-10k_transcript/13504,Vvg_1-10k_transcript/32364
PB.550.5	Vvg_1-10k_transcript/52799
PB.551.1	Vvg_1-10k_transcript/5215
PB.552.1	Vvg_1-10k_transcript/18731
PB.552.2	Vvg_1-10k_transcript/16595
PB.552.3	Vvg_1-10k_transcript/63965
PB.553.1	Vvg_1-10k_transcript/22403
PB.553.2	Vvg_1-10k_transcript/18991
PB.553.3	Vvg_1-10k_transcript/75840
PB.553.4	Vvg_1-10k_transcript/21809
PB.553.5	Vvg_1-10k_transcript/78117
PB.553.6	Vvg_1-10k_transcript/51110
PB.554.1	Vvg_1-10k_transcript/16607
PB.554.2	Vvg_1-10k_transcript/17851
PB.555.1	Vvg_1-10k_transcript/17221
PB.555.2	Vvg_1-10k_transcript/17760,Vvg_1-10k_transcript/45458
PB.555.3	Vvg_1-10k_transcript/17774
PB.555.4	Vvg_1-10k_transcript/22891
PB.555.5	Vvg_1-10k_transcript/27518
PB.555.6	Vvg_1-10k_transcript/73016
PB.556.1	Vvg_1-10k_transcript/28199
PB.556.2	Vvg_1-10k_transcript/4565,Vvg_1-10k_transcript/17254
PB.557.1	Vvg_1-10k_transcript/7637
PB.558.1	Vvg_1-10k_transcript/17952,Vvg_1-10k_transcript/17323
PB.558.2	Vvg_1-10k_transcript/32708
PB.559.1	Vvg_1-10k_transcript/12147
PB.559.2	Vvg_1-10k_transcript/10220,Vvg_1-10k_transcript/20133,Vvg_1-10k_transcript/31062
PB.559.3	Vvg_1-10k_transcript/12143
PB.559.4	Vvg_1-10k_transcript/19917
PB.559.5	Vvg_1-10k_transcript/42410,Vvg_1-10k_transcript/61880
PB.560.1	Vvg_1-10k_transcript/9152,Vvg_1-10k_transcript/16815
PB.560.2	Vvg_1-10k_transcript/9078
PB.560.3	Vvg_1-10k_transcript/36366
PB.561.1	Vvg_1-10k_transcript/17318
PB.561.2	Vvg_1-10k_transcript/18540
PB.562.1	Vvg_1-10k_transcript/5577
PB.562.2	Vvg_1-10k_transcript/23544
PB.563.1	Vvg_1-10k_transcript/17458
PB.564.1	Vvg_1-10k_transcript/7582
PB.564.2	Vvg_1-10k_transcript/17488,Vvg_1-10k_transcript/35994
PB.564.3	Vvg_1-10k_transcript/52384
PB.565.1	Vvg_1-10k_transcript/135
PB.565.2	Vvg_1-10k_transcript/866
PB.565.3	Vvg_1-10k_transcript/713,Vvg_1-10k_transcript/1729
PB.565.4	Vvg_1-10k_transcript/5134
PB.565.5	Vvg_1-10k_transcript/4617,Vvg_1-10k_transcript/13005
PB.565.6	Vvg_1-10k_transcript/24164
PB.565.7	Vvg_1-10k_transcript/75236
PB.566.1	Vvg_1-10k_transcript/177,Vvg_1-10k_transcript/187
PB.566.2	Vvg_1-10k_transcript/2568,Vvg_1-10k_transcript/9158
PB.566.3	Vvg_1-10k_transcript/17396,Vvg_1-10k_transcript/28030,Vvg_1-10k_transcript/43651
PB.567.1	Vvg_1-10k_transcript/4910,Vvg_1-10k_transcript/17430
PB.568.1	Vvg_1-10k_transcript/19959,Vvg_1-10k_transcript/19539
PB.568.2	Vvg_1-10k_transcript/17532
PB.569.1	Vvg_1-10k_transcript/20299
PB.570.1	Vvg_1-10k_transcript/18478,Vvg_1-10k_transcript/22783
PB.570.2	Vvg_1-10k_transcript/16348,Vvg_1-10k_transcript/29443
PB.570.3	Vvg_1-10k_transcript/16574
PB.571.1	Vvg_1-10k_transcript/13517
PB.571.2	Vvg_1-10k_transcript/18243
PB.571.3	Vvg_1-10k_transcript/17951
PB.571.4	Vvg_1-10k_transcript/14729
PB.572.1	Vvg_1-10k_transcript/40770
PB.572.2	Vvg_1-10k_transcript/17045
PB.573.1	Vvg_1-10k_transcript/8414
PB.573.2	Vvg_1-10k_transcript/80160
PB.574.1	Vvg_1-10k_transcript/7194
PB.575.1	Vvg_1-10k_transcript/28807
PB.575.2	Vvg_1-10k_transcript/17434
PB.575.3	Vvg_1-10k_transcript/67079
PB.576.1	Vvg_1-10k_transcript/11897
PB.576.2	Vvg_1-10k_transcript/9958
PB.577.1	Vvg_1-10k_transcript/28650,Vvg_1-10k_transcript/38769,Vvg_1-10k_transcript/51144,Vvg_1-10k_transcript/59402
PB.577.2	Vvg_1-10k_transcript/71506,Vvg_1-10k_transcript/76403
PB.578.1	Vvg_1-10k_transcript/16867
PB.578.2	Vvg_1-10k_transcript/19634
PB.578.3	Vvg_1-10k_transcript/60110
PB.579.1	Vvg_1-10k_transcript/3232
PB.579.2	Vvg_1-10k_transcript/17457
PB.579.3	Vvg_1-10k_transcript/55140
PB.580.1	Vvg_1-10k_transcript/22021,Vvg_1-10k_transcript/43610
PB.580.2	Vvg_1-10k_transcript/17233
PB.581.1	Vvg_1-10k_transcript/17512
PB.582.1	Vvg_1-10k_transcript/18255
PB.583.1	Vvg_1-10k_transcript/3714,Vvg_1-10k_transcript/8320
PB.583.2	Vvg_1-10k_transcript/14922
PB.583.3	Vvg_1-10k_transcript/17521
PB.584.1	Vvg_1-10k_transcript/40726
PB.585.1	Vvg_1-10k_transcript/5089,Vvg_1-10k_transcript/17585
PB.585.2	Vvg_1-10k_transcript/42553,Vvg_1-10k_transcript/70314
PB.586.1	Vvg_1-10k_transcript/17606,Vvg_1-10k_transcript/19981
PB.587.1	Vvg_1-10k_transcript/11408
PB.587.2	Vvg_1-10k_transcript/2499
PB.587.3	Vvg_1-10k_transcript/265
PB.587.4	Vvg_1-10k_transcript/1276,Vvg_1-10k_transcript/2684
PB.587.5	Vvg_1-10k_transcript/8099,Vvg_1-10k_transcript/17508
PB.588.1	Vvg_1-10k_transcript/16707,Vvg_1-10k_transcript/18389
PB.589.1	Vvg_1-10k_transcript/17522
PB.589.2	Vvg_1-10k_transcript/18379
PB.589.3	Vvg_1-10k_transcript/21597
PB.590.1	Vvg_1-10k_transcript/20016
PB.591.1	Vvg_1-10k_transcript/20324
PB.591.2	Vvg_1-10k_transcript/4020
PB.591.3	Vvg_1-10k_transcript/5230
PB.591.4	Vvg_1-10k_transcript/49918
PB.591.5	Vvg_1-10k_transcript/18232,Vvg_1-10k_transcript/17694
PB.591.6	Vvg_1-10k_transcript/62271,Vvg_1-10k_transcript/74309,Vvg_1-10k_transcript/77572
PB.592.1	Vvg_1-10k_transcript/19781
PB.592.2	Vvg_1-10k_transcript/18072
PB.592.3	Vvg_1-10k_transcript/3629
PB.592.4	Vvg_1-10k_transcript/4141
PB.592.5	Vvg_1-10k_transcript/11109
PB.592.6	Vvg_1-10k_transcript/9592,Vvg_1-10k_transcript/20785
PB.592.7	Vvg_1-10k_transcript/68127
PB.593.1	Vvg_1-10k_transcript/50627
PB.594.1	Vvg_1-10k_transcript/30090
PB.595.1	Vvg_1-10k_transcript/14834,Vvg_1-10k_transcript/42834
PB.596.1	Vvg_1-10k_transcript/53217
PB.597.1	Vvg_1-10k_transcript/18196
PB.597.2	Vvg_1-10k_transcript/66860
PB.598.1	Vvg_1-10k_transcript/44889
PB.599.1	Vvg_1-10k_transcript/17554
PB.599.2	Vvg_1-10k_transcript/5967
PB.600.1	Vvg_1-10k_transcript/17653
PB.601.1	Vvg_1-10k_transcript/19779
PB.601.2	Vvg_1-10k_transcript/26291
PB.601.3	Vvg_1-10k_transcript/23822
PB.601.4	Vvg_1-10k_transcript/62440
PB.602.1	Vvg_1-10k_transcript/1081,Vvg_1-10k_transcript/2806
PB.602.2	Vvg_1-10k_transcript/9246,Vvg_1-10k_transcript/16894
PB.602.3	Vvg_1-10k_transcript/42104,Vvg_1-10k_transcript/53277
PB.603.1	Vvg_1-10k_transcript/19411
PB.603.2	Vvg_1-10k_transcript/17794
PB.604.1	Vvg_1-10k_transcript/18011
PB.605.1	Vvg_1-10k_transcript/2156
PB.605.2	Vvg_1-10k_transcript/2563
PB.606.1	Vvg_1-10k_transcript/23140
PB.606.2	Vvg_1-10k_transcript/1915
PB.606.3	Vvg_1-10k_transcript/13601
PB.607.1	Vvg_1-10k_transcript/2513
PB.607.2	Vvg_1-10k_transcript/23584
PB.608.1	Vvg_1-10k_transcript/19850
PB.609.1	Vvg_1-10k_transcript/17043
PB.610.1	Vvg_1-10k_transcript/18152,Vvg_1-10k_transcript/19428
PB.611.1	Vvg_1-10k_transcript/21669
PB.611.2	Vvg_1-10k_transcript/19596
PB.611.3	Vvg_1-10k_transcript/79241
PB.612.1	Vvg_1-10k_transcript/17166
PB.613.1	Vvg_1-10k_transcript/17469,Vvg_1-10k_transcript/21439
PB.614.1	Vvg_1-10k_transcript/20959
PB.614.2	Vvg_1-10k_transcript/18095
PB.615.1	Vvg_1-10k_transcript/17007,Vvg_1-10k_transcript/30454,Vvg_1-10k_transcript/44067
PB.615.2	Vvg_1-10k_transcript/18865
PB.615.3	Vvg_1-10k_transcript/9440
PB.615.4	Vvg_1-10k_transcript/5755
PB.616.1	Vvg_1-10k_transcript/17700,Vvg_1-10k_transcript/27507,Vvg_1-10k_transcript/40355
PB.616.2	Vvg_1-10k_transcript/53582,Vvg_1-10k_transcript/65398,Vvg_1-10k_transcript/73760,Vvg_1-10k_transcript/78451
PB.616.3	Vvg_1-10k_transcript/80266
PB.616.4	Vvg_1-10k_transcript/79770,Vvg_1-10k_transcript/80950
PB.617.1	Vvg_1-10k_transcript/23962
PB.618.1	Vvg_1-10k_transcript/18226
PB.619.1	Vvg_1-10k_transcript/17964,Vvg_1-10k_transcript/18088
PB.619.2	Vvg_1-10k_transcript/49701
PB.619.3	Vvg_1-10k_transcript/50120
PB.620.1	Vvg_1-10k_transcript/8523,Vvg_1-10k_transcript/17827
PB.621.1	Vvg_1-10k_transcript/5216,Vvg_1-10k_transcript/17883
PB.622.1	Vvg_1-10k_transcript/17834,Vvg_1-10k_transcript/28615
PB.623.1	Vvg_1-10k_transcript/9825,Vvg_1-10k_transcript/22571
PB.623.2	Vvg_1-10k_transcript/16659
PB.624.1	Vvg_1-10k_transcript/19807,Vvg_1-10k_transcript/31015
PB.624.2	Vvg_1-10k_transcript/17523
PB.625.1	Vvg_1-10k_transcript/1848
PB.625.2	Vvg_1-10k_transcript/6602,Vvg_1-10k_transcript/17941
PB.626.1	Vvg_1-10k_transcript/16836
PB.626.2	Vvg_1-10k_transcript/2388
PB.627.1	Vvg_1-10k_transcript/17422,Vvg_1-10k_transcript/18087
PB.628.1	Vvg_1-10k_transcript/21003,Vvg_1-10k_transcript/29814
PB.629.1	Vvg_1-10k_transcript/6799,Vvg_1-10k_transcript/17934
PB.630.1	Vvg_1-10k_transcript/16788
PB.630.2	Vvg_1-10k_transcript/16131
PB.631.1	Vvg_1-10k_transcript/16260,Vvg_1-10k_transcript/17711
PB.631.2	Vvg_1-10k_transcript/52369,Vvg_1-10k_transcript/60333
PB.631.3	Vvg_1-10k_transcript/79171
PB.632.1	Vvg_1-10k_transcript/2100
PB.632.2	Vvg_1-10k_transcript/1905
PB.632.3	Vvg_1-10k_transcript/8074,Vvg_1-10k_transcript/17726
PB.633.1	Vvg_1-10k_transcript/20279
PB.633.2	Vvg_1-10k_transcript/17947
PB.633.3	Vvg_1-10k_transcript/25396
PB.634.1	Vvg_1-10k_transcript/19533
PB.634.2	Vvg_1-10k_transcript/20496
PB.634.3	Vvg_1-10k_transcript/36435
PB.634.4	Vvg_1-10k_transcript/15955
PB.635.1	Vvg_1-10k_transcript/17126
PB.635.2	Vvg_1-10k_transcript/17748,Vvg_1-10k_transcript/28966
PB.636.1	Vvg_1-10k_transcript/1932
PB.636.2	Vvg_1-10k_transcript/17771,Vvg_1-10k_transcript/36368
PB.637.1	Vvg_1-10k_transcript/22505
PB.637.2	Vvg_1-10k_transcript/23305
PB.637.3	Vvg_1-10k_transcript/18288
PB.637.4	Vvg_1-10k_transcript/18416,Vvg_1-10k_transcript/29403,Vvg_1-10k_transcript/44263
PB.637.5	Vvg_1-10k_transcript/25447
PB.637.6	Vvg_1-10k_transcript/72761
PB.637.7	Vvg_1-10k_transcript/78185,Vvg_1-10k_transcript/80461
PB.638.1	Vvg_1-10k_transcript/18032
PB.638.2	Vvg_1-10k_transcript/23151
PB.638.3	Vvg_1-10k_transcript/29866
PB.638.4	Vvg_1-10k_transcript/55872,Vvg_1-10k_transcript/60354
PB.639.1	Vvg_1-10k_transcript/19274
PB.639.2	Vvg_1-10k_transcript/35165
PB.639.3	Vvg_1-10k_transcript/18159
PB.640.1	Vvg_1-10k_transcript/20277
PB.641.1	Vvg_1-10k_transcript/16418,Vvg_1-10k_transcript/30634
PB.642.1	Vvg_1-10k_transcript/15701
PB.642.2	Vvg_1-10k_transcript/22059
PB.642.3	Vvg_1-10k_transcript/15848,Vvg_1-10k_transcript/21155,Vvg_1-10k_transcript/31703
PB.642.4	Vvg_1-10k_transcript/51122,Vvg_1-10k_transcript/59634
PB.643.1	Vvg_1-10k_transcript/17877,Vvg_1-10k_transcript/18313
PB.644.1	Vvg_1-10k_transcript/18879
PB.644.2	Vvg_1-10k_transcript/62624
PB.645.1	Vvg_1-10k_transcript/16881
PB.645.2	Vvg_1-10k_transcript/19888
PB.646.1	Vvg_1-10k_transcript/2007
PB.646.2	Vvg_1-10k_transcript/2099,Vvg_1-10k_transcript/6087
PB.646.3	Vvg_1-10k_transcript/2641
PB.646.4	Vvg_1-10k_transcript/16375,Vvg_1-10k_transcript/29862
PB.646.5	Vvg_1-10k_transcript/47011
PB.647.1	Vvg_1-10k_transcript/18198,Vvg_1-10k_transcript/20087
PB.647.2	Vvg_1-10k_transcript/51410
PB.648.1	Vvg_1-10k_transcript/20702
PB.648.2	Vvg_1-10k_transcript/49126
PB.649.1	Vvg_1-10k_transcript/24583
PB.650.1	Vvg_1-10k_transcript/21224
PB.651.1	Vvg_1-10k_transcript/18240
PB.651.2	Vvg_1-10k_transcript/34014
PB.652.1	Vvg_1-10k_transcript/21461
PB.652.2	Vvg_1-10k_transcript/21829
PB.652.3	Vvg_1-10k_transcript/25813
PB.652.4	Vvg_1-10k_transcript/26393
PB.653.1	Vvg_1-10k_transcript/20923
PB.653.2	Vvg_1-10k_transcript/21187
PB.653.3	Vvg_1-10k_transcript/25840
PB.654.1	Vvg_1-10k_transcript/18118
PB.654.2	Vvg_1-10k_transcript/18957
PB.655.1	Vvg_1-10k_transcript/18210,Vvg_1-10k_transcript/19500
PB.656.1	Vvg_1-10k_transcript/3368
PB.656.2	Vvg_1-10k_transcript/18224
PB.657.1	Vvg_1-10k_transcript/18476
PB.657.2	Vvg_1-10k_transcript/17304
PB.658.1	Vvg_1-10k_transcript/18253,Vvg_1-10k_transcript/35977
PB.659.1	Vvg_1-10k_transcript/18391
PB.659.2	Vvg_1-10k_transcript/18782
PB.659.3	Vvg_1-10k_transcript/21477
PB.659.4	Vvg_1-10k_transcript/18018
PB.660.1	Vvg_1-10k_transcript/18828
PB.661.1	Vvg_1-10k_transcript/18282
PB.661.2	Vvg_1-10k_transcript/24216
PB.661.3	Vvg_1-10k_transcript/24132
PB.662.1	Vvg_1-10k_transcript/19683,Vvg_1-10k_transcript/17511
PB.663.1	Vvg_1-10k_transcript/2175
PB.663.2	Vvg_1-10k_transcript/54202
PB.663.3	Vvg_1-10k_transcript/524
PB.663.4	Vvg_1-10k_transcript/6803
PB.663.5	Vvg_1-10k_transcript/16195
PB.663.6	Vvg_1-10k_transcript/4757
PB.663.7	Vvg_1-10k_transcript/37464
PB.663.8	Vvg_1-10k_transcript/42403,Vvg_1-10k_transcript/63269
PB.663.9	Vvg_1-10k_transcript/80167
PB.664.1	Vvg_1-10k_transcript/9897
PB.665.1	Vvg_1-10k_transcript/2124
PB.665.2	Vvg_1-10k_transcript/596,Vvg_1-10k_transcript/2048
PB.665.3	Vvg_1-10k_transcript/518
PB.665.4	Vvg_1-10k_transcript/14064
PB.665.5	Vvg_1-10k_transcript/15677,Vvg_1-10k_transcript/32159
PB.666.1	Vvg_1-10k_transcript/345
PB.666.2	Vvg_1-10k_transcript/16702
PB.666.3	Vvg_1-10k_transcript/6433
PB.666.4	Vvg_1-10k_transcript/9236
PB.666.5	Vvg_1-10k_transcript/41693
PB.667.1	Vvg_1-10k_transcript/18066,Vvg_1-10k_transcript/31607
PB.667.2	Vvg_1-10k_transcript/46264,Vvg_1-10k_transcript/58884,Vvg_1-10k_transcript/72560
PB.668.1	Vvg_1-10k_transcript/19671
PB.669.1	Vvg_1-10k_transcript/18271
PB.669.2	Vvg_1-10k_transcript/20434
PB.669.3	Vvg_1-10k_transcript/29632
PB.670.1	Vvg_1-10k_transcript/16493
PB.670.2	Vvg_1-10k_transcript/19508
PB.671.1	Vvg_1-10k_transcript/2343
PB.671.2	Vvg_1-10k_transcript/16805
PB.672.1	Vvg_1-10k_transcript/9953
PB.672.2	Vvg_1-10k_transcript/17623
PB.673.1	Vvg_1-10k_transcript/19832
PB.673.2	Vvg_1-10k_transcript/18266
PB.674.1	Vvg_1-10k_transcript/23132
PB.674.2	Vvg_1-10k_transcript/53770
PB.675.1	Vvg_1-10k_transcript/18323
PB.675.2	Vvg_1-10k_transcript/19146
PB.676.1	Vvg_1-10k_transcript/6123
PB.677.1	Vvg_1-10k_transcript/18349
PB.678.1	Vvg_1-10k_transcript/16826
PB.678.2	Vvg_1-10k_transcript/26967
PB.679.1	Vvg_1-10k_transcript/19723
PB.680.1	Vvg_1-10k_transcript/2187
PB.680.2	Vvg_1-10k_transcript/15462
PB.680.3	Vvg_1-10k_transcript/4262
PB.681.1	Vvg_1-10k_transcript/21759
PB.682.1	Vvg_1-10k_transcript/18618
PB.683.1	Vvg_1-10k_transcript/22258
PB.683.2	Vvg_1-10k_transcript/70125
PB.684.1	Vvg_1-10k_transcript/18368
PB.684.2	Vvg_1-10k_transcript/19846,Vvg_1-10k_transcript/47184
PB.684.3	Vvg_1-10k_transcript/23672
PB.684.4	Vvg_1-10k_transcript/24974
PB.684.5	Vvg_1-10k_transcript/32899
PB.684.6	Vvg_1-10k_transcript/63113,Vvg_1-10k_transcript/71859,Vvg_1-10k_transcript/76684
PB.685.1	Vvg_1-10k_transcript/23648
PB.686.1	Vvg_1-10k_transcript/21147,Vvg_1-10k_transcript/49415
PB.687.1	Vvg_1-10k_transcript/19330
PB.688.1	Vvg_1-10k_transcript/23997
PB.688.2	Vvg_1-10k_transcript/18397
PB.689.1	Vvg_1-10k_transcript/18380,Vvg_1-10k_transcript/19866,Vvg_1-10k_transcript/35591
PB.689.2	Vvg_1-10k_transcript/55158
PB.689.3	Vvg_1-10k_transcript/69966
PB.690.1	Vvg_1-10k_transcript/24358
PB.691.1	Vvg_1-10k_transcript/18350,Vvg_1-10k_transcript/28258,Vvg_1-10k_transcript/43040
PB.692.1	Vvg_1-10k_transcript/7652,Vvg_1-10k_transcript/18398
PB.693.1	Vvg_1-10k_transcript/18412
PB.693.2	Vvg_1-10k_transcript/2205
PB.694.1	Vvg_1-10k_transcript/18851,Vvg_1-10k_transcript/18413,Vvg_1-10k_transcript/18595,Vvg_1-10k_transcript/19584,Vvg_1-10k_transcript/32756
PB.694.2	Vvg_1-10k_transcript/63001
PB.695.1	Vvg_1-10k_transcript/9630,Vvg_1-10k_transcript/18347
PB.695.2	Vvg_1-10k_transcript/22922
PB.695.3	Vvg_1-10k_transcript/2167
PB.695.4	Vvg_1-10k_transcript/30987
PB.696.1	Vvg_1-10k_transcript/18692
PB.696.2	Vvg_1-10k_transcript/19547
PB.697.1	Vvg_1-10k_transcript/18477
PB.698.1	Vvg_1-10k_transcript/23432
PB.699.1	Vvg_1-10k_transcript/2528
PB.700.1	Vvg_1-10k_transcript/2182,Vvg_1-10k_transcript/2660,Vvg_1-10k_transcript/2717,Vvg_1-10k_transcript/7460
PB.700.2	Vvg_1-10k_transcript/12984
PB.700.3	Vvg_1-10k_transcript/16658
PB.701.1	Vvg_1-10k_transcript/1862
PB.701.2	Vvg_1-10k_transcript/34219
PB.702.1	Vvg_1-10k_transcript/3435
PB.702.2	Vvg_1-10k_transcript/2941
PB.702.3	Vvg_1-10k_transcript/9035
PB.702.4	Vvg_1-10k_transcript/18809
PB.702.5	Vvg_1-10k_transcript/31434
PB.703.1	Vvg_1-10k_transcript/2453,Vvg_1-10k_transcript/6813
PB.703.2	Vvg_1-10k_transcript/57206
PB.703.3	Vvg_1-10k_transcript/18482,Vvg_1-10k_transcript/29976,Vvg_1-10k_transcript/41428
PB.704.1	Vvg_1-10k_transcript/19786
PB.705.1	Vvg_1-10k_transcript/18491
PB.706.1	Vvg_1-10k_transcript/40601,Vvg_1-10k_transcript/53548
PB.707.1	Vvg_1-10k_transcript/169
PB.707.2	Vvg_1-10k_transcript/52175
PB.707.3	Vvg_1-10k_transcript/879
PB.707.4	Vvg_1-10k_transcript/5071
PB.708.1	Vvg_1-10k_transcript/18507
PB.709.1	Vvg_1-10k_transcript/152
PB.709.2	Vvg_1-10k_transcript/21161
PB.709.3	Vvg_1-10k_transcript/2116
PB.710.1	Vvg_1-10k_transcript/547
PB.711.1	Vvg_1-10k_transcript/9998,Vvg_1-10k_transcript/29466
PB.711.2	Vvg_1-10k_transcript/62554
PB.712.1	Vvg_1-10k_transcript/18502,Vvg_1-10k_transcript/19184
PB.713.1	Vvg_1-10k_transcript/18516
PB.713.2	Vvg_1-10k_transcript/18559
PB.713.3	Vvg_1-10k_transcript/44065
PB.713.4	Vvg_1-10k_transcript/74446,Vvg_1-10k_transcript/77179,Vvg_1-10k_transcript/80916
PB.714.1	Vvg_1-10k_transcript/51754
PB.714.2	Vvg_1-10k_transcript/62036
PB.715.1	Vvg_1-10k_transcript/6,Vvg_1-10k_transcript/21
PB.715.2	Vvg_1-10k_transcript/2600
PB.715.3	Vvg_1-10k_transcript/8670,Vvg_1-10k_transcript/18521
PB.716.1	Vvg_1-10k_transcript/55128,Vvg_1-10k_transcript/55151
PB.717.1	Vvg_1-10k_transcript/17251,Vvg_1-10k_transcript/16126,Vvg_1-10k_transcript/27586
PB.718.1	Vvg_1-10k_transcript/21451
PB.718.2	Vvg_1-10k_transcript/18649
PB.719.1	Vvg_1-10k_transcript/17008,Vvg_1-10k_transcript/31145
PB.719.2	Vvg_1-10k_transcript/19201
PB.719.3	Vvg_1-10k_transcript/18826
PB.720.1	Vvg_1-10k_transcript/2172,Vvg_1-10k_transcript/2498
PB.721.1	Vvg_1-10k_transcript/18688,Vvg_1-10k_transcript/17550
PB.722.1	Vvg_1-10k_transcript/9599,Vvg_1-10k_transcript/19558
PB.722.2	Vvg_1-10k_transcript/18148
PB.722.3	Vvg_1-10k_transcript/46433
PB.722.4	Vvg_1-10k_transcript/10652
PB.722.5	Vvg_1-10k_transcript/30947
PB.722.6	Vvg_1-10k_transcript/49037
PB.722.7	Vvg_1-10k_transcript/38520,Vvg_1-10k_transcript/50259
PB.723.1	Vvg_1-10k_transcript/9759,Vvg_1-10k_transcript/18311,Vvg_1-10k_transcript/31938
PB.723.2	Vvg_1-10k_transcript/51258,Vvg_1-10k_transcript/59941
PB.724.1	Vvg_1-10k_transcript/18708
PB.725.1	Vvg_1-10k_transcript/27113
PB.726.1	Vvg_1-10k_transcript/7023
PB.727.1	Vvg_1-10k_transcript/1365,Vvg_1-10k_transcript/3175
PB.727.2	Vvg_1-10k_transcript/7729,Vvg_1-10k_transcript/13931
PB.727.3	Vvg_1-10k_transcript/8307
PB.727.4	Vvg_1-10k_transcript/28532,Vvg_1-10k_transcript/43912,Vvg_1-10k_transcript/54920,Vvg_1-10k_transcript/62365
PB.727.5	Vvg_1-10k_transcript/69791,Vvg_1-10k_transcript/75012,Vvg_1-10k_transcript/76839
PB.728.1	Vvg_1-10k_transcript/71494
PB.728.2	Vvg_1-10k_transcript/79109,Vvg_1-10k_transcript/80353,Vvg_1-10k_transcript/81079
PB.729.1	Vvg_1-10k_transcript/19902
PB.730.1	Vvg_1-10k_transcript/2128
PB.730.2	Vvg_1-10k_transcript/6073
PB.730.3	Vvg_1-10k_transcript/17609,Vvg_1-10k_transcript/42330
PB.730.4	Vvg_1-10k_transcript/59817,Vvg_1-10k_transcript/67365,Vvg_1-10k_transcript/71819,Vvg_1-10k_transcript/74737,Vvg_1-10k_transcript/76758
PB.730.5	Vvg_1-10k_transcript/71419,Vvg_1-10k_transcript/76905,Vvg_1-10k_transcript/78680,Vvg_1-10k_transcript/80264
PB.730.6	Vvg_1-10k_transcript/60068,Vvg_1-10k_transcript/66279,Vvg_1-10k_transcript/70293,Vvg_1-10k_transcript/75219,Vvg_1-10k_transcript/77007,Vvg_1-10k_transcript/78449,Vvg_1-10k_transcript/78339,Vvg_1-10k_transcript/79595,Vvg_1-10k_transcript/79531
PB.730.7	Vvg_1-10k_transcript/79758,Vvg_1-10k_transcript/80909
PB.730.8	Vvg_1-10k_transcript/81060
PB.731.1	Vvg_1-10k_transcript/79346
PB.731.2	Vvg_1-10k_transcript/81222
PB.731.3	Vvg_1-10k_transcript/29832
PB.731.4	Vvg_1-10k_transcript/46366
PB.731.5	Vvg_1-10k_transcript/37764,Vvg_1-10k_transcript/14928
PB.731.6	Vvg_1-10k_transcript/78877,Vvg_1-10k_transcript/80300,Vvg_1-10k_transcript/60718,Vvg_1-10k_transcript/68938,Vvg_1-10k_transcript/75335,Vvg_1-10k_transcript/77542
PB.731.7	Vvg_1-10k_transcript/72130,Vvg_1-10k_transcript/74946,Vvg_1-10k_transcript/78766,Vvg_1-10k_transcript/80005,Vvg_1-10k_transcript/81066,Vvg_1-10k_transcript/78287,Vvg_1-10k_transcript/79727,Vvg_1-10k_transcript/80647
PB.731.8	Vvg_1-10k_transcript/78160
PB.731.9	Vvg_1-10k_transcript/51756,Vvg_1-10k_transcript/61420,Vvg_1-10k_transcript/65895
PB.731.10	Vvg_1-10k_transcript/79931
PB.731.11	Vvg_1-10k_transcript/72524
PB.731.12	Vvg_1-10k_transcript/74213,Vvg_1-10k_transcript/80360,Vvg_1-10k_transcript/80614
PB.732.1	Vvg_1-10k_transcript/76053
PB.733.1	Vvg_1-10k_transcript/1213
PB.733.2	Vvg_1-10k_transcript/36295
PB.734.1	Vvg_1-10k_transcript/73872
PB.735.1	Vvg_1-10k_transcript/62435
PB.735.2	Vvg_1-10k_transcript/67188,Vvg_1-10k_transcript/71287
PB.735.3	Vvg_1-10k_transcript/72807,Vvg_1-10k_transcript/76911
PB.735.4	Vvg_1-10k_transcript/7483
PB.735.5	Vvg_1-10k_transcript/75921
PB.735.6	Vvg_1-10k_transcript/79437,Vvg_1-10k_transcript/80034
PB.736.1	Vvg_1-10k_transcript/1503
PB.736.2	Vvg_1-10k_transcript/19670
PB.736.3	Vvg_1-10k_transcript/7067,Vvg_1-10k_transcript/12184,Vvg_1-10k_transcript/16054
PB.736.4	Vvg_1-10k_transcript/38827,Vvg_1-10k_transcript/43160,Vvg_1-10k_transcript/48656,Vvg_1-10k_transcript/61948,Vvg_1-10k_transcript/68778
PB.736.5	Vvg_1-10k_transcript/43053
PB.736.6	Vvg_1-10k_transcript/48706,Vvg_1-10k_transcript/67496
PB.736.7	Vvg_1-10k_transcript/60610
PB.736.15	Vvg_1-10k_transcript/59576,Vvg_1-10k_transcript/69144,Vvg_1-10k_transcript/77621
PB.736.9	Vvg_1-10k_transcript/23353,Vvg_1-10k_transcript/46941,Vvg_1-10k_transcript/46869,Vvg_1-10k_transcript/56172
PB.736.10	Vvg_1-10k_transcript/57047
PB.736.11	Vvg_1-10k_transcript/24361,Vvg_1-10k_transcript/34881,Vvg_1-10k_transcript/37066,Vvg_1-10k_transcript/48291
PB.736.12	Vvg_1-10k_transcript/54683,Vvg_1-10k_transcript/65125,Vvg_1-10k_transcript/70952,Vvg_1-10k_transcript/75746
PB.736.13	Vvg_1-10k_transcript/77403,Vvg_1-10k_transcript/79610
PB.736.14	Vvg_1-10k_transcript/72210
PB.736.16	Vvg_1-10k_transcript/74527,Vvg_1-10k_transcript/76137,Vvg_1-10k_transcript/77512,Vvg_1-10k_transcript/79028,Vvg_1-10k_transcript/80361,Vvg_1-10k_transcript/80409,Vvg_1-10k_transcript/81042
PB.736.17	Vvg_1-10k_transcript/79323,Vvg_1-10k_transcript/80534
PB.736.18	Vvg_1-10k_transcript/66089,Vvg_1-10k_transcript/73527,Vvg_1-10k_transcript/78182,Vvg_1-10k_transcript/80253,Vvg_1-10k_transcript/81099
PB.736.19	Vvg_1-10k_transcript/59664,Vvg_1-10k_transcript/66049,Vvg_1-10k_transcript/73416,Vvg_1-10k_transcript/76050,Vvg_1-10k_transcript/77716,Vvg_1-10k_transcript/79005,Vvg_1-10k_transcript/79517
PB.736.20	Vvg_1-10k_transcript/81128
PB.736.21	Vvg_1-10k_transcript/81026
PB.736.22	Vvg_1-10k_transcript/80307,Vvg_1-10k_transcript/80719
PB.737.1	Vvg_1-10k_transcript/35866
PB.737.2	Vvg_1-10k_transcript/45059
PB.737.3	Vvg_1-10k_transcript/55527
PB.737.4	Vvg_1-10k_transcript/67063
PB.737.5	Vvg_1-10k_transcript/67849
PB.737.6	Vvg_1-10k_transcript/77373
PB.738.1	Vvg_1-10k_transcript/42890
PB.739.1	Vvg_1-10k_transcript/8996
PB.740.1	Vvg_1-10k_transcript/55866,Vvg_1-10k_transcript/67983
PB.740.2	Vvg_1-10k_transcript/75076
PB.740.3	Vvg_1-10k_transcript/80799
PB.741.1	Vvg_1-10k_transcript/74102
PB.742.1	Vvg_1-10k_transcript/43736
PB.742.2	Vvg_1-10k_transcript/63772
PB.742.3	Vvg_1-10k_transcript/69737
PB.743.1	Vvg_1-10k_transcript/19849
PB.743.2	Vvg_1-10k_transcript/20476
PB.744.1	Vvg_1-10k_transcript/17340
PB.745.1	Vvg_1-10k_transcript/20109
PB.745.2	Vvg_1-10k_transcript/22138
PB.746.1	Vvg_1-10k_transcript/18686
PB.746.2	Vvg_1-10k_transcript/24720
PB.747.1	Vvg_1-10k_transcript/20663
PB.748.1	Vvg_1-10k_transcript/2140
PB.748.2	Vvg_1-10k_transcript/18881
PB.748.3	Vvg_1-10k_transcript/76206
PB.749.1	Vvg_1-10k_transcript/1963
PB.749.2	Vvg_1-10k_transcript/37936
PB.749.3	Vvg_1-10k_transcript/2655
PB.749.4	Vvg_1-10k_transcript/51382
PB.749.5	Vvg_1-10k_transcript/16455
PB.749.6	Vvg_1-10k_transcript/59303
PB.750.1	Vvg_1-10k_transcript/18453,Vvg_1-10k_transcript/19010
PB.751.1	Vvg_1-10k_transcript/16793
PB.752.1	Vvg_1-10k_transcript/24502
PB.753.1	Vvg_1-10k_transcript/18341
PB.754.1	Vvg_1-10k_transcript/18561
PB.754.2	Vvg_1-10k_transcript/21587
PB.755.1	Vvg_1-10k_transcript/18245,Vvg_1-10k_transcript/20009
PB.756.1	Vvg_1-10k_transcript/18922
PB.756.2	Vvg_1-10k_transcript/21184
PB.757.1	Vvg_1-10k_transcript/18672,Vvg_1-10k_transcript/18430
PB.758.1	Vvg_1-10k_transcript/5822
PB.758.2	Vvg_1-10k_transcript/19009
PB.759.1	Vvg_1-10k_transcript/22759
PB.759.2	Vvg_1-10k_transcript/67323
PB.759.3	Vvg_1-10k_transcript/18468,Vvg_1-10k_transcript/35512
PB.759.4	Vvg_1-10k_transcript/29570
PB.760.1	Vvg_1-10k_transcript/19472
PB.761.1	Vvg_1-10k_transcript/18776
PB.762.1	Vvg_1-10k_transcript/2148
PB.762.2	Vvg_1-10k_transcript/2468
PB.762.3	Vvg_1-10k_transcript/3247
PB.762.4	Vvg_1-10k_transcript/32659
PB.762.5	Vvg_1-10k_transcript/14074,Vvg_1-10k_transcript/28683
PB.762.6	Vvg_1-10k_transcript/59911
PB.763.1	Vvg_1-10k_transcript/2696
PB.764.1	Vvg_1-10k_transcript/21316
PB.764.2	Vvg_1-10k_transcript/80935
PB.765.1	Vvg_1-10k_transcript/36689
PB.766.1	Vvg_1-10k_transcript/18932
PB.767.1	Vvg_1-10k_transcript/18211,Vvg_1-10k_transcript/21752,Vvg_1-10k_transcript/27418,Vvg_1-10k_transcript/45206
PB.767.2	Vvg_1-10k_transcript/30135,Vvg_1-10k_transcript/48845
PB.767.3	Vvg_1-10k_transcript/57136,Vvg_1-10k_transcript/71813,Vvg_1-10k_transcript/75218
PB.768.1	Vvg_1-10k_transcript/2496
PB.768.2	Vvg_1-10k_transcript/18765
PB.769.1	Vvg_1-10k_transcript/2278
PB.769.2	Vvg_1-10k_transcript/18971
PB.770.1	Vvg_1-10k_transcript/19693
PB.771.1	Vvg_1-10k_transcript/18669,Vvg_1-10k_transcript/33721,Vvg_1-10k_transcript/49238
PB.771.2	Vvg_1-10k_transcript/42519
PB.771.3	Vvg_1-10k_transcript/63174
PB.772.1	Vvg_1-10k_transcript/21653
PB.773.1	Vvg_1-10k_transcript/17592
PB.774.1	Vvg_1-10k_transcript/9138,Vvg_1-10k_transcript/18997
PB.775.1	Vvg_1-10k_transcript/19482
PB.775.2	Vvg_1-10k_transcript/6213
PB.775.3	Vvg_1-10k_transcript/41906
PB.776.1	Vvg_1-10k_transcript/19196
PB.776.2	Vvg_1-10k_transcript/22324
PB.776.3	Vvg_1-10k_transcript/67203
PB.777.1	Vvg_1-10k_transcript/19836,Vvg_1-10k_transcript/42356
PB.778.1	Vvg_1-10k_transcript/16831,Vvg_1-10k_transcript/39972
PB.778.2	Vvg_1-10k_transcript/55899
PB.779.1	Vvg_1-10k_transcript/20432,Vvg_1-10k_transcript/21483
PB.780.1	Vvg_1-10k_transcript/21550
PB.781.1	Vvg_1-10k_transcript/1087
PB.781.2	Vvg_1-10k_transcript/1124
PB.782.1	Vvg_1-10k_transcript/19371,Vvg_1-10k_transcript/25642
PB.783.1	Vvg_1-10k_transcript/1907
PB.783.2	Vvg_1-10k_transcript/1853
PB.783.3	Vvg_1-10k_transcript/11371
PB.784.1	Vvg_1-10k_transcript/2353
PB.785.1	Vvg_1-10k_transcript/19911,Vvg_1-10k_transcript/19031
PB.786.1	Vvg_1-10k_transcript/19183,Vvg_1-10k_transcript/19861,Vvg_1-10k_transcript/23764,Vvg_1-10k_transcript/41543
PB.786.2	Vvg_1-10k_transcript/24212
PB.786.3	Vvg_1-10k_transcript/54387
PB.787.1	Vvg_1-10k_transcript/22267
PB.787.2	Vvg_1-10k_transcript/76409
PB.788.1	Vvg_1-10k_transcript/2084
PB.788.2	Vvg_1-10k_transcript/30535
PB.788.3	Vvg_1-10k_transcript/18885
PB.789.1	Vvg_1-10k_transcript/3604
PB.789.2	Vvg_1-10k_transcript/5023,Vvg_1-10k_transcript/9379,Vvg_1-10k_transcript/19021
PB.789.3	Vvg_1-10k_transcript/20288
PB.789.4	Vvg_1-10k_transcript/35256
PB.790.1	Vvg_1-10k_transcript/19121
PB.790.2	Vvg_1-10k_transcript/23084
PB.791.1	Vvg_1-10k_transcript/20349
PB.792.1	Vvg_1-10k_transcript/19737
PB.793.1	Vvg_1-10k_transcript/19159
PB.793.2	Vvg_1-10k_transcript/21937
PB.793.3	Vvg_1-10k_transcript/55788
PB.794.1	Vvg_1-10k_transcript/19516
PB.794.2	Vvg_1-10k_transcript/27403
PB.794.3	Vvg_1-10k_transcript/75289
PB.795.1	Vvg_1-10k_transcript/18382,Vvg_1-10k_transcript/18534,Vvg_1-10k_transcript/30076
PB.795.2	Vvg_1-10k_transcript/29942
PB.796.1	Vvg_1-10k_transcript/21135
PB.797.1	Vvg_1-10k_transcript/19006,Vvg_1-10k_transcript/21896
PB.798.1	Vvg_1-10k_transcript/448
PB.798.2	Vvg_1-10k_transcript/563
PB.798.3	Vvg_1-10k_transcript/487
PB.798.4	Vvg_1-10k_transcript/2223,Vvg_1-10k_transcript/2464,Vvg_1-10k_transcript/7645
PB.798.5	Vvg_1-10k_transcript/20716
PB.798.6	Vvg_1-10k_transcript/57848
PB.799.1	Vvg_1-10k_transcript/19225
PB.799.2	Vvg_1-10k_transcript/19107,Vvg_1-10k_transcript/32200
PB.799.3	Vvg_1-10k_transcript/35380
PB.799.4	Vvg_1-10k_transcript/26422
PB.800.1	Vvg_1-10k_transcript/17810,Vvg_1-10k_transcript/20979,Vvg_1-10k_transcript/32382,Vvg_1-10k_transcript/45681
PB.801.1	Vvg_1-10k_transcript/19232
PB.801.2	Vvg_1-10k_transcript/26910
[truncated: 10,506 more rows]

## Sheet: Vv Retained intron
Table S4 Summary of the candidate alternative splice (AS) events.
Seqname	Gene ID	Event ID	Alternative transcripts	Total transcripts
570_0|path0	PB.3172	PB.3172;RI:570_0|path0:292:680-745:3014:+	PB.3172.2	PB.3172.2,PB.3172.3
2384_0|path1	PB.2113	PB.2113;RI:2384_0|path1:1:1113-1198:1216:+	PB.2113.1	PB.2113.2,PB.2113.1
114_0|path0	PB.218	PB.218;RI:114_0|path0:2401:2917-6081:6601:+	PB.218.3	PB.218.5,PB.218.3
1724_0|path0	PB.1101	PB.1101;RI:1724_0|path0:1:1077-1123:1939:+	PB.1101.1	PB.1101.2,PB.1101.1
2307_0|path0	PB.2000	PB.2000;RI:2307_0|path0:1:79-209:1336:+	PB.2000.1	PB.2000.2,PB.2000.1
1131_0|path7	PB.206	PB.206;RI:1131_0|path7:5:1562-1669:1897:+	PB.206.4	PB.206.5,PB.206.4,PB.206.6,PB.206.3
1131_0|path7	PB.206	PB.206;RI:1131_0|path7:5:1496-1669:1897:+	PB.206.4	PB.206.7,PB.206.4
1131_0|path7	PB.206	PB.206;RI:1131_0|path7:1981:2145-2271:2827:+	PB.206.3	PB.206.4,PB.206.3
1131_0|path7	PB.206	PB.206;RI:1131_0|path7:1981:2145-2224:2827:+	PB.206.3	PB.206.5,PB.206.3
2330_0|path0	PB.2032	PB.2032;RI:2330_0|path0:1:255-341:1294:+	PB.2032.1	PB.2032.1,PB.2032.2
5_0|path4	PB.3073	PB.3073;RI:5_0|path4:2427:2834-2963:5247:+	PB.3073.2	PB.3073.2,PB.3073.4
217_0|path6	PB.1778	PB.1778;RI:217_0|path6:299:419-567:885:+	PB.1778.3	PB.1778.3,PB.1778.4
1762_0|path0	PB.1156	PB.1156;RI:1762_0|path0:1454:1728-1867:3028:+	PB.1156.2	PB.1156.3,PB.1156.2
260_0|path0	PB.2471	PB.2471;RI:260_0|path0:7:755-1841:2757:+	PB.2471.5	PB.2471.3,PB.2471.5
260_0|path0	PB.2471	PB.2471;RI:260_0|path0:1841:2119-2665:2757:+	PB.2471.3	PB.2471.3,PB.2471.4
678_0|path1	PB.3325	PB.3325;RI:678_0|path1:1:692-1209:3453:+	PB.3325.1	PB.3325.2,PB.3325.1
2447_0|path0	PB.2206	PB.2206;RI:2447_0|path0:1:188-276:472:+	PB.2206.5,PB.2206.3,PB.2206.1	PB.2206.5,PB.2206.3,PB.2206.4,PB.2206.1
2447_0|path0	PB.2206	PB.2206;RI:2447_0|path0:1:472-614:1260:+	PB.2206.2	PB.2206.2,PB.2206.1
2533_0|path0	PB.2343	PB.2343;RI:2533_0|path0:1:613-680:951:+	PB.2343.1	PB.2343.1,PB.2343.2
1213_0|path0	PB.313	PB.313;RI:1213_0|path0:1:1181-1266:1743:+	PB.313.3	PB.313.3,PB.313.2
950_5|path1	PB.3688	PB.3688;RI:950_5|path1:460:711-1978:3083:+	PB.3688.7	PB.3688.7,PB.3688.4
950_5|path1	PB.3688	PB.3688;RI:950_5|path1:1:369-460:2201:+	PB.3688.1	PB.3688.1,PB.3688.2
950_5|path1	PB.3688	PB.3688;RI:950_5|path1:1:369-460:711:+	PB.3688.5,PB.3688.3	PB.3688.4,PB.3688.5,PB.3688.3
152_0|path0	PB.765	PB.765;RI:152_0|path0:1168:1284-1658:1714:+	PB.765.1	PB.765.1,PB.765.2,PB.765.5
172_0|path11	PB.1080	PB.1080;RI:172_0|path11:5:356-408:1071:-	PB.1080.2	PB.1080.2,PB.1080.1
2296_0|path1	PB.1983	PB.1983;RI:2296_0|path1:2:243-526:710:+	PB.1983.2	PB.1983.3,PB.1983.2
776_0|path1	PB.3453	PB.3453;RI:776_0|path1:1:489-748:2016:+	PB.3453.2	PB.3453.5,PB.3453.2
776_0|path1	PB.3453	PB.3453;RI:776_0|path1:1:691-794:2016:+	PB.3453.2	PB.3453.4,PB.3453.2
1926_0|path3	PB.1404	PB.1404;RI:1926_0|path3:2:411-631:722:+	PB.1404.4	PB.1404.6,PB.1404.4
1926_0|path3	PB.1404	PB.1404;RI:1926_0|path3:2:266-382:722:+	PB.1404.4	PB.1404.3,PB.1404.4
1926_0|path3	PB.1404	PB.1404;RI:1926_0|path3:2:469-520:722:+	PB.1404.4	PB.1404.2,PB.1404.4
1926_0|path3	PB.1404	PB.1404;RI:1926_0|path3:844:872-998:1754:+	PB.1404.6	PB.1404.6,PB.1404.4
1614_0|path3	PB.927	PB.927;RI:1614_0|path3:1:505-592:2036:+	PB.927.2	PB.927.2,PB.927.3
1614_0|path3	PB.927	PB.927;RI:1614_0|path3:1:659-943:2036:+	PB.927.2	PB.927.4,PB.927.2
290_0|path0	PB.2757	PB.2757;RI:290_0|path0:1:123-200:5398:+	PB.2757.1	PB.2757.2,PB.2757.1
1441_0|path0	PB.657	PB.657;RI:1441_0|path0:1:2098-2116:2193:+	PB.657.1	PB.657.1,PB.657.2
807_0|path0	PB.3488	PB.3488;RI:807_0|path0:508:810-837:1557:+	PB.3488.3	PB.3488.3,PB.3488.2
2707_0|path0	PB.2641	PB.2641;RI:2707_0|path0:1:193-2888:3462:+	PB.2641.2	PB.2641.1,PB.2641.2
2087_0|path0	PB.1640	PB.1640;RI:2087_0|path0:165:529-1159:1619:+	PB.1640.4	PB.1640.4,PB.1640.6
2087_0|path0	PB.1640	PB.1640;RI:2087_0|path0:165:775-1373:1619:+	PB.1640.4	PB.1640.4,PB.1640.5
172_0|path29	PB.1088	PB.1088;RI:172_0|path29:760:1683-2749:3087:-	PB.1088.4	PB.1088.6,PB.1088.4
172_0|path29	PB.1088	PB.1088;RI:172_0|path29:760:1683-2509:3087:-	PB.1088.4	PB.1088.4,PB.1088.5
172_0|path29	PB.1088	PB.1088;RI:172_0|path29:760:1350-1387:1438:-	PB.1088.2	PB.1088.2,PB.1088.1
172_0|path29	PB.1088	PB.1088;RI:172_0|path29:760:2391-2428:3087:-	PB.1088.4	PB.1088.7,PB.1088.4
172_0|path29	PB.1088	PB.1088;RI:172_0|path29:760:1438-1559:2391:-	PB.1088.7	PB.1088.7,PB.1088.2
1233_0|path1	PB.354	PB.354;RI:1233_0|path1:1559:2121-2192:3130:+	PB.354.6	PB.354.6,PB.354.5
1590_0|path0	PB.878	PB.878;RI:1590_0|path0:1:1031-1209:2028:+	PB.878.1	PB.878.2,PB.878.1
1662_0|path0	PB.992	PB.992;RI:1662_0|path0:1:1003-1584:2008:+	PB.992.1	PB.992.3,PB.992.1
602_0|path1	PB.3221	PB.3221;RI:602_0|path1:71:1279-2322:2449:+	PB.3221.4	PB.3221.4,PB.3221.2
2534_0|path44	PB.2352	PB.2352;RI:2534_0|path44:1:268-718:1398:+	PB.2352.1	PB.2352.1,PB.2352.2
2534_0|path44	PB.2352	PB.2352;RI:2534_0|path44:1:149-1234:1398:+	PB.2352.1	PB.2352.4,PB.2352.1
2534_0|path44	PB.2352	PB.2352;RI:2534_0|path44:1:168-1103:1398:+	PB.2352.1	PB.2352.1,PB.2352.3
1064_0|path5	PB.103	PB.103;RI:1064_0|path5:2:949-1032:2998:+	PB.103.13	PB.103.13,PB.103.3
2154_0|path1	PB.1748	PB.1748;RI:2154_0|path1:1:146-252:1078:+	PB.1748.1	PB.1748.1,PB.1748.2
442_0|path5	PB.2986	PB.2986;RI:442_0|path5:6:1895-2365:2711:+	PB.2986.2	PB.2986.3,PB.2986.2
326_0|path2	PB.2816	PB.2816;RI:326_0|path2:1:349-2526:3502:+	PB.2816.2	PB.2816.2,PB.2816.1
985_0|path0	PB.3733	PB.3733;RI:985_0|path0:1:431-2210:3782:+	PB.3733.3	PB.3733.3,PB.3733.1
1486_0|path0	PB.715	PB.715;RI:1486_0|path0:1:224-292:764:+	PB.715.1	PB.715.1,PB.715.3
630_0|path3	PB.3260	PB.3260;RI:630_0|path3:1445:1959-2046:2579:+	PB.3260.6	PB.3260.6,PB.3260.7
630_0|path3	PB.3260	PB.3260;RI:630_0|path3:13:320-393:1360:+	PB.3260.10,PB.3260.7,PB.3260.8,PB.3260.5,PB.3260.3	PB.3260.3,PB.3260.7,PB.3260.10,PB.3260.6,PB.3260.5,PB.3260.8
422_0|path0	PB.2961	PB.2961;RI:422_0|path0:57:534-610:798:+	PB.2961.2	PB.2961.3,PB.2961.2
2548_0|path0	PB.2395	PB.2395;RI:2548_0|path0:90:301-428:1015:+	PB.2395.2	PB.2395.2,PB.2395.3
2006_0|path0	PB.1528	PB.1528;RI:2006_0|path0:1:1125-1238:1667:+	PB.1528.1	PB.1528.1,PB.1528.2
2087_0|path2	PB.1644	PB.1644;RI:2087_0|path2:165:473-593:1006:-	PB.1644.3	PB.1644.3,PB.1644.4
553_0|path0	PB.3144	PB.3144;RI:553_0|path0:1:1490-1616:1635:+	PB.3144.4,PB.3144.2	PB.3144.4,PB.3144.5,PB.3144.2
553_0|path0	PB.3144	PB.3144;RI:553_0|path0:1:1143-1211:1635:+	PB.3144.4,PB.3144.2	PB.3144.4,PB.3144.3,PB.3144.2
374_0|path0	PB.2894	PB.2894;RI:374_0|path0:528:3165-3196:3406:+	PB.2894.2	PB.2894.2,PB.2894.3
2011_0|path3	PB.1536	PB.1536;RI:2011_0|path3:8:305-430:854:+	PB.1536.3,PB.1536.1	PB.1536.1,PB.1536.5,PB.1536.3
2011_0|path3	PB.1536	PB.1536;RI:2011_0|path3:8:155-406:854:+	PB.1536.3,PB.1536.1	PB.1536.1,PB.1536.6,PB.1536.3
2011_0|path3	PB.1536	PB.1536;RI:2011_0|path3:8:310-401:854:+	PB.1536.3,PB.1536.1	PB.1536.1,PB.1536.4,PB.1536.3
905_0|path1	PB.3620	PB.3620;RI:905_0|path1:1:557-679:3608:+	PB.3620.1	PB.3620.1,PB.3620.3
925_0|path1	PB.3650	PB.3650;RI:925_0|path1:1318:1575-1833:2830:+	PB.3650.4	PB.3650.2,PB.3650.4
1911_0|path7	PB.1381	PB.1381;RI:1911_0|path7:275:1052-1210:1751:+	PB.1381.2	PB.1381.5,PB.1381.2
1016_4|path0	PB.27	PB.27;RI:1016_4|path0:1002:1314-1620:6099:+	PB.27.17	PB.27.17,PB.27.8
1016_4|path0	PB.27	PB.27;RI:1016_4|path0:1002:1307-3641:6099:+	PB.27.17	PB.27.17,PB.27.10
1016_4|path0	PB.27	PB.27;RI:1016_4|path0:1002:1245-3479:6099:+	PB.27.17	PB.27.17,PB.27.7
336_0|path3	PB.2828	PB.2828;RI:336_0|path3:72:113-198:2974:+	PB.2828.6,PB.2828.5	PB.2828.5,PB.2828.6,PB.2828.8
693_0|path0	PB.3344	PB.3344;RI:693_0|path0:9:155-233:2607:+	PB.3344.3	PB.3344.3,PB.3344.4
1030_0|path3	PB.48	PB.48;RI:1030_0|path3:1:65-524:4145:+	PB.48.1	PB.48.1,PB.48.2
551_0|path8	PB.3141	PB.3141;RI:551_0|path8:1638:1653-1725:1885:+	PB.3141.1,PB.3141.10,PB.3141.8,PB.3141.9,PB.3141.6,PB.3141.4,PB.3141.3	PB.3141.3,PB.3141.9,PB.3141.10,PB.3141.1,PB.3141.6,PB.3141.8,PB.3141.7,PB.3141.4
551_0|path8	PB.3141	PB.3141;RI:551_0|path8:30:126-250:690:+	PB.3141.5,PB.3141.8,PB.3141.2,PB.3141.7,PB.3141.11,PB.3141.4,PB.3141.3	PB.3141.7,PB.3141.2,PB.3141.9,PB.3141.3,PB.3141.8,PB.3141.5,PB.3141.4,PB.3141.11
551_0|path8	PB.3141	PB.3141;RI:551_0|path8:1972:2569-2699:3142:+	PB.3141.10,PB.3141.2,PB.3141.7,PB.3141.9	PB.3141.8,PB.3141.7,PB.3141.2,PB.3141.9,PB.3141.10
551_0|path8	PB.3141	PB.3141;RI:551_0|path8:768:1323-1638:1885:+	PB.3141.2	PB.3141.3,PB.3141.2,PB.3141.9,PB.3141.10,PB.3141.6,PB.3141.8,PB.3141.4
551_0|path8	PB.3141	PB.3141;RI:551_0|path8:30:539-594:690:+	PB.3141.5,PB.3141.8,PB.3141.2,PB.3141.7,PB.3141.11,PB.3141.4,PB.3141.3	PB.3141.7,PB.3141.2,PB.3141.6,PB.3141.3,PB.3141.8,PB.3141.5,PB.3141.4,PB.3141.11
551_0|path8	PB.3141	PB.3141;RI:551_0|path8:30:499-659:690:+	PB.3141.5,PB.3141.8,PB.3141.2,PB.3141.7,PB.3141.11,PB.3141.4,PB.3141.3	PB.3141.7,PB.3141.2,PB.3141.10,PB.3141.3,PB.3141.8,PB.3141.5,PB.3141.4,PB.3141.11
551_0|path8	PB.3141	PB.3141;RI:551_0|path8:768:1263-1780:1885:+	PB.3141.2	PB.3141.2,PB.3141.11
345_0|path19	PB.2846	PB.2846;RI:345_0|path19:6:338-741:1505:+	PB.2846.3	PB.2846.3,PB.2846.2
172_0|path28	PB.1086	PB.1086;RI:172_0|path28:1:96-181:343:+	PB.1086.1	PB.1086.1,PB.1086.2
1681_0|path5	PB.1015	PB.1015;RI:1681_0|path5:2:149-244:479:+	PB.1015.3	PB.1015.3,PB.1015.5,PB.1015.4
1681_0|path5	PB.1015	PB.1015;RI:1681_0|path5:610:1220-1284:2084:+	PB.1015.1	PB.1015.5,PB.1015.1
395_0|path4	PB.2923	PB.2923;RI:395_0|path4:2:280-361:554:+	PB.2923.3	PB.2923.3,PB.2923.4
57_2|path0	PB.3179	PB.3179;RI:57_2|path0:3:836-1905:5669:+	PB.3179.6	PB.3179.6,PB.3179.3
989_0|path0	PB.3736	PB.3736;RI:989_0|path0:1:1753-1812:2610:+	PB.3736.1	PB.3736.2,PB.3736.1
1380_0|path0	PB.566	PB.566;RI:1380_0|path0:1:755-848:2278:+	PB.566.1	PB.566.2,PB.566.1
380_0|path1	PB.2902	PB.2902;RI:380_0|path1:7:427-583:3397:+	PB.2902.2	PB.2902.3,PB.2902.2
1466_0|path0	PB.692	PB.692;RI:1466_0|path0:1040:1209-1297:1629:+	PB.692.2	PB.692.2,PB.692.1
1466_0|path0	PB.692	PB.692;RI:1466_0|path0:397:809-1040:1209:+	PB.692.3	PB.692.4,PB.692.3
2318_0|path3	PB.2018	PB.2018;RI:2318_0|path3:1:121-230:263:-	PB.2018.1	PB.2018.2,PB.2018.1
1291_0|path0	PB.438	PB.438;RI:1291_0|path0:1:103-283:1817:+	PB.438.1	PB.438.3,PB.438.1

## Sheet: Vvg Retained intron
Table S4 Summary of the candidate alternative splice (AS) events.
Seqname	Gene ID	Event ID	Alternative transcripts	Total transcripts
1652_0|path0	PB.979	PB.979;RI:1652_0|path0:1:199-1574:1638:+	PB.979.1	PB.979.2,PB.979.1
3150_0|path0	PB.3461	PB.3461;RI:3150_0|path0:1:381-517:1472:+	PB.3461.1	PB.3461.1,PB.3461.2
965_0|path3	PB.5552	PB.5552;RI:965_0|path3:26:1153-1265:2845:+	PB.5552.1	PB.5552.1,PB.5552.2
729_0|path0	PB.5225	PB.5225;RI:729_0|path0:1:2568-2659:3102:+	PB.5225.2	PB.5225.1,PB.5225.2
280_0|path3	PB.2884	PB.2884;RI:280_0|path3:699:950-1045:1094:-	PB.2884.1,PB.2884.4	PB.2884.5,PB.2884.4,PB.2884.1
280_0|path3	PB.2884	PB.2884;RI:280_0|path3:1:404-453:599:-	PB.2884.5,PB.2884.1,PB.2884.4	PB.2884.3,PB.2884.2,PB.2884.4,PB.2884.5,PB.2884.1
1155_0|path0	PB.221	PB.221;RI:1155_0|path0:1:996-2400:3437:+	PB.221.3	PB.221.3,PB.221.1
2986_0|path1	PB.3201	PB.3201;RI:2986_0|path1:551:739-815:1602:+	PB.3201.2	PB.3201.2,PB.3201.3
1075_0|path7	PB.99	PB.99;RI:1075_0|path7:1:1294-1399:1557:+	PB.99.2,PB.99.4	PB.99.2,PB.99.7,PB.99.4
1075_0|path7	PB.99	PB.99;RI:1075_0|path7:1:447-517:1892:+	PB.99.3	PB.99.3,PB.99.6
1075_0|path7	PB.99	PB.99;RI:1075_0|path7:1:1491-1664:1892:+	PB.99.3	PB.99.3,PB.99.5
1075_0|path7	PB.99	PB.99;RI:1075_0|path7:1:69-747:1557:+	PB.99.2,PB.99.4	PB.99.2,PB.99.8,PB.99.4
1075_0|path7	PB.99	PB.99;RI:1075_0|path7:1:1557-1664:1892:+	PB.99.3	PB.99.3,PB.99.2
3307_0|path5	PB.3712	PB.3712;RI:3307_0|path5:1:78-426:1156:+	PB.3712.1	PB.3712.2,PB.3712.1
486_0|path0	PB.4883	PB.4883;RI:486_0|path0:1:2901-2984:3258:+	PB.4883.1	PB.4883.1,PB.4883.2
2856_0|path0	PB.2973	PB.2973;RI:2856_0|path0:1:1373-1435:1691:+	PB.2973.1	PB.2973.1,PB.2973.2
2567_1|path46	PB.2452	PB.2452;RI:2567_1|path46:144:311-1258:1484:+	PB.2452.1	PB.2452.3,PB.2452.1
2454_0|path0	PB.2251	PB.2251;RI:2454_0|path0:1:1831-1855:1957:+	PB.2251.1	PB.2251.2,PB.2251.1
476_0|path1	PB.4847	PB.4847;RI:476_0|path1:292:587-674:952:+	PB.4847.1,PB.4847.2	PB.4847.2,PB.4847.3,PB.4847.1
2880_0|path4	PB.3014	PB.3014;RI:2880_0|path4:2:1310-1444:1679:+	PB.3014.2	PB.3014.2,PB.3014.4
3736_0|path4	PB.4428	PB.4428;RI:3736_0|path4:1:366-434:711:+	PB.4428.1	PB.4428.1,PB.4428.2
1225_0|path16	PB.322	PB.322;RI:1225_0|path16:1849:3781-3871:4848:+	PB.322.9	PB.322.9,PB.322.8,PB.322.10,PB.322.3
1225_0|path16	PB.322	PB.322;RI:1225_0|path16:3871:4848-4972:5666:+	PB.322.7	PB.322.11,PB.322.2,PB.322.3,PB.322.4,PB.322.12,PB.322.10,PB.322.7
225_0|path2	PB.1929	PB.1929;RI:225_0|path2:1:450-540:1909:+	PB.1929.3	PB.1929.2,PB.1929.3
2228_0|path1	PB.1879	PB.1879;RI:2228_0|path1:448:1323-1423:2188:+	PB.1879.1	PB.1879.1,PB.1879.2
2228_0|path1	PB.1879	PB.1879;RI:2228_0|path1:448:924-1024:1323:+	PB.1879.2	PB.1879.3,PB.1879.2
3425_0|path3	PB.3901	PB.3901;RI:3425_0|path3:504:802-882:1022:+	PB.3901.2	PB.3901.2,PB.3901.3
3234_0|path0	PB.3590	PB.3590;RI:3234_0|path0:1:524-620:1390:+	PB.3590.1	PB.3590.1,PB.3590.2
2883_0|path0	PB.3023	PB.3023;RI:2883_0|path0:7:1279-1428:1682:+	PB.3023.1	PB.3023.1,PB.3023.2
2411_0|path0	PB.2178	PB.2178;RI:2411_0|path0:1:113-216:1982:+	PB.2178.1	PB.2178.2,PB.2178.1
650_0|path3	PB.5118	PB.5118;RI:650_0|path3:4:477-2223:3961:+	PB.5118.3	PB.5118.2,PB.5118.3
170_0|path2	PB.1053	PB.1053;RI:170_0|path2:1253:3064-3593:4180:+	PB.1053.2,PB.1053.1,PB.1053.6	PB.1053.5,PB.1053.6,PB.1053.2,PB.1053.1
3339_0|path0	PB.3771	PB.3771;RI:3339_0|path0:1:927-1010:1268:+	PB.3771.1	PB.3771.1,PB.3771.2
3558_0|path6	PB.4156	PB.4156;RI:3558_0|path6:1:227-346:1004:+	PB.4156.1	PB.4156.2,PB.4156.1
770_0|path10	PB.5278	PB.5278;RI:770_0|path10:272:804-1154:1281:+	PB.5278.3	PB.5278.10,PB.5278.8,PB.5278.9,PB.5278.6,PB.5278.2,PB.5278.3,PB.5278.4
770_0|path10	PB.5278	PB.5278;RI:770_0|path10:1374:1929-2240:2320:+	PB.5278.2	PB.5278.11,PB.5278.7,PB.5278.8,PB.5278.2,PB.5278.1,PB.5278.3
770_0|path10	PB.5278	PB.5278;RI:770_0|path10:1154:1281-1374:1929:+	PB.5278.5	PB.5278.7,PB.5278.8,PB.5278.5,PB.5278.1,PB.5278.11,PB.5278.4
770_0|path10	PB.5278	PB.5278;RI:770_0|path10:272:574-667:804:+	PB.5278.5,PB.5278.8,PB.5278.6,PB.5278.4,PB.5278.9,PB.5278.2,PB.5278.10	PB.5278.10,PB.5278.7,PB.5278.8,PB.5278.5,PB.5278.9,PB.5278.6,PB.5278.2,PB.5278.4
770_0|path10	PB.5278	PB.5278;RI:770_0|path10:2240:2320-2414:2580:+	PB.5278.4	PB.5278.11,PB.5278.12,PB.5278.7,PB.5278.8,PB.5278.5,PB.5278.13,PB.5278.1,PB.5278.3,PB.5278.4
770_0|path10	PB.5278	PB.5278;RI:770_0|path10:2666:3232-3399:3834:+	PB.5278.6	PB.5278.8,PB.5278.6
2567_1|path24	PB.2439	PB.2439;RI:2567_1|path24:144:411-1328:2008:+	PB.2439.1	PB.2439.1,PB.2439.6
2567_1|path24	PB.2439	PB.2439;RI:2567_1|path24:144:972-1110:2008:+	PB.2439.1	PB.2439.1,PB.2439.2
2567_1|path24	PB.2439	PB.2439;RI:2567_1|path24:144:567-1328:2008:+	PB.2439.1	PB.2439.5,PB.2439.1
2567_1|path24	PB.2439	PB.2439;RI:2567_1|path24:144:802-1130:2008:+	PB.2439.1	PB.2439.3,PB.2439.1
2866_0|path0	PB.2990	PB.2990;RI:2866_0|path0:1:1222-1248:1278:+	PB.2990.1	PB.2990.1,PB.2990.3
2866_0|path0	PB.2990	PB.2990;RI:2866_0|path0:1:97-894:1278:+	PB.2990.1	PB.2990.5,PB.2990.1
1698_0|path1	PB.1049	PB.1049;RI:1698_0|path1:269:483-533:1808:+	PB.1049.2	PB.1049.2,PB.1049.4
1167_0|path18	PB.238	PB.238;RI:1167_0|path18:6:828-1234:2469:+	PB.238.3	PB.238.5,PB.238.3
2433_0|path3	PB.2215	PB.2215;RI:2433_0|path3:7:749-924:1240:+	PB.2215.5	PB.2215.7,PB.2215.5
2433_0|path3	PB.2215	PB.2215;RI:2433_0|path3:4:412-709:1240:+	PB.2215.2	PB.2215.3,PB.2215.2
2433_0|path3	PB.2215	PB.2215;RI:2433_0|path3:7:290-336:1240:+	PB.2215.5	PB.2215.5,PB.2215.6
2433_0|path3	PB.2215	PB.2215;RI:2433_0|path3:4:817-1193:1240:+	PB.2215.2	PB.2215.4,PB.2215.2
2433_0|path3	PB.2215	PB.2215;RI:2433_0|path3:1413:1570-1662:2010:+	PB.2215.2	PB.2215.10,PB.2215.4,PB.2215.7,PB.2215.9,PB.2215.2
2433_0|path3	PB.2215	PB.2215;RI:2433_0|path3:9:568-663:1240:+	PB.2215.8	PB.2215.8,PB.2215.9
2530_0|path0	PB.2371	PB.2371;RI:2530_0|path0:2:799-912:997:+	PB.2371.3	PB.2371.4,PB.2371.3
888_0|path0	PB.5449	PB.5449;RI:888_0|path0:1:1391-1506:2276:+	PB.5449.1	PB.5449.1,PB.5449.2
454_0|path3	PB.4819	PB.4819;RI:454_0|path3:1:692-1209:2107:+	PB.4819.3	PB.4819.1,PB.4819.3
454_0|path3	PB.4819	PB.4819;RI:454_0|path3:1:692-876:2107:+	PB.4819.3	PB.4819.4,PB.4819.3
63_0|path0	PB.5086	PB.5086;RI:63_0|path0:1:1408-1427:3483:+	PB.5086.1	PB.5086.1,PB.5086.2
2567_1|path56	PB.2461	PB.2461;RI:2567_1|path56:1:933-1035:1799:+	PB.2461.1	PB.2461.1,PB.2461.2
2242_0|path2	PB.1913	PB.1913;RI:2242_0|path2:1:2040-5516:7573:+	PB.1913.2	PB.1913.1,PB.1913.2
3469_0|path0	PB.3969	PB.3969;RI:3469_0|path0:3:417-538:1103:+	PB.3969.2	PB.3969.2,PB.3969.3
1158_0|path0	PB.224	PB.224;RI:1158_0|path0:1:90-593:2745:+	PB.224.1	PB.224.1,PB.224.2
2432_0|path0	PB.2214	PB.2214;RI:2432_0|path0:1:108-241:1968:+	PB.2214.1	PB.2214.1,PB.2214.2
2562_0|path0	PB.2426	PB.2426;RI:2562_0|path0:1:1029-1114:1258:+	PB.2426.5,PB.2426.2	PB.2426.5,PB.2426.2,PB.2426.3
2562_0|path0	PB.2426	PB.2426;RI:2562_0|path0:1:943-1085:1258:+	PB.2426.5,PB.2426.2	PB.2426.5,PB.2426.2,PB.2426.4
498_0|path2	PB.4898	PB.4898;RI:498_0|path2:249:2036-2515:3384:+	PB.4898.5	PB.4898.2,PB.4898.5,PB.4898.4
498_0|path2	PB.4898	PB.4898;RI:498_0|path2:1:51-249:2036:+	PB.4898.6	PB.4898.4,PB.4898.6,PB.4898.2,PB.4898.1
348_0|path3	PB.4024	PB.4024;RI:348_0|path3:2171:2900-3348:3753:+	PB.4024.1	PB.4024.1,PB.4024.3
657_0|path0	PB.5126	PB.5126;RI:657_0|path0:1:91-365:1294:+	PB.5126.2	PB.5126.3,PB.5126.2
1382_0|path1	PB.553	PB.553;RI:1382_0|path1:212:479-492:2523:+	PB.553.4	PB.553.4,PB.553.1
2104_0|path0	PB.1702	PB.1702;RI:2104_0|path0:1:194-419:2163:+	PB.1702.1	PB.1702.2,PB.1702.1
2551_0|path1	PB.2405	PB.2405;RI:2551_0|path1:2:381-493:560:+	PB.2405.1	PB.2405.1,PB.2405.2
846_0|path0	PB.5382	PB.5382;RI:846_0|path0:5:549-706:818:+	PB.5382.6	PB.5382.6,PB.5382.5
846_0|path0	PB.5382	PB.5382;RI:846_0|path0:2:226-346:818:+	PB.5382.3	PB.5382.2,PB.5382.3
12_0|path3	PB.297	PB.297;RI:12_0|path3:1:751-847:1140:+	PB.297.2	PB.297.4,PB.297.2
395_0|path1	PB.4703	PB.4703;RI:395_0|path1:1269:1427-1785:3547:+	PB.4703.2	PB.4703.2,PB.4703.3
230_0|path5	PB.2005	PB.2005;RI:230_0|path5:1:3536-3621:3983:+	PB.2005.1	PB.2005.1,PB.2005.2
420_0|path4	PB.4741	PB.4741;RI:420_0|path4:1200:1293-1443:3556:+	PB.4741.3	PB.4741.3,PB.4741.5
1834_0|path2	PB.1250	PB.1250;RI:1834_0|path2:2:1107-1173:1789:+	PB.1250.2	PB.1250.4,PB.1250.2
1486_0|path0	PB.727	PB.727;RI:1486_0|path0:1405:3041-3103:4651:+	PB.727.2	PB.727.3,PB.727.2
3517_0|path0	PB.4091	PB.4091;RI:3517_0|path0:1:267-334:1073:+	PB.4091.1	PB.4091.1,PB.4091.2
1016_0|path3	PB.27	PB.27;RI:1016_0|path3:1:917-1642:3516:+	PB.27.2	PB.27.2,PB.27.1
3619_0|path0	PB.4259	PB.4259;RI:3619_0|path0:2:334-625:892:+	PB.4259.1	PB.4259.3,PB.4259.1
3619_0|path0	PB.4259	PB.4259;RI:3619_0|path0:2:270-479:892:+	PB.4259.1	PB.4259.1,PB.4259.2
2588_0|path2	PB.2498	PB.2498;RI:2588_0|path2:618:1334-1391:1534:+	PB.2498.2	PB.2498.3,PB.2498.2
2063_0|path15	PB.1631	PB.1631;RI:2063_0|path15:1:710-757:2111:+	PB.1631.1	PB.1631.2,PB.1631.1
1828_0|path1	PB.1239	PB.1239;RI:1828_0|path1:1:1021-1277:1358:+	PB.1239.1	PB.1239.2,PB.1239.1
441_0|path0	PB.4788	PB.4788;RI:441_0|path0:5:1211-1274:1820:+	PB.4788.4	PB.4788.4,PB.4788.3
1896_0|path2	PB.1358	PB.1358;RI:1896_0|path2:1:1185-1365:1580:+	PB.1358.2,PB.1358.1	PB.1358.1,PB.1358.4,PB.1358.2
1896_0|path2	PB.1358	PB.1358;RI:1896_0|path2:1:946-1029:1580:+	PB.1358.2,PB.1358.1	PB.1358.1,PB.1358.3,PB.1358.2
421_0|path3	PB.4755	PB.4755;RI:421_0|path3:11:1999-2147:2926:+	PB.4755.7,PB.4755.4,PB.4755.6	PB.4755.2,PB.4755.4,PB.4755.7,PB.4755.6
421_0|path3	PB.4755	PB.4755;RI:421_0|path3:11:52-149:2926:+	PB.4755.7,PB.4755.4,PB.4755.6	PB.4755.4,PB.4755.7,PB.4755.6,PB.4755.10
447_0|path3	PB.4803	PB.4803;RI:447_0|path3:208:627-687:801:+	PB.4803.5,PB.4803.2,PB.4803.3,PB.4803.4	PB.4803.6,PB.4803.4,PB.4803.2,PB.4803.3,PB.4803.5
447_0|path3	PB.4803	PB.4803;RI:447_0|path3:893:1173-1483:2155:+	PB.4803.5	PB.4803.2,PB.4803.5
447_0|path3	PB.4803	PB.4803;RI:447_0|path3:208:801-893:2155:+	PB.4803.7	PB.4803.7,PB.4803.5
447_0|path3	PB.4803	PB.4803;RI:447_0|path3:893:1158-1775:2155:+	PB.4803.5	PB.4803.4,PB.4803.5
2818_0|path0	PB.2921	PB.2921;RI:2818_0|path0:3:487-550:1357:+	PB.2921.3	PB.2921.4,PB.2921.3
30_0|path0	PB.3238	PB.3238;RI:30_0|path0:3748:3853-3945:4031:+	PB.3238.2	PB.3238.3,PB.3238.2
1222_0|path1	PB.319	PB.319;RI:1222_0|path1:107:495-1192:2678:+	PB.319.1	PB.319.3,PB.319.1
1222_0|path1	PB.319	PB.319;RI:1222_0|path1:107:165-597:2678:+	PB.319.1	PB.319.1,PB.319.2
280_0|path8	PB.2890	PB.2890;RI:280_0|path8:2111:2487-2687:3713:+	PB.2890.2	PB.2890.3,PB.2890.2
1633_0|path0	PB.951	PB.951;RI:1633_0|path0:1:1272-1395:2459:+	PB.951.1	PB.951.2,PB.951.1
3454_0|path0	PB.3948	PB.3948;RI:3454_0|path0:32:97-172:1153:+	PB.3948.2	PB.3948.3,PB.3948.2
452_0|path2	PB.4815	PB.4815;RI:452_0|path2:51:1399-2461:2911:+	PB.4815.8,PB.4815.7	PB.4815.4,PB.4815.7,PB.4815.8
452_0|path2	PB.4815	PB.4815;RI:452_0|path2:51:2411-2499:2911:+	PB.4815.8,PB.4815.7	PB.4815.10,PB.4815.7,PB.4815.8
452_0|path2	PB.4815	PB.4815;RI:452_0|path2:51:2087-2413:2911:+	PB.4815.8,PB.4815.7	PB.4815.7,PB.4815.8,PB.4815.2
452_0|path2	PB.4815	PB.4815;RI:452_0|path2:51:837-979:2911:+	PB.4815.8,PB.4815.7	PB.4815.11,PB.4815.7,PB.4815.8
452_0|path2	PB.4815	PB.4815;RI:452_0|path2:51:369-533:2911:+	PB.4815.8,PB.4815.7	PB.4815.12,PB.4815.7,PB.4815.8
694_0|path0	PB.5181	PB.5181;RI:694_0|path0:1388:2165-2210:2354:+	PB.5181.2	PB.5181.2,PB.5181.3
2235_0|path7	PB.1898	PB.1898;RI:2235_0|path7:1046:1107-1165:1537:+	PB.1898.5,PB.1898.4	PB.1898.5,PB.1898.4,PB.1898.1
770_0|path7	PB.5284	PB.5284;RI:770_0|path7:39:251-366:571:+	PB.5284.3,PB.5284.8,PB.5284.5,PB.5284.2,PB.5284.4	PB.5284.2,PB.5284.5,PB.5284.8,PB.5284.4,PB.5284.6,PB.5284.3
84_0|path4	PB.5376	PB.5376;RI:84_0|path4:1240:4401-4429:4494:+	PB.5376.3	PB.5376.3,PB.5376.2
1395_0|path1	PB.571	PB.571;RI:1395_0|path1:1:855-1141:2859:+	PB.571.1	PB.571.2,PB.571.1
1605_0|path0	PB.916	PB.916;RI:1605_0|path0:1:261-751:1601:+	PB.916.2	PB.916.2,PB.916.3
202_0|path34	PB.1561	PB.1561;RI:202_0|path34:310:618-680:4037:+	PB.1561.4	PB.1561.4,PB.1561.3
260_0|path0	PB.2518	PB.2518;RI:260_0|path0:2151:2457-2533:3945:+	PB.2518.8	PB.2518.4,PB.2518.8
866_0|path0	PB.5407	PB.5407;RI:866_0|path0:3297:3438-3680:4391:+	PB.5407.6	PB.5407.7,PB.5407.6
1454_0|path1	PB.670	PB.670;RI:1454_0|path1:1:294-380:2569:+	PB.670.1	PB.670.1,PB.670.2
2585_0|path0	PB.2494	PB.2494;RI:2585_0|path0:1:1640-1665:1859:+	PB.2494.1	PB.2494.2,PB.2494.1
716_3|path0	PB.5208	PB.5208;RI:716_3|path0:1:871-1248:4637:+	PB.5208.1	PB.5208.2,PB.5208.1
3398_0|path0	PB.3862	PB.3862;RI:3398_0|path0:1:571-630:858:+	PB.3862.4,PB.3862.1	PB.3862.1,PB.3862.4,PB.3862.3
178_0|path0	PB.1163	PB.1163;RI:178_0|path0:1:868-1304:2808:+	PB.1163.1	PB.1163.2,PB.1163.1
3179_0|path1	PB.3504	PB.3504;RI:3179_0|path1:1:1207-1233:1440:+	PB.3504.1	PB.3504.1,PB.3504.2
1409_0|path0	PB.601	PB.601;RI:1409_0|path0:1031:1054-1116:1187:-	PB.601.1	PB.601.2,PB.601.1,PB.601.3
1409_0|path0	PB.601	PB.601;RI:1409_0|path0:791:850-911:946:-	PB.601.3	PB.601.1,PB.601.3
1797_0|path7	PB.1194	PB.1194;RI:1797_0|path7:4:645-766:2268:+	PB.1194.1	PB.1194.1,PB.1194.2
2418_0|path0	PB.2190	PB.2190;RI:2418_0|path0:2:150-245:480:+	PB.2190.1	PB.2190.3,PB.2190.7,PB.2190.1,PB.2190.4,PB.2190.2,PB.2190.8,PB.2190.5,PB.2190.6
2418_0|path0	PB.2190	PB.2190;RI:2418_0|path0:611:1187-1312:2087:+	PB.2190.1	PB.2190.4,PB.2190.1
2418_0|path0	PB.2190	PB.2190;RI:2418_0|path0:611:1015-1113:2087:+	PB.2190.1	PB.2190.3,PB.2190.1
2418_0|path0	PB.2190	PB.2190;RI:2418_0|path0:611:1074-1702:2087:+	PB.2190.1	PB.2190.5,PB.2190.1
2418_0|path0	PB.2190	PB.2190;RI:2418_0|path0:611:1111-1157:2087:+	PB.2190.1	PB.2190.2,PB.2190.1
3425_0|path8	PB.3904	PB.3904;RI:3425_0|path8:1:153-206:410:+	PB.3904.2	PB.3904.4,PB.3904.2
2040_0|path5	PB.1589	PB.1589;RI:2040_0|path5:1074:1743-1828:2287:+	PB.1589.1	PB.1589.1,PB.1589.4
531_0|path4	PB.4941	PB.4941;RI:531_0|path4:429:527-627:1649:+	PB.4941.2	PB.4941.1,PB.4941.2
531_0|path4	PB.4941	PB.4941;RI:531_0|path4:627:797-900:1649:+	PB.4941.1,PB.4941.3	PB.4941.1,PB.4941.3,PB.4941.4
2172_0|path1	PB.1805	PB.1805;RI:2172_0|path1:1:96-186:2146:+	PB.1805.1	PB.1805.2,PB.1805.1
969_1|path0	PB.5564	PB.5564;RI:969_1|path0:1061:1528-1723:3455:+	PB.5564.3	PB.5564.4,PB.5564.3
2912_0|path0	PB.3080	PB.3080;RI:2912_0|path0:1:675-910:950:+	PB.3080.5	PB.3080.5,PB.3080.6
1994_0|path0	PB.1512	PB.1512;RI:1994_0|path0:328:948-1048:1431:+	PB.1512.2	PB.1512.2,PB.1512.3
2187_0|path0	PB.1827	PB.1827;RI:2187_0|path0:872:957-1191:2024:+	PB.1827.4	PB.1827.4,PB.1827.5
2187_0|path0	PB.1827	PB.1827;RI:2187_0|path0:6:42-62:184:+	PB.1827.4	PB.1827.4,PB.1827.5
55_0|path0	PB.4969	PB.4969;RI:55_0|path0:1:197-303:4612:+	PB.4969.1	PB.4969.2,PB.4969.1
2291_0|path0	PB.1991	PB.1991;RI:2291_0|path0:1:177-452:2055:+	PB.1991.1	PB.1991.1,PB.1991.2
3558_0|path4	PB.4154	PB.4154;RI:3558_0|path4:1:495-847:978:+	PB.4154.1	PB.4154.1,PB.4154.5
3558_0|path4	PB.4154	PB.4154;RI:3558_0|path4:1:381-577:978:+	PB.4154.1	PB.4154.1,PB.4154.3
626_0|path2	PB.5079	PB.5079;RI:626_0|path2:1232:2653-2832:3374:+	PB.5079.3	PB.5079.1,PB.5079.3
626_0|path2	PB.5079	PB.5079;RI:626_0|path2:1232:2245-2482:2653:+	PB.5079.1	PB.5079.1,PB.5079.2
2269_0|path0	PB.1955	PB.1955;RI:2269_0|path0:3:247-339:527:+	PB.1955.5	PB.1955.4,PB.1955.5
2464_0|path0	PB.2265	PB.2265;RI:2464_0|path0:2:67-210:1820:+	PB.2265.3	PB.2265.3,PB.2265.5
2564_0|path0	PB.2429	PB.2429;RI:2564_0|path0:1:576-822:1870:+	PB.2429.1	PB.2429.2,PB.2429.1
3147_0|path0	PB.3455	PB.3455;RI:3147_0|path0:14:253-335:486:+	PB.3455.4,PB.3455.1	PB.3455.1,PB.3455.3,PB.3455.4
2295_0|path2	PB.1996	PB.1996;RI:2295_0|path2:792:1515-2227:2252:+	PB.1996.1	PB.1996.4,PB.1996.1
2295_0|path2	PB.1996	PB.1996;RI:2295_0|path2:407:663-792:2252:+	PB.1996.3	PB.1996.3,PB.1996.1
1383_0|path0	PB.555	PB.555;RI:1383_0|path0:1:483-734:2620:+	PB.555.1	PB.555.4,PB.555.1
1383_0|path0	PB.555	PB.555;RI:1383_0|path0:734:2002-2173:2620:+	PB.555.4	PB.555.4,PB.555.5
1383_0|path0	PB.555	PB.555;RI:1383_0|path0:1:483-734:2002:+	PB.555.2	PB.555.5,PB.555.2,PB.555.3
2653_0|path0	PB.2609	PB.2609;RI:2653_0|path0:1:197-309:1840:+	PB.2609.1	PB.2609.1,PB.2609.2
3449_0|path0	PB.3939	PB.3939;RI:3449_0|path0:1:214-267:1134:+	PB.3939.1	PB.3939.1,PB.3939.2
2890_2|path0	PB.3039	PB.3039;RI:2890_2|path0:1:1133-1200:1365:+	PB.3039.2	PB.3039.3,PB.3039.2
2890_2|path0	PB.3039	PB.3039;RI:2890_2|path0:1:43-406:1365:+	PB.3039.2	PB.3039.5,PB.3039.2
424_0|path1	PB.4761	PB.4761;RI:424_0|path1:1351:1436-1519:1601:+	PB.4761.4	PB.4761.7,PB.4761.4
2671_0|path2	PB.2658	PB.2658;RI:2671_0|path2:1:1430-1478:1850:+	PB.2658.2	PB.2658.1,PB.2658.2
2300_0|path3	PB.2004	PB.2004;RI:2300_0|path3:2:1333-1410:2043:+	PB.2004.1	PB.2004.2,PB.2004.1
3651_0|path0	PB.4307	PB.4307;RI:3651_0|path0:1:131-440:914:+	PB.4307.1	PB.4307.1,PB.4307.5
3681_0|path0	PB.4354	PB.4354;RI:3681_0|path0:2:156-408:810:+	PB.4354.1	PB.4354.2,PB.4354.1
1415_0|path6	PB.615	PB.615;RI:1415_0|path6:6:1185-1724:1827:+	PB.615.3	PB.615.2,PB.615.3
3207_0|path0	PB.3544	PB.3544;RI:3207_0|path0:1005:1352-1417:1489:+	PB.3544.1	PB.3544.3,PB.3544.1
2103_0|path0	PB.1700	PB.1700;RI:2103_0|path0:1:1193-1203:2179:+	PB.1700.1	PB.1700.1,PB.1700.2
2910_0|path0	PB.3075	PB.3075;RI:2910_0|path0:1:62-156:640:+	PB.3075.2	PB.3075.2,PB.3075.3
2374_0|path0	PB.2119	PB.2119;RI:2374_0|path0:1:238-361:2003:+	PB.2119.1	PB.2119.2,PB.2119.1
1129_0|path1	PB.178	PB.178;RI:1129_0|path1:1:818-891:1558:+	PB.178.1	PB.178.3,PB.178.1
1874_0|path16	PB.1319	PB.1319;RI:1874_0|path16:1189:1797-1849:2338:-	PB.1319.9	PB.1319.2,PB.1319.9
1874_0|path16	PB.1319	PB.1319;RI:1874_0|path16:1189:1656-1744:2232:-	PB.1319.4	PB.1319.4,PB.1319.6
267_0|path9	PB.2656	PB.2656;RI:267_0|path9:7660:7869-7941:8013:-	PB.2656.1,PB.2656.2	PB.2656.2,PB.2656.1,PB.2656.5
267_0|path9	PB.2656	PB.2656;RI:267_0|path9:5552:5884-5921:7539:-	PB.2656.2	PB.2656.2,PB.2656.1
267_0|path9	PB.2655	PB.2655;RI:267_0|path9:5699:6740-6778:7897:+	PB.2655.7	PB.2655.7,PB.2655.2
3747_0|path0	PB.4451	PB.4451;RI:3747_0|path0:1:440-522:707:+	PB.4451.1	PB.4451.2,PB.4451.1
3747_0|path0	PB.4451	PB.4451;RI:3747_0|path0:1:363-483:707:+	PB.4451.1	PB.4451.3,PB.4451.1
1825_0|path0	PB.1233	PB.1233;RI:1825_0|path0:1:1646-1731:2327:+	PB.1233.1	PB.1233.1,PB.1233.2
2886_0|path5	PB.3028	PB.3028;RI:2886_0|path5:904:971-1160:1926:+	PB.3028.2	PB.3028.2,PB.3028.8
1696_0|path3	PB.1046	PB.1046;RI:1696_0|path3:1:1582-1620:1654:+	PB.1046.2	PB.1046.1,PB.1046.2
744_0|path0	PB.5246	PB.5246;RI:744_0|path0:1:57-155:2894:+	PB.5246.2	PB.5246.2,PB.5246.1
473_0|path0	PB.4841	PB.4841;RI:473_0|path0:926:1099-1261:2489:+	PB.4841.3	PB.4841.3,PB.4841.5
473_0|path0	PB.4841	PB.4841;RI:473_0|path0:1261:1916-1938:2489:+	PB.4841.5	PB.4841.4,PB.4841.5,PB.4841.1
2651_0|path2	PB.2604	PB.2604;RI:2651_0|path2:2:309-513:1788:+	PB.2604.1	PB.2604.1,PB.2604.2
1576_0|path0	PB.870	PB.870;RI:1576_0|path0:709:1023-1098:2711:+	PB.870.1	PB.870.1,PB.870.3
1576_0|path0	PB.870	PB.870;RI:1576_0|path0:16:460-709:1023:+	PB.870.2	PB.870.2,PB.870.3
2521_0|path0	PB.2360	PB.2360;RI:2521_0|path0:7:597-715:1381:+	PB.2360.4	PB.2360.4,PB.2360.5
2594_0|path0	PB.2508	PB.2508;RI:2594_0|path0:1:82-403:1139:+	PB.2508.2	PB.2508.3,PB.2508.2
3390_0|path0	PB.3845	PB.3845;RI:3390_0|path0:88:399-524:1317:+	PB.3845.1	PB.3845.1,PB.3845.2
863_0|path1	PB.5405	PB.5405;RI:863_0|path1:39:187-331:1057:+	PB.5405.2	PB.5405.3,PB.5405.2
2235_0|path0	PB.1893	PB.1893;RI:2235_0|path0:394:897-1250:1705:+	PB.1893.2	PB.1893.2,PB.1893.6
2235_0|path0	PB.1893	PB.1893;RI:2235_0|path0:394:1365-1516:1705:+	PB.1893.2	PB.1893.2,PB.1893.5
2235_0|path0	PB.1893	PB.1893;RI:2235_0|path0:394:903-959:1705:+	PB.1893.2	PB.1893.3,PB.1893.2
2235_0|path0	PB.1893	PB.1893;RI:2235_0|path0:394:1047-1171:1705:+	PB.1893.2	PB.1893.2,PB.1893.4

## Sheet: Vv Skipping exon
Table S4 Summary of the candidate alternative splice (AS) events.
Seqname	Gene ID	Event ID	Alternative transcripts	Total transcripts
2664_0|path0	PB.2553	PB.2553;SE:2664_0|path0:888-1186:1268-2601:+	PB.2553.3	PB.2553.2,PB.2553.3
152_0|path0	PB.765	PB.765;SE:152_0|path0:1714-2320:2369-2434:+	PB.765.5	PB.765.2,PB.765.5
602_0|path1	PB.3221	PB.3221;SE:602_0|path1:1279-2322:2449-3964:+	PB.3221.2	PB.3221.3,PB.3221.2
2667_16|path24	PB.2572	PB.2572;SE:2667_16|path24:4039-6078:6097-6158:+	PB.2572.5	PB.2572.5,PB.2572.4
808_0|path3	PB.3489	PB.3489;SE:808_0|path3:903-1141:1439-1631:+	PB.3489.2	PB.3489.2,PB.3489.3

## Sheet: Vvg Skipping exon
Table S4 Summary of the candidate alternative splice (AS) events.
Seqname	Gene ID	Event ID	Alternative transcripts	Total transcripts
1004_0|path2	PB.9	PB.9;SE:1004_0|path2:1049-1147:1234-1433:+	PB.9.2	PB.9.3,PB.9.2
878_0|path3	PB.5433	PB.5433;SE:878_0|path3:2181-2291:2404-2541:+	PB.5433.3	PB.5433.3,PB.5433.4
81_0|path2	PB.5337	PB.5337;SE:81_0|path2:1278-2322:2449-3961:+	PB.5337.2	PB.5337.2,PB.5337.5,PB.5337.4
12_0|path3	PB.297	PB.297;SE:12_0|path3:751-847:1140-1323:+	PB.297.4	PB.297.5,PB.297.4
447_0|path3	PB.4803	PB.4803;SE:447_0|path3:801-893:2155-2277:+	PB.4803.5	PB.4803.6,PB.4803.8,PB.4803.5
1409_0|path0	PB.601	PB.601;SE:1409_0|path0:766-791:946-1031:-	PB.601.3	PB.601.2,PB.601.3
267_0|path9	PB.2655	PB.2655;SE:267_0|path9:7897-8079:8257-8406:+	PB.2655.11	PB.2655.2,PB.2655.7,PB.2655.3,PB.2655.11,PB.2655.5,PB.2655.1,PB.2655.4
1218_0|path0	PB.310	PB.310;SE:1218_0|path0:1825-1914:1942-2161:+	PB.310.1	PB.310.6,PB.310.5,PB.310.1

## Sheet: Vv Alternative 5' splice site
Table S4 Summary of the candidate alternative splice (AS) events.
Seqname	Gene ID	Event ID	Alternative transcripts	Total transcripts
531_1|path0	PB.3110	PB.3110;A5:531_1|path0:5690-5853:5500-5853:+	PB.3110.5	PB.3110.5,PB.3110.4
1804_0|path0	PB.1217	PB.1217;A5:1804_0|path0:109-196:71-196:+	PB.1217.3	PB.1217.3,PB.1217.2
380_0|path0	PB.2901	PB.2901;A5:380_0|path0:614-682:613-682:+	PB.2901.2	PB.2901.1,PB.2901.2
1131_0|path7	PB.206	PB.206;A5:1131_0|path7:1562-1669:1496-1669:+	PB.206.6,PB.206.5,PB.206.3	PB.206.7,PB.206.5,PB.206.6,PB.206.3,PB.206.1
1989_0|path1	PB.1505	PB.1505;A5:1989_0|path1:1304-1392:1242-1392:+	PB.1505.1	PB.1505.1,PB.1505.2
1656_0|path0	PB.984	PB.984;A5:1656_0|path0:745-873:667-873:+	PB.984.1	PB.984.2,PB.984.1
217_0|path6	PB.1779	PB.1779;A5:217_0|path6:404-552:404-750:-	PB.1779.5,PB.1779.4	PB.1779.3,PB.1779.5,PB.1779.2,PB.1779.4
1762_0|path0	PB.1156	PB.1156;A5:1762_0|path0:511-1454:375-1454:+	PB.1156.4	PB.1156.4,PB.1156.3,PB.1156.2
207_0|path10	PB.1618	PB.1618;A5:207_0|path10:244-364:176-364:+	PB.1618.2,PB.1618.6	PB.1618.6,PB.1618.1,PB.1618.2
870_0|path0	PB.3576	PB.3576;A5:870_0|path0:289-486:284-486:+	PB.3576.3	PB.3576.3,PB.3576.2
294_0|path9	PB.2762	PB.2762;A5:294_0|path9:912-1257:341-1257:+	PB.2762.2	PB.2762.1,PB.2762.2
555_0|path3	PB.3147	PB.3147;A5:555_0|path3:367-411:365-411:+	PB.3147.1	PB.3147.4,PB.3147.1
1020_0|path0	PB.33	PB.33;A5:1020_0|path0:1283-1765:1226-1765:+	PB.33.4,PB.33.2	PB.33.2,PB.33.3,PB.33.4
1926_0|path3	PB.1404	PB.1404;A5:1926_0|path3:723-844:722-844:+	PB.1404.5	PB.1404.2,PB.1404.1,PB.1404.5,PB.1404.6,PB.1404.9,PB.1404.4,PB.1404.3
172_0|path29	PB.1088	PB.1088;A5:172_0|path29:1438-1559:1438-1593:-	PB.1088.2	PB.1088.2,PB.1088.1
172_0|path29	PB.1088	PB.1088;A5:172_0|path29:612-760:612-940:-	PB.1088.4,PB.1088.6,PB.1088.5,PB.1088.2,PB.1088.7,PB.1088.1,PB.1088.8	PB.1088.4,PB.1088.7,PB.1088.2,PB.1088.1,PB.1088.5,PB.1088.8,PB.1088.3,PB.1088.6
172_0|path29	PB.1088	PB.1088;A5:172_0|path29:1683-2509:1683-2749:-	PB.1088.5	PB.1088.6,PB.1088.5
Vv_1-10k_transcript/7063	PB.3756	PB.3756;A5:Vv_1-10k_transcript/7063:2118-2319:2018-2319:+	PB.3756.12,PB.3756.13,PB.3756.22,PB.3756.34	PB.3756.34,PB.3756.13,PB.3756.21,PB.3756.29,PB.3756.12,PB.3756.16,PB.3756.22,PB.3756.19
Vv_1-10k_transcript/7063	PB.3756	PB.3756;A5:Vv_1-10k_transcript/7063:2163-2314:2113-2314:+	PB.3756.7,PB.3756.33	PB.3756.7,PB.3756.33,PB.3756.37
Vv_1-10k_transcript/7063	PB.3756	PB.3756;A5:Vv_1-10k_transcript/7063:2168-2319:2018-2319:+	PB.3756.18	PB.3756.21,PB.3756.19,PB.3756.29,PB.3756.16,PB.3756.18
Vv_1-10k_transcript/7063	PB.3756	PB.3756;A5:Vv_1-10k_transcript/7063:2168-2319:2068-2319:+	PB.3756.18	PB.3756.17,PB.3756.15,PB.3756.35,PB.3756.18
Vv_1-10k_transcript/7063	PB.3756	PB.3756;A5:Vv_1-10k_transcript/7063:2068-2319:2018-2319:+	PB.3756.15,PB.3756.17,PB.3756.35	PB.3756.15,PB.3756.21,PB.3756.29,PB.3756.16,PB.3756.17,PB.3756.19,PB.3756.35
Vv_1-10k_transcript/7063	PB.3756	PB.3756;A5:Vv_1-10k_transcript/7063:2118-2319:2068-2319:+	PB.3756.12,PB.3756.13,PB.3756.22,PB.3756.34	PB.3756.15,PB.3756.34,PB.3756.13,PB.3756.12,PB.3756.17,PB.3756.22,PB.3756.35
Vv_1-10k_transcript/7063	PB.3756	PB.3756;A5:Vv_1-10k_transcript/7063:2213-2314:2163-2314:+	PB.3756.3,PB.3756.6,PB.3756.31	PB.3756.3,PB.3756.6,PB.3756.33,PB.3756.7,PB.3756.31
Vv_1-10k_transcript/7063	PB.3756	PB.3756;A5:Vv_1-10k_transcript/7063:2213-2314:2113-2314:+	PB.3756.3,PB.3756.6,PB.3756.31	PB.3756.3,PB.3756.6,PB.3756.37,PB.3756.31
Vv_1-10k_transcript/7063	PB.3756	PB.3756;A5:Vv_1-10k_transcript/7063:2213-2314:2013-2314:+	PB.3756.3,PB.3756.6,PB.3756.31	PB.3756.3,PB.3756.6,PB.3756.38,PB.3756.31
Vv_1-10k_transcript/7063	PB.3756	PB.3756;A5:Vv_1-10k_transcript/7063:2113-2314:2013-2314:+	PB.3756.37	PB.3756.38,PB.3756.37
Vv_1-10k_transcript/7063	PB.3756	PB.3756;A5:Vv_1-10k_transcript/7063:2168-2319:2118-2319:+	PB.3756.18	PB.3756.13,PB.3756.22,PB.3756.12,PB.3756.34,PB.3756.18
Vv_1-10k_transcript/7063	PB.3756	PB.3756;A5:Vv_1-10k_transcript/7063:2163-2314:2013-2314:+	PB.3756.7,PB.3756.33	PB.3756.7,PB.3756.33,PB.3756.38
2667_16|path0	PB.2567	PB.2567;A5:2667_16|path0:975-1642:737-1642:+	PB.2567.5	PB.2567.6,PB.2567.5
1911_0|path4	PB.1380	PB.1380;A5:1911_0|path4:149-274:79-274:+	PB.1380.3	PB.1380.4,PB.1380.3,PB.1380.1
602_0|path1	PB.3221	PB.3221;A5:602_0|path1:2449-3964:1279-3964:+	PB.3221.4	PB.3221.3,PB.3221.4
1475_0|path0	PB.703	PB.703;A5:1475_0|path0:1860-2006:1812-2006:+	PB.703.3	PB.703.3,PB.703.2
457_0|path1	PB.3005	PB.3005;A5:457_0|path1:251-490:201-490:+	PB.3005.1	PB.3005.3,PB.3005.1
1072_0|path0	PB.126	PB.126;A5:1072_0|path0:685-1158:661-1158:+	PB.126.3	PB.126.1,PB.126.3
2150_0|path1	PB.1737	PB.1737;A5:2150_0|path1:1106-1282:1042-1282:+	PB.1737.5	PB.1737.5,PB.1737.4
2150_0|path1	PB.1737	PB.1737;A5:2150_0|path1:1087-1282:1042-1282:+	PB.1737.6,PB.1737.7	PB.1737.7,PB.1737.6,PB.1737.4
2150_0|path1	PB.1737	PB.1737;A5:2150_0|path1:1106-1282:1087-1282:+	PB.1737.5	PB.1737.7,PB.1737.6,PB.1737.5
1588_1|path2	PB.873	PB.873;A5:1588_1|path2:5848-5868:5840-5868:+	PB.873.9	PB.873.9,PB.873.3
1239_0|path1	PB.361	PB.361;A5:1239_0|path1:1042-1382:705-1382:+	PB.361.3	PB.361.3,PB.361.6
2087_0|path2	PB.1643	PB.1643;A5:2087_0|path2:713-1451:462-1451:+	PB.1643.1	PB.1643.8,PB.1643.1
1685_0|path0	PB.1022	PB.1022;A5:1685_0|path0:4601-4680:4601-4728:-	PB.1022.3,PB.1022.30	PB.1022.30,PB.1022.3,PB.1022.21
872_0|path1	PB.3580	PB.3580;A5:872_0|path1:367-463:365-463:+	PB.3580.1	PB.3580.1,PB.3580.3
925_0|path1	PB.3650	PB.3650;A5:925_0|path1:504-714:500-714:+	PB.3650.4,PB.3650.6	PB.3650.2,PB.3650.5,PB.3650.6,PB.3650.4
336_0|path3	PB.2828	PB.2828;A5:336_0|path3:2995-3072:2974-3072:+	PB.2828.4	PB.2828.4,PB.2828.5,PB.2828.8,PB.2828.10
2534_0|path1	PB.2344	PB.2344;A5:2534_0|path1:8919-9038:8801-9038:+	PB.2344.64	PB.2344.53,PB.2344.57,PB.2344.66,PB.2344.67,PB.2344.50,PB.2344.62,PB.2344.68,PB.2344.55,PB.2344.46,PB.2344.64,PB.2344.37
1807_0|path0	PB.1220	PB.1220;A5:1807_0|path0:1586-1649:1523-1649:+	PB.1220.1	PB.1220.2,PB.1220.1
2151_0|path2	PB.1741	PB.1741;A5:2151_0|path2:44-58:40-58:+	PB.1741.2	PB.1741.2,PB.1741.1
838_0|path1	PB.3531	PB.3531;A5:838_0|path1:1309-1461:1260-1461:+	PB.3531.2	PB.3531.2,PB.3531.1
172_0|path27	PB.1085	PB.1085;A5:172_0|path27:7427-7464:7427-8064:-	PB.1085.3,PB.1085.2	PB.1085.4,PB.1085.3,PB.1085.2
395_0|path4	PB.2923	PB.2923;A5:395_0|path4:554-1004:360-1004:+	PB.2923.3	PB.2923.3,PB.2923.1
2313_0|path0	PB.2010	PB.2010;A5:2313_0|path0:172-231:57-231:+	PB.2010.2	PB.2010.2,PB.2010.1
401_0|path0	PB.2931	PB.2931;A5:401_0|path0:1754-1948:608-1948:+	PB.2931.2	PB.2931.2,PB.2931.3
2150_0|path3	PB.1738	PB.1738;A5:2150_0|path3:924-1100:860-1100:+	PB.1738.1	PB.1738.1,PB.1738.2
927_0|path0	PB.3653	PB.3653;A5:927_0|path0:1107-1302:668-1302:+	PB.3653.1	PB.3653.1,PB.3653.2
2151_0|path7	PB.1744	PB.1744;A5:2151_0|path7:44-58:40-58:+	PB.1744.1	PB.1744.4,PB.1744.1,PB.1744.5
824_0|path0	PB.3511	PB.3511;A5:824_0|path0:204-249:197-249:+	PB.3511.1	PB.3511.2,PB.3511.1

## Sheet: Vvg Alternative 5' splice site
Table S4 Summary of the candidate alternative splice (AS) events.
Seqname	Gene ID	Event ID	Alternative transcripts	Total transcripts
2582_0|path0	PB.2491	PB.2491;A5:2582_0|path0:177-261:175-261:+	PB.2491.2	PB.2491.1,PB.2491.2
1690_0|path0	PB.1035	PB.1035;A5:1690_0|path0:248-355:221-355:+	PB.1035.3	PB.1035.3,PB.1035.2
574_0|path1	PB.5008	PB.5008;A5:574_0|path1:2449-2534:2426-2534:+	PB.5008.4	PB.5008.4,PB.5008.3,PB.5008.2
1075_0|path7	PB.99	PB.99;A5:1075_0|path7:1557-1664:1491-1664:+	PB.99.7,PB.99.2,PB.99.4,PB.99.8,PB.99.9,PB.99.11	PB.99.11,PB.99.9,PB.99.8,PB.99.2,PB.99.4,PB.99.5,PB.99.7
1075_0|path7	PB.99	PB.99;A5:1075_0|path7:1892-1977:1868-1977:+	PB.99.6,PB.99.7,PB.99.2,PB.99.3,PB.99.8,PB.99.5,PB.99.9,PB.99.11	PB.99.11,PB.99.6,PB.99.3,PB.99.9,PB.99.8,PB.99.2,PB.99.4,PB.99.5,PB.99.7
2328_0|path0	PB.2045	PB.2045;A5:2328_0|path0:732-813:694-813:+	PB.2045.3,PB.2045.1	PB.2045.3,PB.2045.2,PB.2045.1
2880_0|path4	PB.3014	PB.3014;A5:2880_0|path4:1376-1444:1310-1444:+	PB.3014.1,PB.3014.3,PB.3014.6	PB.3014.4,PB.3014.6,PB.3014.1,PB.3014.3
3736_0|path4	PB.4428	PB.4428;A5:3736_0|path4:390-434:366-434:+	PB.4428.4	PB.4428.2,PB.4428.4
2978_0|path0	PB.3190	PB.3190;A5:2978_0|path0:793-807:789-807:+	PB.3190.3	PB.3190.4,PB.3190.3
2672_0|path0	PB.2659	PB.2659;A5:2672_0|path0:1592-1636:1548-1636:+	PB.2659.2	PB.2659.1,PB.2659.2
878_0|path3	PB.5433	PB.5433;A5:878_0|path3:2404-2541:1771-2541:+	PB.5433.5	PB.5433.2,PB.5433.5
878_0|path3	PB.5433	PB.5433;A5:878_0|path3:2404-2541:2181-2541:+	PB.5433.5	PB.5433.5,PB.5433.4
878_0|path3	PB.5433	PB.5433;A5:878_0|path3:2181-2541:1771-2541:+	PB.5433.4	PB.5433.2,PB.5433.4
170_0|path2	PB.1053	PB.1053;A5:170_0|path2:1177-1253:1165-1253:+	PB.1053.1	PB.1053.5,PB.1053.1
170_0|path2	PB.1053	PB.1053;A5:170_0|path2:1165-1253:1150-1253:+	PB.1053.5	PB.1053.5,PB.1053.6,PB.1053.2
170_0|path2	PB.1053	PB.1053;A5:170_0|path2:1177-1253:1150-1253:+	PB.1053.1	PB.1053.6,PB.1053.2,PB.1053.1
2077_0|path2	PB.1658	PB.1658;A5:2077_0|path2:1870-1976:1772-1976:+	PB.1658.1	PB.1658.3,PB.1658.1
2567_1|path24	PB.2439	PB.2439;A5:2567_1|path24:567-1328:411-1328:+	PB.2439.5	PB.2439.5,PB.2439.6
2801_0|path0	PB.2895	PB.2895;A5:2801_0|path0:185-313:185-350:-	PB.2895.2	PB.2895.2,PB.2895.1
551_0|path8	PB.4971	PB.4971;A5:551_0|path8:1053-1100:1008-1100:+	PB.4971.1,PB.4971.3	PB.4971.3,PB.4971.5,PB.4971.1
1448_0|path2	PB.659	PB.659;A5:1448_0|path2:289-385:287-385:+	PB.659.4	PB.659.4,PB.659.2
86_0|path0	PB.5402	PB.5402;A5:86_0|path0:1853-1926:1849-1926:+	PB.5402.2	PB.5402.2,PB.5402.3
1382_0|path1	PB.553	PB.553;A5:1382_0|path1:115-212:88-212:+	PB.553.4	PB.553.5,PB.553.4,PB.553.3,PB.553.1
12_0|path3	PB.297	PB.297;A5:12_0|path3:1140-1323:751-1323:+	PB.297.2	PB.297.5,PB.297.2
3300_0|path0	PB.3696	PB.3696;A5:3300_0|path0:207-284:106-284:+	PB.3696.3	PB.3696.2,PB.3696.3
910_0|path0	PB.5476	PB.5476;A5:910_0|path0:1489-1581:1346-1581:+	PB.5476.3	PB.5476.3,PB.5476.1
910_0|path0	PB.5476	PB.5476;A5:910_0|path0:1346-1581:949-1581:+	PB.5476.1	PB.5476.4,PB.5476.1
910_0|path0	PB.5476	PB.5476;A5:910_0|path0:1489-1581:949-1581:+	PB.5476.3	PB.5476.4,PB.5476.3
2567_1|path33	PB.2444	PB.2444;A5:2567_1|path33:5186-5272:5018-5272:+	PB.2444.7,PB.2444.13,PB.2444.17,PB.2444.18,PB.2444.22	PB.2444.18,PB.2444.26,PB.2444.13,PB.2444.7,PB.2444.21,PB.2444.22,PB.2444.17
2567_1|path33	PB.2444	PB.2444;A5:2567_1|path33:5186-5272:5102-5272:+	PB.2444.7,PB.2444.13,PB.2444.17,PB.2444.18,PB.2444.22	PB.2444.18,PB.2444.13,PB.2444.20,PB.2444.10,PB.2444.7,PB.2444.23,PB.2444.22,PB.2444.11,PB.2444.17
2567_1|path33	PB.2444	PB.2444;A5:2567_1|path33:5102-5272:5018-5272:+	PB.2444.10,PB.2444.11,PB.2444.20,PB.2444.23	PB.2444.26,PB.2444.10,PB.2444.21,PB.2444.23,PB.2444.11,PB.2444.20
441_0|path0	PB.4788	PB.4788;A5:441_0|path0:1820-2014:610-2014:+	PB.4788.4	PB.4788.4,PB.4788.2
400_0|path0	PB.4709	PB.4709;A5:400_0|path0:3075-3104:3069-3104:+	PB.4709.4	PB.4709.2,PB.4709.4
421_0|path3	PB.4755	PB.4755;A5:421_0|path3:2947-3025:2926-3025:+	PB.4755.1	PB.4755.17,PB.4755.14,PB.4755.1,PB.4755.2,PB.4755.4,PB.4755.10,PB.4755.7
447_0|path3	PB.4803	PB.4803;A5:447_0|path3:2155-2277:801-2277:+	PB.4803.7	PB.4803.7,PB.4803.8,PB.4803.6
2267_0|path0	PB.1953	PB.1953;A5:2267_0|path0:1121-1246:1076-1246:+	PB.1953.1	PB.1953.1,PB.1953.2
66_0|path0	PB.5131	PB.5131;A5:66_0|path0:3989-4045:3986-4045:+	PB.5131.2	PB.5131.6,PB.5131.2
172_0|path3	PB.1085	PB.1085;A5:172_0|path3:183-343:125-343:+	PB.1085.1	PB.1085.1,PB.1085.2
379_0|path0	PB.4503	PB.4503;A5:379_0|path0:104-214:72-214:+	PB.4503.2	PB.4503.1,PB.4503.2
2567_1|path35	PB.2447	PB.2447;A5:2567_1|path35:2183-2222:2167-2222:+	PB.2447.2	PB.2447.2,PB.2447.4
1874_0|path0	PB.1317	PB.1317;A5:1874_0|path0:1092-1165:1092-1261:-	PB.1317.1,PB.1317.3,PB.1317.5	PB.1317.5,PB.1317.1,PB.1317.2,PB.1317.3
60_0|path3	PB.5044	PB.5044;A5:60_0|path3:363-388:247-388:+	PB.5044.5	PB.5044.5,PB.5044.4
2235_0|path7	PB.1898	PB.1898;A5:2235_0|path7:982-1046:865-1046:+	PB.1898.1,PB.1898.5	PB.1898.5,PB.1898.4,PB.1898.1
2273_0|path2	PB.1962	PB.1962;A5:2273_0|path2:2281-2463:652-2463:+	PB.1962.1,PB.1962.4	PB.1962.1,PB.1962.3,PB.1962.4
2184_0|path3	PB.1822	PB.1822;A5:2184_0|path3:254-321:232-321:+	PB.1822.6	PB.1822.4,PB.1822.6
2184_0|path3	PB.1822	PB.1822;A5:2184_0|path3:232-321:230-321:+	PB.1822.4	PB.1822.1,PB.1822.4,PB.1822.2,PB.1822.7
2184_0|path3	PB.1822	PB.1822;A5:2184_0|path3:254-321:230-321:+	PB.1822.6	PB.1822.1,PB.1822.2,PB.1822.7,PB.1822.6
202_0|path34	PB.1561	PB.1561;A5:202_0|path34:252-310:195-310:+	PB.1561.4	PB.1561.4,PB.1561.2,PB.1561.3
340_0|path0	PB.3864	PB.3864;A5:340_0|path0:659-931:373-931:+	PB.3864.2	PB.3864.1,PB.3864.2
866_0|path0	PB.5407	PB.5407;A5:866_0|path0:3006-3297:2982-3297:+	PB.5407.6	PB.5407.7,PB.5407.6
467_0|path1	PB.4834	PB.4834;A5:467_0|path1:189-261:115-261:+	PB.4834.2	PB.4834.2,PB.4834.1
3287_0|path4	PB.3675	PB.3675;A5:3287_0|path4:469-515:207-515:+	PB.3675.2	PB.3675.1,PB.3675.2
1153_0|path7	PB.212	PB.212;A5:1153_0|path7:2389-2437:2385-2437:+	PB.212.2	PB.212.4,PB.212.2
1792_0|path2	PB.1184	PB.1184;A5:1792_0|path2:1958-2031:1934-2031:+	PB.1184.2,PB.1184.4	PB.1184.1,PB.1184.2,PB.1184.4
2088_0|path0	PB.1671	PB.1671;A5:2088_0|path0:2119-2157:2047-2157:+	PB.1671.6	PB.1671.5,PB.1671.6
820_0|path2	PB.5347	PB.5347;A5:820_0|path2:914-1003:884-1003:+	PB.5347.2	PB.5347.2,PB.5347.3
435_0|path3	PB.4777	PB.4777;A5:435_0|path3:213-267:155-267:+	PB.4777.3	PB.4777.3,PB.4777.1
1849_0|path0	PB.1274	PB.1274;A5:1849_0|path0:1193-1240:1148-1240:+	PB.1274.3	PB.1274.3,PB.1274.2
2527_0|path0	PB.2368	PB.2368;A5:2527_0|path0:1522-1582:1520-1582:+	PB.2368.1	PB.2368.1,PB.2368.3
3473_0|path10	PB.3979	PB.3979;A5:3473_0|path10:6059-6192:5927-6192:+	PB.3979.37,PB.3979.43,PB.3979.47	PB.3979.37,PB.3979.47,PB.3979.43,PB.3979.32
3466_0|path0	PB.3965	PB.3965;A5:3466_0|path0:557-693:420-693:+	PB.3965.1	PB.3965.1,PB.3965.2
707_0|path3	PB.5199	PB.5199;A5:707_0|path3:260-504:256-504:+	PB.5199.1	PB.5199.1,PB.5199.2
719_0|path2	PB.5210	PB.5210;A5:719_0|path2:292-467:182-467:+	PB.5210.2	PB.5210.3,PB.5210.2
1415_0|path6	PB.615	PB.615;A5:1415_0|path6:1242-1724:1185-1724:+	PB.615.1	PB.615.2,PB.615.1
3366_0|path1	PB.3812	PB.3812;A5:3366_0|path1:204-311:169-311:+	PB.3812.2	PB.3812.1,PB.3812.2
1808_0|path0	PB.1204	PB.1204;A5:1808_0|path0:318-431:258-431:+	PB.1204.2	PB.1204.2,PB.1204.3
1874_0|path16	PB.1319	PB.1319;A5:1874_0|path16:939-988:939-1036:-	PB.1319.5	PB.1319.5,PB.1319.3
267_0|path9	PB.2656	PB.2656;A5:267_0|path9:7794-8082:7794-8085:-	PB.2656.4	PB.2656.3,PB.2656.4
267_0|path9	PB.2656	PB.2656;A5:267_0|path9:8484-8700:8484-8735:-	PB.2656.1,PB.2656.2,PB.2656.5	PB.2656.7,PB.2656.2,PB.2656.1,PB.2656.5
267_0|path9	PB.2655	PB.2655;A5:267_0|path9:2189-3759:2153-3759:+	PB.2655.6	PB.2655.6,PB.2655.3,PB.2655.1,PB.2655.4
234_0|path8	PB.2066	PB.2066;A5:234_0|path8:973-1113:580-1113:+	PB.2066.1,PB.2066.2,PB.2066.3	PB.2066.4,PB.2066.5,PB.2066.6,PB.2066.2,PB.2066.3,PB.2066.1
1122_0|path0	PB.168	PB.168;A5:1122_0|path0:241-360:135-360:+	PB.168.1	PB.168.2,PB.168.1
1157_0|path0	PB.223	PB.223;A5:1157_0|path0:98-424:16-424:+	PB.223.1	PB.223.1,PB.223.2
3065_0|path0	PB.3324	PB.3324;A5:3065_0|path0:1111-1254:1092-1254:+	PB.3324.1	PB.3324.3,PB.3324.1
3291_0|path0	PB.3682	PB.3682;A5:3291_0|path0:1204-1237:1196-1237:+	PB.3682.4	PB.3682.4,PB.3682.2
2061_0|path1	PB.1626	PB.1626;A5:2061_0|path1:321-376:303-376:+	PB.1626.2	PB.1626.2,PB.1626.3
2953_0|path0	PB.3155	PB.3155;A5:2953_0|path0:638-663:136-663:+	PB.3155.1	PB.3155.1,PB.3155.2
267_0|path31	PB.2650	PB.2650;A5:267_0|path31:4803-5059:4803-5095:-	PB.2650.1	PB.2650.1,PB.2650.2

## Sheet: Vv Alternative 3' splice site
Table S4 Summary of the candidate alternative splice (AS) events.
Seqname	Gene ID	Event ID	Alternative transcripts	Total transcripts
465_0|path3	PB.3017	PB.3017;A3:465_0|path3:2833-2870:2833-2905:+	PB.3017.1,PB.3017.2	PB.3017.3,PB.3017.2,PB.3017.1
1132_0|path0	PB.207	PB.207;A3:1132_0|path0:353-659:353-767:+	PB.207.1	PB.207.3,PB.207.1
1131_0|path7	PB.206	PB.206;A3:1131_0|path7:2145-2224:2145-2271:+	PB.206.5	PB.206.7,PB.206.5,PB.206.4,PB.206.6,PB.206.1
207_0|path10	PB.1618	PB.1618;A3:207_0|path10:244-364:244-367:+	PB.1618.2,PB.1618.6	PB.1618.6,PB.1618.5,PB.1618.2
1069_0|path3	PB.122	PB.122;A3:1069_0|path3:1060-1183:1060-1209:+	PB.122.3	PB.122.2,PB.122.3
260_0|path0	PB.2471	PB.2471;A3:260_0|path0:755-1455:755-1841:+	PB.2471.1	PB.2471.4,PB.2471.3,PB.2471.1
1660_0|path1	PB.989	PB.989;A3:1660_0|path1:1628-1712:1628-1735:+	PB.989.2	PB.989.2,PB.989.1
681_0|path0	PB.3330	PB.3330;A3:681_0|path0:886-1232:886-2371:+	PB.3330.1	PB.3330.2,PB.3330.1
152_0|path0	PB.765	PB.765;A3:152_0|path0:1714-2320:1714-2434:+	PB.765.1	PB.765.1,PB.765.2
1980_0|path0	PB.1490	PB.1490;A3:1980_0|path0:96-184:96-185:+	PB.1490.2	PB.1490.1,PB.1490.2
1694_0|path2	PB.1040	PB.1040;A3:1694_0|path2:309-445:309-466:+	PB.1040.3,PB.1040.2,PB.1040.7	PB.1040.6,PB.1040.2,PB.1040.7,PB.1040.8,PB.1040.4,PB.1040.1,PB.1040.3
172_0|path29	PB.1088	PB.1088;A3:172_0|path29:5004-5911:4965-5911:-	PB.1088.10	PB.1088.4,PB.1088.7,PB.1088.2,PB.1088.5,PB.1088.3,PB.1088.10,PB.1088.9,PB.1088.6
965_0|path2	PB.3709	PB.3709;A3:965_0|path2:2251-2448:2251-2502:+	PB.3709.1	PB.3709.2,PB.3709.1
495_0|path1	PB.3055	PB.3055;A3:495_0|path1:260-355:260-550:+	PB.3055.4	PB.3055.4,PB.3055.1
495_0|path1	PB.3055	PB.3055;A3:495_0|path1:260-480:260-550:+	PB.3055.2	PB.3055.2,PB.3055.1
495_0|path1	PB.3055	PB.3055;A3:495_0|path1:260-355:260-480:+	PB.3055.4	PB.3055.2,PB.3055.4
697_0|path0	PB.3349	PB.3349;A3:697_0|path0:1578-1786:1578-1931:+	PB.3349.3	PB.3349.3,PB.3349.1
784_0|path0	PB.3462	PB.3462;A3:784_0|path0:231-479:231-541:+	PB.3462.2	PB.3462.1,PB.3462.2
113_0|path1	PB.203	PB.203;A3:113_0|path1:129-188:129-199:+	PB.203.1	PB.203.1,PB.203.3
1287_0|path0	PB.432	PB.432;A3:1287_0|path0:165-255:165-364:+	PB.432.2	PB.432.4,PB.432.2,PB.432.3
1052_0|path2	PB.89	PB.89;A3:1052_0|path2:101-254:101-309:+	PB.89.3	PB.89.4,PB.89.1,PB.89.3
1780_0|path0	PB.1184	PB.1184;A3:1780_0|path0:181-233:181-256:+	PB.1184.3	PB.1184.3,PB.1184.1
481_0|path1	PB.3039	PB.3039;A3:481_0|path1:62-183:62-284:+	PB.3039.4	PB.3039.2,PB.3039.4,PB.3039.1
2087_0|path2	PB.1644	PB.1644;A3:2087_0|path2:1049-1759:812-1759:-	PB.1644.2	PB.1644.2,PB.1644.5
2130_0|path0	PB.1707	PB.1707;A3:2130_0|path0:648-730:648-752:+	PB.1707.1	PB.1707.3,PB.1707.1
31_0|path2	PB.2792	PB.2792;A3:31_0|path2:62-215:62-259:+	PB.2792.2	PB.2792.1,PB.2792.2
840_0|path0	PB.3533	PB.3533;A3:840_0|path0:1736-2051:1736-2152:+	PB.3533.4	PB.3533.2,PB.3533.3,PB.3533.4,PB.3533.5
336_0|path3	PB.2828	PB.2828;A3:336_0|path3:2974-3072:2974-3106:+	PB.2828.8,PB.2828.5,PB.2828.10	PB.2828.8,PB.2828.6,PB.2828.5,PB.2828.10
1473_0|path0	PB.701	PB.701;A3:1473_0|path0:475-1325:475-1381:+	PB.701.2	PB.701.3,PB.701.2
172_0|path28	PB.1087	PB.1087;A3:172_0|path28:4159-4196:4051-4196:-	PB.1087.2	PB.1087.1,PB.1087.2
172_0|path28	PB.1086	PB.1086;A3:172_0|path28:2282-2320:2282-2356:+	PB.1086.3	PB.1086.3,PB.1086.2,PB.1086.1
2151_0|path2	PB.1741	PB.1741;A3:2151_0|path2:266-355:266-421:+	PB.1741.2,PB.1741.4,PB.1741.5	PB.1741.5,PB.1741.2,PB.1741.4,PB.1741.1
1681_0|path5	PB.1015	PB.1015;A3:1681_0|path5:149-244:149-322:+	PB.1015.2,PB.1015.5,PB.1015.4,PB.1015.7,PB.1015.6	PB.1015.5,PB.1015.4,PB.1015.7,PB.1015.6,PB.1015.1,PB.1015.2
217_0|path1	PB.1773	PB.1773;A3:217_0|path1:428-504:404-504:-	PB.1773.3	PB.1773.2,PB.1773.3
1953_0|path0	PB.1447	PB.1447;A3:1953_0|path0:124-210:124-226:+	PB.1447.3	PB.1447.3,PB.1447.2
497_0|path0	PB.3057	PB.3057;A3:497_0|path0:62-164:62-356:+	PB.3057.1	PB.3057.1,PB.3057.2
2007_0|path1	PB.1529	PB.1529;A3:2007_0|path1:594-727:594-793:+	PB.1529.3	PB.1529.3,PB.1529.5
2007_0|path1	PB.1529	PB.1529;A3:2007_0|path1:594-661:594-727:+	PB.1529.2	PB.1529.2,PB.1529.3
2007_0|path1	PB.1529	PB.1529;A3:2007_0|path1:594-661:594-793:+	PB.1529.2	PB.1529.2,PB.1529.5

## Sheet: Vvg Alternative 3' splice site
Table S4 Summary of the candidate alternative splice (AS) events.
Seqname	Gene ID	Event ID	Alternative transcripts	Total transcripts
74_0|path5	PB.5242	PB.5242;A3:74_0|path5:1136-1484:1136-1547:+	PB.5242.4,PB.5242.2,PB.5242.5	PB.5242.2,PB.5242.5,PB.5242.3,PB.5242.4
89_0|path0	PB.5455	PB.5455;A3:89_0|path0:543-876:543-1705:+	PB.5455.1	PB.5455.1,PB.5455.2
1027_0|path0	PB.41	PB.41;A3:1027_0|path0:203-276:203-345:+	PB.41.3	PB.41.1,PB.41.3
2567_1|path46	PB.2452	PB.2452;A3:2567_1|path46:311-1189:311-1258:+	PB.2452.2	PB.2452.3,PB.2452.2
967_0|path6	PB.5555	PB.5555;A3:967_0|path6:1736-2042:1736-2153:+	PB.5555.2	PB.5555.2,PB.5555.3,PB.5555.4,PB.5555.1
2805_0|path0	PB.2900	PB.2900;A3:2805_0|path0:936-961:936-1048:+	PB.2900.1,PB.2900.5	PB.2900.5,PB.2900.1,PB.2900.3
81_0|path2	PB.5337	PB.5337;A3:81_0|path2:1278-2322:1278-3961:+	PB.5337.1	PB.5337.1,PB.5337.5,PB.5337.4
454_0|path3	PB.4819	PB.4819;A3:454_0|path3:692-876:692-1209:+	PB.4819.4	PB.4819.4,PB.4819.2,PB.4819.1
633_0|path3	PB.5091	PB.5091;A3:633_0|path3:256-351:256-476:+	PB.5091.1	PB.5091.1,PB.5091.2
2397_0|path6	PB.2156	PB.2156;A3:2397_0|path6:301-361:301-395:+	PB.2156.3	PB.2156.4,PB.2156.6,PB.2156.5,PB.2156.3
2104_0|path0	PB.1702	PB.1702;A3:2104_0|path0:194-419:194-451:+	PB.1702.2	PB.1702.2,PB.1702.3
12_0|path3	PB.297	PB.297;A3:12_0|path3:751-847:751-1323:+	PB.297.3	PB.297.3,PB.297.5
1057_0|path0	PB.78	PB.78;A3:1057_0|path0:250-330:250-350:+	PB.78.1,PB.78.2	PB.78.2,PB.78.1,PB.78.4
1560_0|path1	PB.851	PB.851;A3:1560_0|path1:97-206:97-252:+	PB.851.2,PB.851.1	PB.851.4,PB.851.2,PB.851.1
2588_0|path2	PB.2498	PB.2498;A3:2588_0|path2:422-618:422-762:+	PB.2498.3,PB.2498.2	PB.2498.3,PB.2498.4,PB.2498.2
2588_0|path2	PB.2498	PB.2498;A3:2588_0|path2:422-474:422-762:+	PB.2498.1	PB.2498.1,PB.2498.4
2588_0|path2	PB.2498	PB.2498;A3:2588_0|path2:422-474:422-618:+	PB.2498.1	PB.2498.3,PB.2498.1,PB.2498.2
280_0|path7	PB.2888	PB.2888;A3:280_0|path7:2030-2062:2030-2308:+	PB.2888.3	PB.2888.3,PB.2888.2
2567_1|path33	PB.2444	PB.2444;A3:2567_1|path33:5102-5188:5102-5272:+	PB.2444.28	PB.2444.20,PB.2444.10,PB.2444.28,PB.2444.23,PB.2444.11
2567_1|path33	PB.2444	PB.2444;A3:2567_1|path33:4947-5116:4947-5200:+	PB.2444.2,PB.2444.8,PB.2444.16,PB.2444.24	PB.2444.6,PB.2444.25,PB.2444.8,PB.2444.16,PB.2444.24,PB.2444.3,PB.2444.12,PB.2444.2
2567_1|path33	PB.2444	PB.2444;A3:2567_1|path33:4947-5032:4947-5116:+	PB.2444.1,PB.2444.9,PB.2444.19,PB.2444.27,PB.2444.29,PB.2444.30,PB.2444.31	PB.2444.29,PB.2444.8,PB.2444.27,PB.2444.9,PB.2444.16,PB.2444.24,PB.2444.31,PB.2444.1,PB.2444.19,PB.2444.30,PB.2444.2
2567_1|path33	PB.2444	PB.2444;A3:2567_1|path33:4947-5032:4947-5200:+	PB.2444.1,PB.2444.9,PB.2444.19,PB.2444.27,PB.2444.29,PB.2444.30,PB.2444.31	PB.2444.6,PB.2444.25,PB.2444.29,PB.2444.27,PB.2444.9,PB.2444.31,PB.2444.1,PB.2444.3,PB.2444.19,PB.2444.30,PB.2444.12
1032_0|path1	PB.46	PB.46;A3:1032_0|path1:180-260:180-274:+	PB.46.1	PB.46.1,PB.46.2
727_0|path4	PB.5223	PB.5223;A3:727_0|path4:87-174:87-250:+	PB.5223.2	PB.5223.2,PB.5223.3
421_0|path3	PB.4755	PB.4755;A3:421_0|path3:2926-3025:2926-3047:+	PB.4755.2,PB.4755.10,PB.4755.7,PB.4755.4,PB.4755.14,PB.4755.17	PB.4755.17,PB.4755.14,PB.4755.12,PB.4755.2,PB.4755.4,PB.4755.6,PB.4755.10,PB.4755.7
2630_0|path0	PB.2574	PB.2574;A3:2630_0|path0:1503-1556:1503-1608:+	PB.2574.1	PB.2574.1,PB.2574.3
2154_0|path0	PB.1780	PB.1780;A3:2154_0|path0:1767-1833:1767-1867:+	PB.1780.2	PB.1780.4,PB.1780.2
1874_0|path0	PB.1317	PB.1317;A3:1874_0|path0:1092-1165:900-1165:-	PB.1317.1,PB.1317.3,PB.1317.5	PB.1317.5,PB.1317.1,PB.1317.4,PB.1317.3
60_0|path3	PB.5044	PB.5044;A3:60_0|path3:247-343:247-388:+	PB.5044.1,PB.5044.3	PB.5044.3,PB.5044.1,PB.5044.4
1180_0|path1	PB.254	PB.254;A3:1180_0|path1:1251-1462:1251-1984:+	PB.254.1	PB.254.3,PB.254.1
694_0|path0	PB.5181	PB.5181;A3:694_0|path0:2354-2441:2354-2459:+	PB.5181.2	PB.5181.2,PB.5181.3
3174_0|path0	PB.3498	PB.3498;A3:3174_0|path0:931-1166:931-1198:+	PB.3498.3	PB.3498.2,PB.3498.3
98_0|path1	PB.5586	PB.5586;A3:98_0|path1:242-309:242-429:+	PB.5586.2	PB.5586.2,PB.5586.1
2268_0|path2	PB.1954	PB.1954;A3:2268_0|path2:987-1183:987-1215:+	PB.1954.3	PB.1954.3,PB.1954.2
1663_0|path1	PB.998	PB.998;A3:1663_0|path1:157-297:157-404:+	PB.998.3	PB.998.3,PB.998.1
618_0|path2	PB.5068	PB.5068;A3:618_0|path2:2594-2689:2594-2713:+	PB.5068.2	PB.5068.1,PB.5068.2
1797_0|path0	PB.1192	PB.1192;A3:1797_0|path0:753-814:753-994:+	PB.1192.6	PB.1192.6,PB.1192.4
1268_0|path2	PB.383	PB.383;A3:1268_0|path2:164-288:164-362:+	PB.383.3	PB.383.3,PB.383.1
1268_0|path2	PB.383	PB.383;A3:1268_0|path2:164-288:164-296:+	PB.383.3	PB.383.3,PB.383.4
1268_0|path2	PB.383	PB.383;A3:1268_0|path2:164-296:164-362:+	PB.383.4	PB.383.4,PB.383.1
1153_0|path7	PB.212	PB.212;A3:1153_0|path7:2385-2437:2385-2439:+	PB.212.4	PB.212.5,PB.212.4
1095_0|path3	PB.126	PB.126;A3:1095_0|path3:2424-2514:2424-2539:+	PB.126.3	PB.126.3,PB.126.1
1800_0|path0	PB.1197	PB.1197;A3:1800_0|path0:84-136:84-177:+	PB.1197.2	PB.1197.2,PB.1197.3
267_0|path30	PB.2648	PB.2648;A3:267_0|path30:5204-5311:5168-5311:-	PB.2648.2	PB.2648.2,PB.2648.1
769_0|path0	PB.5276	PB.5276;A3:769_0|path0:2026-2112:2026-2122:+	PB.5276.2,PB.5276.3	PB.5276.3,PB.5276.4,PB.5276.2
1255_0|path0	PB.367	PB.367;A3:1255_0|path0:182-277:182-330:+	PB.367.1	PB.367.3,PB.367.1
2864_0|path0	PB.2987	PB.2987;A3:2864_0|path0:1232-1382:1232-1510:+	PB.2987.2	PB.2987.2,PB.2987.4
2088_0|path0	PB.1671	PB.1671;A3:2088_0|path0:2035-2109:2035-2181:+	PB.1671.1,PB.1671.2	PB.1671.3,PB.1671.1,PB.1671.2
2299_0|path0	PB.2002	PB.2002;A3:2299_0|path0:1048-1189:1048-1276:+	PB.2002.3	PB.2002.3,PB.2002.2
3489_0|path2	PB.4036	PB.4036;A3:3489_0|path2:65-163:65-216:+	PB.4036.1,PB.4036.3	PB.4036.3,PB.4036.4,PB.4036.1
443_0|path0	PB.4792	PB.4792;A3:443_0|path0:203-223:203-297:+	PB.4792.2	PB.4792.2,PB.4792.3
2187_0|path0	PB.1827	PB.1827;A3:2187_0|path0:184-642:184-872:+	PB.1827.3,PB.1827.2	PB.1827.2,PB.1827.3,PB.1827.5,PB.1827.4
2807_0|path1	PB.2903	PB.2903;A3:2807_0|path1:1303-1449:1303-1606:+	PB.2903.3,PB.2903.5,PB.2903.9	PB.2903.1,PB.2903.9,PB.2903.2,PB.2903.5,PB.2903.3,PB.2903.8
3466_0|path0	PB.3965	PB.3965;A3:3466_0|path0:420-558:420-693:+	PB.3965.3	PB.3965.3,PB.3965.2
2176_0|path1	PB.1811	PB.1811;A3:2176_0|path1:796-990:796-1017:+	PB.1811.2	PB.1811.1,PB.1811.2
1912_0|path0	PB.1382	PB.1382;A3:1912_0|path0:181-307:181-415:+	PB.1382.3	PB.1382.3,PB.1382.1
2917_0|path1	PB.3087	PB.3087;A3:2917_0|path1:31-118:31-139:+	PB.3087.2	PB.3087.3,PB.3087.2
2300_0|path3	PB.2004	PB.2004;A3:2300_0|path3:1333-1371:1333-1410:+	PB.2004.3	PB.2004.3,PB.2004.2
582_0|path2	PB.5018	PB.5018;A3:582_0|path2:79-308:79-322:+	PB.5018.2	PB.5018.2,PB.5018.1
556_0|path2	PB.4976	PB.4976;A3:556_0|path2:565-583:565-637:+	PB.4976.3	PB.4976.3,PB.4976.2
1238_0|path0	PB.345	PB.345;A3:1238_0|path0:54-178:54-279:+	PB.345.3,PB.345.2	PB.345.1,PB.345.4,PB.345.2,PB.345.3
250_0|path3	PB.2323	PB.2323;A3:250_0|path3:884-1208:884-1322:+	PB.2323.1	PB.2323.3,PB.2323.1
1874_0|path16	PB.1319	PB.1319;A3:1874_0|path16:1116-1189:924-1189:-	PB.1319.1,PB.1319.2,PB.1319.6,PB.1319.8	PB.1319.8,PB.1319.4,PB.1319.1,PB.1319.2,PB.1319.6
267_0|path9	PB.2656	PB.2656;A3:267_0|path9:8013-8085:7794-8085:-	PB.2656.1,PB.2656.2	PB.2656.3,PB.2656.2,PB.2656.1
267_0|path9	PB.2655	PB.2655;A3:267_0|path9:5684-7408:5684-7409:+	PB.2655.5	PB.2655.5,PB.2655.3
2624_0|path0	PB.2564	PB.2564;A3:2624_0|path0:747-828:747-849:+	PB.2564.1	PB.2564.2,PB.2564.1
704_0|path2	PB.5194	PB.5194;A3:704_0|path2:302-379:302-485:+	PB.5194.2	PB.5194.1,PB.5194.2
1863_1|path2	PB.1298	PB.1298;A3:1863_1|path2:4849-4896:4849-4919:+	PB.1298.2	PB.1298.3,PB.1298.2
1218_0|path0	PB.310	PB.310;A3:1218_0|path0:1515-1745:1515-1762:+	PB.310.1,PB.310.4,PB.310.6	PB.310.6,PB.310.4,PB.310.5,PB.310.1
124_0|path1	PB.350	PB.350;A3:124_0|path1:3398-3415:3398-3445:+	PB.350.5	PB.350.5,PB.350.3
1950_0|path0	PB.1434	PB.1434;A3:1950_0|path0:191-277:191-324:+	PB.1434.2	PB.1434.2,PB.1434.3
744_0|path0	PB.5246	PB.5246;A3:744_0|path0:57-155:57-349:+	PB.5246.1	PB.5246.4,PB.5246.1
678_0|path0	PB.5155	PB.5155;A3:678_0|path0:208-323:208-425:+	PB.5155.3	PB.5155.3,PB.5155.2
1377_0|path1	PB.545	PB.545;A3:1377_0|path1:743-851:743-998:+	PB.545.1,PB.545.2	PB.545.2,PB.545.4,PB.545.1
1748_0|path1	PB.1120	PB.1120;A3:1748_0|path1:2095-2127:2095-2168:+	PB.1120.1,PB.1120.3,PB.1120.5	PB.1120.1,PB.1120.5,PB.1120.4,PB.1120.3
1436_0|path2	PB.637	PB.637;A3:1436_0|path2:1722-1807:1722-1819:+	PB.637.2,PB.637.1,PB.637.4,PB.637.5	PB.637.6,PB.637.5,PB.637.1,PB.637.4,PB.637.2
333_0|path0	PB.3758	PB.3758;A3:333_0|path0:179-291:179-360:+	PB.3758.3	PB.3758.3,PB.3758.2

[truncated: 3 more sheets: Vv Alternative first exon, Vvg Alternative first exon, Vvg Alternative last exon]
