# Supplementary material for: Full-Length Transcriptomes Reconstruction Reveals Intraspecific Diversity in Hairy Vetch (Vicia villosa Roth) and Smooth Vetch (V. villosa Roth var. glabrescens)
Source: Plants (Basel). 2024 Nov 22;13(23):3291. doi: 10.3390/plants13233291 (PMC11644882; doi:10.3390/plants13233291)
Supplement: Supplementary file 1 [file plants-13-03291-s001.zip › Table S6 Functional annotations of 54 positive selection gene pairs between hairy vetch and smooth vetch.xls]

## Sheet: Sheet1
Table S6 Functional annotations of 54 positive selection gene pairs between hairy vetch and smooth vetch.
GeneID	GeneID	Ka	Ks	Ka/Ks	GO annotation	KEGG annotation	KOG annotation	NR annotation	Swiss-Prot annotation
Vv_1-10k_transcript/26807	Vvg_1-10k_transcript/49639	0.0281393	0.00852888	3.2993	GO:0003855: 3-dehydroquinate dehydratase activity (molecular_function); GO:0004764: shikimate 3-dehydrogenase (NADP+) activity (molecular_function); GO:0009570: chloroplast stroma (cellular_component); GO:0009793: embryo development ending in seed dormancy (biological_process); GO:0019632: shikimate metabolic process (biological_process); GO:0050661: NADP binding (molecular_function); GO:0055114:…	K13832|aroDE, DHQ-SDH	Amino acid transport and metabolism	unknown [Medicago truncatula]	Bifunctional 3-dehydroquinate dehydratase/shikimate dehydrogenase, chloroplastic OS=Arabidopsis thaliana GN=EMB3004 PE=1 SV=1
Vv_1-10k_transcript/44464	Vvg_1-10k_transcript/62202	0.0403233	0.0183006	2.20339	GO:0004252: serine-type endopeptidase activity (molecular_function); GO:0006508: proteolysis (biological_process); GO:0009534: chloroplast thylakoid (cellular_component); GO:0009658: chloroplast organization (biological_process); GO:0009840: chloroplastic endopeptidase Clp complex (cellular_component); GO:0009941: chloroplast envelope (cellular_component); GO:0010287: plastoglobule (cellular_comp…	K01358|clpP, CLPP	Posttranslational modification, protein turnover, chaperones	ATP-dependent Clp protease proteolytic protein [Medicago truncatula]	ATP-dependent Clp protease proteolytic subunit-related protein 2, chloroplastic OS=Arabidopsis thaliana GN=CLPR2 PE=1 SV=1
Vv_1-10k_transcript/51848	Vvg_1-10k_transcript/75933	0.0373909	0.0173293	2.15767	GO:0006869: lipid transport (biological_process); GO:0008289: lipid binding (molecular_function); GO:0016021: integral component of membrane (cellular_component); GO:0044464: cell part (cellular_component);	--	--	lipid transfer protein [Medicago truncatula]	Non-specific lipid transfer protein GPI-anchored 1 OS=Arabidopsis thaliana GN=LTPG1 PE=1 SV=1
Vv_1-10k_transcript/52276	Vvg_1-10k_transcript/77163	0.0426436	0.0198468	2.14864	--	--	--	hypothetical protein VIGAN_02167500 [Vigna angularis var. angularis]	--
Vv_1-10k_transcript/31731	Vvg_1-10k_transcript/51810	0.0155614	0.00776706	2.00351	GO:0005739: mitochondrion (cellular_component); GO:0008137: NADH dehydrogenase (ubiquinone) activity (molecular_function); GO:0016021: integral component of membrane (cellular_component); GO:0042773: ATP synthesis coupled electron transport (biological_process);	K03881|ND4	Energy production and conversion	NADH dehydrogenase subunit 4 (mitochondrion) [Oryza minuta]	NADH-ubiquinone oxidoreductase chain 4 OS=Arabidopsis thaliana GN=ND4 PE=2 SV=2
Vv_1-10k_transcript/26282	Vvg_1-10k_transcript/41991	0.0249676	0.0142673	1.74999	GO:0032550: purine ribonucleoside binding (molecular_function); GO:0032559: adenyl ribonucleotide binding (molecular_function); GO:0043168: anion binding (molecular_function);	--	Signal transduction mechanisms	PREDICTED: uncharacterized protein LOC101504500 isoform X1 [Cicer arietinum]	Probable disease resistance protein At4g27220 OS=Arabidopsis thaliana GN=At4g27220 PE=2 SV=1
Vv_1-10k_transcript/53420	Vvg_1-10k_transcript/77694	0.0353618	0.0202944	1.74245	--	--	--	RALF [Medicago truncatula]	--
Vv_1-10k_transcript/45881	Vvg_1-10k_transcript/66282	0.0681006	0.0391467	1.73963	GO:0006508: proteolysis (biological_process); GO:0008233: peptidase activity (molecular_function);	--	--	PREDICTED: clp protease-related protein At4g12060, chloroplastic [Cicer arietinum]	ATP-dependent Clp protease ATP-binding subunit CLPT1, chloroplastic OS=Arabidopsis thaliana GN=CLPT1 PE=1 SV=1
Vv_1-10k_transcript/52253	Vvg_1-10k_transcript/75900	0.0180369	0.0105636	1.70747	GO:0005829: cytosol (cellular_component); GO:0007021: tubulin complex assembly (biological_process); GO:0007023: post-chaperonin tubulin folding pathway (biological_process); GO:0048487: beta-tubulin binding (molecular_function);	K17292|TBCA	--	tubulin folding cofactor A [Medicago truncatula]	Tubulin-folding cofactor A OS=Arabidopsis thaliana GN=TFCA PE=1 SV=2
Vv_1-10k_transcript/10445	Vvg_1-10k_transcript/11016	0.00850141	0.00498237	1.7063	GO:0008568: microtubule-severing ATPase activity (molecular_function);	--	General function prediction only	PPR containing plant-like protein [Medicago truncatula]	Pentatricopeptide repeat-containing protein At1g26900, mitochondrial OS=Arabidopsis thaliana GN=PCMP-E54 PE=2 SV=1
Vv_1-10k_transcript/2404	Vvg_1-10k_transcript/59805	0.105825	0.0621473	1.7028	GO:0005739: mitochondrion (cellular_component); GO:0009507: chloroplast (cellular_component);	--	--	ycf68 protein [Medicago truncatula]	Uncharacterized protein ycf68 OS=Zea mays GN=ycf68 PE=3 SV=2
Vv_1-10k_transcript/7982	Vvg_1-10k_transcript/6534	0.0224624	0.0136264	1.64844	--	--	--	nucleolar GTPase, putative [Medicago truncatula]	--
Vv_1-10k_transcript/49434	Vvg_1-10k_transcript/73680	0.146534	0.0921253	1.5906	--	--	--	protein PHLOEM PROTEIN 2-LIKE A9-like [Cicer arietinum]	Protein PHLOEM PROTEIN 2-LIKE A9 OS=Arabidopsis thaliana GN=PP2A9 PE=2 SV=1
Vv_1-10k_transcript/46701	Vvg_1-10k_transcript/70587	0.0143032	0.00910482	1.57095	GO:0000103: sulfate assimilation (biological_process); GO:0005737: cytoplasm (cellular_component); GO:0006457: protein folding (biological_process); GO:0006662: glycerol ether metabolic process (biological_process); GO:0015035: protein disulfide oxidoreductase activity (molecular_function); GO:0016671: oxidoreductase activity, acting on a sulfur group of donors, disulfide as acceptor (molecular_f…	K03671|trxA	Posttranslational modification, protein turnover, chaperones	thioredoxin [Medicago truncatula]	Thioredoxin-like 3-1, chloroplastic OS=Arabidopsis thaliana GN=WCRKC1 PE=2 SV=3
Vv_1-10k_transcript/50761	Vvg_1-10k_transcript/73460	0.0939577	0.0604593	1.55407	--	--	--	--	--
Vv_1-10k_transcript/52472	Vvg_1-10k_transcript/76296	0.0299349	0.0196733	1.5216	GO:0003989: acetyl-CoA carboxylase activity (molecular_function); GO:0005524: ATP binding (molecular_function); GO:0006633: fatty acid biosynthetic process (biological_process); GO:0008270: zinc ion binding (molecular_function); GO:0009317: acetyl-CoA carboxylase complex (cellular_component); GO:0009570: chloroplast stroma (cellular_component); GO:0016740: transferase activity (molecular_function…	K01963|accD	--	AccD (chloroplast) [Wisteria floribunda]	Acetyl-coenzyme A carboxylase carboxyl transferase subunit beta, chloroplastic OS=Carica papaya GN=accD PE=3 SV=1
Vv_1-10k_transcript/42640	Vvg_1-10k_transcript/63775	0.0559447	0.0373257	1.49883	--	K01166|E3.1.27.1	RNA processing and modification	hypothetical protein [Pisum sativum]	Ribonuclease S-2 OS=Antirrhinum hispanicum GN=S2 PE=2 SV=1
Vv_1-10k_transcript/18430	Vvg_1-10k_transcript/32051	0.0679508	0.0455411	1.49208	--	--	--	--	--
Vv_1-10k_transcript/46422	Vvg_1-10k_transcript/67279	0.0152929	0.0105265	1.4528	--	--	--	DUF1685 family protein [Medicago truncatula]	--
Vv_1-10k_transcript/45060	Vvg_1-10k_transcript/67808	0.02063	0.0147064	1.40279	--	--	--	--	--
Vv_1-10k_transcript/47909	Vvg_1-10k_transcript/69995	0.0515153	0.03711	1.38818	GO:0006508: proteolysis (biological_process); GO:0008233: peptidase activity (molecular_function); GO:0009570: chloroplast stroma (cellular_component); GO:0009941: chloroplast envelope (cellular_component); GO:0043424: protein histidine kinase binding (molecular_function);	--	--	unknown [Medicago truncatula]	ATP-dependent Clp protease ATP-binding subunit CLPT2, chloroplastic OS=Arabidopsis thaliana GN=CLPT2 PE=1 SV=1
Vv_1-10k_transcript/43503	Vvg_1-10k_transcript/61630	0.0211978	0.0153589	1.38017	GO:0008233: peptidase activity (molecular_function);	K07761|E3.4.24.24	--	matrix metalloproteinase [Medicago truncatula]	Metalloendoproteinase 5-MMP OS=Arabidopsis thaliana GN=5MMP PE=1 SV=1
Vv_1-10k_transcript/12335	Vvg_1-10k_transcript/15153	0.0107343	0.00778385	1.37905	GO:0016787: hydrolase activity (molecular_function);	K17710|PTCD1	General function prediction only	PPR containing plant-like protein [Medicago truncatula]	Pentatricopeptide repeat-containing protein At5g02830, chloroplastic OS=Arabidopsis thaliana GN=At5g02830 PE=2 SV=3
Vv_1-10k_transcript/31624	Vvg_1-10k_transcript/42948	0.00666079	0.00494236	1.34769	GO:0005506: iron ion binding (molecular_function); GO:0016021: integral component of membrane (cellular_component); GO:0016709: oxidoreductase activity, acting on paired donors, with incorporation or reduction of molecular oxygen, NAD(P)H as one donor, and incorporation of one atom of oxygen (molecular_function); GO:0020037: heme binding (molecular_function); GO:0044550: secondary metabolite bios…	--	Secondary metabolites biosynthesis, transport and catabolism	cytochrome P450 family 71 protein [Medicago truncatula]	Cytochrome P450 CYP736A12 OS=Panax ginseng PE=2 SV=1
Vv_1-10k_transcript/21736	Vvg_1-10k_transcript/28999	0.0253104	0.0197208	1.28344	GO:0001053: plastid sigma factor activity (molecular_function); GO:0003677: DNA binding (molecular_function); GO:0003700: transcription factor activity, sequence-specific DNA binding (molecular_function); GO:0004813: alanine-tRNA ligase activity (molecular_function); GO:0005524: ATP binding (molecular_function); GO:0005739: mitochondrion (cellular_component); GO:0006352: DNA-templated transcripti…	K03086|SIG1, rpoD	Signal transduction mechanisms	hypothetical protein GLYMA_18G159100 [Glycine max]	RNA polymerase sigma factor sigB OS=Arabidopsis thaliana GN=SIGB PE=2 SV=2
Vv_1-10k_transcript/38768	Vvg_1-10k_transcript/57289	0.019617	0.0155648	1.26035	--	--	--	F-box and associated interaction domain protein [Medicago truncatula]	F-box/kelch-repeat protein At3g23880 OS=Arabidopsis thaliana GN=At3g23880 PE=2 SV=1
Vv_1-10k_transcript/39217	Vvg_1-10k_transcript/56351	0.0159711	0.0128026	1.24749	GO:0004721: phosphoprotein phosphatase activity (molecular_function); GO:0006470: protein dephosphorylation (biological_process); GO:0016021: integral component of membrane (cellular_component);	--	--	NLI interacting factor-like phosphatase [Medicago truncatula]	--
Vv_1-10k_transcript/54251	Vvg_1-10k_transcript/78835	0.0321669	0.0263763	1.21954	GO:0009496: plastoquinol--plastocyanin reductase activity (molecular_function); GO:0009535: chloroplast thylakoid membrane (cellular_component); GO:0015979: photosynthesis (biological_process); GO:0016021: integral component of membrane (cellular_component); GO:0045158: electron transporter, transferring electrons within cytochrome b6/f complex of photosystem II activity (molecular_function); GO:…	K02636|petC	--	RecName: Full=Cytochrome b6-f complex iron-sulfur subunit, chloroplastic; AltName: Full=Plastohydroquinone:plastocyanin oxidoreductase iron-sulfur protein; AltName: Full=Rieske iron-sulfur protein; Short=ISP; Short=RISP; Flags: Precursor	Cytochrome b6-f complex iron-sulfur subunit, chloroplastic OS=Pisum sativum GN=petC PE=2 SV=1
Vv_1-10k_transcript/43252	Vvg_1-10k_transcript/61278	0.00752829	0.00617923	1.21832	GO:0000494: box C/D snoRNA 3'-end processing (biological_process); GO:0003723: RNA binding (molecular_function); GO:0008033: tRNA processing (biological_process); GO:0008649: rRNA methyltransferase activity (molecular_function); GO:0015030: Cajal body (cellular_component); GO:0016021: integral component of membrane (cellular_component); GO:0031167: rRNA methylation (biological_process); GO:003142…	K14563|NOP1, FBL	--	mediator of RNA polymerase II transcription subunit 36a [Medicago truncatula]	Mediator of RNA polymerase II transcription subunit 36a OS=Arabidopsis thaliana GN=MED36A PE=1 SV=2
Vv_1-10k_transcript/45829	Vvg_1-10k_transcript/68978	0.0143889	0.0118113	1.21824	GO:0016021: integral component of membrane (cellular_component); GO:0016491: oxidoreductase activity (molecular_function); GO:0055114: oxidation-reduction process (biological_process);	--	--	PREDICTED: uncharacterized protein LOC101504606 [Cicer arietinum]	--
Vv_1-10k_transcript/47121	Vvg_1-10k_transcript/67157	0.0316024	0.0260683	1.21229	--	--	--	PREDICTED: uncharacterized protein LOC101505578 [Cicer arietinum]	--
Vv_1-10k_transcript/13720	Vvg_1-10k_transcript/16930	0.00562766	0.00464668	1.21112	GO:0000462: maturation of SSU-rRNA from tricistronic rRNA transcript (SSU-rRNA, 5.8S rRNA, LSU-rRNA) (biological_process); GO:0005730: nucleolus (cellular_component); GO:0019843: rRNA binding (molecular_function); GO:0032040: small-subunit processome (cellular_component); GO:0034511: U3 snoRNA binding (molecular_function);	K14774|UTP25, DEF	--	PREDICTED: U3 small nucleolar RNA-associated protein 25 [Cicer arietinum]	U3 small nucleolar RNA-associated protein 25 OS=Schizosaccharomyces japonicus (strain yFS275 / FY16936) GN=utp25 PE=3 SV=1
Vv_1-10k_transcript/47184	Vvg_1-10k_transcript/50939	0.0144525	0.0119406	1.21037	--	--	--	senescence-associated protein [Medicago truncatula]	--
Vv_1-10k_transcript/30104	Vvg_1-10k_transcript/45240	0.0403742	0.0337235	1.19721	--	--	--	Cyclin-like F-box; FBD [Medicago truncatula]	F-box/FBD/LRR-repeat protein At1g13570 OS=Arabidopsis thaliana GN=At1g13570 PE=2 SV=1
Vv_1-10k_transcript/51811	Vvg_1-10k_transcript/77034	0.0162059	0.0135444	1.1965	GO:0016021: integral component of membrane (cellular_component);	--	--	transmembrane protein, putative [Medicago truncatula]	--
Vv_1-10k_transcript/51636	Vvg_1-10k_transcript/72330	0.0648663	0.0547831	1.18406	--	--	--	PREDICTED: uncharacterized protein LOC101515541 [Cicer arietinum]	--
Vv_1-10k_transcript/45894	Vvg_1-10k_transcript/71131	0.0346141	0.02977	1.16272	GO:0009055: electron carrier activity (molecular_function); GO:0020037: heme binding (molecular_function);	K08906|petJ	--	PREDICTED: cytochrome c6, chloroplastic isoform X3 [Cicer arietinum]	Cytochrome c6, chloroplastic OS=Arabidopsis thaliana GN=PETJ PE=1 SV=1
Vv_1-10k_transcript/46345	Vvg_1-10k_transcript/64542	0.0173524	0.0149259	1.16257	GO:0003676: nucleic acid binding (molecular_function); GO:0006364: rRNA processing (biological_process); GO:0016787: hydrolase activity (molecular_function);	K07447|ruvX	--	PREDICTED: uncharacterized protein LOC101500569 [Cicer arietinum]	Putative pre-16S rRNA nuclease OS=Frankia sp. (strain CcI3) GN=Francci3_3213 PE=3 SV=1
Vv_1-10k_transcript/31256	Vvg_1-10k_transcript/48050	0.0827967	0.0715851	1.15662	GO:0003676: nucleic acid binding (molecular_function); GO:0004004: ATP-dependent RNA helicase activity (molecular_function); GO:0005524: ATP binding (molecular_function); GO:0010501: RNA secondary structure unwinding (biological_process);	--	Translation, ribosomal structure and biogenesis	PREDICTED: DEAD-box ATP-dependent RNA helicase 58, chloroplastic isoform X1 [Cicer arietinum]	DEAD-box ATP-dependent RNA helicase 58, chloroplastic OS=Arabidopsis thaliana GN=RH58 PE=2 SV=1
Vv_1-10k_transcript/51561	Vvg_1-10k_transcript/75845	0.0115804	0.0101783	1.13776	GO:0003735: structural constituent of ribosome (molecular_function); GO:0006412: translation (biological_process); GO:0022625: cytosolic large ribosomal subunit (cellular_component);	K02903|RP-L28e, RPL28	Translation, ribosomal structure and biogenesis	unknown [Medicago truncatula]	60S ribosomal protein L28-2 OS=Arabidopsis thaliana GN=RPL28C PE=2 SV=1
Vv_1-10k_transcript/21761	Vvg_1-10k_transcript/31249	0.0460401	0.0405411	1.13564	GO:0000166: nucleotide binding (molecular_function); GO:0003676: nucleic acid binding (molecular_function); GO:0005622: intracellular (cellular_component); GO:0006810: transport (biological_process);	K17265|G3BP1	Signal transduction mechanisms	PREDICTED: RNA polymerase sigma factor sigB [Cicer arietinum]	Putative G3BP-like protein OS=Schizosaccharomyces pombe (strain 972 / ATCC 24843) GN=nxt3 PE=1 SV=1
Vv_1-10k_transcript/42241	Vvg_1-10k_transcript/60952	0.0197618	0.0176026	1.12267	GO:0003824: catalytic activity (molecular_function); GO:0030151: molybdenum ion binding (molecular_function); GO:0030170: pyridoxal phosphate binding (molecular_function);	--	--	Mo-molybdopterin cofactor sulfurase [Medicago truncatula]	Mitochondrial amidoxime-reducing component 1 OS=Mus musculus GN=Marc1 PE=1 SV=2
Vv_1-10k_transcript/51579	Vvg_1-10k_transcript/75321	0.0127392	0.0114071	1.11678	--	--	--	unknown [Medicago truncatula]	Albumin-1 OS=Glycine soja PE=3 SV=1
Vv_1-10k_transcript/42018	Vvg_1-10k_transcript/60806	0.102814	0.0934903	1.09972	GO:0004693: cyclin-dependent protein serine/threonine kinase activity (molecular_function); GO:0005524: ATP binding (molecular_function); GO:0006468: protein phosphorylation (biological_process); GO:0051726: regulation of cell cycle (biological_process);	K08829|MAK	Signal transduction mechanisms	PREDICTED: cyclin-dependent kinase F-4-like isoform X1 [Cicer arietinum]	Cyclin-dependent kinase F-4 OS=Oryza sativa subsp. japonica GN=CDKF-4 PE=2 SV=1
Vv_1-10k_transcript/53292	Vvg_1-10k_transcript/76764	0.066407	0.060414	1.0992	GO:0004867: serine-type endopeptidase inhibitor activity (molecular_function); GO:0005576: extracellular region (cellular_component); GO:0010951: negative regulation of endopeptidase activity (biological_process);	--	--	BBI inhibitor [Lathyrus sativus]	Seed trypsin/chymotrypsin inhibitor TI5-72 OS=Pisum sativum GN=TI572 PE=2 SV=1
Vv_1-10k_transcript/47746	Vvg_1-10k_transcript/73818	0.0250845	0.0230124	1.09004	GO:0003735: structural constituent of ribosome (molecular_function); GO:0005840: ribosome (cellular_component); GO:0006412: translation (biological_process); GO:0042254: ribosome biogenesis (biological_process);	K02919|RP-L36, MRPL36, rpmJ	--	50S ribosomal protein L36 [Medicago truncatula]	50S ribosomal protein L36 OS=Lactobacillus casei (strain ATCC 334) GN=rpmJ PE=3 SV=1
Vv_1-10k_transcript/45252	Vvg_1-10k_transcript/63465	0.0955512	0.0894568	1.06813	GO:0005634: nucleus (cellular_component); GO:0005737: cytoplasm (cellular_component); GO:0006301: postreplication repair (biological_process); GO:0016874: ligase activity (molecular_function); GO:0031625: ubiquitin protein ligase binding (molecular_function); GO:0061630: ubiquitin protein ligase activity (molecular_function); GO:0070534: protein K63-linked ubiquitination (biological_process);	K10704|UBE2V	Posttranslational modification, protein turnover, chaperones	ubiquitin conjugating enzyme/ubiquitin-like activating enzyme [Phaseolus vulgaris]	Ubiquitin-conjugating enzyme E2 variant 1D OS=Arabidopsis thaliana GN=UEV1D PE=1 SV=1
Vv_1-10k_transcript/14304	Vvg_1-10k_transcript/12463	0.0795955	0.0745441	1.06776	--	--	General function prediction only	PREDICTED: uncharacterized protein LOC101496412 isoform X1 [Cicer arietinum]	--
Vv_1-10k_transcript/47489	Vvg_1-10k_transcript/72221	0.0133847	0.0126585	1.05736	GO:0030414: peptidase inhibitor activity (molecular_function);	--	--	Kunitz type trypsin inhibitor / Alpha-fucosidase [Medicago truncatula]	Kunitz-type trypsin inhibitor-like 2 protein OS=Pisum sativum GN=PIP20-2 PE=3 SV=1
Vv_1-10k_transcript/47954	Vvg_1-10k_transcript/71501	0.0268594	0.0260754	1.03007	GO:0000186: activation of MAPKK activity (biological_process); GO:0004709: MAP kinase kinase kinase activity (molecular_function); GO:0005622: intracellular (cellular_component);	--	--	PREDICTED: gibberellin-regulated protein 14 [Cicer arietinum]	Gibberellin-regulated protein 14 OS=Arabidopsis thaliana GN=GASA14 PE=1 SV=1
Vv_1-10k_transcript/35015	Vvg_1-10k_transcript/44959	0.0830014	0.0807397	1.02801	GO:0016491: oxidoreductase activity (molecular_function); GO:0046872: metal ion binding (molecular_function);	--	--	PREDICTED: probable inactive 2-oxoglutarate-dependent dioxygenase AOP2 [Cicer arietinum]	Probable inactive 2-oxoglutarate-dependent dioxygenase AOP2 OS=Arabidopsis thaliana GN=AOP2 PE=2 SV=1
Vv_1-10k_transcript/39035	Vvg_1-10k_transcript/55122	0.0371326	0.0364578	1.01851	--	K02160|accB, bccP	--	biotin carboxyl carrier acetyl-CoA carboxylase [Medicago truncatula]	Biotin carboxyl carrier protein of acetyl-CoA carboxylase, chloroplastic OS=Glycine max GN=ACCB-1 PE=1 SV=1
Vv_1-10k_transcript/39407	Vvg_1-10k_transcript/51966	0.0178713	0.0175768	1.01676	GO:0003824: catalytic activity (molecular_function); GO:0044267: cellular protein metabolic process (biological_process); GO:0044424: intracellular part (cellular_component); GO:0046872: metal ion binding (molecular_function);	K04506|SIAH1	General function prediction only	seven in absentia family protein [Medicago truncatula]	E3 ubiquitin-protein ligase SINA-like 10 OS=Arabidopsis thaliana GN=At5g37930 PE=2 SV=1
Vv_1-10k_transcript/36960	Vvg_1-10k_transcript/53470	0.027921	0.0275984	1.01169	GO:0043229: intracellular organelle (cellular_component);	--	--	shugoshin protein [Medicago truncatula]	--
